# Supplementary material for: RNA sequencing analysis of altered expression of long noncoding RNAs associated with Schistosoma japonicum infection in the murine liver and spleen
Source: Parasit Vectors. 2020 Dec 1;13:601. doi: 10.1186/s13071-020-04457-9 (PMC7705434; doi:10.1186/s13071-020-04457-9)
Supplement: Supplementary file 1 — Additional file 1: Table S1. Novel long noncoding RNAs (lncRNA) predicted in murine liver and spleen. [file 13071_2020_4457_MOESM1_ESM.xlsx]

## Sheet: Table S1
	Table S1. Novel lncRNA prediction in murine liver and spleen
LncRNA_ID	Class_code	Class_lncRNA	CPC_score	CNCI_score
MSTRG.10683.3	u	Intergenic LncRNA	-1.04345	-0.135168
MSTRG.39182.1	i	Intron LncRNA	-1.0899	-0.0294912
MSTRG.14317.1	u	Intergenic LncRNA	-0.688862	-0.004096
MSTRG.6276.1	i	Intron LncRNA	-1.3125	-0.0217088
MSTRG.35899.1	x	Antisense LncRNA	-0.829243	-0.0045056
MSTRG.35188.1	i	Intron LncRNA	-1.06088	-0.10199
MSTRG.25356.1	i	Intron LncRNA	-1.32927	-0.053248
MSTRG.13277.12	i	Intron LncRNA	-1.17096	-0.0004096
MSTRG.12949.1	i	Intron LncRNA	-0.917994	-0.004096
MSTRG.36432.2	i	Intron LncRNA	-1.04894	-0.090112
MSTRG.36129.1	i	Intron LncRNA	-1.31842	-0.016384
MSTRG.24608.1	i	Intron LncRNA	-1.16076	-0.0151552
MSTRG.19963.1	i	Intron LncRNA	-1.29615	-0.049152
MSTRG.27712.1	i	Intron LncRNA	-0.92788	-0.0299008
MSTRG.17966.1	i	Intron LncRNA	-0.912682	-0.0434176
MSTRG.7500.1	i	Intron LncRNA	-1.36524	-0.0004096
MSTRG.7314.1	i	Intron LncRNA	-1.04552	-0.0192512
MSTRG.7558.1	i	Intron LncRNA	-0.943754	-0.049152
MSTRG.35577.1	i	Intron LncRNA	-1.15758	-0.0262144
MSTRG.35554.22	i	Intron LncRNA	-1.03607	-0.0004096
MSTRG.36268.1	i	Intron LncRNA	-0.462937	-0.028672
MSTRG.34179.2	u	Intergenic LncRNA	-0.873098	-0.098304
MSTRG.31964.2	i	Intron LncRNA	-0.97699	-0.0004096
MSTRG.22889.1	i	Intron LncRNA	-0.113125	-0.159744
MSTRG.2723.1	u	Intergenic LncRNA	-1.04798	-0.0004096
MSTRG.31964.1	i	Intron LncRNA	-0.976804	-0.0004096
MSTRG.37310.1	i	Intron LncRNA	-1.18216	-0.038912
MSTRG.2092.1	u	Intergenic LncRNA	-1.08442	-0.0188416
MSTRG.16322.1	i	Intron LncRNA	-0.939915	-0.04096
MSTRG.28292.1	i	Intron LncRNA	-1.0887	-0.0008192
MSTRG.10303.1	i	Intron LncRNA	-0.555778	-0.0712704
MSTRG.2023.1	x	Antisense LncRNA	-1.37368	-0.0004096
MSTRG.24604.1	x	Antisense LncRNA	-1.06578	-0.0270336
MSTRG.15606.2	u	Intergenic LncRNA	-1.04556	-0.04096
MSTRG.20534.1	i	Intron LncRNA	-1.14145	-0.094208
MSTRG.36334.1	i	Intron LncRNA	-1.06102	-0.002048
MSTRG.36153.1	i	Intron LncRNA	-0.926538	-0.008192
MSTRG.40356.2	u	Intergenic LncRNA	-1.1356	-0.151552
MSTRG.36132.1	i	Intron LncRNA	-0.557298	-0.069632
MSTRG.5769.12	i	Intron LncRNA	-1.13155	-0.032768
MSTRG.34233.1	u	Intergenic LncRNA	-1.12441	-0.0557056
MSTRG.37381.1	i	Intron LncRNA	-1.2677	-0.028672
MSTRG.36129.2	i	Intron LncRNA	-1.323	-0.008192
MSTRG.37765.1	i	Intron LncRNA	-0.999417	-0.075776
MSTRG.26905.1	x	Antisense LncRNA	-1.196	-0.0217088
MSTRG.25169.1	i	Intron LncRNA	-1.20471	-0.111821
MSTRG.18157.1	x	Antisense LncRNA	-1.15229	-0.0540672
MSTRG.8363.1	i	Intron LncRNA	-1.09085	-0.0335872
MSTRG.5109.2	i	Intron LncRNA	-1.00077	-0.094208
MSTRG.31669.1	u	Intergenic LncRNA	-1.24418	-0.0815104
MSTRG.38705.1	x	Antisense LncRNA	-0.748916	-0.018432
MSTRG.580.1	x	Antisense LncRNA	-1.01576	-0.159744
MSTRG.3945.1	i	Intron LncRNA	-0.891469	-0.0413696
MSTRG.31804.1	i	Intron LncRNA	-1.04736	-0.098304
MSTRG.15829.1	u	Intergenic LncRNA	-0.592631	-0.0229376
MSTRG.3499.1	i	Intron LncRNA	-1.20422	-0.0249856
MSTRG.19005.1	i	Intron LncRNA	-1.24814	-0.057344
MSTRG.15879.1	u	Intergenic LncRNA	-1.20708	-0.04096
MSTRG.5069.1	u	Intergenic LncRNA	-1.11303	-0.0262144
MSTRG.14353.1	i	Intron LncRNA	-1.20092	-0.016384
MSTRG.33052.1	i	Intron LncRNA	-1.17198	-0.08192
MSTRG.40357.15	i	Intron LncRNA	-0.725429	-0.0004096
MSTRG.35560.1	x	Antisense LncRNA	-1.24877	-0.069632
MSTRG.10683.2	u	Intergenic LncRNA	-0.989496	-0.0319488
MSTRG.10683.1	u	Intergenic LncRNA	-1.00268	-0.0319488
MSTRG.20546.1	i	Intron LncRNA	-0.13841	-0.0004096
MSTRG.40357.14	i	Intron LncRNA	-1.4208	-0.0004096
MSTRG.10680.1	u	Intergenic LncRNA	-1.1103	-0.0344064
MSTRG.18260.1	u	Intergenic LncRNA	-1.23833	-0.0053248
MSTRG.21205.1	i	Intron LncRNA	-0.95871	-0.0385024
MSTRG.12014.1	i	Intron LncRNA	-1.32056	-0.08192
MSTRG.9056.1	i	Intron LncRNA	-1.16656	-0.126976
MSTRG.36138.1	i	Intron LncRNA	-1.21571	-0.0098304
MSTRG.40356.1	u	Intergenic LncRNA	-1.05992	-0.151552
MSTRG.35904.1	i	Intron LncRNA	-1.03323	-0.0172032
MSTRG.16618.1	i	Intron LncRNA	-0.866845	-0.008192
MSTRG.34699.1	x	Antisense LncRNA	-0.896119	-0.0004096
MSTRG.24503.14	i	Intron LncRNA	-1.27857	-0.0012288
MSTRG.14298.1	x	Antisense LncRNA	-1.09237	-0.172032
MSTRG.28174.1	i	Intron LncRNA	-1.24962	-0.0036864
MSTRG.32203.1	i	Intron LncRNA	-1.214	-0.0212992
MSTRG.31985.1	i	Intron LncRNA	-0.941998	-0.02048
MSTRG.36135.2	i	Intron LncRNA	-1.2107	-0.053248
MSTRG.38552.1	i	Intron LncRNA	-1.22942	-0.0049152
MSTRG.17821.2	u	Intergenic LncRNA	-1.07906	-0.188416
MSTRG.9167.1	u	Intergenic LncRNA	-0.973379	-0.0004096
MSTRG.7802.1	i	Intron LncRNA	-1.25006	-0.0028672
MSTRG.11349.1	i	Intron LncRNA	-1.13366	-0.139264
MSTRG.17966.2	i	Intron LncRNA	-0.880773	-0.0434176
MSTRG.25066.1	i	Intron LncRNA	-1.0923	-0.110592
MSTRG.11846.1	i	Intron LncRNA	-1.31814	-0.08192
MSTRG.40357.12	i	Intron LncRNA	-1.39807	-0.0004096
MSTRG.37238.1	i	Intron LncRNA	-0.946709	-0.08192
MSTRG.10184.1	x	Antisense LncRNA	-1.27627	-0.0253952
MSTRG.20797.1	i	Intron LncRNA	-1.01822	-0.106496
MSTRG.40357.1	u	Intergenic LncRNA	-1.2008	-0.0004096
MSTRG.4167.1	x	Antisense LncRNA	-1.00454	-0.004096
MSTRG.36154.1	i	Intron LncRNA	-1.24038	-0.0073728
MSTRG.14352.1	i	Intron LncRNA	-0.883893	-0.045056
MSTRG.38998.1	x	Antisense LncRNA	-1.34202	-0.0008192
MSTRG.40357.13	i	Intron LncRNA	-1.35024	-0.0004096
MSTRG.26902.13	x	Antisense LncRNA	-0.924378	-0.036864
MSTRG.4889.1	i	Intron LncRNA	-1.16332	-0.0004096
MSTRG.9363.1	i	Intron LncRNA	-0.992224	-0.012288
MSTRG.31911.1	x	Antisense LncRNA	-0.918796	-0.0114688
MSTRG.37846.2	i	Intron LncRNA	-1.39114	-0.0229376
MSTRG.34065.6	x	Antisense LncRNA	-1.13912	-0.0413696
MSTRG.22628.1	x	Antisense LncRNA	-1.43915	-0.0004096
MSTRG.16135.1	i	Intron LncRNA	-0.871637	-0.0290816
MSTRG.1109.1	i	Intron LncRNA	-1.31619	-0.0049152
MSTRG.27826.1	i	Intron LncRNA	-1.15022	-0.0118784
MSTRG.36142.1	x	Antisense LncRNA	-0.949426	-0.032768
MSTRG.10057.1	i	Intron LncRNA	-0.938343	-0.0188416
MSTRG.25669.1	i	Intron LncRNA	-1.26348	-0.024576
MSTRG.8472.1	i	Intron LncRNA	-1.09726	-0.073728
MSTRG.1107.1	i	Intron LncRNA	-1.1306	-0.0536576
MSTRG.23742.1	i	Intron LncRNA	-1.13253	-0.0004096
MSTRG.15095.1	x	Antisense LncRNA	-1.06684	-0.0131072
MSTRG.5069.2	u	Intergenic LncRNA	-1.12581	-0.0262144
MSTRG.26876.1	i	Intron LncRNA	-0.946215	-0.06144
MSTRG.37284.1	u	Intergenic LncRNA	-1.17858	-0.0053248
MSTRG.26912.1	i	Intron LncRNA	-1.21406	-0.065536
MSTRG.5242.1	i	Intron LncRNA	-0.936542	-0.086016
MSTRG.16083.1	i	Intron LncRNA	-0.717781	-0.114688
MSTRG.1316.1	i	Intron LncRNA	-1.33348	-0.144589
MSTRG.18361.1	i	Intron LncRNA	-1.07277	-0.0004096
MSTRG.1967.1	i	Intron LncRNA	-0.889163	-0.004096
MSTRG.32617.1	x	Antisense LncRNA	-1.2402	-0.012288
MSTRG.22921.1	i	Intron LncRNA	-1.16437	-0.0229376
MSTRG.19678.1	i	Intron LncRNA	-1.09481	-0.053248
MSTRG.36243.1	u	Intergenic LncRNA	-1.14428	-0.053248
MSTRG.17254.1	i	Intron LncRNA	-0.784388	-0.0299008
MSTRG.6760.1	i	Intron LncRNA	-0.872849	-0.0172032
MSTRG.11547.1	i	Intron LncRNA	-0.987691	-0.0577536
MSTRG.2037.1	x	Antisense LncRNA	-1.28648	-0.02048
MSTRG.15810.1	i	Intron LncRNA	-1.00448	-0.0274432
MSTRG.202.1	u	Intergenic LncRNA	-0.920522	-0.0004096
MSTRG.19501.1	i	Intron LncRNA	-0.870602	-0.0004096
MSTRG.36432.1	i	Intron LncRNA	-1.06786	-0.004096
MSTRG.36149.1	i	Intron LncRNA	-1.11945	-0.045056
MSTRG.19253.1	u	Intergenic LncRNA	-1.22453	-0.0004096
MSTRG.36130.1	i	Intron LncRNA	-1.094	-0.106496
MSTRG.17062.9	i	Intron LncRNA	-1.16944	-0.036864
MSTRG.40357.9	i	Intron LncRNA	-1.11868	-0.0499712
MSTRG.36883.1	i	Intron LncRNA	-1.1321	-0.0811008
MSTRG.7801.1	i	Intron LncRNA	-1.15735	-0.208896
MSTRG.40357.11	i	Intron LncRNA	-1.41214	-0.0004096
MSTRG.19636.1	i	Intron LncRNA	-1.01229	-0.0049152
MSTRG.11335.1	i	Intron LncRNA	-1.23959	-0.077824
MSTRG.40359.1	u	Intergenic LncRNA	-1.01619	-0.0290816
MSTRG.38205.3	i	Intron LncRNA	-1.12645	-0.02048
MSTRG.3944.1	i	Intron LncRNA	-0.943642	-0.018432
MSTRG.37835.1	i	Intron LncRNA	-1.17588	-0.0233472
MSTRG.39220.1	i	Intron LncRNA	-1.15547	-0.014336
MSTRG.18121.1	i	Intron LncRNA	-1.27091	-0.012288
MSTRG.6321.18	i	Intron LncRNA	-0.929328	-0.053248
MSTRG.11141.1	i	Intron LncRNA	-0.866867	-0.077824
MSTRG.7339.1	i	Intron LncRNA	-1.18469	-0.0024576
MSTRG.8385.1	i	Intron LncRNA	-1.37947	-0.016384
MSTRG.3242.1	i	Intron LncRNA	-0.924955	-0.0176128
MSTRG.15618.9	i	Intron LncRNA	-0.504536	-0.0024576
MSTRG.7346.1	i	Intron LncRNA	-0.915122	-0.0086016
MSTRG.39511.1	u	Intergenic LncRNA	-1.14049	-0.155648
MSTRG.40163.1	i	Intron LncRNA	-0.916892	-0.022528
MSTRG.16762.1	i	Intron LncRNA	-0.996347	-0.0053248
MSTRG.33711.1	i	Intron LncRNA	-0.997029	-0.237568
MSTRG.14274.1	i	Intron LncRNA	-1.04352	-0.117555
MSTRG.24612.1	i	Intron LncRNA	-0.993725	-0.04096
MSTRG.11381.7	i	Intron LncRNA	-1.20539	-0.04096
MSTRG.9042.1	i	Intron LncRNA	-1.33628	-0.0806912
MSTRG.27123.1	i	Intron LncRNA	-1.00399	-0.045056
MSTRG.38720.1	u	Intergenic LncRNA	-1.18181	-0.094208
MSTRG.2346.1	i	Intron LncRNA	-1.25895	-0.106496
MSTRG.19245.1	i	Intron LncRNA	-0.921628	-0.0565248
MSTRG.24872.1	u	Intergenic LncRNA	-0.967374	-0.12288
MSTRG.19700.1	i	Intron LncRNA	-1.16883	-0.0110592
MSTRG.27818.1	x	Antisense LncRNA	-1.29262	-0.118784
MSTRG.35476.1	i	Intron LncRNA	-1.22527	-0.022528
MSTRG.19354.1	i	Intron LncRNA	-0.975247	-0.026624
MSTRG.18043.1	i	Intron LncRNA	-1.12599	-0.0667648
MSTRG.12197.1	i	Intron LncRNA	-0.930066	-0.065536
MSTRG.35187.1	i	Intron LncRNA	-1.08615	-0.0024576
MSTRG.39208.1	u	Intergenic LncRNA	-1.18598	-0.0049152
MSTRG.7440.1	u	Intergenic LncRNA	-0.791595	-0.0761856
MSTRG.3954.1	i	Intron LncRNA	-1.31	-0.0053248
MSTRG.33927.1	i	Intron LncRNA	-1.16824	-0.026624
MSTRG.40357.16	i	Intron LncRNA	-1.10706	-0.06144
MSTRG.12956.1	i	Intron LncRNA	-1.04032	-0.065536
MSTRG.22878.5	x	Antisense LncRNA	-1.06628	-0.094208
MSTRG.40357.4	u	Intergenic LncRNA	-1.41175	-0.0004096
MSTRG.9576.1	i	Intron LncRNA	-0.675632	-0.032768
MSTRG.19975.1	i	Intron LncRNA	-1.1277	-0.167936
MSTRG.36155.1	i	Intron LncRNA	-1.08213	-0.0241664
MSTRG.32132.1	u	Intergenic LncRNA	-1.09697	-0.0004096
MSTRG.18868.1	i	Intron LncRNA	-1.29628	-0.0004096
MSTRG.11849.1	x	Antisense LncRNA	-1.16996	-0.0602112
MSTRG.38239.1	i	Intron LncRNA	-1.08137	-0.016384
MSTRG.2863.1	i	Intron LncRNA	-0.888434	-0.004096
MSTRG.7723.1	i	Intron LncRNA	-1.03863	-0.02048
MSTRG.36134.1	i	Intron LncRNA	-0.848016	-0.028672
MSTRG.3025.1	u	Intergenic LncRNA	-0.91127	-0.004096
MSTRG.12224.1	x	Antisense LncRNA	-1.3111	-0.0274432
MSTRG.37483.1	i	Intron LncRNA	-0.454592	-0.0806912
MSTRG.22315.1	x	Antisense LncRNA	-0.880385	-0.0425984
MSTRG.4722.1	i	Intron LncRNA	-1.31613	-0.151142
MSTRG.37718.1	i	Intron LncRNA	-1.09059	-0.0065536
MSTRG.11760.1	i	Intron LncRNA	-0.85737	-0.02048
MSTRG.7635.1	i	Intron LncRNA	-1.09186	-0.086016
MSTRG.7480.1	i	Intron LncRNA	-1.21024	-0.016384
MSTRG.18157.2	x	Antisense LncRNA	-1.15293	-0.0540672
MSTRG.24567.1	i	Intron LncRNA	-0.765311	-0.176128
MSTRG.3439.1	i	Intron LncRNA	-0.896351	-0.0319488
