# Supplementary material for: RNA sequencing analysis of altered expression of long noncoding RNAs associated with Schistosoma japonicum infection in the murine liver and spleen
Source: Parasit Vectors. 2020 Dec 1;13:601. doi: 10.1186/s13071-020-04457-9 (PMC7705434; doi:10.1186/s13071-020-04457-9)
Supplement: Supplementary file 2 — Additional file 2: Table S2. mRNA expression in murine liver and spleen. [file 13071_2020_4457_MOESM2_ESM.xlsx]

## Sheet: Table S2
	Table S2. mRNA expressions in murine liver and spleen
Gene_ID	Gene_name	Description	Locus
ENSMUSG00000028180	Zranb2	zinc_finger_RAN_binding_domain_containing_2	3:157534160-157548410
ENSMUSG00000028182	Lrriq3	leucine_rich_repeats_and_IQ_motif_containing_3	3:155093434-155194280
ENSMUSG00000028185	Dnase2b	deoxyribonuclease_II_beta	3:146580985-146615596
ENSMUSG00000028184	Adgrl2	adhesion_G_protein_coupled_receptor_L2	3:148815583-148990555
ENSMUSG00000028187	Rpf1	ribosome_production_factor_1_homolog_S._cerevisiae_	3:146505956-146521429
ENSMUSG00000028186	Uox	urate_oxidase	3:146570426-146632305
ENSMUSG00000028189	Ctbs	chitobiase_di_N_acetyl_	3:146449795-146465849
ENSMUSG00000028188	Spata1	spermatogenesis_associated_1	3:146457196-146499753
ENSMUSG00000107279	Gm43450	predicted_gene_43450	5:149868748-149871409
ENSMUSG00000100529	Gm19261	predicted_gene_19261	19:11516211-11516953
ENSMUSG00000035429	Ptprh	protein_tyrosine_phosphatase_receptor_type_H	7:4548612-4604041
ENSMUSG00000035427	Mageb4	melanoma_antigen_family_B_4	X:86250254-86305093
ENSMUSG00000035420	Fam170a	family_with_sequence_similarity_170_member_A	18:50278369-50283019
ENSMUSG00000020755	Sap30bp	SAP30_binding_protein	11:115933282-115966725
ENSMUSG00000020752	Recql5	RecQ_protein_like_5	11:115892595-115933477
ENSMUSG00000020758	Itgb4	integrin_beta_4	11:115974709-116008412
ENSMUSG00000069833	Ahnak	AHNAK_nucleoprotein_desmoyokin_	19:8989284-9076919
ENSMUSG00000069830	Nlrp1a	NLR_family_pyrin_domain_containing_1A	11:71092236-71144704
ENSMUSG00000028238	Atp6v0d2	ATPase_H+_transporting_lysosomal_V0_subunit_D2	4:19876841-19922605
ENSMUSG00000033862	Cdk10	cyclin_dependent_kinase_10	8:123224841-123232250
ENSMUSG00000038762	Abcf1	ATP_binding_cassette_sub_family_F_GCN20_member_1	17:35956819-35969761
ENSMUSG00000033860	Fgg	fibrinogen_gamma_chain	3:83007724-83015049
ENSMUSG00000069835	Sat2	spermidine_spermine_N1_acetyl_transferase_2	11:69622024-69623870
ENSMUSG00000028233	Tgs1	trimethylguanosine_synthase_homolog_S._cerevisiae_	4:3574875-3616619
ENSMUSG00000028232	Tmem68	transmembrane_protein_68	4:3549041-3574853
ENSMUSG00000028236	Sdr16c5	short_chain_dehydrogenase_reductase_family_16C_member_5	4:3995936-4019663
ENSMUSG00000028234	Rps20	ribosomal_protein_S20	4:3831334-3835665
ENSMUSG00000044537	Olfr779	olfactory_receptor_779	10:129311165-129312108
ENSMUSG00000044534	Ackr2	atypical_chemokine_receptor_2	9:121898464-121911064
ENSMUSG00000068122	Agtr2	angiotensin_II_receptor_type_2	X:21484544-21489164
ENSMUSG00000046020	Pofut1	protein_O_fucosyltransferase_1	2:153241533-153270247
ENSMUSG00000044538	Obox3-ps8	oocyte_specific_homeobox_3_pseudogene_8	17:36452294-36453253
ENSMUSG00000027405	Nop56	NOP56_ribonucleoprotein	2:130274430-130279313
ENSMUSG00000027404	Snrpb	small_nuclear_ribonucleoprotein_B	2:130171414-130179403
ENSMUSG00000075167	Olfr1101	olfactory_receptor_1101	2:86988242-86989174
ENSMUSG00000027406	Idh3b	isocitrate_dehydrogenase_3_NAD+_beta	2:130279309-130284547
ENSMUSG00000027401	Tgm3	transglutaminase_3_E_polypeptide	2:130012349-130050399
ENSMUSG00000027400	Pdyn	prodynorphin	2:129686565-129699844
ENSMUSG00000027403	Tgm6	transglutaminase_6	2:130112416-130154232
ENSMUSG00000075169	Olfr1098	olfactory_receptor_1098	2:86922583-86924498
ENSMUSG00000075168	Olfr1099	olfactory_receptor_1099	2:86958518-86959456
ENSMUSG00000073730	4933415F23Rik	RIKEN_cDNA_4933415F23_gene	1:23100473-23102253
ENSMUSG00000018209	Stk4	serine_threonine_kinase_4	2:164070322-164155524
ENSMUSG00000044288	Cnr1	cannabinoid_receptor_1_brain_	4:33924593-33948831
ENSMUSG00000083761	Pgam1-ps1	phosphoglycerate_mutase_1_pseudogene_1	11:21683308-21684056
ENSMUSG00000044286	Olfr221	olfactory_receptor_221	14:52034493-52036408
ENSMUSG00000108435	RP23-60P18.10	-	6:72347029-72348458
ENSMUSG00000006958	Chrd	chordin	16:20733127-20742384
ENSMUSG00000087577	Gm13299	predicted_gene_13299	4:42121613-42153435
ENSMUSG00000087575	Gm12976	predicted_gene_12976	4:129261965-129265010
ENSMUSG00000087574	C030037D09Rik	RIKEN_cDNA_C030037D09_gene	11:88718645-88728893
ENSMUSG00000087571	Gm15202	predicted_gene_15202	X:161908223-161908777
ENSMUSG00000087570	Gm13647	predicted_gene_13647	2:71737815-71745397
ENSMUSG00000087579	1500017E21Rik	RIKEN_cDNA_1500017E21_gene	19:36614052-36705641
ENSMUSG00000087578	Ccdc142os	coiled_coil_domain_containing_142_opposite_strand	6:83106608-83109054
ENSMUSG00000058568	Defb50	defensin_beta_50	8:21823539-21831296
ENSMUSG00000058569	Tmed9	transmembrane_emp24_protein_transport_domain_containing_9	13:55593135-55597663
ENSMUSG00000073862	Gm5600	predicted_gene_5600	7:113707715-113708200
ENSMUSG00000097266	Gm26802	predicted_gene_26802	7:19298260-19300770
ENSMUSG00000073860	Gm829	predicted_gene_829	4:45683589-45723338
ENSMUSG00000073867	AA474408	expressed_sequence_AA474408	7:110057987-110061325
ENSMUSG00000079800	AC125149.3	-	GL456210.1:9124-58882
ENSMUSG00000021585	Cast	calpastatin	13:74694286-74807921
ENSMUSG00000021589	Rhobtb3	Rho_related_BTB_domain_containing_3	13:75869537-75943925
ENSMUSG00000079808	AC168977.1	-	GL456212.1:128555-150452
ENSMUSG00000097309	Gm17249	predicted_gene_17249	10:84619332-84622578
ENSMUSG00000030889	Vwa3a	von_Willebrand_factor_A_domain_containing_3A	7:120739557-120805742
ENSMUSG00000030888	Rrp8	ribosomal_RNA_processing_8_methyltransferase_homolog_yeast_	7:105732207-105737376
ENSMUSG00000086190	4930579M01Rik	RIKEN_cDNA_4930579M01_gene	8:47026805-47038177
ENSMUSG00000086191	Zfp652os	zinc_finger_protein_652_opposite_strand	11:95700106-95712754
ENSMUSG00000086196	Gm13571	predicted_gene_13571	2:60338188-60371234
ENSMUSG00000086197	Gm13976	predicted_gene_13976	2:115344385-115346968
ENSMUSG00000086194	Gm16329	predicted_gene_16329	1:21354005-21355116
ENSMUSG00000030881	Arfip2	ADP_ribosylation_factor_interacting_protein_2	7:105634203-105640416
ENSMUSG00000026753	Ppp6c	protein_phosphatase_6_catalytic_subunit	2:39194354-39226451
ENSMUSG00000026750	Psmb7	proteasome_prosome_macropain_subunit_beta_type_7	2:38588036-38644087
ENSMUSG00000030882	Dnhd1	dynein_heavy_chain_domain_1	7:105640562-105721799
ENSMUSG00000030884	Uqcrc2	ubiquinol_cytochrome_c_reductase_core_protein_2	7:120635176-120659478
ENSMUSG00000026754	Golga1	golgi_autoantigen_golgin_subfamily_a_1	2:39016155-39065541
ENSMUSG00000026755	Arpc5l	actin_related_protein_2_3_complex_subunit_5_like	2:39005348-39015877
ENSMUSG00000059218	Gm13084	predicted_gene_13084	4:143809245-143816093
ENSMUSG00000059213	Ddn	dendrin	15:98803782-98807925
ENSMUSG00000086224	2700069I18Rik	RIKEN_cDNA_2700069I18_gene	3:5177586-5220841
ENSMUSG00000086226	Gm12660	predicted_gene_12660	11:50851332-50852582
ENSMUSG00000086227	Gm11820	predicted_gene_11820	4:13076140-13096806
ENSMUSG00000086220	Gm16599	predicted_gene_16599	5:136274996-136417894
ENSMUSG00000086221	4930412B13Rik	RIKEN_cDNA_4930412B13_gene	2:117821928-117909136
ENSMUSG00000086222	Gm11665	predicted_gene_11665	11:104556789-104557777
ENSMUSG00000086228	Ubap1l	ubiquitin_associated_protein_1_like	9:65361060-65380377
ENSMUSG00000003824	Syce2	synaptonemal_complex_central_element_protein_2	8:84872111-84888221
ENSMUSG00000081649	Olfr213	olfactory_receptor_213	6:116540455-116541438
ENSMUSG00000098559	Gm15013	predicted_gene_15013	X:139713681-139714481
ENSMUSG00000094679	Gm21721	predicted_gene_21721	Y:9199824-9202190
ENSMUSG00000085551	1810063I02Rik	RIKEN_cDNA_1810063I02_gene	11:59921499-59921889
ENSMUSG00000085550	Gm15658	predicted_gene_15658	16:33770430-33787112
ENSMUSG00000085556	Gm15020	predicted_gene_15020	X:135122878-135152596
ENSMUSG00000085555	2610035F20Rik	RIKEN_cDNA_2610035F20_gene	14:122470284-122475199
ENSMUSG00000004446	Bid	BH3_interacting_domain_death_agonist	6:120891930-120916853
ENSMUSG00000094672	Vmn2r25	vomeronasal_2_receptor_25	6:123822814-123853190
ENSMUSG00000094673	Olfr1354	olfactory_receptor_1354	10:78913171-78917936
ENSMUSG00000094675	Astx4b	amplified_spermatogenic_transcripts_X_encoded_4B	X:124659500-124662385
ENSMUSG00000098557	Kctd12	potassium_channel_tetramerisation_domain_containing_12	14:102976581-102982637
ENSMUSG00000033863	Klf9	Kruppel_like_factor_9	19:23141226-23166911
ENSMUSG00000047161	Chst9	carbohydrate_N_acetylgalactosamine_4_0_sulfotransferase_9	18:15451924-15760157
ENSMUSG00000085885	Gm11906	predicted_gene_11906	4:24966517-25271099
ENSMUSG00000085884	Gm15342	predicted_gene_15342	16:96036090-96038743
ENSMUSG00000085887	Arhgap27os3	Rho_GTPase_activating_protein_27_opposite_strand_3	11:103344753-103350124
ENSMUSG00000085886	D030047H15Rik	RIKEN_cDNA_D030047H15_gene	7:4126340-4136926
ENSMUSG00000085881	Gm15912	predicted_gene_15912	13:74008152-74009354
ENSMUSG00000085883	Gm3848	predicted_gene_3848	14:11965447-11981223
ENSMUSG00000085882	2610507I01Rik	RIKEN_cDNA_2610507I01_gene	11:59199836-59202385
ENSMUSG00000085889	1700054M17Rik	RIKEN_cDNA_1700054M17_gene	2:118304914-118308166
ENSMUSG00000085888	Gm12224	predicted_gene_12224	11:54340369-54353479
ENSMUSG00000029919	Hpgds	hematopoietic_prostaglandin_D_synthase	6:65117293-65144908
ENSMUSG00000029918	Mrps33	mitochondrial_ribosomal_protein_S33	6:39801804-39810988
ENSMUSG00000029915	Clec5a	C_type_lectin_domain_family_5_member_a	6:40574894-40585821
ENSMUSG00000029917	C130060K24Rik	RIKEN_cDNA_C130060K24_gene	6:65381105-65458150
ENSMUSG00000029916	Agk	acylglycerol_kinase	6:40325172-40396762
ENSMUSG00000029911	Ssbp1	single_stranded_DNA_binding_protein_1	6:40471352-40484700
ENSMUSG00000029910	Mad2l1	MAD2_mitotic_arrest_deficient_like_1	6:66535390-66547220
ENSMUSG00000029913	Prdm5	PR_domain_containing_5	6:65778988-65937010
ENSMUSG00000070527	Mkrn3	makorin_ring_finger_protein_3	7:62417593-62420139
ENSMUSG00000095108	Gm17467	predicted_gene_17467	X:123704324-123704791
ENSMUSG00000095101	Gm13285	predicted_gene_13285	4:88799665-88801126
ENSMUSG00000006179	Prss16	protease_serine_16_thymus_	13:22002176-22009742
ENSMUSG00000095103	Gm21171	predicted_gene_21171	Y:65043717-65068377
ENSMUSG00000095105	Edaradd	EDAR_ectodysplasin_A_receptor_associated_death_domain	13:12471209-12520450
ENSMUSG00000095104	Esp15	exocrine_gland_secreted_peptide_15	17:39640957-39645666
ENSMUSG00000095107	Vmn2r-ps10	vomeronasal_2_receptor_pseudogene_10	3:64621694-64623995
ENSMUSG00000098082	Gm20574	predicted_gene_20574	17:40854036-40868141
ENSMUSG00000098087	Gm17750	predicted_gene_17750	13:84025297-84064772
ENSMUSG00000035273	Hpse	heparanase	5:100679484-100719716
ENSMUSG00000043263	Pyhin1	pyrin_and_HIN_domain_family_member_1	1:173630917-173647928
ENSMUSG00000043262	Uevld	UEV_and_lactate_malate_dehyrogenase_domains	7:46923216-46958518
ENSMUSG00000098088	Gm26916	predicted_gene_26916	14:61629484-61630414
ENSMUSG00000043267	Olfr1031	olfactory_receptor_1031	2:85991819-85992829
ENSMUSG00000035279	Ssc5d	scavenger_receptor_cysteine_rich_family_5_domains	7:4925844-4944821
ENSMUSG00000035278	Plekhj1	pleckstrin_homology_domain_containing_family_J_member_1	10:80796100-80798626
ENSMUSG00000044533	Rps2	ribosomal_protein_S2	17:24718116-24721929
ENSMUSG00000034435	Tmem30b	transmembrane_protein_30B	12:73543114-73546395
ENSMUSG00000108626	RP23-178C20.4	-	7:128487945-128500187
ENSMUSG00000034430	Zxdc	ZXD_family_zinc_finger_C	6:90369492-90403490
ENSMUSG00000083489	Gm11784	predicted_gene_11784	4:3386846-3388691
ENSMUSG00000034438	Gbp8	guanylate_binding_protein_8	5:105014150-105139540
ENSMUSG00000074011	Gm7682	predicted_gene_7682	5:94445784-94448653
ENSMUSG00000100628	Gm29648	predicted_gene_29648	Y:46347584-46348681
ENSMUSG00000068129	Cst7	cystatin_F_leukocystatin_	2:150570415-150578944
ENSMUSG00000053914	Kdm4d	lysine_K_specific_demethylase_4D	9:14462548-14500482
ENSMUSG00000053916	Nanp	N_acetylneuraminic_acid_phosphatase	2:151029685-151039398
ENSMUSG00000017723	Wfdc2	WAP_four_disulfide_core_domain_2	2:164562413-164568510
ENSMUSG00000017721	Pigt	phosphatidylinositol_glycan_anchor_biosynthesis_class_T	2:164497520-164508301
ENSMUSG00000017720	Trp53tg5	transformation_related_protein_53_target_5	2:164470301-164473724
ENSMUSG00000017724	Etv4	ets_variant_4	11:101769742-101785371
ENSMUSG00000009356	Lpo	lactoperoxidase	11:87806428-87828289
ENSMUSG00000009350	Mpo	myeloperoxidase	11:87793581-87804413
ENSMUSG00000015474	Ppt2	palmitoyl_protein_thioesterase_2	17:34616662-34628510
ENSMUSG00000011267	Zfp296	zinc_finger_protein_296	7:19577287-19580656
ENSMUSG00000078816	Prkcg	protein_kinase_C_gamma	7:3289179-3331099
ENSMUSG00000078817	Nlrp12	NLR_family_pyrin_domain_containing_12	7:3218784-3249740
ENSMUSG00000078815	Cacng6	calcium_channel_voltage_dependent_gamma_subunit_6	7:3424195-3435667
ENSMUSG00000078812	Eif5a	eukaryotic_translation_initiation_factor_5A	11:69916714-69921958
ENSMUSG00000015478	Rnf5	ring_finger_protein_5	17:34601091-34603690
ENSMUSG00000078810	Gp6	glycoprotein_6_platelet_	7:4363965-4397744
ENSMUSG00000099758	Gm10830	predicted_gene_10830	15:103102237-103105069
ENSMUSG00000099759	1700030C10Rik	RIKEN_cDNA_1700030C10_gene	12:20804381-20815779
ENSMUSG00000046323	Dppa3	developmental_pluripotency_associated_3	6:122626410-122630272
ENSMUSG00000099751	1700022A22Rik	RIKEN_cDNA_1700022A22_gene	15:46324559-46373907
ENSMUSG00000099752	Gm29018	predicted_gene_29018	1:59014224-59059481
ENSMUSG00000099754	Vmn1r-ps34	vomeronasal_1_receptor_pseudogene_34	6:90242272-90243214
ENSMUSG00000099755	Gm21114	predicted_gene_21114	Y:67339176-67339871
ENSMUSG00000099756	Gm28763	predicted_gene_28763	Y:32557996-32558442
ENSMUSG00000099757	BE692007	expressed_sequence_BE692007	19:11470166-11484578
ENSMUSG00000050296	Abca12	ATP_binding_cassette_sub_family_A_ABC1_member_12	1:71242276-71414910
ENSMUSG00000075165	Olfr1105	olfactory_receptor_1105	2:87033281-87034219
ENSMUSG00000050295	Foxc1	forkhead_box_C1	13:31806691-31810643
ENSMUSG00000093509	Obox3-ps3	oocyte_specific_homeobox_3_pseudogene_3	7:14931636-14933238
ENSMUSG00000075164	Olfr1106	olfactory_receptor_1106	2:87048296-87049234
ENSMUSG00000093507	Gm20627	predicted_gene_20627	3:96254619-96256277
ENSMUSG00000093504	Vmn1r-ps24	vomeronasal_1_receptor_pseudogene_24	6:66753380-66754279
ENSMUSG00000093503	Vmn2r-ps4	vomeronasal_2_receptor_pseudogene_4	3:64328660-64332853
ENSMUSG00000093502	Gm20700	predicted_gene_20700	5:48590889-48599994
ENSMUSG00000093501	Vmn1r22	vomeronasal_1_receptor_22	6:57899959-57901054
ENSMUSG00000050299	Gm9843	predicted_gene_9843	16:76403209-76403712
ENSMUSG00000075166	Olfr1104	olfactory_receptor_1104	2:87021610-87022542
ENSMUSG00000097619	4833422M21Rik	RIKEN_cDNA_4833422M21_gene	15:96231870-96254684
ENSMUSG00000097618	Gm26507	predicted_gene_26507	18:58210252-58221885
ENSMUSG00000097617	Gm10687	predicted_gene_10687	9:44123768-44134485
ENSMUSG00000097616	1110019D14Rik	RIKEN_cDNA_1110019D14_gene	6:13871526-14044385
ENSMUSG00000097615	Gm2061	predicted_gene_2061	1:185447116-185455568
ENSMUSG00000097614	Gm26508	predicted_gene_26508	11:119077573-119081865
ENSMUSG00000097613	Gm17597	predicted_gene_17597	15:81800791-81802613
ENSMUSG00000097610	A930012L18Rik	RIKEN_cDNA_A930012L18_gene	18:44661665-44676271
ENSMUSG00000075163	Olfr1107	olfactory_receptor_1107	2:87071194-87072132
ENSMUSG00000041138	Nme8	NME_NM23_family_member_8	13:19645078-19697794
ENSMUSG00000041130	Zfp598	zinc_finger_protein_598	17:24669752-24682015
ENSMUSG00000041133	Smc1a	structural_maintenance_of_chromosomes_1A	X:152016428-152062694
ENSMUSG00000041132	N4bp2l1	NEDD4_binding_protein_2_like_1	5:150571644-150597188
ENSMUSG00000041135	Ripk2	receptor_TNFRSF_interacting_serine_threonine_kinase_2	4:16122733-16163647
ENSMUSG00000041134	Cyyr1	cysteine_and_tyrosine_rich_protein_1	16:85421533-85553397
ENSMUSG00000027409	1700020A23Rik	RIKEN_cDNA_1700020A23_gene	2:130405259-130406074
ENSMUSG00000016921	Srsf6	serine_arginine_rich_splicing_factor_6	2:162931528-162937121
ENSMUSG00000027408	Cpxm1	carboxypeptidase_X_1_M14_family_	2:130390775-130397574
ENSMUSG00000014402	Tsg101	tumor_susceptibility_gene_101	7:46888949-46919969
ENSMUSG00000062477	Hmgb1l	high_mobility_group_box_1_like	6:131608301-131608871
ENSMUSG00000090346	Vmn1r5	vomeronasal_1_receptor_5	6:56985295-56986350
ENSMUSG00000090341	Gm17217	predicted_gene_17217	7:41573277-41573745
ENSMUSG00000090342	Vmn2r46	vomeronasal_2_receptor_46	7:9754636-9770571
ENSMUSG00000055401	Fbxo6	F_box_protein_6	4:148145716-148152140
ENSMUSG00000055403	4933427D06Rik	RIKEN_cDNA_4933427D06_gene	6:88950683-89110031
ENSMUSG00000055407	Map6	microtubule_associated_protein_6	7:99267447-99337137
ENSMUSG00000055408	Hottip	Hoxa_distal_transcript_antisense_RNA	6:52262775-52267603
ENSMUSG00000055409	Nell1	NEL_like_1	7:49974864-50865255
ENSMUSG00000050439	Enthd1	ENTH_domain_containing_1	15:80452240-80560470
ENSMUSG00000051527	Usp29	ubiquitin_specific_peptidase_29	7:6730583-6967216
ENSMUSG00000095562	Gm21887	predicted_gene_21887	X:170009659-170019281
ENSMUSG00000051528	Olfr424	olfactory_receptor_424	1:174136746-174137693
ENSMUSG00000092228	Vmn1r-ps28	vomeronasal_1_receptor_pseudogene_28	6:89907677-89908618
ENSMUSG00000094995	Gm17365	predicted_gene_17365	9:35645117-35648202
ENSMUSG00000040771	Oard1	O_acyl_ADP_ribose_deacylase_1	17:48410014-48417266
ENSMUSG00000094991	Gm21718	predicted_gene_21718	14:51311497-51317768
ENSMUSG00000040775	Gm9772	predicted_gene_9772	17:22006510-22007301
ENSMUSG00000094993	Igkv4-73	immunoglobulin_kappa_variable_4_73	6:69681406-69681975
ENSMUSG00000094992	Fbxw25	F_box_and_WD_40_domain_protein_25	9:109645122-109664652
ENSMUSG00000094999	Gm17412	predicted_gene_17412	X:123483317-123483814
ENSMUSG00000056174	Col8a2	collagen_type_VIII_alpha_2	4:126286793-126314330
ENSMUSG00000044287	Nrn1l	neuritin_1_like	8:105893567-105895023
ENSMUSG00000105804	Gm43654	predicted_gene_43654	3:127829555-127832971
ENSMUSG00000105802	Gm43012	predicted_gene_43012	5:137337409-137338345
ENSMUSG00000105803	Gm43526	predicted_gene_43526	3:157071744-157073308
ENSMUSG00000105800	Gm18985	predicted_gene_18985	5:3212335-3213694
ENSMUSG00000105801	C430019N01Rik	RIKEN_cDNA_C430019N01_gene	5:97999384-98000950
ENSMUSG00000057802	Gm10030	predicted_gene_10030	9:110989499-111008029
ENSMUSG00000057801	Olfr135	olfactory_receptor_135	17:38208169-38209247
ENSMUSG00000057805	1700084M14Rik	RIKEN_cDNA_1700084M14_gene	X:91575210-91575911
ENSMUSG00000012126	Ubxn11	UBX_domain_protein_11	4:134102570-134127593
ENSMUSG00000012123	Aim1l	absent_in_melanoma_1_like	4:134065912-134092504
ENSMUSG00000025269	Apex2	apurinic_apyrimidinic_endonuclease_2	X:150519519-150589868
ENSMUSG00000025268	Maged2	melanoma_antigen_family_D_2	X:150806370-150814345
ENSMUSG00000025266	Gnl3l	guanine_nucleotide_binding_protein_like_3_nucleolar_like	X:150983141-151017322
ENSMUSG00000025265	Fgd1	FYVE_RhoGEF_and_PH_domain_containing_1	X:151046150-151089521
ENSMUSG00000025264	Tsr2	TSR2_20S_rRNA_accumulation	X:151087094-151096543
ENSMUSG00000025262	Fam120c	family_with_sequence_similarity_120_member_C	X:151344175-151471842
ENSMUSG00000025261	Huwe1	HECT_UBA_and_WWE_domain_containing_1	X:151800807-151935417
ENSMUSG00000025260	Hsd17b10	hydroxysteroid_17_beta_dehydrogenase_10	X:152001845-152004442
ENSMUSG00000094335	Igkv1-117	immunoglobulin_kappa_variable_1_117	6:68121046-68121827
ENSMUSG00000091122	Gm8247	predicted_gene_8247	14:44583153-44588402
ENSMUSG00000094337	Gm3286	predicted_gene_3286	GL456354.1:82993-86051
ENSMUSG00000094336	Gm13693	predicted_gene_13693	2:83961503-83963995
ENSMUSG00000094338	Hist1h2bl	histone_cluster_1_H2bl	13:21715763-21716143
ENSMUSG00000091129	Iqcf6	IQ_motif_containing_F6	9:106626582-106627675
ENSMUSG00000060131	Atp8b4	ATPase_class_I_type_8B_member_4	2:126320973-126500674
ENSMUSG00000047203	Vmn1r54	vomeronasal_1_receptor_54	6:90269106-90270053
ENSMUSG00000047205	Dusp18	dual_specificity_phosphatase_18	11:3895240-3901296
ENSMUSG00000047207	Olfr1495	olfactory_receptor_1495	19:13768307-13769395
ENSMUSG00000024725	Ostf1	osteoclast_stimulating_factor_1	19:18579328-18631789
ENSMUSG00000097979	Gm4691	predicted_gene_4691	6:128202150-128203276
ENSMUSG00000097972	Scgb2b15	secretoglobin_family_2B_member_15	7:32827683-32829662
ENSMUSG00000097970	Gm27028	predicted_gene_27028	1:23291537-23291935
ENSMUSG00000097971	Gm26917	predicted_gene_26917	17:39843013-39846341
ENSMUSG00000067786	Nnat	neuronatin	2:157560078-157562522
ENSMUSG00000067787	Blcap	bladder_cancer_associated_protein_homolog_human_	2:157556362-157571274
ENSMUSG00000097974	Gm10605	predicted_gene_10605	7:99625936-99631711
ENSMUSG00000102505	1600017P15Rik	RIKEN_cDNA_1600017P15_gene	3:30594844-30595733
ENSMUSG00000102502	Ighv1-10	immunoglobulin_heavy_variable_V1_10	12:114597889-114598326
ENSMUSG00000053279	Aldh1a1	aldehyde_dehydrogenase_family_1_subfamily_A1	19:20601961-20643462
ENSMUSG00000102500	Gm37371	predicted_gene_37371	1:140823327-140823718
ENSMUSG00000108022	RP23-78P7.2	-	6:121732932-121789084
ENSMUSG00000092027	Gm17062	predicted_gene_17062	14:41889687-41892459
ENSMUSG00000046490	Rnf222	ring_finger_protein_222	11:68888553-68895777
ENSMUSG00000068327	Tlx2	T_cell_leukemia_homeobox_2	6:83068324-83070293
ENSMUSG00000068323	Slc4a5	solute_carrier_family_4_sodium_bicarbonate_cotransporter_member_5	6:83219828-83304945
ENSMUSG00000068329	Htra2	HtrA_serine_peptidase_2	6:83051266-83055273
ENSMUSG00000068328	Aup1	ancient_ubiquitous_protein_1	6:83054521-83057808
ENSMUSG00000106388	Rhox7-ps2	reproductive_homeobox_7_pseudogene_2	X:37676370-37679555
ENSMUSG00000106384	Gm43188	predicted_gene_43188	5:132497678-132499837
ENSMUSG00000106385	Gm42943	predicted_gene_42943	3:156731098-156734339
ENSMUSG00000106386	Gm42991	predicted_gene_42991	5:131972050-131975886
ENSMUSG00000106387	Igkv4-73	-	6:69197583-69198116
ENSMUSG00000106380	Gm43683	predicted_gene_43683	5:52441159-52443252
ENSMUSG00000106381	Igkv2-95-1	immunoglobulin_kappa_chain_variable	6:68671162-68671883
ENSMUSG00000106382	Trav4-1	T_cell_receptor_alpha_variable_4_1	14:52607307-52607804
ENSMUSG00000106383	E330034L11Rik	RIKEN_cDNA_E330034L11_gene	3:95639304-95641045
ENSMUSG00000063445	Nmral1	NmrA_like_family_domain_containing_1	16:4710059-4719356
ENSMUSG00000063447	Ube2d2b	ubiquitin_conjugating_enzyme_E2D_2B	5:107830099-107831776
ENSMUSG00000063446	Lppr1	lipid_phosphate_phosphatase_related_protein_type_1	4:49059273-49340259
ENSMUSG00000076940	Iglv2	immunoglobulin_lambda_variable_2	16:19260401-19260859
ENSMUSG00000100979	Gm29347	predicted_gene_29347	1:120856674-120858010
ENSMUSG00000100978	Gm20912	predicted_gene_20912	Y:81724610-81725302
ENSMUSG00000066438	Plekhd1	pleckstrin_homology_domain_containing_family_D_with_coiled_coil_domains_member_1	12:80692591-80724214
ENSMUSG00000100971	Gm28824	predicted_gene_28824	Y:69766529-69769872
ENSMUSG00000100970	Gm29270	predicted_gene_29270	Y:49473820-49477161
ENSMUSG00000100973	Gm29299	predicted_gene_29299	Y:86602267-86628474
ENSMUSG00000100972	Gm28553	predicted_gene_28553	Y:48856497-48882617
ENSMUSG00000100975	Gm28875	predicted_gene_28875	12:104925501-104926142
ENSMUSG00000100974	Gm28459	predicted_gene_28459	Y:45753298-45753993
ENSMUSG00000100976	Gm29134	predicted_gene_29134	Y:69670176-69670660
ENSMUSG00000092474	Gm20478	predicted_gene_20478	17:36167982-36171805
ENSMUSG00000092476	Vmn1r-ps65	vomeronasal_1_receptor_pseudogene_65	7:12214595-12215545
ENSMUSG00000092477	Gm18808	predicted_gene_18808	17:37413142-37415123
ENSMUSG00000092470	Gm20518	predicted_gene_20518	16:17835277-17891671
ENSMUSG00000092471	Cyp21a2-ps	cytochrome_P450_family_21_subfamily_a_polypeptide_2_pseudogene	17:34719813-34722252
ENSMUSG00000092472	Gm20473	predicted_gene_20473	12:23338309-23338420
ENSMUSG00000092473	Vmn1r180	vomeronasal_1_receptor_180	7:23952387-23953356
ENSMUSG00000019932	Kera	keratocan	10:97607205-97613688
ENSMUSG00000019933	Mrln	myoregulin	10:70204664-70219711
ENSMUSG00000019935	Slc17a8	solute_carrier_family_17_sodium_dependent_inorganic_phosphate_cotransporter_member_8	10:89574020-89621253
ENSMUSG00000019936	Epyc	epiphycan	10:97644068-97682454
ENSMUSG00000100888	Gm29567	predicted_gene_29567	Y:78064684-78065298
ENSMUSG00000070469	Adamtsl3	ADAMTS_like_3	7:82335694-82614450
ENSMUSG00000103779	Gm36931	predicted_gene_36931	17:51766643-51771443
ENSMUSG00000064145	Arih2	ariadne_homolog_2_Drosophila_	9:108602942-108649386
ENSMUSG00000020346	Mgat1	mannoside_acetylglucosaminyltransferase_1	11:49244191-49263030
ENSMUSG00000070465	Gm9696	predicted_gene_9696	3:59952309-59973594
ENSMUSG00000070464	Ccl26	chemokine_C_C_motif_ligand_26	5:135560448-135563569
ENSMUSG00000064141	Zfp69	zinc_finger_protein_69	4:120930137-120951699
ENSMUSG00000064140	Trim38	tripartite_motif_containing_38	13:23782572-23791495
ENSMUSG00000103770	Pcdha9	protocadherin_alpha_9	18:36997880-37187657
ENSMUSG00000020340	Cyfip2	cytoplasmic_FMR1_interacting_protein_2	11:46193850-46312859
ENSMUSG00000053490	Trim60	tripartite_motif_containing_60	8:64998457-65018688
ENSMUSG00000053499	Gm5444	predicted_gene_5444	13:4771649-4836485
ENSMUSG00000107479	RP23-111G16.8	-	6:66451949-66465738
ENSMUSG00000107478	Atn1	atrophin_1	6:124739189-124756021
ENSMUSG00000107477	RP23-45G16.11	-	6:134889774-134892067
ENSMUSG00000107476	Zfp862-ps	zinc_finger_protein_862_pseudogene	6:48504337-48534832
ENSMUSG00000107473	RP24-571G22.1	-	6:77984516-77986568
ENSMUSG00000107472	RP23-333I12.1	-	6:88353142-88353606
ENSMUSG00000054728	Phactr1	phosphatase_and_actin_regulator_1	13:42680623-43138526
ENSMUSG00000054723	Vmac	vimentin_type_intermediate_filament_associated_coiled_coil_protein	17:56713932-56717699
ENSMUSG00000054720	Lrrc8c	leucine_rich_repeat_containing_8_family_member_C	5:105519388-105613018
ENSMUSG00000054727	1700013H16Rik	RIKEN_cDNA_1700013H16_gene	X:53742901-53757831
ENSMUSG00000079806	Gm21719	predicted_gene_21719	Y:6680421-6682872
ENSMUSG00000021583	Erap1	endoplasmic_reticulum_aminopeptidase_1	13:74639872-74691875
ENSMUSG00000036744	Olfr701	olfactory_receptor_701	7:106814144-106820709
ENSMUSG00000036745	Ttll7	tubulin_tyrosine_ligase_like_family_member_7	3:146852367-146984009
ENSMUSG00000096201	Gm10715	predicted_gene_10715	9:3036877-3038316
ENSMUSG00000036743	Psma8	proteasome_prosome_macropain_subunit_alpha_type_8	18:14706151-14762299
ENSMUSG00000033510	Otud7a	OTU_domain_containing_7A	7:63444751-63759028
ENSMUSG00000036748	Cuedc2	CUE_domain_containing_2	19:46329812-46338660
ENSMUSG00000036749	Pramel5	preferentially_expressed_antigen_in_melanoma_like_5	4:144270633-144280488
ENSMUSG00000096209	Olfr510	olfactory_receptor_510	7:108667418-108668362
ENSMUSG00000021587	Pcsk1	proprotein_convertase_subtilisin_kexin_type_1	13:75089826-75132498
ENSMUSG00000102728	Gm37934	predicted_gene_37934	1:111833823-111834224
ENSMUSG00000062797	l7Rn6	lethal_Chr_7_Rinchik_6	7:89917529-89941199
ENSMUSG00000062794	Zfp599	zinc_finger_protein_599	9:22247430-22259895
ENSMUSG00000062793	Olfr1158	olfactory_receptor_1158	2:87990113-87991054
ENSMUSG00000062791	Gm382	predicted_gene_382	X:127039972-127063986
ENSMUSG00000062421	Arf2	ADP_ribosylation_factor_2	11:103966739-103985337
ENSMUSG00000062426	Olfr304	olfactory_receptor_304	7:86385657-86386658
ENSMUSG00000019066	Rab3d	RAB3D_member_RAS_oncogene_family	9:21907491-21918192
ENSMUSG00000035498	Cdcp1	CUB_domain_containing_protein_1	9:123170824-123216038
ENSMUSG00000091462	Gm17084	predicted_gene_17084	13:34033063-34037147
ENSMUSG00000101731	3830432H09Rik	RIKEN_cDNA_3830432H09_gene	1:119529480-119536165
ENSMUSG00000091460	Gm7808	predicted_pseudogene_7808	9:19927896-19928282
ENSMUSG00000101733	Gm29189	predicted_gene_29189	Y:79985619-79986233
ENSMUSG00000101734	4933400C23Rik	RIKEN_cDNA_4933400C23_gene	9:92717456-92795711
ENSMUSG00000101737	Gm28849	predicted_gene_28849	Y:9420765-9430932
ENSMUSG00000101738	Gm29006	predicted_gene_29006	1:18307824-18313906
ENSMUSG00000101739	Gm5733	predicted_gene_5733	7:47733002-47733940
ENSMUSG00000055891	Ubl4b	ubiquitin_like_4B	3:107553687-107555073
ENSMUSG00000055897	Ppp4r1l-ps	protein_phosphatase_4_regulatory_subunit_1_like_pseudogene	2:173579320-173659640
ENSMUSG00000055895	Oosp2	oocyte_secreted_protein_2	19:11647279-11660559
ENSMUSG00000108012	RP24-137B5.2	-	6:84921123-84924996
ENSMUSG00000108010	RP23-74G1.5	-	6:88188397-88190681
ENSMUSG00000108011	RP23-114E15.17	-	6:128375503-128407475
ENSMUSG00000071738	Cldn34b3	claudin_34B3	X:76264304-76267738
ENSMUSG00000108014	RP23-447L9.2	-	6:4367774-4368066
ENSMUSG00000108015	RP23-81F19.1	-	6:82823214-82840063
ENSMUSG00000060499	Rpl10l	ribosomal_protein_L10_like	12:66283379-66284401
ENSMUSG00000097154	Gm26510	predicted_gene_26510	17:70874349-70924996
ENSMUSG00000097155	Gm26511	predicted_gene_26511	9:21717616-21723450
ENSMUSG00000097156	Gm3764	predicted_gene_3764	3:88206813-88229959
ENSMUSG00000097157	Gm26512	predicted_gene_26512	12:90738201-90750693
ENSMUSG00000097150	Gm26513	predicted_gene_26513	15:98093283-98095771
ENSMUSG00000097151	Gm26514	predicted_gene_26514	13:38945543-38951313
ENSMUSG00000097152	Gm26515	predicted_gene_26515	5:110779882-110781127
ENSMUSG00000097158	Gm26516	predicted_gene_26516	4:130774817-130779246
ENSMUSG00000097159	Gm26517	predicted_gene_26517	12:51888015-51889459
ENSMUSG00000031918	Mtmr2	myotubularin_related_protein_2	9:13748410-13806481
ENSMUSG00000031919	Tmed6	transmembrane_emp24_protein_transport_domain_containing_6	8:107061484-107065644
ENSMUSG00000031916	Cog8	component_of_oligomeric_golgi_complex_8	8:107046289-107056689
ENSMUSG00000031917	Nip7	nuclear_import_7_homolog_S._cerevisiae_	8:107056877-107060926
ENSMUSG00000031910	Has3	hyaluronan_synthase_3	8:106870242-106884566
ENSMUSG00000031913	Vps4a	vacuolar_protein_sorting_4a_yeast_	8:107031222-107045755
ENSMUSG00000049349	Gm5105	predicted_gene_5105	3:138048761-138067388
ENSMUSG00000038637	Lrrc56	leucine_rich_repeat_containing_56	7:141194157-141210055
ENSMUSG00000038633	Degs1	degenerative_spermatocyte_homolog_1_Drosophila_	1:182275772-182282804
ENSMUSG00000038630	Zkscan16	zinc_finger_with_KRAB_and_SCAN_domains_16	4:58943628-58958355
ENSMUSG00000030359	Pzp	pregnancy_zone_protein	6:128483567-128526720
ENSMUSG00000030357	Fkbp4	FK506_binding_protein_4	6:128429735-128438677
ENSMUSG00000030351	Tspan11	tetraspanin_11	6:127887589-127953977
ENSMUSG00000030350	Prmt8	protein_arginine_N_methyltransferase_8	6:127689011-127769472
ENSMUSG00000030353	Tead4	TEA_domain_family_member_4	6:128224288-128300823
ENSMUSG00000030352	Tspan9	tetraspanin_9	6:127961396-128143594
ENSMUSG00000104818	Gm43661	predicted_gene_43661	5:124035201-124052352
ENSMUSG00000104816	Gm43473	predicted_gene_43473	3:151117922-151123918
ENSMUSG00000104814	Gm42979	predicted_gene_42979	5:129556147-129558374
ENSMUSG00000104815	Trav5-2	T_cell_receptor_alpha_variable_5_2	14:53614945-53615224
ENSMUSG00000104811	Gm43644	predicted_gene_43644	5:11238536-11254753
ENSMUSG00000073460	Pnldc1	poly_A_specific_ribonuclease_PARN_like_domain_containing_1	17:12888902-12910000
ENSMUSG00000073468	Sft2d1	SFT2_domain_containing_1	17:8311102-8396852
ENSMUSG00000049699	Ucn2	urocortin_2	9:108986010-108987164
ENSMUSG00000049694	BC048671	cDNA_sequence_BC048671	6:90301219-90305449
ENSMUSG00000049690	Nckap5	NCK_associated_protein_5	1:125913620-126830799
ENSMUSG00000049691	Nkx3-2	NK3_homeobox_2	5:41761483-41764501
ENSMUSG00000049692	Tmem239	transmembrane_239	2:130406478-130407902
ENSMUSG00000035329	Fbxo33	F_box_protein_33	12:59200655-59219725
ENSMUSG00000035325	Sec31a	Sec31_homolog_A_S._cerevisiae_	5:100361649-100416234
ENSMUSG00000070605	Gm13251	predicted_gene_13251	4:146449023-146470292
ENSMUSG00000026950	Neb	nebulin	2:52136647-52338798
ENSMUSG00000075704	Txnrd2	thioredoxin_reductase_2	16:18426384-18479073
ENSMUSG00000075707	Dio3	deiodinase_iodothyronine_type_III	12:110279068-110281097
ENSMUSG00000075706	Gpx4	glutathione_peroxidase_4	10:80047166-80056439
ENSMUSG00000075701	Vimp	VCP_interacting_membrane_protein	7:66079649-66089405
ENSMUSG00000023707	Ogfod2	2_oxoglutarate_and_iron_dependent_oxygenase_domain_containing_2	5:124112297-124115483
ENSMUSG00000026956	Uap1l1	UDP_N_acteylglucosamine_pyrophosphorylase_1_like_1	2:25359889-25365682
ENSMUSG00000075702	Selm	selenoprotein_M	11:3514684-3517351
ENSMUSG00000026958	Dpp7	dipeptidylpeptidase_7	2:25352276-25356359
ENSMUSG00000026959	Grin1	glutamate_receptor_ionotropic_NMDA1_zeta_1_	2:25291181-25319187
ENSMUSG00000056812	St8sia3	ST8_alpha_N_acetyl_neuraminide_alpha_2_8_sialyltransferase_3	18:64254359-64276146
ENSMUSG00000043068	Fam89a	family_with_sequence_similarity_89_member_A	8:124740257-124751809
ENSMUSG00000056815	Gm6812	predicted_gene_6812	X:68892375-68893053
ENSMUSG00000043061	Tmem18	transmembrane_protein_18	12:30584443-30591213
ENSMUSG00000043060	Fscb	fibrous_sheath_CABYR_binding_protein	12:64471333-64474898
ENSMUSG00000043065	Spice1	spindle_and_centriole_associated_protein_1	16:44347121-44388497
ENSMUSG00000043067	Dpy19l1	dpy_19_like_1_C._elegans_	9:24411776-24503140
ENSMUSG00000043066	Vmn1r66	vomeronasal_1_receptor_66	7:10273828-10275351
ENSMUSG00000022257	Laptm4b	lysosomal_associated_protein_transmembrane_4B	15:34238026-34284295
ENSMUSG00000022255	Mtdh	metadherin	15:34082694-34142386
ENSMUSG00000029286	Enam	enamelin	5:88487975-88506049
ENSMUSG00000022253	Nadk2	NAD_kinase_2_mitochondrial	15:9071260-9110487
ENSMUSG00000029280	Smr3a	submaxillary_gland_androgen_regulated_protein_3A	5:88002549-88008534
ENSMUSG00000029283	Cdc7	cell_division_cycle_7_S._cerevisiae_	5:106964322-106984432
ENSMUSG00000029282	Amtn	amelotin	5:88376108-88385916
ENSMUSG00000029288	Ambn	ameloblastin	5:88455991-88468531
ENSMUSG00000031007	Atp6ap2	ATPase_H+_transporting_lysosomal_accessory_protein_2	X:12587801-12617049
ENSMUSG00000068860	Gm128	predicted_gene_128	3:95236920-95241598
ENSMUSG00000028882	Ppp1r8	protein_phosphatase_1_regulatory_inhibitor_subunit_8	4:132826929-132843169
ENSMUSG00000028883	Sema3a	sema_domain_immunoglobulin_domain_Ig_short_basic_domain_secreted_semaphorin_3A	5:13125414-13602565
ENSMUSG00000028884	Rpa2	replication_protein_A2	4:132768332-132778752
ENSMUSG00000028885	Smpdl3b	sphingomyelin_phosphodiesterase_acid_like_3B	4:132732966-132757252
ENSMUSG00000028886	Eya3	eyes_absent_3_homolog_Drosophila_	4:132638987-132724765
ENSMUSG00000028889	Yrdc	yrdC_domain_containing_E.coli_	4:124850679-124855242
ENSMUSG00000034636	Zyg11b	zyg_ll_family_member_B_cell_cycle_regulator	4:108229724-108301096
ENSMUSG00000034634	Ly6d	lymphocyte_antigen_6_complex_locus_D	15:74762056-74763620
ENSMUSG00000048562	Sp8	trans_acting_transcription_factor_8	12:118846329-118852578
ENSMUSG00000102410	Gm36935	predicted_gene_36935	10:110037488-110037779
ENSMUSG00000102411	Gm36936	predicted_gene_36936	9:72728140-72730888
ENSMUSG00000102413	Gm36937	predicted_gene_36937	1:172322994-172323661
ENSMUSG00000102414	Gm36938	predicted_gene_36938	1:135896394-135899089
ENSMUSG00000102415	A430110C17Rik	RIKEN_cDNA_A430110C17_gene	5:136345884-136350231
ENSMUSG00000102416	4933424G06Rik	RIKEN_cDNA_4933424G06_gene	1:36710203-36746571
ENSMUSG00000102417	Gm36939	predicted_gene_36939	16:40309433-40309871
ENSMUSG00000102418	Sh2d1b1	SH2_domain_containing_1B1	1:170277320-170286769
ENSMUSG00000102419	Gm36940	predicted_gene_36940	9:56414031-56416066
ENSMUSG00000029420	Rimbp2	RIMS_binding_protein_2	5:128757791-128953486
ENSMUSG00000029423	Piwil1	piwi_like_RNA_mediated_gene_silencing_1	5:128702524-128755474
ENSMUSG00000029422	Rsrc2	arginine_serine_rich_coiled_coil_2	5:123728426-123749414
ENSMUSG00000029427	Zcchc8	zinc_finger_CCHC_domain_containing_8	5:123698294-123721100
ENSMUSG00000029426	Scarb2	scavenger_receptor_class_B_member_2	5:92441314-92506833
ENSMUSG00000029428	Stx2	syntaxin_2	5:128984557-129008574
ENSMUSG00000079737	3110001I22Rik	RIKEN_cDNA_3110001I22_gene	16:13671929-13678405
ENSMUSG00000035582	Gdpd4	glycerophosphodiester_phosphodiesterase_domain_containing_4	7:97919955-98049663
ENSMUSG00000035580	Kcnh8	potassium_voltage_gated_channel_subfamily_H_eag_related_member_8	17:52602709-52979194
ENSMUSG00000035585	Tsen34	tRNA_splicing_endonuclease_34_homolog_S._cerevisiae_	7:3692863-3701024
ENSMUSG00000025701	Alox5	arachidonate_5_lipoxygenase	6:116410077-116461178
ENSMUSG00000025702	2020-03-08	membrane_associated_ring_finger_C3HC4_8	6:116338024-116409540
ENSMUSG00000034987	Hrh2	histamine_receptor_H2	13:54192129-54222432
ENSMUSG00000034981	Parm1	prostate_androgen_regulated_mucin_like_protein_1	5:91517615-91626894
ENSMUSG00000021635	Rad17	RAD17_homolog_S._pombe_	13:100617165-100651059
ENSMUSG00000021636	Marveld2	MARVEL_membrane_associating_domain_containing_2	13:100595957-100616971
ENSMUSG00000032679	Cd59a	CD59a_antigen	2:104095801-104115354
ENSMUSG00000021638	Ocln	occludin	13:100496507-100552718
ENSMUSG00000021639	Gtf2h2	general_transcription_factor_II_H_polypeptide_2	13:100460218-100492579
ENSMUSG00000032673	Prorsd1	prolyl_tRNA_synthetase_domain_containing_1	11:29511757-29515033
ENSMUSG00000032586	Traip	TRAF_interacting_protein	9:107950136-107972270
ENSMUSG00000074151	Nlrc5	NLR_family_CARD_domain_containing_5	8:94472763-94527272
ENSMUSG00000032582	Rbm6	RNA_binding_motif_protein_6	9:107773559-107873237
ENSMUSG00000032583	Mon1a	MON1_homolog_A_yeast_	9:107888151-107903139
ENSMUSG00000074155	Klk5	kallikrein_related_peptidase_5	7:43841971-43851181
ENSMUSG00000074158	9830147E19Rik	RIKEN_cDNA_9830147E19_gene	7:42609526-42642588
ENSMUSG00000032589	Bsn	bassoon	9:108096022-108190384
ENSMUSG00000086192	Gm13609	predicted_gene_13609	2:32016644-32017344
ENSMUSG00000042002	Foxn4	forkhead_box_N4	5:114254164-114273807
ENSMUSG00000045052	Prlhr	prolactin_releasing_hormone_receptor	19:60466733-60468304
ENSMUSG00000045053	Kcng3	potassium_voltage_gated_channel_subfamily_G_member_3	17:83585957-83631895
ENSMUSG00000086193	Gm11508	predicted_gene_11508	11:88011991-88048006
ENSMUSG00000030880	Polr3e	polymerase_RNA_III_DNA_directed_polypeptide_E	7:120917744-120947432
ENSMUSG00000087296	Gm12130	predicted_gene_12130	11:38493330-38520013
ENSMUSG00000087294	Gm13556	predicted_gene_13556	2:38285307-38287291
ENSMUSG00000026751	Nr5a1	nuclear_receptor_subfamily_5_group_A_member_1	2:38692656-38714542
ENSMUSG00000087292	Gm13832	predicted_gene_13832	5:115359078-115422863
ENSMUSG00000087293	Gm14341	predicted_gene_14341	2:180954464-180966812
ENSMUSG00000087290	Gm15866	predicted_gene_15866	5:43549928-43601731
ENSMUSG00000087291	Gm11946	predicted_gene_11946	11:3530157-3536856
ENSMUSG00000033985	Tesk2	testis_specific_kinase_2	4:116720948-116805956
ENSMUSG00000033987	Dnah17	dynein_axonemal_heavy_chain_17	11:118021723-118129219
ENSMUSG00000033981	Gria2	glutamate_receptor_ionotropic_AMPA2_alpha_2_	3:80681450-80802835
ENSMUSG00000033983	Coil	coilin	11:88970252-88991613
ENSMUSG00000087299	Gm12953	predicted_gene_12953	4:116551740-116552627
ENSMUSG00000030887	Pdzd9	PDZ_domain_containing_9	7:120659296-120670343
ENSMUSG00000007338	Mrpl49	mitochondrial_ribosomal_protein_L49	19:6053630-6057751
ENSMUSG00000086527	Gm15856	predicted_gene_15856	6:121223692-121226153
ENSMUSG00000044098	Rsbn1	rosbin_round_spermatid_basic_protein_1	3:103914120-103966636
ENSMUSG00000086524	Pabpc1l2a-ps	poly_A_binding_protein_cytoplasmic_1_like_2A_pseudogene	X:103066668-103067180
ENSMUSG00000086523	Gm13499	predicted_gene_13499	2:51363572-51365499
ENSMUSG00000086522	Gm4473	predicted_gene_4473	10:120899157-120901888
ENSMUSG00000086521	Olfr1343-ps1	olfactory_receptor_1343_pseudogene_1	4:118672609-118673522
ENSMUSG00000044092	C130050O18Rik	RIKEN_cDNA_C130050O18_gene	5:139405280-139415623
ENSMUSG00000086529	Acss2os	acyl_CoA_synthetase_short_chain_family_member_2_opposite_strand	2:155547040-155556930
ENSMUSG00000086528	Gm15731	predicted_gene_15731	5:8037294-8052707
ENSMUSG00000075284	Wipf1	WAS_WASL_interacting_protein_family_member_1	2:73429610-73529734
ENSMUSG00000075286	Gm1968	predicted_gene_1968	16:29958493-29962307
ENSMUSG00000075289	Carns1	carnosine_synthase_1	19:4164324-4175479
ENSMUSG00000107949	RP24-179I4.5	-	6:115608170-115608579
ENSMUSG00000105043	Igkv1-108	immunoglobulin_kappa_variable_1_108	6:68312062-68312359
ENSMUSG00000024941	Scyl1	SCY1_like_1_S._cerevisiae_	19:5758427-5771401
ENSMUSG00000040620	Dhx33	DEAH_Asp_Glu_Ala_His_box_polypeptide_33	11:70984091-71004437
ENSMUSG00000024943	Smc5	structural_maintenance_of_chromosomes_5	19:23206441-23273897
ENSMUSG00000024942	Capn1	calpain_1	19:5988546-6015825
ENSMUSG00000024944	Arl2	ADP_ribosylation_factor_like_2	19:6134374-6141406
ENSMUSG00000024947	Men1	multiple_endocrine_neoplasia_1	19:6334979-6340891
ENSMUSG00000021936	Mapk8	mitogen_activated_protein_kinase_8	14:33377898-33447158
ENSMUSG00000024949	Sf1	splicing_factor_1	19:6363690-6378030
ENSMUSG00000024948	Map4k2	mitogen_activated_protein_kinase_kinase_kinase_kinase_2	19:6341135-6355615
ENSMUSG00000024142	Mlst8	MTOR_associated_protein_LST8_homolog_S._cerevisiae_	17:24473550-24479078
ENSMUSG00000108481	RP23-68N11.2	-	7:129667405-129693400
ENSMUSG00000059534	Uqcr10	ubiquinol_cytochrome_c_reductase_complex_III_subunit_X	11:4701973-4704342
ENSMUSG00000021932	Rnaseh2b	ribonuclease_H2_subunit_B	14:62292589-62372992
ENSMUSG00000087432	Gm15123	predicted_gene_15123	10:80371898-80372432
ENSMUSG00000087433	Gm14167	predicted_gene_14167	2:151540731-151542348
ENSMUSG00000051727	Kctd14	potassium_channel_tetramerisation_domain_containing_14	7:97451323-97459557
ENSMUSG00000051726	Kcnf1	potassium_voltage_gated_channel_subfamily_F_member_1	12:17172100-17176888
ENSMUSG00000087436	Gm16156	predicted_gene_16156	8:105934333-105945843
ENSMUSG00000087437	Gm13112	predicted_gene_13112	4:154864506-154872003
ENSMUSG00000087434	Rab11fip4os1	RAB11_family_interacting_protein_4_class_II_opposite_strand_1	11:79607079-79623163
ENSMUSG00000087435	Gm16323	predicted_gene_16323	2:30413716-30415338
ENSMUSG00000043843	Tmem145	transmembrane_protein_145	7:25306106-25316195
ENSMUSG00000090666	Gm17567	predicted_gene_17567	10:33994989-33995054
ENSMUSG00000079610	Ankrd39	ankyrin_repeat_domain_39	1:36539474-36547185
ENSMUSG00000051729	Gm5087	predicted_gene_5087	14:13157388-13284638
ENSMUSG00000051728	4930563D23Rik	RIKEN_cDNA_4930563D23_gene	16:92318763-92321441
ENSMUSG00000080809	Olfr1273-ps	olfactory_receptor_1273_pseudogene	2:90295935-90296859
ENSMUSG00000005615	Pcyt1a	phosphate_cytidylyltransferase_1_choline_alpha_isoform	16:32430921-32475070
ENSMUSG00000005610	Eif4g2	eukaryotic_translation_initiation_factor_4_gamma_2	7:111070568-111083030
ENSMUSG00000005611	Mrvi1	MRV_integration_site_1	7:110868266-110982461
ENSMUSG00000040576	Wbscr28	Williams_Beuren_syndrome_chromosome_region_28_human_	5:134901593-134906733
ENSMUSG00000040570	Rundc3b	RUN_domain_containing_3B	5:8490334-8622952
ENSMUSG00000051098	Mblac2	metallo_beta_lactamase_domain_containing_2	13:81711417-81753275
ENSMUSG00000051095	Olfr986	olfactory_receptor_986	9:40187079-40188094
ENSMUSG00000091821	Srsx	serine_rich_secreted_X_linked	X:123221399-123222481
ENSMUSG00000078648	Gm17546	predicted_gene_17546	15:95824459-95830072
ENSMUSG00000031429	Psmd10	proteasome_prosome_macropain_26S_subunit_non_ATPase_10	X:140948429-140956728
ENSMUSG00000046932	Vmn1r193	vomeronasal_1_receptor_193	13:22218861-22219820
ENSMUSG00000046934	Csl	citrate_synthase_like	10:99757705-99759658
ENSMUSG00000102526	Gm37785	predicted_gene_37785	1:185329451-185331858
ENSMUSG00000026548	Slamf9	SLAM_family_member_9	1:172475358-172478575
ENSMUSG00000026542	Apcs	serum_amyloid_P_component	1:172893961-172895041
ENSMUSG00000026547	Tagln2	transgelin_2	1:172500047-172507380
ENSMUSG00000026546	Cfap45	cilia_and_flagella_associated_protein_45	1:172520801-172545870
ENSMUSG00000026544	Dusp23	dual_specificity_phosphatase_23	1:172630764-172632962
ENSMUSG00000059395	Nkapl	NFKB_activating_protein_like	13:21467047-21468509
ENSMUSG00000059397	Olfr54	olfactory_receptor_54	11:51027004-51027945
ENSMUSG00000107334	Gm7538	predicted_gene_7538	5:119194484-119200018
ENSMUSG00000090779	Gm17110	predicted_gene_17110	14:34501715-34502684
ENSMUSG00000107335	Gm43372	predicted_gene_43372	5:135007093-135010108
ENSMUSG00000000326	Comt	catechol_O_methyltransferase	16:18406886-18426852
ENSMUSG00000054083	Capn12	calpain_12	7:28881656-28893585
ENSMUSG00000095809	Olfr1290	olfactory_receptor_1290	2:111489218-111490156
ENSMUSG00000101397	Mug-ps1	murinoglobulin_pseudogene_1	6:122176015-122248563
ENSMUSG00000003617	Cp	ceruloplasmin	3:19957054-20009145
ENSMUSG00000095802	Gm7415	predicted_pseudogene_7415	X:29128146-29149186
ENSMUSG00000095804	Olfr824	olfactory_receptor_824	10:130126108-130127055
ENSMUSG00000095806	Gm5728	predicted_gene_5728	7:20374493-20375410
ENSMUSG00000095807	Gm21405	predicted_gene_21405	Y:58573017-58599050
ENSMUSG00000007107	Atp1a4	ATPase_Na+_K+_transporting_alpha_4_polypeptide	1:172223513-172258414
ENSMUSG00000098326	Dlx6os1	distal_less_homeobox_6_opposite_strand_1	6:6871488-6871633
ENSMUSG00000098322	5830468F06Rik	RIKEN_cDNA_5830468F06_gene	8:15015092-15018907
ENSMUSG00000098320	Vis1	viral_integration_site_1	2:45280724-45280924
ENSMUSG00000084274	Gm12504	predicted_pseudogene_12504	4:44121893-44124123
ENSMUSG00000084273	Gm12628	predicted_gene_12628	11:60571623-60572210
ENSMUSG00000046402	Rbp1	retinol_binding_protein_1_cellular	9:98422961-98446575
ENSMUSG00000096140	Ankrd66	ankyrin_repeat_domain_66	17:43534174-43543639
ENSMUSG00000002059	Rab34	RAB34_member_RAS_oncogene_family	11:78188430-78192193
ENSMUSG00000002058	Unc119	unc_119_homolog_C._elegans_	11:78343482-78349164
ENSMUSG00000002057	Foxn1	forkhead_box_N1	11:78357577-78386558
ENSMUSG00000096144	B020004C17Rik	RIKEN_cDNA_B020004C17_gene	14:57015134-57018982
ENSMUSG00000002055	Spag5	sperm_associated_antigen_5	11:78301529-78322457
ENSMUSG00000002052	Supt6	suppressor_of_Ty_6	11:78206746-78245987
ENSMUSG00000083729	Sh3d2c-ps1	SH3_domain_protein_2C_pseudogene_1	2:23680218-23681121
ENSMUSG00000002550	Uck1	uridine_cytidine_kinase_1	2:32255002-32260159
ENSMUSG00000083722	Adgrd2-ps	adhesion_G_protein_coupled_receptor_D2_pseudogene	2:38671158-38687651
ENSMUSG00000046062	Ppp1r15b	protein_phosphatase_1_regulatory_inhibitor_subunit_15b	1:133131143-133139783
ENSMUSG00000097386	9130213A22Rik	RIKEN_cDNA_9130213A22_gene	11:69120054-69122589
ENSMUSG00000016356	Col20a1	collagen_type_XX_alpha_1	2:180986535-181017540
ENSMUSG00000064302	Clasp1	CLIP_associating_protein_1	1:118389058-118612678
ENSMUSG00000064307	Lrrc51	leucine_rich_repeat_containing_51	7:101912984-101933895
ENSMUSG00000064308	2410137M14Rik	RIKEN_cDNA_2410137M14_gene	17:36977701-36981237
ENSMUSG00000083178	Gm12187	predicted_gene_12187	11:49069696-49071070
ENSMUSG00000094678	Olfr857	olfactory_receptor_857	9:19712829-19713758
ENSMUSG00000101858	Gm28144	predicted_gene_28144	Y:8570058-8570756
ENSMUSG00000078139	AK157302	cDNA_sequence_AK157302	13:21495223-21497146
ENSMUSG00000107670	Olfr809	olfactory_receptor_809	10:129775871-129776857
ENSMUSG00000107677	Olfr316	olfactory_receptor_316	11:58757604-58758614
ENSMUSG00000107676	RP23-82I13.10	-	6:88919708-88922637
ENSMUSG00000107675	RP24-272N4.2	-	6:138443973-138461615
ENSMUSG00000078131	Krtap1-3	keratin_associated_protein_1_3	11:99590461-99591339
ENSMUSG00000078130	Gm11555	predicted_gene_11555	11:99649599-99650236
ENSMUSG00000107679	RP24-446A8.2	-	6:139555559-139557611
ENSMUSG00000107678	RP23-328I7.6	-	6:57993448-57993581
ENSMUSG00000095373	Olfr705	olfactory_receptor_705	7:106873293-106874243
ENSMUSG00000095370	Trav6n-7	T_cell_receptor_alpha_variable_6N_7	14:53318798-53319284
ENSMUSG00000095371	Gm9611	predicted_gene_9611	14:42291907-42297358
ENSMUSG00000082892	Olfr1027-ps1	olfactory_receptor_1027_pseudogene_1	2:85932145-85933486
ENSMUSG00000014195	Dnajc7	DnaJ_Hsp40_homolog_subfamily_C_member_7	11:100582818-100620168
ENSMUSG00000099496	Gm28365	predicted_gene_28365	Y:87054717-87057954
ENSMUSG00000099495	Gm20800	predicted_gene_20800	Y:73239212-73239904
ENSMUSG00000099494	Gm28197	predicted_gene_28197	Y:52497006-52500244
ENSMUSG00000099493	Gm21753	predicted_gene_21753	Y:32124404-32125099
ENSMUSG00000099491	4930533D04Rik	RIKEN_cDNA_4930533D04_gene	9:102692885-102693834
ENSMUSG00000014198	Zfp385c	zinc_finger_protein_385C	11:100627543-100692455
ENSMUSG00000099499	Gm28787	predicted_gene_28787	Y:75282305-75283000
ENSMUSG00000099498	Gm29283	predicted_gene_29283	1:13068838-13078662
ENSMUSG00000098552	Gm27217	predicted_gene_27217	17:52592981-52602660
ENSMUSG00000001508	Sgca	sarcoglycan_alpha_dystrophin_associated_glycoprotein_	11:94962791-94976327
ENSMUSG00000001504	Irx2	Iroquois_related_homeobox_2_Drosophila_	13:72628820-72634198
ENSMUSG00000001506	Col1a1	collagen_type_I_alpha_1	11:94936224-94953042
ENSMUSG00000001507	Itga3	integrin_alpha_3	11:95044474-95076801
ENSMUSG00000092066	1700121N20Rik	RIKEN_cDNA_1700121N20_gene	12:106442653-106447666
ENSMUSG00000019261	Map1s	microtubule_associated_protein_1S	8:70905974-70917526
ENSMUSG00000092060	Bend4	BEN_domain_containing_4	5:67392147-67428310
ENSMUSG00000096777	Gm21723	predicted_gene_21723	Y:32159839-32160366
ENSMUSG00000096776	Vmn1r186	vomeronasal_1_receptor_Vmn1r186	GL456219.1:94186-95088
ENSMUSG00000096775	Gm5796	predicted_gene_5796	14:4023941-4041370
ENSMUSG00000086472	Gm16172	predicted_gene_16172	17:45663519-45666209
ENSMUSG00000096773	Olfr675	olfactory_receptor_675	7:105024025-105024966
ENSMUSG00000096770	Amy2a4	amylase_2a4	3:113279843-113291449
ENSMUSG00000017550	Atad5	ATPase_family_AAA_domain_containing_5	11:80089400-80135794
ENSMUSG00000101537	Gm29571	predicted_gene_29571	10:25536386-25673343
ENSMUSG00000101534	Gm29306	predicted_gene_29306	Y:55072993-55073607
ENSMUSG00000101532	Zbed4-ps1	zinc_finger_BED_type_containing_4_pseudogene_1	7:13639107-13642572
ENSMUSG00000101533	Gm29393	predicted_gene_29393	Y:88994450-88997689
ENSMUSG00000101530	Gm29259	predicted_gene_29259	Y:64560834-64561527
ENSMUSG00000101531	Gm29672	predicted_gene_29672	Y:59489253-59492035
ENSMUSG00000101538	Gm29029	predicted_gene_29029	Y:36839776-36840471
ENSMUSG00000101539	Gm28252	predicted_gene_28252	Y:64634929-64638168
ENSMUSG00000029007	Agtrap	angiotensin_II_type_I_receptor_associated_protein	4:148077061-148088031
ENSMUSG00000030768	Disp1	dispatched_homolog_1_Drosophila_	1:183086266-183221522
ENSMUSG00000029005	Draxin	dorsal_inhibitory_axon_guidance_protein	4:148098437-148130698
ENSMUSG00000022052	Ppp2r2a	protein_phosphatase_2_regulatory_subunit_B_alpha	14:67014057-67072471
ENSMUSG00000022055	Nefl	neurofilament_light_polypeptide	14:68083863-68089095
ENSMUSG00000010021	Kif19a	kinesin_family_member_19A	11:114765388-114790739
ENSMUSG00000010025	Aldh3a2	aldehyde_dehydrogenase_family_3_subfamily_A2	11:61223417-61267464
ENSMUSG00000022057	Adamdec1	ADAM_like_decysin_1	14:68563388-68582086
ENSMUSG00000097233	Gm17552	predicted_gene_17552	19:4169566-4174284
ENSMUSG00000101288	Gm28342	predicted_gene_28342	1:89302719-89358144
ENSMUSG00000101289	Gm3454	predicted_gene_3454	15:75311377-75314964
ENSMUSG00000038518	Jarid2	jumonji_AT_rich_interactive_domain_2	13:44729474-44921643
ENSMUSG00000021506	Pitx1	paired_like_homeodomain_transcription_factor_1	13:55825051-55836192
ENSMUSG00000101280	Gm8600	predicted_gene_8600	7:21670547-21676420
ENSMUSG00000097235	Gm17250	predicted_gene_17250	2:71748075-71750162
ENSMUSG00000101282	Gm28152	predicted_gene_28152	Y:85665589-85668826
ENSMUSG00000101283	Gm29314	predicted_gene_29314	Y:77178372-77178986
ENSMUSG00000101284	Gm28811	predicted_gene_28811	Y:36676980-36678002
ENSMUSG00000101285	Gm28600	predicted_gene_28600	Y:62128751-62131989
ENSMUSG00000101286	Gm21317	predicted_gene_21317	Y:82225227-82251419
ENSMUSG00000101287	Gm28166	predicted_gene_28166	9:100450322-100451912
ENSMUSG00000079773	AC087559.2	-	GL456350.1:173252-174286
ENSMUSG00000079774	Fam205a2	family_with_sequence_similarity_205_member_A2	GL456350.1:144079-149877
ENSMUSG00000097237	Gm26519	predicted_gene_26519	5:105401245-105406970
ENSMUSG00000009739	Pou6f1	POU_domain_class_6_transcription_factor_1	15:100575318-100599984
ENSMUSG00000065952	C330021F23Rik	RIKEN_cDNA_C330021F23_gene	8:3567990-3584939
ENSMUSG00000065954	Tacc1	transforming_acidic_coiled_coil_containing_protein_1	8:25154552-25201449
ENSMUSG00000065956	Gm14850	predicted_gene_14850	8:21565386-21566349
ENSMUSG00000108152	RP24-467O4.4	-	6:86873786-86875476
ENSMUSG00000108151	RP23-191I2.3	-	6:99967516-99991215
ENSMUSG00000108150	RP23-115M13.4	-	6:42443790-42443931
ENSMUSG00000108157	Olrf445-ps1	olfactory_receptor_445_pseudogene_1	6:42934594-42934907
ENSMUSG00000097429	Gm26520	predicted_gene_26520	12:3343816-3357153
ENSMUSG00000108155	RP23-480I16.2	-	2:38025795-38031427
ENSMUSG00000108154	RP23-392K24.8	-	6:113718584-113719278
ENSMUSG00000097424	1700030M09Rik	RIKEN_cDNA_1700030M09_gene	8:121544382-121548342
ENSMUSG00000097425	Vmn1r181	vomeronasal_1_receptor_181	7:23984065-23985048
ENSMUSG00000097427	Gm6763	predicted_gene_6763	10:104151497-104153965
ENSMUSG00000097420	Gm17575	predicted_gene_17575	3:96375646-96388864
ENSMUSG00000097421	D630011A20Rik	RIKEN_cDNA_D630011A20_gene	8:12554270-12573320
ENSMUSG00000097422	Gm26521	predicted_gene_26521	9:20607766-20612485
ENSMUSG00000097423	Gm26522	predicted_gene_26522	7:88278787-88283529
ENSMUSG00000010651	Acaa1b	acetyl_Coenzyme_A_acyltransferase_1B	9:119148023-119157093
ENSMUSG00000054966	Lmntd1	lamin_tail_domain_containing_1	6:145365134-145614319
ENSMUSG00000054967	Zfp647	zinc_finger_protein_647	15:76910851-76918010
ENSMUSG00000041308	Sntb2	syntrophin_basic_2	8:106935750-107014192
ENSMUSG00000041309	Nkx6-2	NK6_homeobox_2	7:139579376-139582797
ENSMUSG00000041303	Gtf3c3	general_transcription_factor_IIIC_polypeptide_3	1:54396004-54438971
ENSMUSG00000041301	Cftr	cystic_fibrosis_transmembrane_conductance_regulator	6:18170687-18322768
ENSMUSG00000000365	Rnf17	ring_finger_protein_17	14:56402697-56525032
ENSMUSG00000022015	Tnfsf11	tumor_necrosis_factor_ligand_superfamily_member_11	14:78277445-78308043
ENSMUSG00000022014	Epsti1	epithelial_stromal_interaction_1_breast_	14:77904239-78002656
ENSMUSG00000083566	Gm14711	predicted_gene_14711	X:76227109-76228230
ENSMUSG00000022016	Akap11	A_kinase_PRKA_anchor_protein_11	14:78492246-78536860
ENSMUSG00000022010	Tsc22d1	TSC22_domain_family_member_1	14:76414961-76507765
ENSMUSG00000022013	Dnajc15	DnaJ_Hsp40_homolog_subfamily_C_member_15	14:77826217-77874917
ENSMUSG00000022012	Enox1	ecto_NOX_disulfide_thiol_exchanger_1	14:77156763-77721760
ENSMUSG00000022019	Tdrd3	tudor_domain_containing_3	14:87416639-87545373
ENSMUSG00000022018	Rgcc	regulator_of_cell_cycle	14:79288756-79301645
ENSMUSG00000055610	Olfr307	olfactory_receptor_307	7:86335406-86336417
ENSMUSG00000055612	Cdca7	cell_division_cycle_associated_7	2:72476159-72486893
ENSMUSG00000020528	Prpsap2	phosphoribosyl_pyrophosphate_synthetase_associated_protein_2	11:61729650-61762088
ENSMUSG00000020527	Myo19	myosin_XIX	11:84880148-84911226
ENSMUSG00000020526	Znhit3	zinc_finger_HIT_type_3	11:84910950-84916366
ENSMUSG00000020525	Ppm1d	protein_phosphatase_1D_magnesium_dependent_delta_isoform	11:85311244-85347066
ENSMUSG00000020524	Gria1	glutamate_receptor_ionotropic_AMPA1_alpha_1_	11:57011387-57330244
ENSMUSG00000020523	Fam114a2	family_with_sequence_similarity_114_member_A2	11:57482993-57518617
ENSMUSG00000020522	Mfap3	microfibrillar_associated_protein_3	11:57518664-57533815
ENSMUSG00000020521	Rnft1	ring_finger_protein_transmembrane_1	11:86484657-86499025
ENSMUSG00000020520	Galnt10	UDP_N_acetyl_alpha_D_galactosamine_polypeptide_N_acetylgalactosaminyltransferase_10	11:57645442-57787514
ENSMUSG00000094810	Olfr907	olfactory_receptor_907	9:38498671-38499603
ENSMUSG00000091867	Cyp2a22	cytochrome_P450_family_2_subfamily_a_polypeptide_22	7:26931631-26939384
ENSMUSG00000091864	Gm17102	predicted_gene_17102	7:41393698-41397447
ENSMUSG00000094813	Gm20777	predicted_gene_20777	Y:10750004-10752450
ENSMUSG00000094814	Gm21973	predicted_gene_21973	15:10325380-10373749
ENSMUSG00000091863	Cldn34a	claudin_34A	X:152563334-152563969
ENSMUSG00000094817	Cphx3	cytoplasmic_polyadenylated_homeobox_3	14:26082297-26235744
ENSMUSG00000094818	Gm15308	predicted_gene_15308	8:21529032-21530012
ENSMUSG00000094819	Olfr53	olfactory_receptor_53	7:140646452-140652919
ENSMUSG00000028759	Hp1bp3	heterochromatin_protein_1_binding_protein_3	4:138216296-138244683
ENSMUSG00000052062	Pard3b	par_3_family_cell_polarity_regulator_beta	1:61638824-62642284
ENSMUSG00000013643	Lypd8	LY6_PLAUR_domain_containing_8	11:58379043-58390728
ENSMUSG00000013646	Sh3bp5l	SH3_binding_domain_protein_5_like	11:58330724-58347728
ENSMUSG00000076505	Igkv1-131	immunoglobulin_kappa_variable_1_131	6:67766036-67766772
ENSMUSG00000057612	Vmn1r37	vomeronasal_1_receptor_37	6:66731392-66732300
ENSMUSG00000025584	Pde8a	phosphodiesterase_8A	7:81213596-81334533
ENSMUSG00000057615	Ldoc1	leucine_zipper_down_regulated_in_cancer_1	X:61709497-61710955
ENSMUSG00000057614	Gnai1	guanine_nucleotide_binding_protein_G_protein_alpha_inhibiting_1	5:18265135-18360355
ENSMUSG00000028718	Stil	Scl_Tal1_interrupting_locus	4:115000159-115043196
ENSMUSG00000028719	Cmpk1	cytidine_monophosphate_UMP_CMP_kinase_1	4:114959336-114987241
ENSMUSG00000076500	Gm20730	predicted_gene_20730	6:43081518-43082097
ENSMUSG00000028710	Atpaf1	ATP_synthase_mitochondrial_F1_complex_assembly_factor_1	4:115784812-115818828
ENSMUSG00000025582	Nptx1	neuronal_pentraxin_1	11:119538719-119547753
ENSMUSG00000028712	Cyp4a31	cytochrome_P450_family_4_subfamily_a_polypeptide_31	4:115563649-115579015
ENSMUSG00000028713	Cyp4b1	cytochrome_P450_family_4_subfamily_b_polypeptide_1	4:115624725-115647723
ENSMUSG00000028715	Cyp4a14	cytochrome_P450_family_4_subfamily_a_polypeptide_14	4:115486200-115496142
ENSMUSG00000028716	Pdzk1ip1	PDZK1_interacting_protein_1	4:115088708-115093899
ENSMUSG00000028751	Pla2g2e	phospholipase_A2_group_IIE	4:138877942-138882817
ENSMUSG00000102168	Gm36943	predicted_gene_36943	1:61545882-61546163
ENSMUSG00000102169	Gm9113	predicted_pseudogene_9113	3:93873369-93874386
ENSMUSG00000102160	Gm36944	predicted_gene_36944	1:110964679-110967437
ENSMUSG00000102163	Gm36945	predicted_gene_36945	1:164705419-164712541
ENSMUSG00000102164	Gm36946	predicted_gene_36946	14:89351025-89351459
ENSMUSG00000102166	Gm36947	predicted_gene_36947	1:13846871-13849119
ENSMUSG00000052395	Rft1	RFT1_homolog_S._cerevisiae_	14:30654360-30691317
ENSMUSG00000039174	1700003H04Rik	RIKEN_cDNA_1700003H04_gene	3:124556352-124581101
ENSMUSG00000052396	Mogat2	monoacylglycerol_O_acyltransferase_2	7:99219084-99238619
ENSMUSG00000052392	Acot4	acyl_CoA_thioesterase_4	12:84038379-84044723
ENSMUSG00000075359	Gm20775	predicted_gene_20775	Y:10641257-10643107
ENSMUSG00000039178	Tbc1d19	TBC1_domain_family_member_19	5:53809606-53903965
ENSMUSG00000039179	Tekt5	tektin_5	16:10357948-10395490
ENSMUSG00000067627	Gm10217	predicted_gene_10217	8:9864251-9870315
ENSMUSG00000067629	Syngap1	synaptic_Ras_GTPase_activating_protein_1_homolog_rat_	17:26941253-26972434
ENSMUSG00000025090	Ccdc172	coiled_coil_domain_containing_172	19:58512002-58553085
ENSMUSG00000025091	Pnliprp2	pancreatic_lipase_related_protein_2	19:58759723-58777533
ENSMUSG00000025092	Hspa12a	heat_shock_protein_12A	19:58795751-58860984
ENSMUSG00000050677	Ccdc96	coiled_coil_domain_containing_96	5:36484588-36488172
ENSMUSG00000021737	Psmd6	proteasome_prosome_macropain_26S_subunit_non_ATPase_6	14:14112184-14120984
ENSMUSG00000021731	Mrps30	mitochondrial_ribosomal_protein_S30	13:118380110-118387252
ENSMUSG00000021730	Hcn1	hyperpolarization_activated_cyclic_nucleotide_gated_K+_1	13:117602480-117976802
ENSMUSG00000021733	Slc4a7	solute_carrier_family_4_sodium_bicarbonate_cotransporter_member_7	14:14703025-14799943
ENSMUSG00000021732	Fgf10	fibroblast_growth_factor_10	13:118669791-118792115
ENSMUSG00000021738	Atxn7	ataxin_7	14:14012491-14107296
ENSMUSG00000070311	Olfr894	olfactory_receptor_894	9:38218818-38219766
ENSMUSG00000035873	Pawr	PRKC_apoptosis_WT1_regulator	10:108332189-108414391
ENSMUSG00000090191	9230105E05Rik	RIKEN_cDNA_9230105E05_gene	10:120389523-120392793
ENSMUSG00000106269	4930580E04Rik	RIKEN_cDNA_4930580E04_gene	5:23387109-23388601
ENSMUSG00000035877	Zhx3	zinc_fingers_and_homeoboxes_3	2:160748708-160872998
ENSMUSG00000020033	4930463O16Rik	RIKEN_cDNA_4930463O16_gene	10:84488293-84497435
ENSMUSG00000035875	AI182371	expressed_sequence_AI182371	2:35084046-35101543
ENSMUSG00000106263	Gm33050	predicted_gene_33050	5:96456389-96457743
ENSMUSG00000106262	Gm43375	predicted_gene_43375	3:95940086-95942565
ENSMUSG00000106261	Gm34086	predicted_gene_34086	5:124032361-124076299
ENSMUSG00000035878	Hykk	hydroxylysine_kinase_1	9:54917283-54949924
ENSMUSG00000106266	Gm43447	predicted_gene_43447	3:144320214-144321748
ENSMUSG00000009070	Rsph14	radial_spoke_head_homolog_14_Chlamydomonas_	10:74957477-75032586
ENSMUSG00000022580	Rhpn1	rhophilin_Rho_GTPase_binding_protein_1	15:75704280-75714410
ENSMUSG00000045178	4933411O13Rik	RIKEN_cDNA_4933411O13_gene	16:66892503-66910841
ENSMUSG00000022586	Ly6i	lymphocyte_antigen_6_complex_locus_I	15:74979534-74983430
ENSMUSG00000103448	Gm37133	predicted_gene_37133	1:10782456-10784377
ENSMUSG00000103449	Gm37134	predicted_gene_37134	1:186177338-186223789
ENSMUSG00000086725	A630052C17Rik	RIKEN_cDNA_A630052C17_gene	11:29170909-29173558
ENSMUSG00000092019	Gm4027	predicted_gene_4027	12:87618869-87622955
ENSMUSG00000086727	4931428L18Rik	RIKEN_cDNA_4931428L18_gene	1:31135226-31222684
ENSMUSG00000052934	Fbxo31	F_box_protein_31	8:121549440-121578806
ENSMUSG00000086722	Gm15499	predicted_gene_15499	6:145441756-145444028
ENSMUSG00000086729	Gm15589	predicted_gene_15589	5:24333923-24337216
ENSMUSG00000086728	Man2c1os	mannosidase_alpha_class_2C_member_1_opposite_strand	9:57099950-57131290
ENSMUSG00000022837	Iqcb1	IQ_calmodulin_binding_motif_containing_1	16:36828385-36872721
ENSMUSG00000022836	Mylk	myosin_light_polypeptide_kinase	16:34745210-35002420
ENSMUSG00000076755	Gm16602	T_cell_receptor_gamma_variable_1	13:19339989-19340454
ENSMUSG00000076754	Trgv2	T_cell_receptor_gamma_variable_2	13:19336573-19337167
ENSMUSG00000022833	Ccdc14	coiled_coil_domain_containing_14	16:34690616-34725194
ENSMUSG00000022832	Ropn1	ropporin_rhophilin_associated_protein_1	16:34649921-34678618
ENSMUSG00000022831	Hcls1	hematopoietic_cell_specific_Lyn_substrate_1	16:36934983-36963212
ENSMUSG00000076750	Tcrg-V3	T_cell_receptor_gamma_variable_3	13:19242845-19243301
ENSMUSG00000076759	Trav2	T_cell_receptor_alpha_variable_2	14:52567198-52568051
ENSMUSG00000076758	Trav1	T_cell_receptor_alpha_variable_1	14:52427928-52428876
ENSMUSG00000039824	Myl6b	myosin_light_polypeptide_6B	10:128494157-128498685
ENSMUSG00000039826	Trub2	TruB_pseudouridine_psi_synthase_homolog_2_E._coli_	2:29761224-29788502
ENSMUSG00000086098	Gm14291	predicted_gene_14291	2:167201576-167202799
ENSMUSG00000086096	Gm12688	predicted_gene_12688	4:99653607-99654983
ENSMUSG00000086095	Gm15328	predicted_gene_15328	18:16816407-16822783
ENSMUSG00000039828	Wdr70	WD_repeat_domain_70	15:7873055-8099209
ENSMUSG00000086092	Gm15323	predicted_gene_15323	13:112005502-112017332
ENSMUSG00000086090	Gm12531	predicted_gene_12531	3:37052215-37060035
ENSMUSG00000043953	Ccrl2	chemokine_C_C_motif_receptor_like_2	9:111054486-111057519
ENSMUSG00000070348	Ccnd1	cyclin_D1	7:144929931-144939869
ENSMUSG00000020069	Hnrnph3	heterogeneous_nuclear_ribonucleoprotein_H3	10:63014664-63024217
ENSMUSG00000070342	Gm10287	predicted_gene_10287	3:149221687-149225745
ENSMUSG00000020063	Sirt1	sirtuin_1	10:63319005-63381704
ENSMUSG00000020061	Mybpc1	myosin_binding_protein_C_slow_type	10:88518279-88605152
ENSMUSG00000063632	Sox11	SRY_sex_determining_region_Y_box_11	12:27334264-27342574
ENSMUSG00000020067	Mypn	myopalladin	10:63115795-63203952
ENSMUSG00000020064	Herc4	hect_domain_and_RLD_4	10:63243797-63317881
ENSMUSG00000070345	Hsf5	heat_shock_transcription_factor_family_member_5	11:87617164-87659542
ENSMUSG00000052942	Glis3	GLIS_family_zinc_finger_3	19:28258851-28680077
ENSMUSG00000028591	Pramef12	PRAME_family_member_12	4:144391674-144408464
ENSMUSG00000030968	Pdilt	protein_disulfide_isomerase_like_testis_expressed	7:119486587-119523482
ENSMUSG00000090907	C030017D09Rik	RIKEN_cDNA_C030017D09_gene	13:92415017-92427224
ENSMUSG00000030963	Umod	uromodulin	7:119462866-119479255
ENSMUSG00000030960	Mettl10	methyltransferase_like_10	7:132827457-132852673
ENSMUSG00000030966	Trim21	tripartite_motif_containing_21	7:102557922-102565469
ENSMUSG00000030967	Zranb1	zinc_finger_RAN_binding_domain_containing_1	7:132931142-132986391
ENSMUSG00000030965	Fam175b	family_with_sequence_similarity_175_member_B	7:132859225-132885111
ENSMUSG00000070699	Sars2	seryl_aminoacyl_tRNA_synthetase_2	7:28741968-28753879
ENSMUSG00000048304	Slitrk3	SLIT_and_NTRK_like_family_member_3	3:73047265-73057803
ENSMUSG00000004105	Angptl2	angiopoietin_like_2	2:33216069-33247717
ENSMUSG00000070697	Utp3	UTP3_small_subunit_SSU_processome_component_homolog_S._cerevisiae_	5:88554462-88556090
ENSMUSG00000070690	5830473C10Rik	RIKEN_cDNA_5830473C10_gene	5:90561107-90597871
ENSMUSG00000070691	Runx3	runt_related_transcription_factor_3	4:135120652-135177990
ENSMUSG00000004100	Ppan	peter_pan_homolog_Drosophila_	9:20888175-20892178
ENSMUSG00000096436	Olfr1437	olfactory_receptor_1437	19:12321887-12322825
ENSMUSG00000096433	Gm4944	predicted_gene_4944	17:22197265-22225614
ENSMUSG00000033703	Fuk	fucokinase	8:110882463-110902459
ENSMUSG00000033701	Acbd6	acyl_Coenzyme_A_binding_domain_containing_6	1:155558120-155691330
ENSMUSG00000033707	Lrrc24	leucine_rich_repeat_containing_24	15:76715276-76723845
ENSMUSG00000033706	Smyd5	SET_and_MYND_domain_containing_5	6:85431989-85446435
ENSMUSG00000033705	Stard9	START_domain_containing_9	2:120629126-120731895
ENSMUSG00000037469	Papl	iron_zinc_purple_acid_phospatase_like	7:28607634-28631332
ENSMUSG00000037466	4930427A07Rik	RIKEN_cDNA_4930427A07_gene	12:113156421-113166048
ENSMUSG00000037465	Klf10	Kruppel_like_factor_10	15:38294413-38300707
ENSMUSG00000037463	Fbxo27	F_box_protein_27	7:28692849-28699338
ENSMUSG00000037461	Ints7	integrator_complex_subunit_7	1:191575636-191623688
ENSMUSG00000104138	Gm36949	predicted_gene_36949	1:21454691-21457017
ENSMUSG00000104131	Gm36950	predicted_gene_36950	Y:21052482-21055721
ENSMUSG00000104130	Gm36951	predicted_gene_36951	1:129710543-129713229
ENSMUSG00000104133	4921511E07Rik	RIKEN_cDNA_4921511E07_gene	1:16930970-16931796
ENSMUSG00000104132	Gm36952	predicted_gene_36952	1:25797281-25800905
ENSMUSG00000104137	Gm36954	predicted_gene_36954	11:9705261-9705623
ENSMUSG00000104136	Gm36955	predicted_gene_36955	1:54518610-54520270
ENSMUSG00000027927	Lelp1	late_cornified_envelope_like_proline_rich_1	3:92134997-92142744
ENSMUSG00000027925	Sprr2j-ps	small_proline_rich_protein_2J_pseudogene	3:92418082-92419396
ENSMUSG00000027923	Lce1b	late_cornified_envelope_1B	3:92655650-92656926
ENSMUSG00000031709	Tbc1d9	TBC1_domain_family_member_9	8:83165352-83272934
ENSMUSG00000031708	Tecr	trans_2_3_enoyl_CoA_reductase	8:83571700-83594491
ENSMUSG00000031706	Rfx1	regulatory_factor_X_1_influences_HLA_class_II_expression_	8:84066836-84096992
ENSMUSG00000031701	Dnaja2	DnaJ_Hsp40_homolog_subfamily_A_member_2	8:85537640-85555271
ENSMUSG00000031700	Gpt2	glutamic_pyruvate_transaminase_alanine_aminotransferase_2	8:85492576-85527560
ENSMUSG00000031703	Itfg1	integrin_alpha_FG_GAP_repeat_containing_1	8:85717557-85840949
ENSMUSG00000098086	1700120C18Rik	RIKEN_cDNA_1700120C18_gene	8:87500049-87501231
ENSMUSG00000003458	Ncstn	nicastrin	1:172066013-172082795
ENSMUSG00000023008	Fmnl3	formin_like_3	15:99317225-99370482
ENSMUSG00000023004	Tuba1b	tubulin_alpha_1B	15:98931425-98934565
ENSMUSG00000023007	Prpf40b	PRP40_pre_mRNA_processing_factor_40_homolog_B_yeast_	15:99295087-99317018
ENSMUSG00000043661	Gm9785	predicted_pseudogene_9785	X:103525316-103526330
ENSMUSG00000071561	BC100530	cDNA_sequence_BC100530	16:36359382-36367748
ENSMUSG00000023000	Dhh	desert_hedgehog	15:98893031-98898540
ENSMUSG00000003452	Bicd1	bicaudal_D_homolog_1_Drosophila_	6:149408886-149563329
ENSMUSG00000071562	Stfa1	stefin_A1	16:36277148-36285371
ENSMUSG00000026032	Ndufb3	NADH_dehydrogenase_ubiquinone_1_beta_subcomplex_3	1:58586384-58595964
ENSMUSG00000026031	Cflar	CASP8_and_FADD_like_apoptosis_regulator	1:58711508-58758884
ENSMUSG00000026037	Orc2	origin_recognition_complex_subunit_2	1:58462771-58505109
ENSMUSG00000026036	Nif3l1	Ngg1_interacting_factor_3_like_1_S._pombe_	1:58445151-58481816
ENSMUSG00000026035	Ppil3	peptidylprolyl_isomerase_cyclophilin_like_3	1:58430994-58445486
ENSMUSG00000026034	Clk1	CDC_like_kinase_1	1:58410189-58424066
ENSMUSG00000026039	Sgol2a	shugoshin_like_2a_S._pombe_	1:57995971-58025899
ENSMUSG00000034285	Nipsnap1	4_nitrophenylphosphatase_domain_and_non_neuronal_SNAP25_like_protein_homolog_1_C._elegans_	11:4873951-4894200
ENSMUSG00000005705	Agrp	agouti_related_neuropeptide	8:105566698-105637393
ENSMUSG00000034282	Evpl	envoplakin	11:116220559-116238077
ENSMUSG00000073633	Fbxo36	F_box_protein_36	1:84839841-84900487
ENSMUSG00000073631	Gm10553	predicted_gene_10553	1:85100164-85100535
ENSMUSG00000073639	Rab18	RAB18_member_RAS_oncogene_family	18:6765205-6790231
ENSMUSG00000049553	Polr1a	polymerase_RNA_I_polypeptide_A	6:71909053-71984935
ENSMUSG00000049551	Fzd9	frizzled_homolog_9_Drosophila_	5:135248938-135251230
ENSMUSG00000049550	Clip1	CAP_GLY_domain_containing_linker_protein_1	5:123577795-123684618
ENSMUSG00000049556	Lingo1	leucine_rich_repeat_and_Ig_domain_containing_1	9:56618475-56685253
ENSMUSG00000049555	Tmie	transmembrane_inner_ear	9:110865711-110880113
ENSMUSG00000069678	Pcgf1	polycomb_group_ring_finger_1	6:83077869-83080855
ENSMUSG00000069670	Nkain2	Na+_K+_transporting_ATPase_interacting_2	10:31689310-32890462
ENSMUSG00000069584	Gm10272	predicted_gene_10272	10:77706626-77706958
ENSMUSG00000069582	Krtap10-4	keratin_associated_protein_10_4	10:77826115-77827095
ENSMUSG00000069583	Krtap12-1	keratin_associated_protein_12_1	10:77720586-77721256
ENSMUSG00000069581	Tspear	thrombospondin_type_laminin_G_domain_and_EAR_repeats	10:77829467-77887021
ENSMUSG00000069588	Gm11733	predicted_gene_11733	11:117484368-117489014
ENSMUSG00000046269	Usp27x	ubiquitin_specific_peptidase_27_X_chromosome	X:7371276-7375830
ENSMUSG00000030816	Rnf40	ring_finger_protein_40	7:127588767-127604799
ENSMUSG00000046262	C87977	expressed_sequence_C87977	4:144206775-144213318
ENSMUSG00000022353	Mtss1	metastasis_suppressor_1	15:58941244-59082026
ENSMUSG00000022350	E430025E21Rik	RIKEN_cDNA_E430025E21_gene	15:59331998-59374167
ENSMUSG00000022351	Sqle	squalene_epoxidase	15:59315077-59331192
ENSMUSG00000022357	Klhl38	kelch_like_38	15:58314573-58324169
ENSMUSG00000022354	Ndufb9	NADH_dehydrogenase_ubiquinone_1_beta_subcomplex_9	15:58933810-58939489
ENSMUSG00000022358	Fbxo32	F_box_protein_32	15:58175879-58214892
ENSMUSG00000022359	Wdyhv1	WDYHV_motif_containing_1	15:58141436-58158652
ENSMUSG00000105771	2900064K03Rik	RIKEN_cDNA_2900064K03_gene	5:49515825-49518937
ENSMUSG00000105772	Gm42496	predicted_gene_42496	5:128295628-128298868
ENSMUSG00000105773	4930563F08Rik	RIKEN_cDNA_4930563F08_gene	5:131880269-131883768
ENSMUSG00000105774	Gm43006	predicted_gene_43006	3:126657722-126659323
ENSMUSG00000105776	Gm43292	predicted_gene_43292	6:70883354-70885802
ENSMUSG00000105777	Gm43049	predicted_gene_43049	3:140692038-140760704
ENSMUSG00000097706	E030037K01Rik	RIKEN_cDNA_E030037K01_gene	8:47713266-47715021
ENSMUSG00000008540	Mgst1	microsomal_glutathione_S_transferase_1	6:138140316-138156755
ENSMUSG00000034863	Ano8	anoctamin_8	8:71476023-71486067
ENSMUSG00000088025	Rprl3	ribonuclease_P_RNA_like_3	8:3803069-3803358
ENSMUSG00000034867	Ankrd27	ankyrin_repeat_domain_27_VPS9_domain_	7:35586244-35639226
ENSMUSG00000104191	Gm30737	predicted_gene_30737	Y:14400710-14426798
ENSMUSG00000045795	Whamm	WAS_protein_homolog_associated_with_actin_golgi_membranes_and_microtubules	7:81571292-81596836
ENSMUSG00000045794	Lkaaear1	LKAAEAR_motif_containing_1_IKAAEAR_murine_motif_	2:181696793-181698442
ENSMUSG00000045797	4930402K13Rik	RIKEN_cDNA_4930402K13_gene	X:9104562-9106342
ENSMUSG00000045790	Ccdc149	coiled_coil_domain_containing_149	5:52374651-52471521
ENSMUSG00000045792	Olfr578	olfactory_receptor_578	7:102984221-102985162
ENSMUSG00000032204	Aqp9	aquaporin_9	9:71110659-71168682
ENSMUSG00000102201	Gm36956	predicted_gene_36956	8:4521912-4522125
ENSMUSG00000102200	Gm36957	predicted_gene_36957	9:102698179-102701002
ENSMUSG00000102203	4930412E21Rik	RIKEN_cDNA_4930412E21_gene	3:23461050-23521398
ENSMUSG00000102202	Gm33280	predicted_gene_33280	1:36132042-36138746
ENSMUSG00000102205	9430092D12Rik	RIKEN_cDNA_9430092D12_gene	16:77413643-77414916
ENSMUSG00000102204	Gm36958	predicted_gene_36958	9:102764635-102766509
ENSMUSG00000102207	Gm10344	predicted_gene_10344	X:134745495-134746913
ENSMUSG00000102206	Pcdha11	protocadherin_alpha_11	18:37010712-37187657
ENSMUSG00000043569	Cldn34c4	claudin_34C4	X:127721182-127736554
ENSMUSG00000089959	Gm16268	predicted_gene_16268	10:86839094-86874954
ENSMUSG00000089953	Rnf224	ring_finger_protein_224	2:25234476-25236787
ENSMUSG00000089952	4933413C19Rik	RIKEN_cDNA_4933413C19_gene	19:28580533-28583294
ENSMUSG00000089951	Gm14435	predicted_gene_14435	2:176423594-176435761
ENSMUSG00000089957	A830011K09Rik	RIKEN_cDNA_A830011K09_gene	6:138423105-138429592
ENSMUSG00000089956	Gm16553	predicted_gene_16553	8:3709804-3739044
ENSMUSG00000006241	Ccdc159	coiled_coil_domain_containing_159	9:21927471-21935872
ENSMUSG00000042211	Fbxo38	F_box_protein_38	18:62504069-62548743
ENSMUSG00000042210	Abhd14a	abhydrolase_domain_containing_14A	9:106440051-106447678
ENSMUSG00000042213	Zfand4	zinc_finger_AN1_type_domain_4	6:116264222-116330298
ENSMUSG00000042212	Sprr2d	small_proline_rich_protein_2D	3:92339140-92340873
ENSMUSG00000042215	Bag2	BCL2_associated_athanogene_2	1:33745484-33757795
ENSMUSG00000042216	Sgsm1	small_G_protein_signaling_modulator_1	5:113243220-113310786
ENSMUSG00000042219	Olfr631	olfactory_receptor_631	7:103928825-103929784
ENSMUSG00000039878	Slc39a5	solute_carrier_family_39_metal_ion_transporter_member_5	10:128395934-128401224
ENSMUSG00000045248	Med26	mediator_complex_subunit_26	8:72494558-72548310
ENSMUSG00000032425	Zfp949	zinc_finger_protein_949	9:88548020-88571061
ENSMUSG00000032420	Nt5e	5_nucleotidase_ecto	9:88327197-88372092
ENSMUSG00000032423	Syncrip	synaptotagmin_binding_cytoplasmic_RNA_interacting_protein	9:88447009-88482574
ENSMUSG00000032422	Snx14	sorting_nexin_14	9:88376750-88438958
ENSMUSG00000084828	Gm12367	predicted_gene_12367	4:35225897-35262222
ENSMUSG00000084829	Gm14266	predicted_gene_14266	2:171193269-171271350
ENSMUSG00000084821	Gm15880	predicted_gene_15880	7:80636017-80644384
ENSMUSG00000084822	Myadml2os	myeloid_associated_differentiation_marker_like_2_opposite_strand	11:120647670-120657061
ENSMUSG00000084823	Gm17216	predicted_gene_17216	6:148213367-148214573
ENSMUSG00000084824	Gm16344	predicted_gene_16344	18:32021740-32026610
ENSMUSG00000084825	2410152P15Rik	RIKEN_cDNA_2410152P15_gene	19:6617671-6674548
ENSMUSG00000084826	AI847159	expressed_sequence_AI847159	2:129158666-129180667
ENSMUSG00000029090	Adgra3	adhesion_G_protein_coupled_receptor_A3	5:49959956-50059006
ENSMUSG00000034432	Cops8	COP9_constitutive_photomorphogenic_homolog_subunit_8_Arabidopsis_thaliana_	1:90602981-90613341
ENSMUSG00000031145	Prickle3	prickle_homolog_3_Drosophila_	X:7657260-7668186
ENSMUSG00000079577	Gm14692	predicted_gene_14692	X:67695698-67706350
ENSMUSG00000079575	Rbpsuh-rs3	recombining_binding_protein_suppressor_of_hairless_Drosophila_related_sequence_3	6:46529354-46530794
ENSMUSG00000031143	Ccdc22	coiled_coil_domain_containing_22	X:7593809-7605517
ENSMUSG00000079578	Gm1140	predicted_gene_1140	X:67682900-67693562
ENSMUSG00000029095	Ablim2	actin_binding_LIM_protein_2	5:35757880-35884973
ENSMUSG00000044117	2900011O08Rik	RIKEN_cDNA_2900011O08_gene	16:13986604-14101500
ENSMUSG00000058099	Nfam1	Nfat_activating_molecule_with_ITAM_motif_1	15:82997721-83033306
ENSMUSG00000041548	Hspb8	heat_shock_protein_8	5:116408491-116422864
ENSMUSG00000041544	Ptchd2	patched_domain_containing_2	4:148240264-148287965
ENSMUSG00000058093	Zfp729b	zinc_finger_protein_729b	13:67589443-67609707
ENSMUSG00000041540	Sox5	SRY_sex_determining_region_Y_box_5	6:143828425-144781977
ENSMUSG00000050645	Defb19	defensin_beta_19	2:152576086-152580312
ENSMUSG00000000167	Pih1d2	PIH1_domain_containing_2	9:50617321-50625000
ENSMUSG00000050641	BC048562	cDNA_sequence_BC048562	9:108436482-108446086
ENSMUSG00000050640	Tmem150c	transmembrane_protein_150C	5:100077872-100159808
ENSMUSG00000024592	C330018D20Rik	RIKEN_cDNA_C330018D20_gene	18:56955833-56975368
ENSMUSG00000024593	Megf10	multiple_EGF_like_domains_10	18:57133090-57297467
ENSMUSG00000024590	Lmnb1	lamin_B1	18:56707813-56753424
ENSMUSG00000000168	Dlat	dihydrolipoamide_S_acetyltransferase_E2_component_of_pyruvate_dehydrogenase_complex_	9:50634633-50659780
ENSMUSG00000024594	Prrc1	proline_rich_coiled_coil_1	18:57354733-57392719
ENSMUSG00000105611	Gm42938	predicted_gene_42938	3:101411539-101412610
ENSMUSG00000104144	Gm18433	predicted_gene_18433	3:93689841-93690037
ENSMUSG00000019179	Mdh2	malate_dehydrogenase_2_NAD_mitochondrial_	5:135778480-135790398
ENSMUSG00000032301	Psma4	proteasome_prosome_macropain_subunit_alpha_type_4	9:54950790-54958030
ENSMUSG00000104147	Gm37142	predicted_gene_37142	1:141420037-141423146
ENSMUSG00000075091	Olfr1233	olfactory_receptor_1233	2:89339383-89340300
ENSMUSG00000075090	Olfr1234	olfactory_receptor_1234	2:89362483-89364865
ENSMUSG00000075093	Olfr1231	olfactory_receptor_1231	2:89302649-89303590
ENSMUSG00000032303	Chrna3	cholinergic_receptor_nicotinic_alpha_polypeptide_3	9:55011343-55026559
ENSMUSG00000075095	Olfr1229	olfactory_receptor_1229	2:89282139-89287954
ENSMUSG00000026457	Adipor1	adiponectin_receptor_1	1:134415378-134433351
ENSMUSG00000075097	Olfr1226	olfactory_receptor_1226	2:89193100-89194032
ENSMUSG00000075099	Olfr1224-ps1	olfactory_receptor_1224_pseudogene_1	2:89156238-89157173
ENSMUSG00000026456	Cyb5r1	cytochrome_b5_reductase_1	1:134405559-134411740
ENSMUSG00000036526	Card11	caspase_recruitment_domain_family_member_11	5:140872990-141000582
ENSMUSG00000032305	Fam219b	family_with_sequence_similarity_219_member_B	9:57537528-57543187
ENSMUSG00000041895	Wipi1	WD_repeat_domain_phosphoinositide_interacting_1	11:109573331-109611967
ENSMUSG00000092259	Vmn2r-ps68	vomeronasal_2_receptor_pseudogene_68	7:85192197-85193057
ENSMUSG00000041890	Git2	G_protein_coupled_receptor_kinase_interactor_2	5:114727407-114775517
ENSMUSG00000041891	Lman1	lectin_mannose_binding_1	18:65980754-66022580
ENSMUSG00000092352	Vmn2r-ps74	vomeronasal_2_receptor_pseudogene_74	7:85712291-85713207
ENSMUSG00000083880	Hspe1-ps6	heat_shock_protein_1_chaperonin_10_pseudogene_6	4:96072424-96072706
ENSMUSG00000083886	Olfr409-ps1	olfactory_receptor_409_pseudogene_1	11:74317027-74317997
ENSMUSG00000047490	4932411E22Rik	RIKEN_cDNA_4932411E22_gene	11:89390223-89418948
ENSMUSG00000047492	Inhbe	inhibin_beta_E	10:127349402-127351772
ENSMUSG00000047495	Dlgap2	discs_large_Drosophila_homolog_associated_protein_2	8:14095865-14847680
ENSMUSG00000047496	Rnf152	ring_finger_protein_152	1:105276914-105356710
ENSMUSG00000047497	Adamts12	a_disintegrin_like_and_metallopeptidase_reprolysin_type_with_thrombospondin_type_1_motif_12	15:11064790-11346867
ENSMUSG00000056728	Ctsll3	cathepsin_L_like_3	13:60798250-60802844
ENSMUSG00000051118	Olfr77	olfactory_receptor_77	9:19917229-19922510
ENSMUSG00000051113	Fam71e1	family_with_sequence_similarity_71_member_E1	7:44496581-44501486
ENSMUSG00000051111	Sv2c	synaptic_vesicle_glycoprotein_2c	13:95954594-96132577
ENSMUSG00000056724	Nbeal2	neurobeachin_like_2	9:110624789-110654161
ENSMUSG00000014837	4931428F04Rik	RIKEN_cDNA_4931428F04_gene	8:105280410-105289528
ENSMUSG00000000838	Fmr1	fragile_X_mental_retardation_syndrome_1	X:68678541-68717963
ENSMUSG00000066113	Adamtsl1	ADAMTS_like_1	4:86053915-86428385
ENSMUSG00000000295	Hddc2	HD_domain_containing_2	10:31313382-31328204
ENSMUSG00000057455	Rit2	Ras_like_without_CAAX_2	18:30973489-31317290
ENSMUSG00000057454	Lypd3	Ly6_Plaur_domain_containing_3	7:24636550-24641118
ENSMUSG00000057457	Phex	phosphate_regulating_endopeptidase_homolog_X_linked	X:157162075-157415312
ENSMUSG00000055320	Tead1	TEA_domain_family_member_1	7:112679318-112906807
ENSMUSG00000085063	Gm16024	predicted_gene_16024	4:155616409-155616787
ENSMUSG00000085060	E330016L19Rik	RIKEN_cDNA_E330016L19_gene	X:30037837-30087879
ENSMUSG00000085067	Gm15631	predicted_gene_15631	6:105673064-105677581
ENSMUSG00000082286	Pisd-ps1	phosphatidylserine_decarboxylase_pseudogene_1	11:3125904-3131004
ENSMUSG00000082284	H3f3a-ps1	H3_histone_family_3A_pseudogene_1	X:101824515-101824924
ENSMUSG00000055322	Tns1	tensin_1	1:73910231-74124449
ENSMUSG00000079605	Zbtb9	zinc_finger_and_BTB_domain_containing_9	17:26973167-26976205
ENSMUSG00000085395	Gm13056	predicted_gene_13056	4:141278439-141279794
ENSMUSG00000085394	2210414B05Rik	RIKEN_cDNA_2210414B05_gene	4:3656508-3663108
ENSMUSG00000085397	Gm13524	predicted_gene_13524	2:32846186-32848168
ENSMUSG00000085396	Firre	functional_intergenic_repeating_RNA_element	X:50555744-50635321
ENSMUSG00000085391	Gm16150	predicted_gene_16150	1:38235420-38246666
ENSMUSG00000085390	Gm13115	predicted_gene_13115	4:153907386-153908666
ENSMUSG00000085393	Gm11280	predicted_gene_11280	13:21940374-21945197
ENSMUSG00000085399	Foxd2os	forkhead_box_D2_opposite_strand	4:114909257-114921967
ENSMUSG00000085398	4931406G06Rik	RIKEN_cDNA_4931406G06_gene	16:91044656-91056677
ENSMUSG00000082751	Gm6620	predicted_gene_6620	X:154182913-154186149
ENSMUSG00000082754	Olfr1021-ps1	olfactory_receptor_1021_pseudogene_1	2:85863413-85864361
ENSMUSG00000098794	Gm28038	predicted_gene_28038	2:30281043-30301078
ENSMUSG00000098799	Trgj4	T_cell_receptor_gamma_joining_4	13:19342152-19342212
ENSMUSG00000106069	Gm6135	prediticted_gene_6135	3:133789515-133791504
ENSMUSG00000057182	Scn3a	sodium_channel_voltage_gated_type_III_alpha	2:65457118-65567627
ENSMUSG00000057181	5730455P16Rik	RIKEN_cDNA_5730455P16_gene	11:80360492-80378034
ENSMUSG00000106061	Gm43773	predicted_gene_43773	3:94533805-94535966
ENSMUSG00000106060	Gm42488	predicted_gene_42488	5:111939804-111944235
ENSMUSG00000106063	C030032O16Rik	RIKEN_cDNA_C030032O16_gene	3:104155533-104156248
ENSMUSG00000106062	Gm43820	predicted_gene_43820	3:37644607-37647952
ENSMUSG00000106065	Gm42621	predicted_gene_42621	5:88196988-88201407
ENSMUSG00000106064	Gm43325	predicted_gene_43325	5:6414399-6427065
ENSMUSG00000106066	Igkv2-105	immunoglobulin_kappa_chain_variable_2_105	6:68348647-68349441
ENSMUSG00000061469	Gm12569	predicted_gene_12569	11:51233465-51235053
ENSMUSG00000094745	Olfr954	olfactory_receptor_954	9:39461433-39462377
ENSMUSG00000094746	Gm20916	predicted_gene_20916	Y:79319565-79345707
ENSMUSG00000094747	Olfr1307	olfactory_receptor_1307	2:111944516-111945454
ENSMUSG00000094740	Gm17449	predicted_gene_17449	13:66851847-66852017
ENSMUSG00000094741	AC140325.2	-	GL456354.1:6366-8939
ENSMUSG00000094743	Mup-ps7	major_urinary_protein_pseudogene_7	4:60677683-60680431
ENSMUSG00000061461	Smim20	small_integral_membrane_protein_20	5:53267083-53278540
ENSMUSG00000061462	Obscn	obscurin_cytoskeletal_calmodulin_and_titin_interacting_RhoGEF	11:58994256-59136402
ENSMUSG00000094748	Gm8677	predicted_gene_8677	7:22533964-22534887
ENSMUSG00000093918	Gm21677	predicted_gene_21677	Y:3294976-3306449
ENSMUSG00000093915	Trav12n-3	T_cell_receptor_alpha_variable_12N_3	14:53240745-53241244
ENSMUSG00000093916	Gm379	predicted_gene_379	X:108664004-108664891
ENSMUSG00000093917	Gm8660	predicted_gene_8660	7:22370122-22371039
ENSMUSG00000093910	Zfp853	zinc_finger_protein_853	5:143287755-143292356
ENSMUSG00000093913	Obox4-ps28	oocyte_specific_homeobox_4_pseudogene_28	7:15442998-15444936
ENSMUSG00000016528	Mapkapk2	MAP_kinase_activated_protein_kinase_2	1:131053700-131097826
ENSMUSG00000016529	Il10	interleukin_10	1:131019845-131024974
ENSMUSG00000016526	Dyrk3	dual_specificity_tyrosine_Y_phosphorylation_regulated_kinase_3	1:131127455-131138340
ENSMUSG00000016524	Il19	interleukin_19	1:130932656-130940115
ENSMUSG00000016520	Lnx2	ligand_of_numb_protein_X_2	5:147016655-147076586
ENSMUSG00000081225	Cyp2j12	cytochrome_P450_family_2_subfamily_j_polypeptide_12	4:96099318-96141152
ENSMUSG00000081224	Gm2066	predicted_pseudogene_2066	X:29369807-29379787
ENSMUSG00000081229	Lamr1-ps1	laminin_receptor_1_ribosomal_protein_SA_pseudogene_1	2:131904086-131904959
ENSMUSG00000085931	Gm12648	predicted_gene_12648	4:94089576-94425588
ENSMUSG00000085933	Tmem61	transmembrane_protein_61	4:106498816-106506335
ENSMUSG00000085932	Gm15556	predicted_gene_15556	17:47922378-47923429
ENSMUSG00000085934	Gm8988	predicted_gene_8988	19:33838827-33842598
ENSMUSG00000085937	Ccdc42os	coiled_coil_domain_containing_42_opposite_strand	11:68583264-68586957
ENSMUSG00000085936	2610307P16Rik	RIKEN_cDNA_2610307P16_gene	13:28460034-28885620
ENSMUSG00000085939	Cd63-ps	CD63_antigen_pseudogene	18:50134726-50135600
ENSMUSG00000085938	Gm14371	predicted_gene_14371	2:173793437-173847670
ENSMUSG00000053603	4930442H23Rik	RIKEN_cDNA_4930442H23_gene	10:81182605-81183849
ENSMUSG00000053604	Rpia	ribose_5_phosphate_isomerase_A	6:70765720-70792232
ENSMUSG00000091215	Gm17252	predicted_gene_17252	9:35685079-35687390
ENSMUSG00000091212	Krtap11-1	keratin_associated_protein_11_1	16:89570176-89571183
ENSMUSG00000036139	Hoxc9	homeobox_C9	15:102976439-102985099
ENSMUSG00000036138	Acaa1a	acetyl_Coenzyme_A_acyltransferase_1A	9:119339676-119350299
ENSMUSG00000099041	Gm28035	predicted_gene_28035	2:30240567-30282148
ENSMUSG00000036131	Frmd7	FERM_domain_containing_7	X:50895180-50942710
ENSMUSG00000106990	Gm42547	predicted_gene_42547	6:28211008-28214805
ENSMUSG00000088302	Zakit	sterile_alpha_motif_and_leucine_zipper_containing_kinase_AZK_intronic_transcript	2:72327687-72327994
ENSMUSG00000107000	Gm43481	predicted_gene_43481	5:134267065-134270736
ENSMUSG00000100057	Gm28690	predicted_gene_28690	Y:60558018-60560378
ENSMUSG00000100054	Gm28202	predicted_gene_28202	Y:55833464-55836360
ENSMUSG00000100055	Gm20890	predicted_gene_20890	Y:26750605-26776799
ENSMUSG00000100052	Gm28353	predicted_gene_28353	Y:55624376-55624945
ENSMUSG00000107005	Gm42631	predicted_gene_42631	5:134929848-134931469
ENSMUSG00000078308	Gm7293	predicted_gene_7293	9:51621425-51624874
ENSMUSG00000100051	Gm28568	predicted_gene_28568	Y:43451134-43454367
ENSMUSG00000107008	Gm2762	predicted_gene_2762	13:53393657-53455630
ENSMUSG00000107009	6720475M21Rik	RIKEN_cDNA_6720475M21_gene	5:74367163-74369915
ENSMUSG00000078302	Foxd1	forkhead_box_D1	13:98354242-98356703
ENSMUSG00000100058	Scgb2b18	secretoglobin_family_2B_member_18	7:33171892-33173864
ENSMUSG00000051934	Spats2	spermatogenesis_associated_serine_rich_2	15:99126578-99213206
ENSMUSG00000049038	Mterf2	mitochondrial_transcription_termination_factor_2	10:85119435-85128027
ENSMUSG00000051936	Prss58	protease_serine_58	6:40895270-40900387
ENSMUSG00000096638	Ighv2-9	immunoglobulin_heavy_variable_2_9	12:113879096-113879541
ENSMUSG00000096632	Igkv9-124	immunoglobulin_kappa_chain_variable_9_124	6:67942074-67942540
ENSMUSG00000096630	Vmn2r26	vomeronasal_2_receptor_26	6:124024758-124062035
ENSMUSG00000037669	Ldah	lipid_droplet_associated_hydrolase	12:8208107-8285758
ENSMUSG00000097329	4931403G20Rik	RIKEN_cDNA_4931403G20_gene	12:69847635-69853671
ENSMUSG00000097328	Tnfsf12	tumor_necrosis_factor_ligand_superfamily_member_12	11:69686250-69695849
ENSMUSG00000097327	E030030I06Rik	RIKEN_cDNA_E030030I06_gene	10:22113050-22149270
ENSMUSG00000097326	A330048O09Rik	RIKEN_cDNA_A330048O09_gene	13:48272416-48273884
ENSMUSG00000097325	Gm16897	predicted_gene_16897	1:194955759-194976960
ENSMUSG00000097324	Mir143hg	Mir143_and_Mir145_host_gene_non_protein_coding_	18:61649625-61665537
ENSMUSG00000037660	Gdf7	growth_differentiation_factor_7	12:8297934-8301954
ENSMUSG00000037661	Gpr160	G_protein_coupled_receptor_160	3:30855950-30897192
ENSMUSG00000097321	1700028E10Rik	RIKEN_cDNA_1700028E10_gene	5:151368675-151432118
ENSMUSG00000097320	Tmem147os	transmembrane_protein_147_opposite_strand	7:30729579-30745929
ENSMUSG00000015476	Prrt1	proline_rich_transmembrane_protein_1	17:34629533-34633126
ENSMUSG00000098014	Gm26967	predicted_gene_26967	7:119512000-119514302
ENSMUSG00000096988	A930029G22Rik	RIKEN_cDNA_A930029G22_gene	17:69416660-69439304
ENSMUSG00000094576	AC087559.3	-	GL456350.1:23801-25222
ENSMUSG00000096984	Gm26523	predicted_gene_26523	1:163301790-163303620
ENSMUSG00000096986	4930509E16Rik	RIKEN_cDNA_4930509E16_gene	9:72518250-72531858
ENSMUSG00000096987	Gm26525	predicted_gene_26525	4:88784455-88794391
ENSMUSG00000096980	Gm26526	predicted_gene_26526	7:39588518-39591679
ENSMUSG00000096981	Gm16845	predicted_gene_16845	9:22071032-22086122
ENSMUSG00000096982	Redrum	Redrum_erythroid_developmental_long_intergenic_non_protein_coding_transcript	18:54422295-54452840
ENSMUSG00000096983	2010015M23Rik	RIKEN_cDNA_2010015M23_gene	11:88039578-88047360
ENSMUSG00000039716	Dock3	dedicator_of_cyto_kinesis_3	9:106892825-107231909
ENSMUSG00000039717	Ralyl	RALY_RNA_binding_protein_like	3:13946393-14182287
ENSMUSG00000039714	Cplx3	complexin_3	9:57600019-57606281
ENSMUSG00000039715	Wdr34	WD_repeat_domain_34	2:30031546-30048881
ENSMUSG00000039713	Plekhg5	pleckstrin_homology_domain_containing_family_G_with_RhoGef_domain_member_5	4:152072498-152115400
ENSMUSG00000039710	Slc7a12	solute_carrier_family_7_cationic_amino_acid_transporter_y+_system_member_12	3:14480697-14505830
ENSMUSG00000101091	Gm29384	predicted_gene_29384	Y:35225889-35229236
ENSMUSG00000090675	Olfr111	olfactory_receptor_111	17:37529957-37530997
ENSMUSG00000101092	Gm21796	predicted_gene_21796	Y:86499617-86500312
ENSMUSG00000101095	Gm29329	predicted_gene_29329	Y:9307879-9310243
ENSMUSG00000101094	Gm29533	predicted_gene_29533	Y:9377058-9377672
ENSMUSG00000101096	Gm21524	predicted_gene_21524	Y:69982864-69983559
ENSMUSG00000087691	Gm15674	predicted_gene_15674	1:130422824-130437914
ENSMUSG00000078813	Leng1	leukocyte_receptor_cluster_LRC_member_1	7:3660098-3665840
ENSMUSG00000023243	Kcnk5	potassium_channel_subfamily_K_member_5	14:20140058-20181782
ENSMUSG00000023247	Guca2a	guanylate_cyclase_activator_2a_guanylin_	4:119637704-119639471
ENSMUSG00000067047	Olfr719-ps	olfactory_receptor_719_pseudogene	5:106906738-106906980
ENSMUSG00000015766	Eps8	epidermal_growth_factor_receptor_pathway_substrate_8	6:137477245-137654876
ENSMUSG00000067049	Unc93a	unc_93_homolog_A_C._elegans_	17:13108617-13131791
ENSMUSG00000023249	Parp3	poly_ADP_ribose_polymerase_family_member_3	9:106470322-106476949
ENSMUSG00000092297	Gm4214	predicted_gene_4214	7:22983714-22984673
ENSMUSG00000092290	Gm20452	predicted_gene_20452	17:36500360-36501581
ENSMUSG00000092292	Olfr113	olfactory_receptor_113	17:37574454-37575448
ENSMUSG00000092293	Gm17919	predicted_gene_17919	7:86541965-86542661
ENSMUSG00000056043	Rgs9bp	regulator_of_G_protein_signalling_9_binding_protein	7:35578993-35585582
ENSMUSG00000031543	Ank1	ankyrin_1_erythroid	8:22974844-23150497
ENSMUSG00000050323	Ndufaf6	NADH_dehydrogenase_ubiquinone_complex_I_assembly_factor_6	4:11051045-11076205
ENSMUSG00000000440	Pparg	peroxisome_proliferator_activated_receptor_gamma	6:115360951-115490399
ENSMUSG00000031540	Kat6a	K_lysine_acetyltransferase_6A	8:22859535-22943259
ENSMUSG00000055134	9130017K11Rik	RIKEN_cDNA_9130017K11_gene	11:67921504-67947659
ENSMUSG00000031546	Gins4	GINS_complex_subunit_4_Sld5_homolog_	8:23226610-23237668
ENSMUSG00000031545	Gpat4	glycerol_3_phosphate_acyltransferase_4	8:23172946-23208453
ENSMUSG00000055137	Sugct	succinyl_CoA_glutarate_CoA_transferase	13:16857855-17694732
ENSMUSG00000055138	Gm4861	predicted_gene_4861	3:137550045-137552622
ENSMUSG00000050328	Hoxc12	homeobox_C12	15:102936757-102938609
ENSMUSG00000031548	Sfrp1	secreted_frizzled_related_protein_1	8:23411502-23449632
ENSMUSG00000071591	Gm10339	predicted_gene_10339	14:7374667-7412375
ENSMUSG00000097589	Dleu2	deleted_in_lymphocytic_leukemia_2	14:61602839-61682373
ENSMUSG00000106843	Gm42458	predicted_gene_42458	6:127325489-127325857
ENSMUSG00000097582	Gm26527	predicted_gene_26527	13:93940990-93943015
ENSMUSG00000097581	Gm21936	predicted_gene_21936	12:87792580-87796877
ENSMUSG00000097580	Gm5432	predicted_gene_5432	12:15817003-15888155
ENSMUSG00000106847	Peg13	paternally_expressed_13	15:72805600-72810324
ENSMUSG00000106845	Gm43156	predicted_gene_43156	5:147745516-147749176
ENSMUSG00000097584	1700125G22Rik	RIKEN_cDNA_1700125G22_gene	3:27154026-27157019
ENSMUSG00000062175	Tgif2	TGFB_induced_factor_homeobox_2	2:156840007-156855570
ENSMUSG00000025979	Mob4	MOB_family_member_4_phocein	1:55131231-55154899
ENSMUSG00000025978	Rftn2	raftlin_family_member_2	1:55170159-55226782
ENSMUSG00000025977	Boll	bol_boule_like_Drosophila_	1:55248658-55363469
ENSMUSG00000091987	Gm10352	predicted_gene_10352	Y:2900989-2912206
ENSMUSG00000091980	Gm3719	predicted_gene_3719	14:51343127-51344597
ENSMUSG00000091983	Olfr457	olfactory_receptor_457	6:42471162-42476335
ENSMUSG00000030208	Emp1	epithelial_membrane_protein_1	6:135362545-135383173
ENSMUSG00000056445	Hoxaas2	Hoxa_cluster_antisense_RNA_2	6:52165674-52169564
ENSMUSG00000021087	Rtn1	reticulon_1	12:72211752-72409054
ENSMUSG00000021086	Ccdc175	coiled_coil_domain_containing_175	12:72101292-72185029
ENSMUSG00000021081	Serpina1f	serine_or_cysteine_peptidase_inhibitor_clade_A_member_1F	12:103688044-103695529
ENSMUSG00000022191	Drosha	drosha_ribonuclease_type_III	15:12824815-12935290
ENSMUSG00000090585	4933406F09Rik	RIKEN_cDNA_4933406F09_gene	14:7412460-7508369
ENSMUSG00000022194	Pabpn1	poly_A_binding_protein_nuclear_1	14:54892500-54898169
ENSMUSG00000022195	6030458C11Rik	RIKEN_cDNA_6030458C11_gene	15:12808177-12824657
ENSMUSG00000022197	Pdzd2	PDZ_domain_containing_2	15:12359711-12739924
ENSMUSG00000022199	Slc22a17	solute_carrier_family_22_organic_cation_transporter_member_17	14:54906727-54913132
ENSMUSG00000079177	Fam228a	family_with_sequence_similarity_228_member_A	12:4713817-4738383
ENSMUSG00000090588	Gm9573	predicted_gene_9573	17:35617923-35626637
ENSMUSG00000090589	Gm17180	predicted_gene_17180	2:180099913-180101502
ENSMUSG00000105577	Gm43208	predicted_gene_43208	3:34416495-34418162
ENSMUSG00000105574	Gm43648	predicted_gene_43648	5:48624669-48627153
ENSMUSG00000105575	Gm43475	predicted_gene_43475	5:127108069-127108856
ENSMUSG00000105572	Gm43300	predicted_gene_43300	3:119727748-119729790
ENSMUSG00000105570	Gm42682	predicted_gene_42682	3:102714252-102715516
ENSMUSG00000105571	Gm43662	predicted_gene_43662	5:14778932-14781202
ENSMUSG00000028520	4921539E11Rik	RIKEN_cDNA_4921539E11_gene	4:103230445-103290863
ENSMUSG00000105578	Gm43663	predicted_gene_43663	5:14665649-14667153
ENSMUSG00000105579	Gm43251	predicted_gene_43251	5:99039063-99171421
ENSMUSG00000103938	Gm36960	predicted_gene_36960	9:91128484-91130518
ENSMUSG00000103939	Ighv3-4	immunoglobulin_heavy_variable_V3_4	12:114253617-114254051
ENSMUSG00000103930	Gm36961	predicted_gene_36961	1:180976158-180976289
ENSMUSG00000030207	Fam234b	family_with_sequence_similarity_234_member_B	6:135197977-135244955
ENSMUSG00000103932	Gm36963	predicted_gene_36963	16:77539882-77542205
ENSMUSG00000103934	Ighv5-3	immunoglobulin_heavy_variable_V5_3	12:113589967-113590413
ENSMUSG00000103935	AY702102	cDNA_sequence_AY702102	2:169962015-169963187
ENSMUSG00000030206	Gsg1	germ_cell_specific_gene_1	6:135237326-135254351
ENSMUSG00000015340	Cybb	cytochrome_b_245_beta_polypeptide	X:9435252-9487771
ENSMUSG00000029678	Hyal5	hyaluronoglucosaminidase_5	6:24857997-24891958
ENSMUSG00000029679	Hyal6	hyaluronoglucosaminidase_6	6:24733245-24745452
ENSMUSG00000029670	Ing3	inhibitor_of_growth_family_member_3	6:21949571-21976038
ENSMUSG00000029671	Wnt16	wingless_type_MMTV_integration_site_family_member_16	6:22288227-22298522
ENSMUSG00000029672	Fam3c	family_with_sequence_similarity_3_member_C	6:22306520-22356243
ENSMUSG00000029673	Auts2	autism_susceptibility_candidate_2	5:131437333-132543344
ENSMUSG00000029674	Limk1	LIM_domain_containing_protein_kinase	5:134656039-134688598
ENSMUSG00000029675	Eln	elastin	5:134702593-134747323
ENSMUSG00000029676	Pot1a	protection_of_telomeres_1A	6:25743737-25809246
ENSMUSG00000038148	Cldn16	claudin_16	16:26463135-26482765
ENSMUSG00000038145	Snrk	SNF_related_kinase	9:122117283-122169702
ENSMUSG00000038146	Notch3	notch_3	17:32120820-32166880
ENSMUSG00000038147	Cd84	CD84_antigen	1:171839697-171890718
ENSMUSG00000038141	Tmem181a	transmembrane_protein_181A	17:6270470-6308314
ENSMUSG00000038143	Stox2	storkhead_box_2	8:47180048-47352348
ENSMUSG00000072847	A530017D24Rik	RIKEN_cDNA_A530017D24_gene	11:61864568-61868058
ENSMUSG00000072845	Tmprss11a	transmembrane_protease_serine_11a	5:86410410-86468990
ENSMUSG00000072844	G530011O06Rik	RIKEN_cDNA_G530011O06_gene	X:169975043-169978917
ENSMUSG00000072849	Serpina1e	serine_or_cysteine_peptidase_inhibitor_clade_A_member_1E	12:103946931-103958975
ENSMUSG00000028109	Hormad1	HORMA_domain_containing_1	3:95559677-95587671
ENSMUSG00000028108	Ecm1	extracellular_matrix_protein_1	3:95734147-95739569
ENSMUSG00000025359	Pmel	premelanosome_protein	10:128706258-128720238
ENSMUSG00000025358	Cdk2	cyclin_dependent_kinase_2	10:128697939-128705051
ENSMUSG00000028101	Pias3	protein_inhibitor_of_activated_STAT_3	3:96696384-96706070
ENSMUSG00000028100	Nudt17	nudix_nucleoside_diphosphate_linked_moiety_X_type_motif_17	3:96706067-96708562
ENSMUSG00000025351	Cd63	CD63_antigen	10:128908919-128912816
ENSMUSG00000025350	Rdh5	retinol_dehydrogenase_5	10:128913593-128922888
ENSMUSG00000025357	Dgka	diacylglycerol_kinase_alpha	10:128720141-128744056
ENSMUSG00000028104	Polr3gl	polymerase_RNA_III_DNA_directed_polypeptide_G_like	3:96577872-96594181
ENSMUSG00000028107	Tars2	threonyl_tRNA_synthetase_2_mitochondrial_putative_	3:95739976-95760206
ENSMUSG00000028106	Rprd2	regulation_of_nuclear_pre_mRNA_domain_containing_2	3:95760341-95818863
ENSMUSG00000062825	Actg1	actin_gamma_cytoplasmic_1	11:120345690-120348542
ENSMUSG00000062826	Ces2f	carboxylesterase_2F	8:104947356-104955962
ENSMUSG00000062822	4833420G17Rik	RIKEN_cDNA_4833420G17_gene	13:119462759-119486117
ENSMUSG00000085817	Gm12668	predicted_gene_12668	4:91626589-91630139
ENSMUSG00000106673	Gm43374	predicted_gene_43374	5:69221845-69224235
ENSMUSG00000049957	Ccdc137	coiled_coil_domain_containing_137	11:120458115-120464358
ENSMUSG00000042148	Cox10	cytochrome_c_oxidase_assembly_protein_10	11:63962627-64079468
ENSMUSG00000052212	Cd177	CD177_antigen	7:24743983-24760311
ENSMUSG00000052214	Opa3	optic_atrophy_3	7:19228334-19256543
ENSMUSG00000106676	Gm42895	predicted_gene_42895	6:33039124-33042119
ENSMUSG00000052217	Hbb-bh1	hemoglobin_Z_beta_like_embryonic_chain	7:103841636-103843164
ENSMUSG00000085811	Cep112it	centrosomal_protein_112_intronic_transcript	11:108820333-108826942
ENSMUSG00000087644	Gm14703	predicted_gene_14703	X:7651106-7657258
ENSMUSG00000087647	Gm15407	predicted_gene_15407	5:148820767-148837798
ENSMUSG00000087646	Gm1667	predicted_gene_1667	4:139910488-139912133
ENSMUSG00000087641	Gm12811	predicted_gene_12811	4:109569214-109656791
ENSMUSG00000087640	Gm14798	predicted_gene_14798	X:94028854-94099304
ENSMUSG00000087643	Gm11314	predicted_gene_11314	13:22772656-22773471
ENSMUSG00000087642	Ighe	Immunoglobulin_heavy_constant_epsilon	12:113271174-113273248
ENSMUSG00000103066	Gm36967	predicted_gene_36967	2:136679961-136680226
ENSMUSG00000103067	Gm30414	predicted_gene_30414	1:7497968-7518149
ENSMUSG00000103065	Gm20236	predicted_gene_20236	14:69277601-69282140
ENSMUSG00000103062	Gm37200	predicted_gene_37200	9:104043605-104045776
ENSMUSG00000103063	Gm33163	predicted_gene_33163	Y:22484124-22484737
ENSMUSG00000103060	Gm36969	predicted_gene_36969	1:104906523-104909331
ENSMUSG00000103061	Gm36970	predicted_gene_36970	1:90837275-90839133
ENSMUSG00000060084	Olfr748	olfactory_receptor_748	14:50710332-50711255
ENSMUSG00000060081	Hist1h2aa	histone_cluster_1_H2aa	13:23934462-23934851
ENSMUSG00000071302	2610044O15Rik8	RIKEN_cDNA_2610044O15_gene	8:129216354-129234406
ENSMUSG00000068706	Gm10250	predicted_pseudogene_10250	15:5120602-5121172
ENSMUSG00000105231	Iglj3	immunoglobulin_lambda_joining_3	16:19067041-19067078
ENSMUSG00000019880	Rspo3	R_spondin_3	10:29453109-29535867
ENSMUSG00000019883	Echdc1	enoyl_Coenzyme_A_hydratase_domain_containing_1	10:29313166-29346661
ENSMUSG00000019888	Mgat4c	MGAT4_family_member_C	10:101681487-102391469
ENSMUSG00000019889	Ptprk	protein_tyrosine_phosphatase_receptor_type_K	10:28074820-28597397
ENSMUSG00000053161	Daw1	dynein_assembly_factor_with_WDR_repeat_domains_1	1:83159752-83210574
ENSMUSG00000053164	Gpr21	G_protein_coupled_receptor_21	2:37516332-37520603
ENSMUSG00000053166	Cdh22	cadherin_22	2:165111507-165234853
ENSMUSG00000053168	9030619P08Rik	RIKEN_cDNA_9030619P08_gene	15:75427606-75431829
ENSMUSG00000018287	Spag7	sperm_associated_antigen_7	11:70663771-70669416
ENSMUSG00000018286	Psmb6	proteasome_prosome_macropain_subunit_beta_type_6	11:70525367-70527858
ENSMUSG00000024758	Rtn3	reticulon_3	19:7425901-7483289
ENSMUSG00000024759	Atl3	atlastin_GTPase_3	19:7494040-7538608
ENSMUSG00000021508	Cxcl14	chemokine_C_X_C_motif_ligand_14	13:56288647-56296551
ENSMUSG00000083413	Vmn1r-ps110	vomeronasal_1_receptor_pseudogene_110	13:22628071-22629164
ENSMUSG00000060559	Gm10083	predicted_gene_10083	8:47413129-47415359
ENSMUSG00000024750	Zfand5	zinc_finger_AN1_type_domain_5	19:21272278-21282289
ENSMUSG00000074871	Ctsm	cathepsin_M	13:61536444-61541839
ENSMUSG00000021500	Ddx46	DEAD_Asp_Glu_Ala_Asp_box_polypeptide_46	13:55635027-55681256
ENSMUSG00000021501	Caml	calcium_modulating_ligand	13:55623005-55632411
ENSMUSG00000074874	Ctla2b	cytotoxic_T_lymphocyte_associated_protein_2_beta	13:60895351-60897447
ENSMUSG00000074876	Spata5l1	spermatogenesis_associated_5_like_1	2:122630625-122632930
ENSMUSG00000024757	Slc22a19	solute_carrier_family_22_organic_anion_transporter_member_19	19:7673061-7711310
ENSMUSG00000086118	Gm14169	predicted_gene_14169	2:156609206-156613422
ENSMUSG00000086119	Gm2415	predicted_gene_2415	9:118890075-118926455
ENSMUSG00000086112	4930563I02Rik	RIKEN_cDNA_4930563I02_gene	14:60087071-60096093
ENSMUSG00000070382	Olfr391-ps	olfactory_receptor_391_pseudogene	11:73798753-73803052
ENSMUSG00000086111	Gm15326	predicted_gene_15326	13:111867936-111874730
ENSMUSG00000086117	Gm12065	predicted_gene_12065	11:24198737-24202624
ENSMUSG00000086114	Gm14642	predicted_gene_14642	2:173394566-173395720
ENSMUSG00000036275	9530068E07Rik	RIKEN_cDNA_9530068E07_gene	11:52396428-52408728
ENSMUSG00000036270	Edc4	enhancer_of_mRNA_decapping_4	8:105880881-105894908
ENSMUSG00000036273	Lrrk2	leucine_rich_repeat_kinase_2	15:91673175-91816120
ENSMUSG00000036278	Macrod1	MACRO_domain_containing_1	19:7056768-7198061
ENSMUSG00000022972	1110004E09Rik	RIKEN_cDNA_1110004E09_gene	16:90925809-90934927
ENSMUSG00000022973	Synj1	synaptojanin_1	16:90936092-91011308
ENSMUSG00000022971	Ifnar2	interferon_alpha_and_beta_receptor_2	16:91372783-91405589
ENSMUSG00000022974	Paxbp1	PAX3_and_PAX7_binding_protein_1	16:91014037-91044543
ENSMUSG00000076655	Ighv4-1	immunoglobulin_heavy_variable_4_1	12:113948282-113948796
ENSMUSG00000022978	Mis18a	MIS18_kinetochore_protein_homolog_A_S._pombe_	16:90719312-90727404
ENSMUSG00000027229	4933406J08Rik	RIKEN_cDNA_4933406J08_gene	2:122186272-122206397
ENSMUSG00000027221	Chst1	carbohydrate_keratan_sulfate_Gal_6_sulfotransferase_1	2:92599707-92615250
ENSMUSG00000070552	Mrgprx1	MAS_related_GPR_member_X1	7:48020971-48027597
ENSMUSG00000070551	Mrgprb5	MAS_related_GPR_member_B5	7:48167983-48169019
ENSMUSG00000027222	Pex16	peroxisomal_biogenesis_factor_16	2:92374676-92381217
ENSMUSG00000027225	Duoxa2	dual_oxidase_maturation_factor_2	2:122298900-122302885
ENSMUSG00000027224	Duoxa1	dual_oxidase_maturation_factor_1	2:122302191-122313730
ENSMUSG00000027227	Sord	sorbitol_dehydrogenase	2:122234749-122265340
ENSMUSG00000098609	Anxa11os	annexin_A11_opposite_strand	14:25856777-25870266
ENSMUSG00000097342	Gm26618	predicted_gene_26618	X:6027056-6092269
ENSMUSG00000040929	Rfx3	regulatory_factor_X_3_influences_HLA_class_II_expression_	19:27761721-28011166
ENSMUSG00000040928	S100pbp	S100P_binding_protein	4:129148005-129189727
ENSMUSG00000094383	AC123873.1	-	JH584299.1:90482-93220
ENSMUSG00000029994	Anxa4	annexin_A4	6:86736840-86793584
ENSMUSG00000029993	Nfu1	NFU1_iron_sulfur_cluster_scaffold_homolog_S._cerevisiae_	6:87009236-87028461
ENSMUSG00000029992	Gfpt1	glutamine_fructose_6_phosphate_transaminase_1	6:87042846-87092197
ENSMUSG00000029999	Tgfa	transforming_growth_factor_alpha	6:86195223-86275719
ENSMUSG00000029998	Pcyox1	prenylcysteine_oxidase_1	6:86386006-86397154
ENSMUSG00000006464	Bbs1	Bardet_Biedl_syndrome_1_human_	19:4886898-4906627
ENSMUSG00000006462	A530013C23Rik	RIKEN_cDNA_A530013C23_gene	2:167691177-167729172
ENSMUSG00000006463	Zdhhc24	zinc_finger_DHHC_domain_containing_24	19:4878668-4885397
ENSMUSG00000022309	Angpt1	angiopoietin_1	15:42424727-42676977
ENSMUSG00000006469	Slc34a3	solute_carrier_family_34_sodium_phosphate_member_3	2:25228898-25234364
ENSMUSG00000104308	Gm36971	predicted_gene_36971	12:47165042-47165507
ENSMUSG00000104306	Gm36972	predicted_gene_36972	1:165775868-165777155
ENSMUSG00000104304	Gm36974	predicted_gene_36974	9:35835387-35836457
ENSMUSG00000104302	Gm36975	predicted_gene_36975	1:160264324-160443072
ENSMUSG00000104303	Gm36976	predicted_gene_36976	3:43547173-43548282
ENSMUSG00000104301	Wdr49	WD_repeat_domain_49	3:75274988-75482156
ENSMUSG00000073770	Olfr1333	olfactory_receptor_1333	4:118829485-118836273
ENSMUSG00000073771	Btbd19	BTB_POZ_domain_containing_19	4:117119219-117125725
ENSMUSG00000073774	Kncn	kinocilin	4:115884400-115889526
ENSMUSG00000073775	Kti12	KTI12_homolog_chromatin_associated_S._cerevisiae_	4:108847785-108849413
ENSMUSG00000073778	Faddos	Fas_TNFRSF6_associated_via_death_domain_opposite_strand	7:144567355-144581512
ENSMUSG00000073779	Lrp8os2	low_density_lipoprotein_receptor_related_protein_8_apolipoprotein_e_receptor_opposite_strand_2	4:107806033-107823022
ENSMUSG00000100680	1810044D09Rik	RIKEN_cDNA_1810044D09_gene	6:91440987-91441755
ENSMUSG00000034122	Nlrp4d	NLR_family_pyrin_domain_containing_4D	7:10358873-10388935
ENSMUSG00000034120	Srsf2	serine_arginine_rich_splicing_factor_2	11:116849901-116853094
ENSMUSG00000034121	Mks1	Meckel_syndrome_type_1	11:87853215-87863803
ENSMUSG00000034126	Pomt2	protein_O_mannosyltransferase_2	12:87106866-87147902
ENSMUSG00000034127	Tspan8	tetraspanin_8	10:115817284-115849893
ENSMUSG00000074093	Svip	small_VCP_p97_interacting_protein	7:51997165-52006018
ENSMUSG00000029331	4930522N08Rik	RIKEN_cDNA_4930522N08_gene	5:99682999-99685034
ENSMUSG00000029330	Cds1	CDP_diacylglycerol_synthase_1	5:101765130-101823858
ENSMUSG00000029333	Rasgef1b	RasGEF_domain_family_member_1B	5:99217426-99252927
ENSMUSG00000029335	Bmp3	bone_morphogenetic_protein_3	5:98854415-98884396
ENSMUSG00000029334	Prkg2	protein_kinase_cGMP_dependent_type_II	5:98929773-99037351
ENSMUSG00000029337	Fgf5	fibroblast_growth_factor_5	5:98254184-98277030
ENSMUSG00000029338	Antxr2	anthrax_toxin_receptor_2	5:97882783-98031043
ENSMUSG00000069421	Olfr810	olfactory_receptor_810	10:129790609-129791614
ENSMUSG00000046438	Scgb2b24	secretoglobin_family_2B_member_24	7:33737190-33739312
ENSMUSG00000046435	Gm13078	predicted_gene_13078	4:143719455-143729158
ENSMUSG00000046434	Hnrnpa1	heterogeneous_nuclear_ribonucleoprotein_A1	15:103240432-103244955
ENSMUSG00000046431	Olfr518	olfactory_receptor_518	7:108880603-108881604
ENSMUSG00000046432	Ngfrap1	nerve_growth_factor_receptor_TNFRSF16_associated_protein_1	X:136270253-136271978
ENSMUSG00000035299	Mid1	midline_1	X:169685199-170005736
ENSMUSG00000035298	Klhl35	kelch_like_35	7:99466004-99474022
ENSMUSG00000035293	G2e3	G2_M_phase_specific_E3_ubiquitin_ligase	12:51348061-51376986
ENSMUSG00000035297	Cops4	COP9_constitutive_photomorphogenic_homolog_subunit_4_Arabidopsis_thaliana_	5:100518309-100547803
ENSMUSG00000035296	Sgcg	sarcoglycan_gamma_dystrophin_associated_glycoprotein_	14:61221059-61258490
ENSMUSG00000035295	Wdr38	WD_repeat_domain_38	2:38997476-39006168
ENSMUSG00000042532	Golga7b	golgi_autoantigen_golgin_subfamily_a_7B	19:42247574-42270348
ENSMUSG00000059939	9430015G10Rik	RIKEN_cDNA_9430015G10_gene	4:156109982-156127265
ENSMUSG00000059934	Prh1	proline_rich_protein_HaeIII_subfamily_1	6:132569809-132572941
ENSMUSG00000007415	Gatad1	GATA_zinc_finger_domain_containing_1	5:3632932-3657185
ENSMUSG00000007411	Mark3	MAP_microtubule_affinity_regulating_kinase_3	12:111574510-111656227
ENSMUSG00000048347	Pcdhb18	protocadherin_beta_18	18:37489465-37494505
ENSMUSG00000078963	Hsbp1l1	heat_shock_factor_binding_protein_1_like_1	18:80229758-80247102
ENSMUSG00000035745	Grin3b	glutamate_receptor_ionotropic_NMDA3B	10:79970715-79977190
ENSMUSG00000078546	2210404O09Rik	RIKEN_cDNA_2210404O09_gene	17:21879570-21909926
ENSMUSG00000096714	Olfr699	olfactory_receptor_699	7:106790049-106790999
ENSMUSG00000075327	Zbtb2	zinc_finger_and_BTB_domain_containing_2	10:4367074-4388108
ENSMUSG00000075325	Gm13582	predicted_gene_13582	2:60964376-60975151
ENSMUSG00000075324	Fign	fidgetin	2:63971507-64098038
ENSMUSG00000045160	Bola3	bolA_like_3_E._coli_	6:83349147-83360136
ENSMUSG00000107102	Gm42726	predicted_gene_42726	5:65587716-65591440
ENSMUSG00000058600	Rpl30	ribosomal_protein_L30	15:34440505-34443640
ENSMUSG00000107106	Gm43760	predicted_gene_43760	2:35762865-35765879
ENSMUSG00000078896	Gm8923	predicted_gene_8923	2:175469985-175482171
ENSMUSG00000078897	Gm4724	predicted_gene_4724	2:175422300-175435807
ENSMUSG00000078894	2210418O10Rik	RIKEN_cDNA_2210418O10_gene	2:176226569-176240328
ENSMUSG00000078895	Gm11009	predicted_gene_11009	2:176317638-176319494
ENSMUSG00000001157	Gmcl1	germ_cell_less_homolog_1_Drosophila_	6:86691768-86733383
ENSMUSG00000001156	Mxd1	MAX_dimerization_protein_1	6:86647042-86669161
ENSMUSG00000001155	Ftcd	formiminotransferase_cyclodeaminase	10:76575648-76590338
ENSMUSG00000078891	Gm11008	predicted_gene_11008	2:176097450-176100706
ENSMUSG00000001158	Snrnp27	small_nuclear_ribonucleoprotein_27_U4_U6.U5_	6:86675151-86684522
ENSMUSG00000078898	Gm4723	predicted_gene_4723	2:175372436-175384201
ENSMUSG00000010277	2610507B11Rik	RIKEN_cDNA_2610507B11_gene	11:78261752-78290623
ENSMUSG00000087322	Gm16075	predicted_gene_16075	11:75860969-75861494
ENSMUSG00000087323	Gm14170	predicted_gene_14170	2:156377925-156378968
ENSMUSG00000087326	Gm12503	predicted_gene_12503	4:44092632-44109311
ENSMUSG00000087327	Gm15884	predicted_gene_15884	6:124715573-124718831
ENSMUSG00000087324	Gm14818	predicted_gene_14818	X:95471448-95557987
ENSMUSG00000051832	E230016K23Rik	RIKEN_cDNA_E230016K23_gene	11:83582056-83623693
ENSMUSG00000087328	Gm12120	predicted_gene_12120	11:33705550-33711435
ENSMUSG00000087329	Gm15671	predicted_gene_15671	1:68024243-68025763
ENSMUSG00000051839	Gypa	glycophorin_A	8:80494045-80510785
ENSMUSG00000038188	Scarf1	scavenger_receptor_class_F_member_1	11:75513540-75526582
ENSMUSG00000032212	Sltm	SAFB_like_transcription_modulator	9:70542920-70592237
ENSMUSG00000032216	Nedd4	neural_precursor_cell_expressed_developmentally_down_regulated_4	9:72662346-72749852
ENSMUSG00000032217	Rnf111	ring_finger_111	9:70425429-70503725
ENSMUSG00000032215	Rsl24d1	ribosomal_L24_domain_containing_1	9:73113426-73123333
ENSMUSG00000032218	Ccnb2	cyclin_B2	9:70407689-70421554
ENSMUSG00000084987	Gm13134	predicted_gene_13134	4:154601197-154604202
ENSMUSG00000084986	Gm16224	predicted_gene_16224	4:135143421-135144285
ENSMUSG00000084985	Gm16135	predicted_gene_16135	10:62998779-62999689
ENSMUSG00000050431	Olfr730	olfactory_receptor_730	14:50186262-50187218
ENSMUSG00000084983	Gm11789	predicted_gene_11789	11:120526855-120531784
ENSMUSG00000084982	Gm15275	predicted_gene_15275	X:33282100-33282446
ENSMUSG00000084981	Gm15962	predicted_gene_15962	19:12706055-12721247
ENSMUSG00000084980	Slc36a1os	solute_carrier_family_36_proton_amino_acid_symporter_member_1_opposite_strand	11:55191719-55197864
ENSMUSG00000084989	Crocc2	ciliary_rootlet_coiled_coil_rootletin_family_member_2	1:93168725-93231072
ENSMUSG00000040264	Gbp2b	guanylate_binding_protein_2b	3:142594847-142619179
ENSMUSG00000040265	Dnm3	dynamin_3	1:161982453-162478034
ENSMUSG00000040263	Klhdc4	kelch_domain_containing_4	8:121796313-121829569
ENSMUSG00000040260	Daam2	dishevelled_associated_activator_of_morphogenesis_2	17:49456022-49564337
ENSMUSG00000050435	Ube2dnl1	ubiquitin_conjugating_enzyme_E2D_N_terminal_like_1	X:114905012-114905941
ENSMUSG00000040268	Plekha1	pleckstrin_homology_domain_containing_family_A_phosphoinositide_binding_specific_member_1	7:130865756-130913312
ENSMUSG00000040269	Mrps28	mitochondrial_ribosomal_protein_S28	3:8802146-8923918
ENSMUSG00000058685	Vmn2r51	vomeronasal_2_receptor_51	7:10087198-10105659
ENSMUSG00000024251	Thada	thyroid_adenoma_associated	17:84190056-84466196
ENSMUSG00000024253	Dync2li1	dynein_cytoplasmic_2_light_intermediate_chain_1	17:84626496-84655558
ENSMUSG00000024254	Abcg8	ATP_binding_cassette_sub_family_G_WHITE_member_8	17:84676302-84700333
ENSMUSG00000024256	Adcyap1	adenylate_cyclase_activating_polypeptide_1	17:93199422-93205485
ENSMUSG00000024259	Slc25a46	solute_carrier_family_25_member_46	18:31580168-31609902
ENSMUSG00000024258	Polr2d	polymerase_RNA_II_DNA_directed_polypeptide_D	18:31789159-31796642
ENSMUSG00000075078	Olfr1250	olfactory_receptor_1250	2:89656395-89661216
ENSMUSG00000075075	Olfr1253	olfactory_receptor_1253	2:89751870-89752826
ENSMUSG00000059486	Kbtbd2	kelch_repeat_and_BTB_POZ_domain_containing_2	6:56777524-56797813
ENSMUSG00000059481	Plg	plasminogen	17:12378609-12419384
ENSMUSG00000059482	2610301B20Rik	RIKEN_cDNA_2610301B20_gene	4:10874498-10899425
ENSMUSG00000059488	Olfr727	olfactory_receptor_727	14:50126553-50127587
ENSMUSG00000048933	Olfr722	olfactory_receptor_722	14:49894258-49901941
ENSMUSG00000056687	Gm11696	predicted_gene_11696	11:109352835-109363654
ENSMUSG00000061937	Csn1s2a	casein_alpha_s2_like_A	5:87774567-87788797
ENSMUSG00000027551	Zfp64	zinc_finger_protein_64	2:168893331-168955587
ENSMUSG00000027550	Lrrcc1	leucine_rich_repeat_and_coiled_coil_domain_containing_1	3:14533788-14572658
ENSMUSG00000055489	Ano5	anoctamin_5	7:51511029-51598709
ENSMUSG00000005107	Slc2a9	solute_carrier_family_2_facilitated_glucose_transporter_member_9	5:38349273-38503143
ENSMUSG00000005102	Eif2ak4	eukaryotic_translation_initiation_factor_2_alpha_kinase_4	2:118388618-118475234
ENSMUSG00000005103	Wdr1	WD_repeat_domain_1	5:38526813-38563221
ENSMUSG00000055480	Zfp458	zinc_finger_protein_458	13:67254918-67269068
ENSMUSG00000055485	Soga1	suppressor_of_glucose_autophagy_associated_1	2:157015799-157079254
ENSMUSG00000081443	Gm3880	predicted_pseudogene_3880	X:102686292-102687029
ENSMUSG00000081175	Gm5793	predicted_pseudogene_5793	X:76538909-76539538
ENSMUSG00000096956	Snhg18	small_nucleolar_RNA_host_gene_18	15:32240565-32244662
ENSMUSG00000081449	Gm11432	predicted_gene_11432	11:83687610-83688456
ENSMUSG00000101469	Gm29556	predicted_gene_29556	Y:12330536-12331231
ENSMUSG00000015354	Pcolce2	procollagen_C_endopeptidase_enhancer_2	9:95637601-95698096
ENSMUSG00000015355	Cd48	CD48_antigen	1:171682009-171705258
ENSMUSG00000015357	Clpx	caseinolytic_mitochondrial_matrix_peptidase_chaperone_subunit	9:65294260-65330658
ENSMUSG00000040482	Dxo	decapping_exoribonuclease	17:34837019-34839233
ENSMUSG00000040483	Xaf1	XIAP_associated_factor_1	11:72301629-72313733
ENSMUSG00000040481	Bptf	bromodomain_PHD_finger_transcription_factor	11:107033081-107132127
ENSMUSG00000101465	Gm29190	predicted_gene_29190	Y:80071842-80075081
ENSMUSG00000040488	Ltbp4	latent_transforming_growth_factor_beta_binding_protein_4	7:27305136-27337692
ENSMUSG00000040489	Sox30	SRY_sex_determining_region_Y_box_30	11:45980310-46017994
ENSMUSG00000051306	Usp42	ubiquitin_specific_peptidase_42	5:143710325-143732280
ENSMUSG00000085211	B430219N15Rik	RIKEN_cDNA_B430219N15_gene	10:7780185-7781357
ENSMUSG00000085213	Gm13091	predicted_gene_13091	4:150566869-150568544
ENSMUSG00000085214	0610005C13Rik	RIKEN_cDNA_0610005C13_gene	7:45567795-45575327
ENSMUSG00000085217	6030471H07Rik	RIKEN_cDNA_6030471H07_gene	4:84042039-84044879
ENSMUSG00000085218	BB218582	expressed_sequence_BB218582	2:106642914-106650364
ENSMUSG00000047281	Sfn	stratifin	4:133600556-133602168
ENSMUSG00000047284	Neurl4	neuralized_E3_ubiquitin_protein_ligase_4	11:69901072-69913820
ENSMUSG00000047286	Olfr370	olfactory_receptor_370	8:83541093-83542188
ENSMUSG00000057228	Aadat	aminoadipate_aminotransferase	8:60506124-60545677
ENSMUSG00000057229	Atp5sl	ATP5S_like	7:25619414-25625551
ENSMUSG00000057223	Gm6578	predicted_gene_6578	6:12099518-12109583
ENSMUSG00000046886	Zfp474	zinc_finger_protein_474	18:52615915-52639830
ENSMUSG00000046881	Olfr374	olfactory_receptor_374	8:72107040-72110509
ENSMUSG00000066705	Fxyd6	FXYD_domain_containing_ion_transport_regulator_6	9:45370185-45396158
ENSMUSG00000066704	Cyp2b19	cytochrome_P450_family_2_subfamily_b_polypeptide_19	7:26757142-26772630
ENSMUSG00000016194	Hsd11b1	hydroxysteroid_11_beta_dehydrogenase_1	1:193221634-193264075
ENSMUSG00000095466	Gm3015	predicted_gene_3015	14:42763525-42768821
ENSMUSG00000084168	Atp5l2-ps	ATP_synthase_H+_transporting_mitochondrial_FO_complex_subunit_G2_pseudogene	11:97768060-97768371
ENSMUSG00000095464	Gm21987	predicted_gene_21987	16:38347040-38362297
ENSMUSG00000095462	Gm21725	predicted_gene_21725	Y:13348521-13349063
ENSMUSG00000095463	Entpd4	ectonucleoside_triphosphate_diphosphohydrolase_4	14:69337174-69367270
ENSMUSG00000095460	Vmn2r-ps16	vomeronasal_2_receptor_pseudogene_16	4:146605105-146605481
ENSMUSG00000103269	Gm36978	predicted_gene_36978	Y:22588411-22589106
ENSMUSG00000103266	Gm36979	predicted_gene_36979	2:118039843-118041480
ENSMUSG00000103261	Gm36981	predicted_gene_36981	3:84058968-84063452
ENSMUSG00000103262	Ighv5-8	immunoglobulin_heavy_variable_V5_8	12:113654964-113655424
ENSMUSG00000103263	Gm36982	predicted_gene_36982	1:122521749-122522876
ENSMUSG00000054360	Bsx	brain_specific_homeobox	9:40874127-40877972
ENSMUSG00000052769	Gm9889	predicted_gene_9889	3:115715150-115716728
ENSMUSG00000052760	A630001G21Rik	RIKEN_cDNA_A630001G21_gene	1:85717083-85778643
ENSMUSG00000052763	Zfp212	Zinc_finger_protein_212	6:47920476-47932639
ENSMUSG00000052767	Gm12703	predicted_gene_12703	4:95029963-95048370
ENSMUSG00000102271	C630050I24Rik	RIKEN_cDNA_C630050I24_gene	8:107119110-107119892
ENSMUSG00000018042	Cyb5r3	cytochrome_b5_reductase_3	15:83153494-83172592
ENSMUSG00000018040	Rrp7a	ribosomal_RNA_processing_7_homolog_A_S._cerevisiae_	15:83113433-83122801
ENSMUSG00000050947	Amigo1	adhesion_molecule_with_Ig_like_domain_1	3:108186335-108192286
ENSMUSG00000050944	Efcab5	EF_hand_calcium_binding_domain_5	11:77089915-77188968
ENSMUSG00000050945	Zfp438	zinc_finger_protein_438	18:5210031-5334439
ENSMUSG00000102275	Gm37144	predicted_gene_37144	1:4778063-4779212
ENSMUSG00000071521	Try10	trypsin_10	6:41354105-41357914
ENSMUSG00000100799	1700027H10Rik	RIKEN_cDNA_1700027H10_gene	3:45416584-45439310
ENSMUSG00000102276	2900069G24Rik	RIKEN_cDNA_2900069G24_gene	1:181381178-181382488
ENSMUSG00000100795	Gm29208	predicted_gene_29208	9:106125838-106127060
ENSMUSG00000100797	Gm28596	predicted_gene_28596	Y:40843557-40844252
ENSMUSG00000100796	Gm28163	predicted_gene_28163	2:165601463-165601787
ENSMUSG00000100791	Gm28199	predicted_gene_28199	1:90974459-90975260
ENSMUSG00000100790	Gm28518	predicted_gene_28518	Y:33382665-33385900
ENSMUSG00000100793	Gm28479	predicted_gene_28479	1:92585870-92588129
ENSMUSG00000100792	Gm29161	predicted_gene_29161	Y:5340177-5340875
ENSMUSG00000062712	Olfr531	olfactory_receptor_531	7:140400130-140401044
ENSMUSG00000062713	Sim2	single_minded_homolog_2_Drosophila_	16:94085260-94127032
ENSMUSG00000106560	Gm43119	predicted_gene_43119	5:111423589-111425710
ENSMUSG00000036078	Sigmar1	sigma_non_opioid_intracellular_receptor_1	4:41738493-41756157
ENSMUSG00000106566	Gm43836	predicted_gene_43836	5:64558183-64558563
ENSMUSG00000106567	2010309G21Rik	RIKEN_cDNA_2010309G21_gene	16:19051367-19106749
ENSMUSG00000002343	Armc6	armadillo_repeat_containing_6	8:70220172-70234466
ENSMUSG00000002342	Tmem161a	transmembrane_protein_161A	8:70172356-70183681
ENSMUSG00000002341	Ncan	neurocan	8:70093085-70120873
ENSMUSG00000099855	Gm28486	predicted_gene_28486	Y:31290381-31292742
ENSMUSG00000002345	Borcs8	BLOC_1_related_complex_subunit_8	8:70139499-70167488
ENSMUSG00000091390	Gm17168	predicted_gene_17168	17:57041775-57047143
ENSMUSG00000091393	5330438I03Rik	RIKEN_cDNA_5330438I03_gene	1:166306741-166309585
ENSMUSG00000061165	Olfr160	olfactory_receptor_160	9:37711348-37712277
ENSMUSG00000091396	Spanxn4	SPANX_family_member_N4	12:62687822-62688244
ENSMUSG00000071528	Usmg5	upregulated_during_skeletal_muscle_growth_5	19:47083471-47090625
ENSMUSG00000093705	Vmn1r-ps142	vomeronasal_1_receptor_pseudogene_142	17:20426432-20427283
ENSMUSG00000096881	Gm20874	predicted_gene_20874	Y:67606856-67631468
ENSMUSG00000093707	Obox4-ps9	oocyte_specific_homeobox_4_pseudogene_9	7:15023991-15025698
ENSMUSG00000093701	Gm21970	predicted_gene_21970	16:91391721-91419451
ENSMUSG00000093703	Gm18397	predicted_gene_18397	17:23086072-23086658
ENSMUSG00000093702	Vmn1r-ps20	vomeronasal_1_receptor_pseudogene_20	6:58406413-58407327
ENSMUSG00000055811	Cldn17	claudin_17	16:88505807-88506978
ENSMUSG00000055817	Mta3	metastasis_associated_3	17:83706163-83821516
ENSMUSG00000099851	Gm29542	predicted_gene_29542	12:31486958-31487889
ENSMUSG00000108092	RP23-461C23.2	-	6:102174030-102177112
ENSMUSG00000108093	RP24-401P10.1	-	6:97579427-97581092
ENSMUSG00000055818	A230083G16Rik	RIKEN_cDNA_A230083G16_gene	6:124916863-124925844
ENSMUSG00000060412	Tas2r124	taste_receptor_type_2_member_124	6:132754730-132755659
ENSMUSG00000108094	RP23-91C8.1	-	6:143109214-143153931
ENSMUSG00000108095	RP24-127M20.7	-	6:128843786-128846959
ENSMUSG00000100247	A530053M12Rik	RIKEN_cDNA_A530053M12_gene	1:106400178-106401987
ENSMUSG00000100246	Gm20879	predicted_gene_20879	Y:89999717-90000411
ENSMUSG00000107213	Gm3302	predicted_gene_3302	5:95662305-95664998
ENSMUSG00000100244	Gm29279	predicted_gene_29279	Y:35350343-35351038
ENSMUSG00000107215	Gm43197	predicted_gene_43197	6:3336772-3339354
ENSMUSG00000107214	4930500F04Rik	RIKEN_cDNA_4930500F04_gene	5:149847747-149864280
ENSMUSG00000107217	4930524B17Rik	RIKEN_cDNA_4930524B17_gene	6:19247899-19278843
ENSMUSG00000100240	Gm20820	predicted_gene_20820	Y:86061772-86087952
ENSMUSG00000107219	Gm42738	predicted_gene_42738	6:127767542-127768905
ENSMUSG00000107218	Gm42530	predicted_gene_42530	5:90922732-90924902
ENSMUSG00000100249	Gm21950	predicted_gene_21950	X:3076875-3078817
ENSMUSG00000100248	Gm28950	predicted_gene_28950	Y:52013770-52017009
ENSMUSG00000040770	Il25	interleukin_25	14:54932695-54935837
ENSMUSG00000096289	Olfr1484	olfactory_receptor_1484	19:13585306-13586253
ENSMUSG00000060923	Acyp2	acylphosphatase_2_muscle_type	11:30505991-30649587
ENSMUSG00000096284	Tcstv1	2_cell_stage_variable_group_member_1	13:119893388-119894785
ENSMUSG00000096283	Gm6176	predicted_gene_6176	7:22050599-22051504
ENSMUSG00000040774	Cept1	choline_ethanolaminephosphotransferase_1	3:106502260-106547802
ENSMUSG00000037035	Inhbb	inhibin_beta_B	1:119415465-119422248
ENSMUSG00000037034	Pax1	paired_box_1	2:147361925-147393295
ENSMUSG00000037031	Tspan15	tetraspanin_15	10:62185396-62231218
ENSMUSG00000037033	Clca3b	chloride_channel_accessory_3B	3:144822623-144849357
ENSMUSG00000037032	Apbb1	amyloid_beta_A4_precursor_protein_binding_family_B_member_1	7:105558483-105581653
ENSMUSG00000020923	Ubtf	upstream_binding_transcription_factor_RNA_polymerase_I	11:102304560-102319742
ENSMUSG00000020922	Lsm12	LSM12_homolog_S._cerevisiae_	11:102162497-102185296
ENSMUSG00000020921	Tmem101	transmembrane_protein_101	11:102152546-102156404
ENSMUSG00000014602	Kif1a	kinesin_family_member_1A	1:93015464-93101951
ENSMUSG00000020926	Adam11	a_disintegrin_and_metallopeptidase_domain_11	11:102761439-102780262
ENSMUSG00000020925	Ccdc43	coiled_coil_domain_containing_43	11:102684686-102697782
ENSMUSG00000014606	Slc25a11	solute_carrier_family_25_mitochondrial_carrier_oxoglutarate_carrier_member_11	11:70644196-70647479
ENSMUSG00000014609	Chrne	cholinergic_receptor_nicotinic_epsilon_polypeptide	11:70614883-70619216
ENSMUSG00000020929	Eftud2	elongation_factor_Tu_GTP_binding_domain_containing_2	11:102838473-102880985
ENSMUSG00000020928	Higd1b	HIG1_domain_family_member_1B	11:102835849-102838040
ENSMUSG00000101114	Gm28628	predicted_gene_28628	Y:2721836-2722099
ENSMUSG00000101115	Gm28664	predicted_gene_28664	Y:78356809-78367279
ENSMUSG00000101110	Gm28890	predicted_gene_28890	Y:60149350-60149876
ENSMUSG00000101111	Gm28437	predicted_gene_28437	1:24613189-24613971
ENSMUSG00000101112	Gm29185	predicted_gene_29185	1:73269064-73306360
ENSMUSG00000101113	1700025B11Rik	RIKEN_cDNA_1700025B11_gene	15:77558239-77561892
ENSMUSG00000101119	Gm29060	predicted_gene_29060	Y:63680536-63691008
ENSMUSG00000072553	Gm525	predicted_gene_525	11:89073841-89093040
ENSMUSG00000030022	Adamts9	a_disintegrin_like_and_metallopeptidase_reprolysin_type_with_thrombospondin_type_1_motif_9	6:92772699-92943492
ENSMUSG00000030020	Prickle2	prickle_homolog_2_Drosophila_	6:92370908-92706155
ENSMUSG00000104548	Gm43857	predicted_gene_43857	3:152391162-152394240
ENSMUSG00000104544	Gm43783	predicted_gene_43783	3:140904998-140917459
ENSMUSG00000104545	E030032P16Rik	RIKEN_cDNA_E030032P16_gene	5:98346394-98349324
ENSMUSG00000030029	Lrig1	leucine_rich_repeats_and_immunoglobulin_like_domains_1	6:94604529-94700158
ENSMUSG00000104547	Gm43022	predicted_gene_43022	5:43528626-43532893
ENSMUSG00000092157	Gm17268	predicted_gene_17268	11:82028224-82038562
ENSMUSG00000104541	Gm43114	predicted_gene_43114	5:44355705-44356047
ENSMUSG00000104542	Ighv8-15	immunoglobulin_heavy_variable_V8_15	12:115844016-115844309
ENSMUSG00000104543	Gm6602	predicted_gene_6602	3:111881903-112082001
ENSMUSG00000096869	Gm6676	predicted_gene_6676	14:7116798-7125412
ENSMUSG00000063145	Bbs5	Bardet_Biedl_syndrome_5_human_	2:69647171-69667571
ENSMUSG00000063146	Clip2	CAP_GLY_domain_containing_linker_protein_2	5:134489383-134552434
ENSMUSG00000096867	Gm10057	predicted_gene_10057	X:154043986-154055039
ENSMUSG00000063142	Kcnma1	potassium_large_conductance_calcium_activated_channel_subfamily_M_alpha_member_1	14:23289431-24004859
ENSMUSG00000096864	Gm21978	predicted_gene_21978	4:145560513-145560889
ENSMUSG00000048070	Pirt	phosphoinositide_interacting_regulator_of_transient_receptor_potential_channels	11:66911981-66929876
ENSMUSG00000048077	H1fnt	H1_histone_family_member_N_testis_specific	15:98255982-98257307
ENSMUSG00000048076	Arf1	ADP_ribosylation_factor_1	11:59211412-59228270
ENSMUSG00000039501	Znfx1	zinc_finger_NFX1_type_containing_1	2:167035793-167063015
ENSMUSG00000090427	Gm17225	predicted_gene_17225	3:126432883-126439269
ENSMUSG00000048078	Tenm4	teneurin_transmembrane_protein_4	7:96171246-96911093
ENSMUSG00000039509	Nup133	nucleoporin_133	8:123897123-123949265
ENSMUSG00000039508	Fam26d	family_with_sequence_similarity_26_member_D	10:34038784-34044313
ENSMUSG00000104897	Gm43203	predicted_gene_43203	3:35845342-35845899
ENSMUSG00000104894	Gm43507	predicted_gene_43507	5:44641484-44662153
ENSMUSG00000056899	Immp2l	IMP2_inner_mitochondrial_membrane_peptidase_like_S._cerevisiae_	12:41024090-41955588
ENSMUSG00000104891	2510017J16Rik	RIKEN_cDNA_2510017J16_gene	5:3585112-3586374
ENSMUSG00000104898	Gm30043	predicted_gene_30043	3:82754524-82759860
ENSMUSG00000056895	Hist3h2ba	histone_cluster_3_H2ba	11:58948920-58949533
ENSMUSG00000102498	Gm19445	predicted_gene_19445	3:33073919-33076356
ENSMUSG00000073208	Speer4c	spermatogenesis_associated_glutamate_E_rich_protein_4C	5:15709501-15714271
ENSMUSG00000073209	Klf14	Kruppel_like_factor_14	6:30956023-30959078
ENSMUSG00000021322	Aoah	acyloxyacyl_hydrolase	13:20794119-21024252
ENSMUSG00000102491	Gm36986	predicted_gene_36986	1:55960404-55960756
ENSMUSG00000102492	Gm36987	predicted_gene_36987	Y:14525080-14528058
ENSMUSG00000102493	Gm8010	predicted_gene_8010	1:178143301-178144272
ENSMUSG00000102494	Gm36988	predicted_gene_36988	2:4316479-4318886
ENSMUSG00000073207	Ccdc160	coiled_coil_domain_containing_160	X:52791200-52799468
ENSMUSG00000102496	Gm36989	predicted_gene_36989	18:35574907-35577066
ENSMUSG00000102497	Ighv13-1	immunoglobulin_heavy_variable_13_1	12:114267613-114267906
ENSMUSG00000022781	Pak2	p21_protein_Cdc42_Rac_activated_kinase_2	16:32016290-32079342
ENSMUSG00000022780	Mfi2	antigen_p97_melanoma_associated_identified_by_monoclonal_antibodies_133.2_and_96.5	16:31878810-31899020
ENSMUSG00000022783	Spag6	sperm_associated_antigen_6	16:16753016-16829456
ENSMUSG00000031089	Slc6a14	solute_carrier_family_6_neurotransmitter_transporter_member_14	X:21714896-21742355
ENSMUSG00000022787	Wdr53	WD_repeat_domain_53	16:32247227-32257083
ENSMUSG00000022789	Dnm1l	dynamin_1_like	16:16312235-16359030
ENSMUSG00000022788	Fgd4	FYVE_RhoGEF_and_PH_domain_containing_4	16:16416917-16600549
ENSMUSG00000031085	Gm498	predicted_gene_498	7:143866871-143897506
ENSMUSG00000097686	Gm26647	predicted_gene_26647	5:37038164-37041646
ENSMUSG00000106675	Gm43798	predicted_gene_43798	5:73459329-73459722
ENSMUSG00000023781	Hes7	hairy_and_enhancer_of_split_7_Drosophila_	11:69120404-69124055
ENSMUSG00000070953	Rabepk	Rab9_effector_protein_with_kelch_motifs	2:34777556-34799912
ENSMUSG00000028809	Srrm1	serine_arginine_repetitive_matrix_1	4:135320484-135353321
ENSMUSG00000025838	Pramel6	preferentially_expressed_antigen_in_melanoma_like_6	2:87506565-87510872
ENSMUSG00000025839	Pramel7	preferentially_expressed_antigen_in_melanoma_like_7	2:87489087-87497093
ENSMUSG00000028800	Hdac1	histone_deacetylase_1	4:129516104-129542713
ENSMUSG00000028801	Stpg1	sperm_tail_PG_rich_repeat_containing_1	4:135494790-135537803
ENSMUSG00000028803	Nipal3	NIPA_like_domain_containing_3	4:135445420-135495038
ENSMUSG00000028804	Csmd2	CUB_and_Sushi_multiple_domains_2	4:127987857-128567656
ENSMUSG00000028807	Zbtb8a	zinc_finger_and_BTB_domain_containing_8a	4:129353628-129378116
ENSMUSG00000022439	Parvg	parvin_gamma	15:84324026-84342978
ENSMUSG00000022438	Parvb	parvin_beta	15:84232043-84315688
ENSMUSG00000022433	Csnk1e	casein_kinase_1_epsilon	15:79417856-79443919
ENSMUSG00000022432	Smc1b	structural_maintenance_of_chromosomes_1B	15:85064691-85131957
ENSMUSG00000011958	Bnip2	BCL2_adenovirus_E1B_interacting_protein_2	9:69989466-70008317
ENSMUSG00000022437	Samm50	sorting_and_assembly_machinery_component_50_homolog_S._cerevisiae_	15:84192233-84214303
ENSMUSG00000022436	Sh3bp1	SH3_domain_binding_protein_1	15:78899667-78919517
ENSMUSG00000022435	Upk3a	uroplakin_3A	15:85017141-85022560
ENSMUSG00000022434	Fam118a	family_with_sequence_similarity_118_member_A	15:85037062-85062828
ENSMUSG00000106516	Gm42441	predicted_gene_42441	5:131905695-131906442
ENSMUSG00000036854	Hspb6	heat_shock_protein_alpha_crystallin_related_B6	7:30552178-30555443
ENSMUSG00000042737	Dpm3	dolichyl_phosphate_mannosyltransferase_polypeptide_3	3:89259358-89267079
ENSMUSG00000036856	Wnt4	wingless_type_MMTV_integration_site_family_member_4	4:137277489-137299726
ENSMUSG00000036850	Mrpl41	mitochondrial_ribosomal_protein_L41	2:24974117-24975098
ENSMUSG00000025789	St8sia2	ST8_alpha_N_acetyl_neuraminide_alpha_2_8_sialyltransferase_2	7:73939119-74013690
ENSMUSG00000036853	Mcoln3	mucolipin_3	3:146117450-146141806
ENSMUSG00000025784	Clec3b	C_type_lectin_domain_family_3_member_b	9:123150946-123157430
ENSMUSG00000025785	Exosc7	exosome_component_7	9:123113215-123136129
ENSMUSG00000025786	Zdhhc3	zinc_finger_DHHC_domain_containing_3	9:123066160-123113205
ENSMUSG00000025787	Tgm4	transglutaminase_4_prostate_	9:123034739-123067561
ENSMUSG00000025780	Itih5	inter_alpha_globulin_inhibitor_H5	2:10153571-10256529
ENSMUSG00000025781	Atp5c1	ATP_synthase_H+_transporting_mitochondrial_F1_complex_gamma_polypeptide_1	2:10056016-10080510
ENSMUSG00000012609	Ttll5	tubulin_tyrosine_ligase_like_family_member_5	12:85824659-86061893
ENSMUSG00000025783	4930412O13Rik	RIKEN_cDNA_4930412O13_gene	2:9881252-9883921
ENSMUSG00000023066	Rttn	rotatin	18:88971790-89131013
ENSMUSG00000049858	Suox	sulfite_oxidase	10:128669887-128673918
ENSMUSG00000099613	Gm28313	predicted_gene_28313	Y:51408969-51410551
ENSMUSG00000105809	Gm42626	predicted_gene_42626	5:132546056-132550633
ENSMUSG00000035506	Slc12a8	solute_carrier_family_12_potassium_chloride_transporters_member_8	16:33517328-33664135
ENSMUSG00000035505	Cox18	cytochrome_c_oxidase_assembly_protein_18	5:90214724-90224001
ENSMUSG00000035504	Reep6	receptor_accessory_protein_6	10:80329953-80336441
ENSMUSG00000020493	Prr11	proline_rich_11	11:87089153-87108708
ENSMUSG00000020492	Ska2	spindle_and_kinetochore_associated_complex_subunit_2	11:87109234-87124635
ENSMUSG00000035509	Fbxl21	F_box_and_leucine_rich_repeat_protein_21	13:56522472-56537898
ENSMUSG00000020490	Btnl10	butyrophilin_like_10	11:58917908-58927158
ENSMUSG00000020496	Rnf187	ring_finger_protein_187	11:58932288-58938916
ENSMUSG00000020495	Smg8	smg_8_homolog_nonsense_mediated_mRNA_decay_factor_C._elegans_	11:87077732-87086774
ENSMUSG00000042087	4933440N22Rik	RIKEN_cDNA_4933440N22_gene	6:117905808-117907760
ENSMUSG00000033904	Ccp110	centriolar_coiled_coil_protein_110	7:118712552-118737024
ENSMUSG00000033906	Zdhhc15	zinc_finger_DHHC_domain_containing_15	X:104536969-104671064
ENSMUSG00000033900	Map9	microtubule_associated_protein_9	3:82358044-82395268
ENSMUSG00000028378	Ptgr1	prostaglandin_reductase_1	4:58965439-58987119
ENSMUSG00000033902	Mapkbp1	mitogen_activated_protein_kinase_binding_protein_1	2:119972699-120027408
ENSMUSG00000033909	Usp36	ubiquitin_specific_peptidase_36	11:118259651-118290244
ENSMUSG00000028373	Astn2	astrotactin_2	4:65380803-66404611
ENSMUSG00000028370	Pappa	pregnancy_associated_plasma_protein_A	4:65124174-65357509
ENSMUSG00000107192	Gm19583	predicted_gene_19583	5:75110321-75147107
ENSMUSG00000062704	9430002A10Rik	RIKEN_cDNA_9430002A10_gene	8:88174560-88175034
ENSMUSG00000020149	Rab1a	RAB1A_member_RAS_oncogene_family	11:20201432-20226856
ENSMUSG00000020140	Lgr5	leucine_rich_repeat_containing_G_protein_coupled_receptor_5	10:115450311-115587780
ENSMUSG00000020143	Dock2	dedicator_of_cyto_kinesis_2	11:34226815-34783892
ENSMUSG00000020142	Slc1a4	solute_carrier_family_1_glutamate_neutral_amino_acid_transporter_member_4	11:20302180-20332713
ENSMUSG00000075208	Olfr1019	olfactory_receptor_1019	2:85840857-85841789
ENSMUSG00000075209	Olfr1016	olfactory_receptor_1016	2:85799339-85800268
ENSMUSG00000075200	Olfr1044	olfactory_receptor_1044	2:86170871-86171815
ENSMUSG00000075201	Olfr1043	olfactory_receptor_1043	2:86162003-86162947
ENSMUSG00000075202	Olfr1042	olfactory_receptor_1042	2:86159427-86160368
ENSMUSG00000075203	Olfr1040	olfactory_receptor_1040	2:86145791-86146732
ENSMUSG00000075204	Olfr1039	olfactory_receptor_1039	2:86130702-86131661
ENSMUSG00000075205	Olfr1037	olfactory_receptor_1037	2:86084810-86085775
ENSMUSG00000075206	Olfr1024	olfactory_receptor_1024	2:85904069-85905052
ENSMUSG00000018565	Elp5	elongator_acetyltransferase_complex_subunit_5	11:69968222-69982517
ENSMUSG00000018566	Slc2a4	solute_carrier_family_2_facilitated_glucose_transporter_member_4	11:69942539-69948188
ENSMUSG00000018567	Gabarap	gamma_aminobutyric_acid_receptor_associated_protein	11:69991143-69994951
ENSMUSG00000018569	Cldn7	claudin_7	11:69964779-69967885
ENSMUSG00000094334	Fabp5l2	fatty_acid_binding_protein_5_like_2	18:7581516-7581923
ENSMUSG00000086835	Gm11775	predicted_gene_11775	11:121029402-121052357
ENSMUSG00000086834	Gm14547	predicted_gene_14547	6:34727221-34735389
ENSMUSG00000052403	Fcnaos	ficolin_A_opposite_strand	2:25607892-25631761
ENSMUSG00000086836	Gm13748	predicted_gene_13748	1:64078654-64090782
ENSMUSG00000086831	Gm14280	predicted_gene_14280	2:131652897-131721838
ENSMUSG00000039087	Rreb1	ras_responsive_element_binding_protein_1	13:37778400-37952002
ENSMUSG00000086833	Gm12440	predicted_gene_12440	3:99049822-99053744
ENSMUSG00000052406	Rexo4	REX4_RNA_exonuclease_4_homolog_S._cerevisiae_	2:26953563-26964386
ENSMUSG00000044367	Slc16a13	solute_carrier_family_16_monocarboxylic_acid_transporters_member_13	11:70216789-70221064
ENSMUSG00000044365	Cxxc4	CXXC_finger_4	3:134236484-134262161
ENSMUSG00000039089	L3mbtl3	l_3_mbt_like_3_Drosophila_	10:26274468-26375185
ENSMUSG00000086839	Gm11973	predicted_gene_11973	11:6475425-6493535
ENSMUSG00000086838	Gm16212	predicted_gene_16212	10:68025450-68026626
ENSMUSG00000044361	BC024139	cDNA_sequence_BC024139	15:76119517-76126596
ENSMUSG00000026608	Kctd3	potassium_channel_tetramerisation_domain_containing_3	1:188971095-189007841
ENSMUSG00000026609	Ush2a	Usher_syndrome_2A_autosomal_recessive_mild_	1:188262023-188965041
ENSMUSG00000045812	Olfr984	olfactory_receptor_984	9:40100544-40101488
ENSMUSG00000048814	Lonrf2	LON_peptidase_N_terminal_domain_and_ring_finger_2	1:38793645-38836711
ENSMUSG00000048810	Olfr202	olfactory_receptor_202	16:59283572-59284495
ENSMUSG00000058447	Gm26920	predicted_gene_26920	7:30056034-30090410
ENSMUSG00000058446	Znrf2	zinc_and_ring_finger_2	6:54816916-54893500
ENSMUSG00000058444	Map2k5	mitogen_activated_protein_kinase_kinase_5	9:63163769-63377902
ENSMUSG00000058443	Rpl10-ps3	ribosomal_protein_L10_pseudogene_3	9:50344240-50344981
ENSMUSG00000058441	Panx2	pannexin_2	15:89059734-89073567
ENSMUSG00000058440	Nrf1	nuclear_respiratory_factor_1	6:30047988-30153458
ENSMUSG00000024497	Pou4f3	POU_domain_class_4_transcription_factor_3	18:42394539-42397249
ENSMUSG00000073980	Gm9574	predicted_gene_9574	17:36137188-36139105
ENSMUSG00000073982	Rhog	ras_homolog_gene_family_member_G	7:102239123-102250123
ENSMUSG00000024493	Lars	leucyl_tRNA_synthetase	18:42202350-42262122
ENSMUSG00000073987	Ggh	gamma_glutamyl_hydrolase	4:20042052-20066750
ENSMUSG00000073988	Ttpa	tocopherol_alpha_transfer_protein	4:20007938-20030785
ENSMUSG00000106570	C230071H17Rik	RIKEN_cDNA_C230071H17_gene	5:131882966-131885938
ENSMUSG00000024498	Tcerg1	transcription_elongation_regulator_1_CA150_	18:42511510-42575551
ENSMUSG00000053420	Gm4792	predicted_gene_4792	10:94293665-94298703
ENSMUSG00000106579	Gm42771	predicted_gene_42771	5:49219676-49222161
ENSMUSG00000033016	Nfatc1	nuclear_factor_of_activated_T_cells_cytoplasmic_calcineurin_dependent_1	18:80606205-80713071
ENSMUSG00000033015	4933427E13Rik	RIKEN_cDNA_4933427E13_gene	11:25232626-25367137
ENSMUSG00000033014	Trim33	tripartite_motif_containing_33	3:103279293-103358775
ENSMUSG00000007279	Scube2	signal_peptide_CUB_domain_EGF_like_2	7:109798676-109865679
ENSMUSG00000059316	Slc27a4	solute_carrier_family_27_fatty_acid_transporter_member_4	2:29802634-29817522
ENSMUSG00000005698	Ctcf	CCCTC_binding_factor	8:105636568-105682922
ENSMUSG00000005699	Pard6a	par_6_family_cell_polarity_regulator_alpha	8:105701154-105703493
ENSMUSG00000005696	Sh2d1a	SH2_domain_containing_1A	X:42502453-42529330
ENSMUSG00000086308	G630016G05Rik	RIKEN_cDNA_G630016G05_gene	2:116067225-116085911
ENSMUSG00000099856	Gm20906	predicted_gene_20906	Y:87550966-87575691
ENSMUSG00000086302	Gm13790	predicted_gene_13790	5:114551289-114554016
ENSMUSG00000086306	Gm11754	predicted_gene_11754	11:119106328-119111425
ENSMUSG00000094010	Vmn1r119	vomeronasal_1_receptor_119	7:21011532-21012455
ENSMUSG00000004568	Arhgef18	rho_rac_guanine_nucleotide_exchange_factor_GEF_18	8:3393006-3456601
ENSMUSG00000004565	Pnpla6	patatin_like_phospholipase_domain_containing_6	8:3515384-3544266
ENSMUSG00000004567	Mcoln1	mucolipin_1	8:3500457-3515232
ENSMUSG00000094134	Ighv5-15	immunoglobulin_heavy_variable_5_15	12:113826646-113827129
ENSMUSG00000004561	Mettl17	methyltransferase_like_17	14:51884842-51893039
ENSMUSG00000094132	Gm3264	predicted_gene_3264	14:4855576-4875851
ENSMUSG00000004562	Arhgef40	Rho_guanine_nucleotide_exchange_factor_GEF_40	14:51984719-52006251
ENSMUSG00000047048	Olfr432	olfactory_receptor_432	1:174050375-174051313
ENSMUSG00000047046	1700031F10Rik	RIKEN_cDNA_1700031F10_gene	6:88222602-88225678
ENSMUSG00000047045	Tmem164	transmembrane_protein_164	X:142681406-142843494
ENSMUSG00000047044	D030056L22Rik	RIKEN_cDNA_D030056L22_gene	19:18713193-18718428
ENSMUSG00000047040	Prr15l	proline_rich_15_like	11:96928104-96937830
ENSMUSG00000072612	Gm10382	predicted_gene_10382	5:125389322-125390554
ENSMUSG00000072613	1700049E17Rik2	tandem_duplication_of_RIKEN_cDNA_1700049E17_gene_gene_2	14:41570696-41576319
ENSMUSG00000072616	Gm7853	predicted_gene_7853	14:36089358-36090816
ENSMUSG00000072618	Gm10384	predicted_gene_10384	15:36870501-36879816
ENSMUSG00000085768	Gm13707	predicted_gene_13707	2:73421909-73429142
ENSMUSG00000085760	Gm14302	predicted_gene_14302	2:164459896-164460955
ENSMUSG00000085761	4930455G09Rik	RIKEN_cDNA_4930455G09_gene	4:142017898-142028996
ENSMUSG00000085762	Lrrc75aos2	leucine_rich_repeat_containing_75A_opposite_strand_2	11:62605766-62607748
ENSMUSG00000085763	Smc2os	structural_maintenance_of_chromosomes_2_opposite_strand	4:52430285-52438965
ENSMUSG00000085765	Gm12333	predicted_gene_12333	11:75036476-75039348
ENSMUSG00000085766	2810430I11Rik	RIKEN_cDNA_2810430I11_gene	2:27882925-27887052
ENSMUSG00000085767	Gm13563	predicted_gene_13563	2:26381526-26389018
ENSMUSG00000107225	Gm43637	predicted_gene_43637	5:117130323-117133248
ENSMUSG00000097976	Gm26918	predicted_gene_26918	5:14520673-14539852
ENSMUSG00000029810	Tmem176b	transmembrane_protein_176B	6:48833818-48841496
ENSMUSG00000029811	Aoc1	amine_oxidase_copper_containing_1	6:48872896-48909188
ENSMUSG00000029813	1600015I10Rik	RIKEN_cDNA_1600015I10_gene	6:48929895-48933687
ENSMUSG00000029814	Igf2bp3	insulin_like_growth_factor_2_mRNA_binding_protein_3	6:49085223-49214957
ENSMUSG00000029815	Malsu1	mitochondrial_assembly_of_ribosomal_large_subunit_1	6:49073795-49086751
ENSMUSG00000029816	Gpnmb	glycoprotein_transmembrane_nmb	6:49036546-49070929
ENSMUSG00000029817	Tra2a	transformer_2_alpha_homolog_Drosophila_	6:49243924-49264033
ENSMUSG00000089687	Rab42	RAB42_member_RAS_oncogene_family	4:132302197-132303385
ENSMUSG00000089686	Mnd1-ps	Mnd1_retrotransposed_pseudogene	14:9886026-9886629
ENSMUSG00000089685	Gm9017	predicted_gene_9017	16:60604766-60611236
ENSMUSG00000006586	Runx1t1	runt_related_transcription_factor_1;_translocated_to_1_cyclin_D_related_	4:13743436-13893649
ENSMUSG00000089683	4930570N18Rik	RIKEN_cDNA_4930570N18_gene	1:193203038-193226208
ENSMUSG00000089682	Bcl2l2	BCL2_like_2	14:54883377-54888234
ENSMUSG00000089680	Gm15722	predicted_gene_15722	15:86087640-86090060
ENSMUSG00000095668	Trbd1	T_cell_receptor_beta_D_region_1	6:41533201-41533212
ENSMUSG00000095664	Vmn2r67	vomeronasal_2_receptor_67	7:85136240-85155902
ENSMUSG00000095666	AC164084.2	-	JH584296.1:41338-44417
ENSMUSG00000095667	Olfr854	olfactory_receptor_854	9:19566435-19567382
ENSMUSG00000095661	Gm8935	predicted_pseudogene_8935	3:12855836-12858633
ENSMUSG00000095662	Gm14482	predicted_gene_14482	X:11318256-11318764
ENSMUSG00000006638	Abhd1	abhydrolase_domain_containing_1	5:30950066-30955091
ENSMUSG00000003032	Klf4	Kruppel_like_factor_4_gut_	4:55527143-55532466
ENSMUSG00000003033	Ap1m1	adaptor_related_protein_complex_AP_1_mu_subunit_1	8:72240018-72257385
ENSMUSG00000003031	Cdkn1b	cyclin_dependent_kinase_inhibitor_1B	6:134920401-134925513
ENSMUSG00000003037	Rab8a	RAB8A_member_RAS_oncogene_family	8:72161200-72183904
ENSMUSG00000003038	Hmgn2	high_mobility_group_nucleosomal_binding_domain_2	4:133964738-133968650
ENSMUSG00000003039	Fam32a	family_with_sequence_similarity_32_member_A	8:72219730-72223764
ENSMUSG00000047959	Kcna3	potassium_voltage_gated_channel_shaker_related_subfamily_member_3	3:107036169-107038070
ENSMUSG00000047953	Gp5	glycoprotein_5_platelet_	16:30307686-30310779
ENSMUSG00000034379	Wdr5b	WD_repeat_domain_5B	16:36041190-36042973
ENSMUSG00000034371	Tkfc	triokinase_FMN_cyclase	19:10592200-10604258
ENSMUSG00000034377	Tulp4	tubby_like_protein_4	17:6106437-6251128
ENSMUSG00000074753	Gm14092	predicted_gene_14092	2:145550652-145554982
ENSMUSG00000074754	Gm561	predicted_gene_561	2:144594054-144595366
ENSMUSG00000080300	Spin2-ps1	spindlin_family_member_2_pseudogene_1	X:3835901-3837534
ENSMUSG00000008789	Ceacam5	carcinoembryonic_antigen_related_cell_adhesion_molecule_5	7:17713238-17761132
ENSMUSG00000017007	Rbpjl	recombination_signal_binding_protein_for_immunoglobulin_kappa_J_region_like	2:164403141-164415448
ENSMUSG00000017004	Svs5	seminal_vesicle_secretory_protein_5	2:164332740-164334396
ENSMUSG00000017002	Slpi	secretory_leukocyte_peptidase_inhibitor	2:164354070-164389095
ENSMUSG00000017003	Svs3a	seminal_vesicle_secretory_protein_3A	2:164289268-164291500
ENSMUSG00000017000	Svs6	seminal_vesicle_secretory_protein_6	2:164316751-164318453
ENSMUSG00000017009	Sdc4	syndecan_4	2:164424247-164443887
ENSMUSG00000079266	Gm6490	predicted_gene_6490	14:41517217-41519215
ENSMUSG00000046603	Tcaim	T_cell_activation_inhibitor_mitochondrial	9:122805539-122836334
ENSMUSG00000079264	Gm11077	predicted_gene_11077	6:140729284-140756053
ENSMUSG00000079265	Gm8257	predicted_pseudogene_8257	14:44649204-44706456
ENSMUSG00000079262	Slco1a6	solute_carrier_organic_anion_transporter_family_member_1a6	6:142085761-142208521
ENSMUSG00000079263	Gm6614	predicted_gene_6614	6:141971845-142011414
ENSMUSG00000079260	Tmppe	transmembrane_protein_with_metallophosphoesterase_domain	9:114401095-114411200
ENSMUSG00000046605	B3gntl1	UDP_GlcNAc_betaGal_beta_1_3_N_acetylglucosaminyltransferase_like_1	11:121616197-121673153
ENSMUSG00000079269	Gm3676	predicted_gene_3676	14:41641179-41646487
ENSMUSG00000015533	Itga2	integrin_alpha_2	13:114835916-114932041
ENSMUSG00000015536	Mocs2	molybdenum_cofactor_synthesis_2	13:114818236-114832275
ENSMUSG00000085665	Gm12059	predicted_gene_12059	11:23067998-23075574
ENSMUSG00000045555	Mettl24	methyltransferase_like_24	10:40683282-40811083
ENSMUSG00000082817	Gm16428	predicted_gene_16428	X:54130710-54144172
ENSMUSG00000082815	Gm5678	predicted_gene_5678	16:93628097-93630346
ENSMUSG00000099418	Gm6657	predicted_gene_6657	12:78197174-78209029
ENSMUSG00000099417	1700028B04Rik	RIKEN_cDNA_1700028B04_gene	7:28492550-28497713
ENSMUSG00000099416	Gm28540	predicted_gene_28540	Y:77643677-77646914
ENSMUSG00000099415	Gm29285	predicted_gene_29285	Y:43842631-43843158
ENSMUSG00000099414	Gm28113	predicted_gene_28113	15:75326500-75326728
ENSMUSG00000099413	Gm17767	predicted_gene_17767	1:51507086-51596718
ENSMUSG00000045559	Olfr827	olfactory_receptor_827	10:130210092-130211149
ENSMUSG00000099410	Gm29355	predicted_gene_29355	Y:5002140-5002836
ENSMUSG00000002633	Shh	sonic_hedgehog	5:28456815-28467256
ENSMUSG00000002635	Pdcd2l	programmed_cell_death_2_like	7:34184499-34196661
ENSMUSG00000000673	Haao	3_hydroxyanthranilate_3_4_dioxygenase	17:83831356-83846790
ENSMUSG00000044600	Smim7	small_integral_membrane_protein_7	8:72565188-72571088
ENSMUSG00000041078	Grid1	glutamate_receptor_ionotropic_delta_1	14:34819825-35583379
ENSMUSG00000041079	Rwdd2b	RWD_domain_containing_2B	16:87433407-87440573
ENSMUSG00000008129	4930432K21Rik	RIKEN_cDNA_4930432K21_gene	8:84148025-84172590
ENSMUSG00000041075	Fzd7	frizzled_homolog_7_Drosophila_	1:59482424-59486955
ENSMUSG00000041073	Nacad	NAC_alpha_domain_containing	11:6597823-6606053
ENSMUSG00000041380	Htr2c	5_hydroxytryptamine_serotonin_receptor_2C	X:146962513-147197277
ENSMUSG00000079480	Pin4	protein_peptidyl_prolyl_cis_trans_isomerase_NIMA_interacting_4_parvulin_	X:102119447-102127669
ENSMUSG00000079481	Nhsl2	NHS_like_2	X:101849385-102092055
ENSMUSG00000079487	Med12	mediator_complex_subunit_12	X:101274030-101297465
ENSMUSG00000079484	Phyhd1	phytanoyl_CoA_dioxygenase_domain_containing_1	2:30266203-30282149
ENSMUSG00000081893	Gm13273	predicted_gene_13273	4:88696191-88696698
ENSMUSG00000079489	C030013D06Rik	RIKEN_cDNA_C030013D06_gene	14:56733657-56734954
ENSMUSG00000079271	1700049E17Rik1	RIKEN_cDNA_1700049E17_gene_gene_1	14:41924949-41933041
ENSMUSG00000014725	Adam28	a_disintegrin_and_metallopeptidase_domain_28	14:68606027-68655842
ENSMUSG00000058163	Gm5431	predicted_gene_5431	11:48887422-48902152
ENSMUSG00000000093	Tbx2	T_box_2	11:85832551-85841948
ENSMUSG00000050772	Olfr1124	olfactory_receptor_1124	2:87434489-87435445
ENSMUSG00000000094	Tbx4	T_box_4	11:85886422-85916097
ENSMUSG00000050777	Tmem37	transmembrane_protein_37	1:120067377-120074074
ENSMUSG00000050776	Olfr1317	olfactory_receptor_1317	2:112141947-112142897
ENSMUSG00000040389	Wdr47	WD_repeat_domain_47	3:108591279-108645719
ENSMUSG00000040385	Ppp1ca	protein_phosphatase_1_catalytic_subunit_alpha_isoform	19:4192158-4195419
ENSMUSG00000040387	Klhl32	kelch_like_32	4:24612554-24851124
ENSMUSG00000040380	Cbln3	cerebellin_3_precursor_protein	14:55878920-55884256
ENSMUSG00000040383	Aqr	aquarius	2:114101170-114187024
ENSMUSG00000041923	Nol4	nucleolar_protein_4	18:22693181-23041653
ENSMUSG00000041920	Slc16a6	solute_carrier_family_16_monocarboxylic_acid_transporters_member_6	11:109450855-109473598
ENSMUSG00000041921	Metap1d	methionyl_aminopeptidase_type_1D_mitochondrial_	2:71453276-71525194
ENSMUSG00000041926	Rnpep	arginyl_aminopeptidase_aminopeptidase_B_	1:135262712-135284084
ENSMUSG00000090150	Acad11	acyl_Coenzyme_A_dehydrogenase_family_member_11	9:104063377-104127656
ENSMUSG00000055691	Gja6	gap_junction_protein_alpha_6	X:160902116-160907052
ENSMUSG00000055692	Tmem191c	transmembrane_protein_191C	16:17276300-17283229
ENSMUSG00000039187	Fanci	Fanconi_anemia_complementation_group_I	7:79391929-79450264
ENSMUSG00000040037	Negr1	neuronal_growth_regulator_1	3:156561794-157316445
ENSMUSG00000040035	Disp2	dispatched_homolog_2_Drosophila_	2:118779719-118811293
ENSMUSG00000040034	Nup43	nucleoporin_43	10:7667503-7678881
ENSMUSG00000040033	Stat2	signal_transducer_and_activator_of_transcription_2	10:128270576-128292849
ENSMUSG00000094891	Olfr55	olfactory_receptor_55	17:33176416-33177363
ENSMUSG00000094892	Vmn2r101	vomeronasal_2_receptor_101	17:19577231-19612317
ENSMUSG00000094893	Gm4791	predicted_gene_4791	9:46998931-47003338
ENSMUSG00000061740	Cyp2d22	cytochrome_P450_family_2_subfamily_d_polypeptide_22	15:82370528-82380260
ENSMUSG00000061742	Slc22a12	solute_carrier_family_22_organic_anion_cation_transporter_member_12	19:6535845-6543019
ENSMUSG00000006711	D130043K22Rik	RIKEN_cDNA_D130043K22_gene	13:24845135-24901270
ENSMUSG00000105925	Gm43846	predicted_gene_43846	3:104957442-104958373
ENSMUSG00000105926	Gm43386	predicted_gene_43386	5:29946718-29950718
ENSMUSG00000105923	A830019L24Rik	RIKEN_cDNA_A830019L24_gene	3:143243055-143259884
ENSMUSG00000105922	Gm42769	predicted_gene_42769	5:49115759-49117417
ENSMUSG00000105929	Gm43693	predicted_gene_43693	5:32984570-32985818
ENSMUSG00000057924	Gm10033	predicted_gene_10033	8:69372145-69373383
ENSMUSG00000015095	Fbxw5	F_box_and_WD_40_domain_protein_5	2:25500750-25505471
ENSMUSG00000015094	Npdc1	neural_proliferation_differentiation_and_control_1	2:25399351-25409494
ENSMUSG00000015093	Clic3	chloride_intracellular_channel_3	2:25456838-25458776
ENSMUSG00000015092	Edf1	endothelial_differentiation_related_factor_1	2:25557847-25562082
ENSMUSG00000015090	Ptgds	prostaglandin_D2_synthase_brain_	2:25466709-25470046
ENSMUSG00000094277	Gm21726	predicted_gene_21726	13:90583400-90583765
ENSMUSG00000094271	Gm13290	predicted_gene_13290	4:88773834-88774801
ENSMUSG00000094273	Gm10922	predicted_gene_10922	X:4370636-4372595
ENSMUSG00000056342	Usp34	ubiquitin_specific_peptidase_34	11:23306895-23490560
ENSMUSG00000047564	Krtap3-1	keratin_associated_protein_3_1	11:99566027-99566630
ENSMUSG00000047565	Acot10	acyl_CoA_thioesterase_10	15:20665219-20666750
ENSMUSG00000047562	Mmp10	matrix_metallopeptidase_10	9:7502352-7510238
ENSMUSG00000057691	Zfp746	zinc_finger_protein_746	6:48062395-48086593
ENSMUSG00000057697	Vmn1r53	vomeronasal_1_receptor_53	6:90223317-90224438
ENSMUSG00000057699	Tas2r131	taste_receptor_type_2_member_131	6:132956884-132957919
ENSMUSG00000085401	Slc39a1-ps	solute_carrier_family_39_zinc_transporter_member_1_pseudogene	2:30159398-30160366
ENSMUSG00000085400	Pard3bos3	par_3_family_cell_polarity_regulator_beta_opposite_strand_3	1:62456725-62499261
ENSMUSG00000085403	Gm13068	predicted_gene_13068	4:149748518-149749607
ENSMUSG00000085402	Gm12111	predicted_gene_12111	11:32903137-32926160
ENSMUSG00000085405	4930441J16Rik	RIKEN_cDNA_4930441J16_gene	2:74298940-74307717
ENSMUSG00000085404	Gm12909	predicted_gene_12909	4:62088288-62090524
ENSMUSG00000085407	1700095J03Rik	RIKEN_cDNA_1700095J03_gene	7:109438618-109444893
ENSMUSG00000085409	Gm16155	predicted_gene_16155	10:94408891-94410732
ENSMUSG00000085408	C530005A16Rik	RIKEN_cDNA_C530005A16_gene	4:116589733-116597630
ENSMUSG00000053332	Gas5	growth_arrest_specific_5	1:161034422-161038539
ENSMUSG00000053333	Dis3l2	DIS3_mitotic_control_homolog_S._cerevisiae_like_2	1:86703808-87050095
ENSMUSG00000053334	Ficd	FIC_domain_containing	5:113735803-113740600
ENSMUSG00000038845	Phb	prohibitin	11:95666957-95680773
ENSMUSG00000038844	Kif16b	kinesin_family_member_16B	2:142617474-142901531
ENSMUSG00000038840	Birc7	baculoviral_IAP_repeat_containing_7_livin_	2:180929023-180934010
ENSMUSG00000038843	Gcnt1	glucosaminyl_N_acetyl_transferase_1_core_2	19:17326141-17356667
ENSMUSG00000038848	Ythdf1	YTH_domain_family_1	2:180904377-180920949
ENSMUSG00000076865	Trdv2-1	T_cell_receptor_delta_variable_2_1	14:53946073-53946660
ENSMUSG00000076864	Trdv1	T_cell_receptor_delta_variable_1	14:53881612-53882217
ENSMUSG00000076867	Trdv4	T_cell_receptor_delta_variable_4	14:54074905-54075515
ENSMUSG00000076866	Trdv2-2	T_cell_receptor_delta_variable_2_2	14:53960944-53961602
ENSMUSG00000076861	Trav18	T_cell_receptor_alpha_variable_18	14:53831105-53831827
ENSMUSG00000076863	Trav21-dv12	T_cell_receptor_alpha_variable_21_DV12	14:53875984-53876752
ENSMUSG00000102825	Gm36990	predicted_gene_36990	3:32371578-32372989
ENSMUSG00000018362	Kpna2	karyopherin_importin_alpha_2	11:106988629-106999541
ENSMUSG00000018363	Smurf2	SMAD_specific_E3_ubiquitin_protein_ligase_2	11:106820066-106920715
ENSMUSG00000087295	Gm11193	predicted_gene_11193	11:78292848-78293956
ENSMUSG00000016018	Skiv2l2	superkiller_viralicidic_activity_2_like_2_S._cerevisiae_	13:112867780-112927380
ENSMUSG00000066571	4931406P16Rik	RIKEN_cDNA_4931406P16_gene	7:34236707-34313551
ENSMUSG00000103438	Gm36991	predicted_gene_36991	13:94619280-94619927
ENSMUSG00000103435	Gm36992	predicted_gene_36992	1:176754517-176758876
ENSMUSG00000103434	Gm36993	predicted_gene_36993	9:106095474-106098453
ENSMUSG00000103437	Gm36994	predicted_gene_36994	13:101442760-101443251
ENSMUSG00000103436	Gm36995	predicted_gene_36995	X:7558602-7605381
ENSMUSG00000103431	Gm30686	predicted_gene_30686	Y:14347558-14349915
ENSMUSG00000103432	6720464F23Rik	RIKEN_cDNA_6720464F23_gene	1:160608955-160612450
ENSMUSG00000053593	Fate1	fetal_and_adult_testis_expressed_1	X:71972986-71989046
ENSMUSG00000033214	Slitrk5	SLIT_and_NTRK_like_family_member_5	14:111675115-111683134
ENSMUSG00000020349	Ppp2ca	protein_phosphatase_2_formerly_2A_catalytic_subunit_alpha_isoform	11:52098681-52127778
ENSMUSG00000107530	RP24-243F8.7	-	6:58108063-58108167
ENSMUSG00000054648	Zfp869	zinc_finger_protein_869	8:69706332-69710724
ENSMUSG00000107534	RP23-100I21.3	-	6:83962277-83965048
ENSMUSG00000107535	RP23-42H18.6	-	2:38564727-38566354
ENSMUSG00000103777	Flg	filaggrin	3:93282826-93283581
ENSMUSG00000107538	RP23-79A7.3	-	6:84225252-84286603
ENSMUSG00000054640	Slc8a1	solute_carrier_family_8_sodium_calcium_exchanger_member_1	17:81388691-81649607
ENSMUSG00000064147	Rab44	RAB44_member_RAS_oncogene_family	17:29135056-29148980
ENSMUSG00000103775	Gm36997	predicted_gene_36997	10:105142236-105142942
ENSMUSG00000037001	Zfp39	zinc_finger_protein_39	11:58888153-58904225
ENSMUSG00000103772	Gm36933	predicted_gene_36933	1:180376444-180379514
ENSMUSG00000070462	Mesdc1	mesoderm_development_candidate_1	7:83879873-83884305
ENSMUSG00000048385	Scrt1	scratch_homolog_1_zinc_finger_protein_Drosophila_	15:76516203-76522129
ENSMUSG00000099355	Gm29342	predicted_gene_29342	Y:61808456-61811695
ENSMUSG00000048387	Osr1	odd_skipped_related_1_Drosophila_	12:9574442-9581499
ENSMUSG00000096129	Trav12d-2	T_cell_receptor_alpha_variable_12D_2	14:52915799-52916426
ENSMUSG00000099350	Gm29623	predicted_gene_29623	Y:64368159-64368854
ENSMUSG00000099351	Gm28776	predicted_gene_28776	Y:38643836-38644450
[truncated: 32,747 more rows]
