# Supplementary material for: RNA sequencing analysis of altered expression of long noncoding RNAs associated with Schistosoma japonicum infection in the murine liver and spleen
Source: Parasit Vectors. 2020 Dec 1;13:601. doi: 10.1186/s13071-020-04457-9 (PMC7705434; doi:10.1186/s13071-020-04457-9)
Supplement: Supplementary file 3 — Additional file 3: Table S3. lncRNA expression in murine liver and spleen. [file 13071_2020_4457_MOESM3_ESM.xlsx]

## Sheet: Table S3
	Table S3. lncRNA expressions in murine liver and spleen
LncRNA_ID	NONCODE_ID	LncRNA_source	LncRNA_name	Ensembl_name	Louse	Length
NONMMUT027626.2	NONMMUT027626.2	NONCODEv3	n294617	-	16:90348725-90349642	918
NONMMUT016979.2	NONMMUT016979.2	NONCODEv4	NONMMUT016979	-	13:34903030-34904329	1300
NONMMUT136115.1	NONMMUT136115.1	PMID24038472	CUFF.183326.1	-	X:74263371-74264321	951
NONMMUT007474.2	NONMMUT007474.2	noncodeV3	n281003	-	10:116566782-116568031	1250
NONMMUT023875.2	NONMMUT023875.2	NONCODEv4	NONMMUT023875	-	15:73098453-73099685	1233
NONMMUT026445.2	NONMMUT026445.2	PMID26117828	TCONS_00004989	-	16:36085032-36090120	1619
NONMMUT084901.1	NONMMUT084901.1	PMID24463510	Locus_14286	-	11:20189228-20193565	1367
NONMMUT027557.2	NONMMUT027557.2	NONCODEv3	n265008	-	16:87440620-87442527	1908
NONMMUT110364.1	NONMMUT110364.1	PMID24038472	CUFF.26154.1	-	2:177113061-177113873	813
NONMMUT005502.2	NONMMUT005502.2	NONCODEv4	NONMMUT005502	-	10:45002893-45004653	338
NONMMUT123489.1	NONMMUT123489.1	PMID23951020	NovelTID_00005530	-	6:22388424-22392210	589
NONMMUT003270.2	NONMMUT003270.2	NONCODEv4	NONMMUT003270	-	1:156067951-156068855	905
NONMMUT038072.2	NONMMUT038072.2	PMID26117828	PNCT_MMU153616	-	2:77039551-77042622	395
NONMMUT015414.2	NONMMUT015414.2	NONCODEv4	NONMMUT015414	-	12:101006987-101014814	536
NONMMUT049515.2	NONMMUT049515.2	NONCODEv4	NONMMUT049515	-	4:126956290-126957560	1271
NONMMUT013069.2	NONMMUT013069.2	noncodeV3	n294725	-	11:120187961-120189848	1888
NONMMUT060303.2	NONMMUT060303.2	NONCODEv4	NONMMUT060303	-	7:25784322-25784537	216
NONMMUT095552.1	NONMMUT095552.1	PMID24463510	LocusForward_20266	-	15:31531340-31532522	1006
ENSMUST00000198021	NONMMUT051148.2	gencode	-	Gm43727	5:5304356-5307002	2647
NONMMUT033826.2	NONMMUT033826.2	NONCODEv4	NONMMUT033826	-	19:8896648-8897923	1276
NONMMUT096012.1	NONMMUT096012.1	PMID24038472	CUFF.145106.1	-	15:73190644-73192395	1752
NONMMUT019163.2	NONMMUT019163.2	PMID26117828	PNCT_MMU010126	-	13:107495300-107503624	1062
NONMMUT121065.1	NONMMUT121065.1	PMID24038472	CUFF.54524.1	-	5:109901296-109901938	643
NONMMUT111183.1	NONMMUT111183.1	PMID24038472	CUFF.31383.1	-	3:58604469-58606400	1932
NONMMUT018989.2	NONMMUT018989.2	NONCODEv4	NONMMUT018989	-	13:103770592-103771562	971
ENSMUST00000199375	NONMMUT044606.2	noncodeV3	n281187	Gm43585	3:104646241-104647643	1403
NONMMUT054315.2	NONMMUT054315.2	NONCODEv4	NONMMUT054315	-	5:121806139-121809056	2918
NONMMUT064384.2	NONMMUT064384.2	PMID26117828	PNCT_MMU034421	-	7:145205696-145210068	4026
NONMMUT014128.2	NONMMUT014128.2	NONCODEv4	NONMMUT014128	-	12:50600437-50603130	2694
NONMMUT030928.2	NONMMUT030928.2	noncodeV3	n266982	-	17:85066510-85067902	1393
ENSMUST00000195506	NONMMUT000185.2	noncodeV3	n276778	Gm38120	1:13343563-13348204	4642
NONMMUT062977.2	NONMMUT062977.2	NONCODEv4	NONMMUT062977	-	7:101259784-101262353	2570
ENSMUST00000195501	NONMMUT076615.1	gencode	-	Gm38043	1:156583108-156588248	5141
ENSMUST00000195500	NONMMUT003135.2	gencode	-	Gm36527	1:151496557-151499585	3029
ENSMUST00000195509	NONMMUT001633.2	NONCODEv4	NONMMUT001633	4833412K13Rik	1:78465448-78466926	1479
ENSMUST00000195508	NONMMUT076742.1	gencode	-	Gm2453	1:167285068-167285766	568
NONMMUT132026.1	NONMMUT132026.1	PMID24038472	CUFF.93880.1	-	9:13591898-13594723	2826
NONMMUT055282.2	NONMMUT055282.2	PMID23951020	NovelTID_00005374	-	5:146726117-146729449	2617
NONMMUT121534.1	NONMMUT121534.1	PMID24463510	LocusReverse_48392	-	5:138823968-138825209	260
NONMMUT036998.2	NONMMUT036998.2	noncodeV3	n271148	-	2:38773638-38776640	3003
NONMMUT033734.2	NONMMUT033734.2	noncodeV3	n270170	-	19:7092014-7094179	2166
NONMMUT034568.2	NONMMUT034568.2	NONCODEv4	NONMMUT034568	-	19:36458992-36460504	1513
NONMMUT074343.2	NONMMUT074343.2	NONCODEv4	NONMMUT074343	-	X:151298657-151302843	4187
NONMMUT061944.2	NONMMUT061944.2	NONCODEv4	NONMMUT061944	-	7:67289391-67293649	4259
NONMMUT100426.1	NONMMUT100426.1	PMID24038472	CUFF.155372.1	-	16:91195463-91197947	2485
NONMMUT013213.2	NONMMUT013213.2	NONCODEv4	NONMMUT013213	-	12:3242281-3243115	835
NONMMUT031848.2	NONMMUT031848.2	PMID23951020	NovelTID_00003490	-	18:32643032-32645031	1137
NONMMUT047685.2	NONMMUT047685.2	noncodeV3	n268218	-	4:68893682-68899641	5960
ENSMUST00000185221	NONMMUT053290.2	PMID26117828	PNCT_MMU193618	2310034O05Rik	5:100210692-100218049	1107
NONMMUT057453.2	NONMMUT057453.2	NONCODEv4	NONMMUT057453	-	6:72859082-72860068	987
NONMMUT010752.2	NONMMUT010752.2	PMID23951020	NovelTID_00001173	-	11:75978252-75979180	784
NONMMUT092578.1	NONMMUT092578.1	PMID24038472	CUFF.141252.1	-	14:24820558-24821527	970
NONMMUT124248.1	NONMMUT124248.1	PMID24038472	CUFF.66246.1	-	6:108090132-108092735	2604
ENSMUST00000186597	NONMMUT078984.1	ensembl	-	Gm10138	1:151342734-151345231	2498
NONMMUT009063.2	NONMMUT009063.2	NONCODEv4	NONMMUT009063	-	11:29548230-29549302	1073
NONMMUT064991.2	NONMMUT064991.2	noncodeV3	n273935	-	8:25692146-25693508	1363
NONMMUT089279.1	NONMMUT089279.1	PMID24038472	CUFF.131286.1	-	13:12755752-12756696	945
NONMMUT120666.1	NONMMUT120666.1	PMID24038472	CUFF.52278.1	-	5:70948091-70948711	621
NONMMUT109654.1	NONMMUT109654.1	PMID24038472	CUFF.21858.1	-	2:126882495-126883579	1085
NONMMUT094695.1	NONMMUT094695.1	PMID24038472	CUFF.138508.1	-	14:77815772-77816706	935
ENSMUST00000181068	NONMMUT025214.2	gencode	-	Gm26675	16:3862384-3884505	1525
ENSMUST00000181064	NONMMUT057886.2	PMID235831	TCONS_00027382	Gm26588	6:88719241-88724501	2098
NONMMUT051062.2	NONMMUT051062.2	noncodeV3	n269931	-	4:156203304-156208183	1939
NONMMUT012216.2	NONMMUT012216.2	NONCODEv3	n275229	-	11:103125188-103128963	3776
NONMMUT058665.2	NONMMUT058665.2	NONCODEv4	NONMMUT058665	-	6:120536940-120539397	935
NONMMUT020260.2	NONMMUT020260.2	noncodeV3	n275932	-	14:31750803-31754414	3612
NONMMUT008958.2	NONMMUT008958.2	NONCODEv3	n265804	-	11:24179459-24180839	1381
ENSMUST00000198678	NONMMUT054498.2	gencode	-	Gm43034	5:124531133-124532496	1364
NONMMUT122184.1	NONMMUT122184.1	PMID24038472	CUFF.64540.1	-	6:47602986-47604974	1989
NONMMUT089690.1	NONMMUT089690.1	PMID24463510	CUFF.199755	-	13:43309544-43312298	1196
ENSMUST00000187882	NONMMUT076064.1	gencode	-	Gm29012	1:105116454-105127366	469
NONMMUT077982.1	NONMMUT077982.1	PMID24038472	CUFF.4653.1	-	1:69484191-69485169	979
NONMMUT039045.2	NONMMUT039045.2	NONCODEv3	n266292	-	2:109058531-109061288	2758
NONMMUT051875.2	NONMMUT051875.2	NONCODEv4	NONMMUT051875	-	5:33647317-33648994	1678
NONMMUT105501.1	NONMMUT105501.1	PMID24038472	CUFF.179209.1	-	19:38988742-38989745	1004
NONMMUT027532.2	NONMMUT027532.2	PMID26117828	PNCT_MMU014365	-	16:86770334-86808838	355
NONMMUT009422.2	NONMMUT009422.2	NONCODEv4	NONMMUT009422	-	11:44617317-44617773	457
NONMMUT035491.2	NONMMUT035491.2	NONCODEv4	NONMMUT035491	-	2:6108828-6110513	1686
NONMMUT042345.2	NONMMUT042345.2	NONCODEv4	NONMMUT042345	-	3:28279608-28281454	1847
NONMMUT069649.2	NONMMUT069649.2	noncodeV3	n288209	-	9:66017602-66019324	1723
NONMMUT008687.2	NONMMUT008687.2	PMID26117828	TCONS_00001936	-	11:17953578-17956760	636
ENSMUST00000131416	ENSMUST00000131416	ensembl:processed_transcript	-	A330035P11Rik	14:122104376-122106974	2257
ENSMUST00000139662	NONMMUT076672.1	gencode	-	Dnm3os	1:162217623-162225550	7928
NONMMUT129336.1	NONMMUT129336.1	PMID24038472	CUFF.85621.1	-	8:107022221-107023430	1210
NONMMUT051117.2	NONMMUT051117.2	NONCODEv4	NONMMUT051117	-	5:3803182-3805181	2000
NONMMUT088790.1	NONMMUT088790.1	PMID24038472	CUFF.128541.1	-	12:86893511-86894652	1142
NONMMUT092154.1	NONMMUT092154.1	PMID24463510	LocusReverse_79183	-	13:101998633-102014325	981
NONMMUT018845.2	NONMMUT018845.2	NONCODEv4	NONMMUT018845	-	13:99314306-99317126	2517
NONMMUT081805.1	NONMMUT081805.1	PMID24038472	CUFF.105129.1	-	10:31465860-31467673	1814
NONMMUT086027.1	NONMMUT086027.1	PMID24038472	CUFF.117631.1	-	11:117621632-117623317	1686
NONMMUT081416.1	NONMMUT081416.1	PMID24038472	CUFF.98459.1	-	10:9166593-9168873	2281
NONMMUT013481.2	NONMMUT013481.2	NONCODEv4	NONMMUT013481	-	12:16186388-16206041	1128
NONMMUT005027.2	NONMMUT005027.2	noncodeV3	n265840	-	10:24158885-24161899	3015
NONMMUT088238.1	NONMMUT088238.1	PMID24038472	CUFF.119805.1	-	12:34695583-34697290	1708
ENSMUST00000187055	NONMMUT113869.1	ensembl	-	A930005H10Rik	3:115881786-115888104	436
ENSMUST00000205157	NONMMUT057378.2	NONCODEv4	NONMMUT057378	RP24-419M4.2	6:71432104-71435107	3004
ENSMUST00000192994	NONMMUT110824.1	gencode	-	Gm37123	3:32454587-32455757	1171
ENSMUST00000192997	NONMMUT102237.1	gencode	-	Gm36931	17:51766643-51771443	4801
ENSMUST00000192996	NONMMUT133505.1	ensembl	-	Gm38150	9:107594440-107594891	452
NONMMUT033902.2	NONMMUT033902.2	noncodeV3	n289711	-	19:10571785-10573340	1556
NONMMUT119638.1	NONMMUT119638.1	PMID25277336	TCONS_00004341	-	5:139177539-139180294	421
NONMMUT013500.2	NONMMUT013500.2	NONCODEv4	NONMMUT013500	-	12:16536033-16536827	795
NONMMUT017838.2	NONMMUT017838.2	PMID26117828	PNCT_MMU090858	-	13:60483933-60488727	2486
NONMMUT044352.2	NONMMUT044352.2	noncodeV3	n263582	-	3:97761523-97762772	1250
NONMMUT112941.1	NONMMUT112941.1	PMID24038472	CUFF.27628.1	-	3:24796224-24799975	3752
NONMMUT019894.2	NONMMUT019894.2	NONCODEv4	NONMMUT019894	-	14:21210430-21214820	4379
NONMMUT066754.2	NONMMUT066754.2	NONCODEv4	NONMMUT066754	-	8:94100104-94100751	540
NONMMUT102977.1	NONMMUT102977.1	PMID25277336	TCONS_00002820	-	18:20658721-20707928	1302
NONMMUT078978.1	NONMMUT078978.1	PMID24038472	CUFF.9795.1	-	1:151327807-151328437	631
NONMMUT087635.1	NONMMUT087635.1	PMID24038472	CUFF.129908.1	-	12:105850897-105852892	1996
NONMMUT023710.2	NONMMUT023710.2	NONCODEv4	NONMMUT023710	-	15:62149186-62214638	498
NONMMUT110236.1	NONMMUT110236.1	PMID24463510	CUFF.122930	-	2:170177298-170183125	1112
NONMMUT008592.2	NONMMUT008592.2	NONCODEv4	NONMMUT008592	-	11:11738385-11741545	3161
NONMMUT040860.2	NONMMUT040860.2	PMID26117828	PNCT_MMU160486	-	2:158355953-158361513	3728
NONMMUT015654.2	NONMMUT015654.2	noncodeV3	n271946	-	12:108579139-108582847	3709
NONMMUT039417.2	NONMMUT039417.2	NONCODEv4	NONMMUT039417	-	2:120414616-120417642	3027
NONMMUT005093.2	NONMMUT005093.2	NONCODEv4	NONMMUT005093	-	10:26307346-26309801	2456
NONMMUT030544.2	NONMMUT030544.2	NONCODEv4	NONMMUT030544	-	17:74055420-74079083	1462
NONMMUT048333.2	NONMMUT048333.2	noncodeV3	n293557	-	4:101153382-101156767	3386
NONMMUT088297.1	NONMMUT088297.1	PMID24038472	CUFF.125018.2	-	12:36375044-36375888	845
NONMMUT094043.1	NONMMUT094043.1	PMID24038472	CUFF.134190.1	-	14:21995058-21995772	715
NONMMUT074035.2	NONMMUT074035.2	NONCODEv4	NONMMUT074035	-	X:137078204-137079306	1103
NONMMUT034976.2	NONMMUT034976.2	NONCODEv4	NONMMUT034976	-	19:47087601-47090625	3025
NONMMUT021642.2	NONMMUT021642.2	noncodeV3	n264189	-	14:75229436-75230816	1381
NONMMUT108559.1	NONMMUT108559.1	PMID24038472	CUFF.26353.1	-	2:178104944-178105857	914
NONMMUT103289.1	NONMMUT103289.1	PMID24038472	CUFF.172047.1	-	18:34962668-34963315	648
NONMMUT004882.2	NONMMUT004882.2	PMID26117828	PNCT_MMU002447	-	10:19061613-19063543	1855
NONMMUT073415.2	NONMMUT073415.2	NONCODEv4	NONMMUT073415	-	X:102543366-102544938	1573
NONMMUT021114.2	NONMMUT021114.2	NONCODEv4	NONMMUT021114	-	14:60251627-60252277	651
NONMMUT028725.2	NONMMUT028725.2	NONCODEv3	n267060	-	17:25274124-25275528	1405
NONMMUT030024.2	NONMMUT030024.2	NONCODEv4	NONMMUT030024	-	17:51929303-51931776	2474
NONMMUT050699.2	NONMMUT050699.2	Name	Gm13094	-	4:150228035-150228443	409
NONMMUT048842.2	NONMMUT048842.2	noncodeV3	n281577	-	4:116383602-116385746	2145
NONMMUT051023.2	NONMMUT051023.2	noncodeV3	n278511	-	4:155944199-155945705	1507
NONMMUT069592.2	NONMMUT069592.2	noncodeV3	n295595	-	9:65083279-65084501	1223
NONMMUT067661.2	NONMMUT067661.2	refseq	NR_040702	-	8:123733958-123739941	1434
ENSMUST00000163627	NONMMUT086126.1	ensembl	-	2810032G03Rik	12:5411641-5416631	2514
NONMMUT055944.2	NONMMUT055944.2	NONCODEv4	NONMMUT055944	-	6:22115041-22116520	1480
NONMMUT076384.1	NONMMUT076384.1	PMID24463510	LocusForward_75557	-	1:134362051-134369445	952
ENSMUST00000197004	NONMMUT120937.1	gencode	-	Gm43856	5:104971695-104972063	369
ENSMUST00000197000	ENSMUST00000197000	ensembl:lincRNA	-	4930512P04Rik	3:116663732-116664155	424
ENSMUST00000197001	NONMMUT052111.2	noncodeV3	n266655	Gm43181	5:43784046-43786117	2072
NONMMUT019646.2	NONMMUT019646.2	NONCODEv4	NONMMUT019646	-	14:10017223-10018668	1446
NONMMUT023588.2	NONMMUT023588.2	NONCODEv4	NONMMUT023588	-	15:58782389-58784899	2511
NONMMUT048676.2	NONMMUT048676.2	NONCODEv4	NONMMUT048676	-	4:109652453-109657302	1534
NONMMUT111445.1	NONMMUT111445.1	PMID24038472	CUFF.32953.1	-	3:83167206-83168189	984
NONMMUT135918.1	NONMMUT135918.1	PMID24038472	CUFF.182606.1	-	X:52974982-52975779	798
NONMMUT058422.2	NONMMUT058422.2	PMID26117828	TCONS_00010515	-	6:113428142-113437636	1219
NONMMUT034762.2	NONMMUT034762.2	NONCODEv3	n285378	-	19:42192343-42194257	1915
NONMMUT121689.1	NONMMUT121689.1	PMID24038472	CUFF.58973.1	-	5:149089723-149098347	8625
NONMMUT006338.2	NONMMUT006338.2	noncodeV3	n295473	-	10:78436748-78437274	527
NONMMUT079065.1	NONMMUT079065.1	PMID24038472	CUFF.9939.1	-	1:154850912-154852130	1219
NONMMUT030272.2	NONMMUT030272.2	NONCODEv4	NONMMUT030272	-	17:65871398-65872418	1021
NONMMUT037409.2	NONMMUT037409.2	PMID26117828	PNCT_MMU019615	-	2:58626799-58635737	3473
NONMMUT041011.2	NONMMUT041011.2	NONCODEv4	NONMMUT041011	-	2:163616470-163621551	5082
NONMMUT066273.2	NONMMUT066273.2	NONCODEv4	NONMMUT066273	-	8:79967732-79970873	3142
NONMMUT086436.1	NONMMUT086436.1	PMID24038472	CUFF.123646.3	-	12:18609969-18735808	616
NONMMUT006866.2	NONMMUT006866.2	PMID26117828	TCONS_00001047	-	10:93242449-93250915	464
NONMMUT090635.1	NONMMUT090635.1	PMID24038472	CUFF.131915.1	-	13:107485321-107486588	1268
NONMMUT081433.1	NONMMUT081433.1	PMID24038472	CUFF.98475.1	-	10:9209583-9210453	871
NONMMUT128689.1	NONMMUT128689.1	PMID24038472	CUFF.82033.1	-	8:56599883-56605037	5155
NONMMUT051611.2	NONMMUT051611.2	NONCODEv3	n280680	-	5:25677740-25681203	3464
NONMMUT094455.1	NONMMUT094455.1	PMID24038472	CUFF.137397.1	-	14:61324679-61325445	767
NONMMUT091548.1	NONMMUT091548.1	PMID24038472	CUFF.134832.1	-	13:59441282-59442728	1447
NONMMUT061814.2	NONMMUT061814.2	NONCODEv4	NONMMUT061814	-	7:62094506-62209530	3054
NONMMUT032853.2	NONMMUT032853.2	NONCODEv4	NONMMUT032853	-	18:68322569-68324749	2181
NONMMUT087675.1	NONMMUT087675.1	PMID24463510	Locus_71039	-	12:106479309-106492151	740
NONMMUT071548.2	NONMMUT071548.2	NONCODEv4	NONMMUT071548	-	9:123782725-123784330	1606
NONMMUT044520.2	NONMMUT044520.2	NONCODEv4	NONMMUT044520	-	3:102769441-102772208	2768
NONMMUT033054.2	NONMMUT033054.2	PMID26117828	TCONS_00005952	-	18:75358441-75365170	2597
NONMMUT134519.1	NONMMUT134519.1	PMID24038472	CUFF.92219.1	-	9:62333692-62336120	2429
NONMMUT098103.1	NONMMUT098103.1	PMID23951020	NovelTID_00002647	-	16:20829050-20830478	813
NONMMUT071693.2	NONMMUT071693.2	NONCODEv3	n293145	-	X:6243215-6246439	3225
NONMMUT047870.2	NONMMUT047870.2	noncodeV3	n280049	-	4:82450072-82452792	2721
NONMMUT019773.2	NONMMUT019773.2	Name	Gm20699	-	14:18712339-18714502	2164
NONMMUT128227.1	NONMMUT128227.1	PMID24038472	CUFF.29994.1	-	8:13210505-13211296	792
NONMMUT077816.1	NONMMUT077816.1	PMID24038472	CUFF.3494.1	-	1:54384214-54386501	2288
ENSMUST00000162103	NONMMUT051427.2	ensembl	-	Dnaja1-ps	5:21951858-21952499	642
NONMMUT098486.1	NONMMUT098486.1	PMID24038472	CUFF.158871.1	-	16:40644390-40648686	4297
NONMMUT029778.2	NONMMUT029778.2	noncodeV3	n283925	-	17:45542600-45544399	1800
NONMMUT076841.1	NONMMUT076841.1	PMID24038472	CUFF.11666.1	-	1:178260488-178261566	1079
NONMMUT094002.1	NONMMUT094002.1	PMID24463510	LocusReverse_36975	-	14:17598447-17660470	1018
ENSMUST00000135401	NONMMUT023223.2	NONCODEv4	NONMMUT023223	Gm15941	15:37422572-37432653	726
NONMMUT024215.2	NONMMUT024215.2	NONCODEv4	NONMMUT024215	-	15:79721742-79722745	580
NONMMUT017401.2	NONMMUT017401.2	noncodeV3	n414149	-	13:48968175-48970190	1683
NONMMUT117344.1	NONMMUT117344.1	PMID24038472	CUFF.45312.1	-	4:130242426-130244251	1826
NONMMUT122063.1	NONMMUT122063.1	PMID24463510	LocusForward_85628	-	6:38714734-38715074	290
NONMMUT073759.2	NONMMUT073759.2	NONCODEv3	n286419	-	X:119932218-119934683	2466
NONMMUT028804.2	NONMMUT028804.2	PMID23951020	NovelTID_00002964	-	17:26503346-26504694	469
NONMMUT089375.1	NONMMUT089375.1	PMID24038472	CUFF.132077.2	-	13:21823135-21826820	3686
NONMMUT083451.1	NONMMUT083451.1	PMID24038472	CUFF.109561.1	-	11:31114178-31115118	941
NONMMUT114464.1	NONMMUT114464.1	PMID24038472	CUFF.37810.1	-	3:153181893-153183553	1661
NONMMUT132569.1	NONMMUT132569.1	PMID24038472	CUFF.91434.1_dup1	-	9:55945811-55947382	1298
NONMMUT068834.2	NONMMUT068834.2	noncodeV3	n282633	-	9:44149262-44150249	988
ENSMUST00000100944	NONMMUT119084.1	gencode	-	Gm10419	5:108369858-108378239	1671
NONMMUT014156.2	NONMMUT014156.2	noncodeV3	n272029	-	12:51804341-51806713	2373
NONMMUT114606.1	NONMMUT114606.1	PMID24038472	CUFF.38547.1	-	4:7020305-7022729	2425
NONMMUT045774.2	NONMMUT045774.2	NONCODEv4	NONMMUT045774	-	3:152223739-152224866	1128
NONMMUT067376.2	NONMMUT067376.2	noncodeV3	n273440	-	8:117459721-117461269	1549
NONMMUT010609.2	NONMMUT010609.2	noncodeV3	n273014	-	11:72614155-72615789	1635
NONMMUT073445.2	NONMMUT073445.2	ensembl	-	-	X:103287167-103288970	1001
NONMMUT032981.2	NONMMUT032981.2	noncodeV3	n275170	-	18:73574555-73578331	3777
NONMMUT126853.1	NONMMUT126853.1	PMID24038472	CUFF.71964.1_dup1	-	7:51839529-51840904	1376
NONMMUT132274.1	NONMMUT132274.1	PMID24038472	CUFF.95371.1	-	9:32105937-32107648	1712
NONMMUT132163.1	NONMMUT132163.1	PMID24038472	CUFF.94905.1	-	9:22974628-22975612	985
NONMMUT015752.2	NONMMUT015752.2	refseq	NR_028261	-	12:109603945-109661716	3584
NONMMUT096245.1	NONMMUT096245.1	PMID24038472	CUFF.153578.1	-	15:85668317-85669271	955
ENSMUST00000193794	NONMMUT004301.2	NONCODEv4	NONMMUT004301	Gm37422	1:189879935-189884652	4718
NONMMUT049180.2	NONMMUT049180.2	NONCODEv4	NONMMUT049180	-	4:119220946-119221776	831
NONMMUT045617.2	NONMMUT045617.2	PMID23951020	NovelTID_00004556	-	3:144224116-144232148	1692
NONMMUT043685.2	NONMMUT043685.2	NONCODEv4	NONMMUT043685	-	3:85551375-85554806	3432
ENSMUST00000182497	NONMMUT005805.2	ensembl	-	Gm26947	10:60931991-60940942	2929
NONMMUT124696.1	NONMMUT124696.1	PMID24038472	CUFF.69570.1	-	7:12504360-12505598	1239
ENSMUST00000182498	NONMMUT000125.2	Name	Snhg6	Snhg6	1:9942025-9944103	559
NONMMUT128299.1	NONMMUT128299.1	PMID24038472	CUFF.79654.3	-	8:19706139-19707852	1714
NONMMUT117927.1	NONMMUT117927.1	PMID24038472	CUFF.48424.1	-	5:9204573-9205397	825
NONMMUT055530.2	NONMMUT055530.2	NONCODEv4	NONMMUT055530	-	5:151204013-151206209	2083
NONMMUT009099.2	NONMMUT009099.2	NONCODEv3	n289093	-	11:30268324-30269403	1080
NONMMUT071612.2	NONMMUT071612.2	noncodeV3	n263798	-	10:7440364-7442749	2386
NONMMUT100782.1	NONMMUT100782.1	PMID24038472	CUFF.164334.1	-	17:22462155-22463305	1151
NONMMUT117189.1	NONMMUT117189.1	PMID24038472	CUFF.43837.1	-	4:119101084-119101860	777
NONMMUT032091.2	NONMMUT032091.2	NONCODEv4	NONMMUT032091	-	18:38264251-38265619	658
NONMMUT028015.2	NONMMUT028015.2	NONCODEv4	NONMMUT028015	-	17:5206477-5208915	2439
NONMMUT010061.2	NONMMUT010061.2	noncodeV3	n297288	-	11:60796306-60797239	934
NONMMUT021406.2	NONMMUT021406.2	PMID26117828	PNCT_MMU011282	-	14:69164774-69171832	402
NONMMUT018967.2	NONMMUT018967.2	NONCODEv4	NONMMUT018967	-	13:103263868-103265302	1435
ENSMUST00000144782	NONMMUT056780.2	ensembl	-	Zfp783	6:47943203-47948163	2873
NONMMUT014330.2	NONMMUT014330.2	noncodeV3	n267552	-	12:57347057-57348870	1814
NONMMUT010675.2	NONMMUT010675.2	noncodeV3	n272658	-	11:74823796-74825251	1456
NONMMUT109922.1	NONMMUT109922.1	PMID24038472	CUFF.23880.1	-	2:150557605-150559083	1479
NONMMUT017332.2	NONMMUT017332.2	PMID26117828	PNCT_MMU009107	-	13:46021749-46025627	1038
NONMMUT047599.2	NONMMUT047599.2	noncodeV3	n288402	-	4:62966137-62967834	1698
NONMMUT060310.2	NONMMUT060310.2	NONCODEv3	n268601	-	7:25937320-25938719	1400
NONMMUT053379.2	NONMMUT053379.2	noncodeV3	n275507	-	5:102674562-102678259	3698
NONMMUT110373.1	NONMMUT110373.1	PMID24038472	CUFF.26177.1	-	2:177181188-177181891	704
NONMMUT097030.1	NONMMUT097030.1	PMID24038472	CUFF.150399.1	-	15:43235593-43236818	1226
NONMMUT010154.2	NONMMUT010154.2	PMID26117828	TCONS_00002277	-	11:62545405-62551065	655
NONMMUT001222.2	NONMMUT001222.2	NONCODEv4	NONMMUT001222	-	1:63068809-63071791	2983
ENSMUST00000146124	NONMMUT050622.2	PMID26117828	TCONS_00008463	Gm17029	4:148960326-148984671	2899
NONMMUT091740.1	NONMMUT091740.1	PMID24038472	CUFF.130026.1	-	13:74387663-74389206	1544
NONMMUT090534.1	NONMMUT090534.1	PMID24038472	CUFF.137625.1	-	13:100932416-100934711	2296
NONMMUT063232.2	NONMMUT063232.2	PMID26117828	PNCT_MMU033779	-	7:111120880-111122739	376
NONMMUT106179.1	NONMMUT106179.1	PMID24463510	CUFF.144490	-	19:36767334-36768136	643
NONMMUT122296.1	NONMMUT122296.1	PMID24038472	CUFF.62392.1	-	6:53469569-53471867	2299
NONMMUT007773.2	NONMMUT007773.2	PMID23951020	NovelTID_00000751	-	10:122386851-122434439	1602
NONMMUT086678.1	NONMMUT086678.1	PMID24038472	CUFF.119514.1	-	12:28951251-28952276	1026
ENSMUST00000195138	NONMMUT069923.2	NONCODEv4	NONMMUT069923	Gm37137	9:72040552-72043235	2684
ENSMUST00000195131	NONMMUT042985.2	noncodeV3	n283607	Gm37968	3:51489620-51492820	3201
ENSMUST00000195134	NONMMUT000715.2	NONCODEv4	NONMMUT000715	Gm37915	1:40771385-40785343	3261
NONMMUT040880.2	NONMMUT040880.2	NONCODEv4	NONMMUT040880	-	2:158467746-158471245	3500
NONMMUT078344.1	NONMMUT078344.1	PMID24038472	CUFF.6322.1	-	1:105257844-105259332	1489
ENSMUST00000194648	NONMMUT001332.2	noncodeV3	n288515	6820402A03Rik	1:66793645-66796298	2654
NONMMUT116346.1	NONMMUT116346.1	PMID24038472	CUFF.39616.1	-	4:23964114-23964817	704
NONMMUT057077.2	NONMMUT057077.2	NONCODEv4	NONMMUT057077	-	6:54892595-54893495	901
NONMMUT021099.2	NONMMUT021099.2	PMID23951020	KnowTID_00002481	-	14:59640440-59643413	2528
NONMMUT055273.2	NONMMUT055273.2	NONCODEv4	NONMMUT055273	-	5:146645690-146655661	6767
NONMMUT062403.2	NONMMUT062403.2	noncodeV3	n287046	-	7:80405190-80405430	241
NONMMUT008489.2	NONMMUT008489.2	Name	Gm11970	-	11:6446218-6446537	320
NONMMUT087295.1	NONMMUT087295.1	PMID24038472	CUFF.7095.1	-	12:75616652-75617188	537
NONMMUT017364.2	NONMMUT017364.2	PMID26117828	PNCT_MMU009125	-	13:47241642-47247986	3798
NONMMUT034519.2	NONMMUT034519.2	noncodeV3	n282135	-	19:34204654-34206109	1456
NONMMUT019431.2	NONMMUT019431.2	NONCODEv4	NONMMUT019431	-	13:115965192-115971204	3434
NONMMUT120894.1	NONMMUT120894.1	PMID24463510	CUFF.71803	-	5:101520123-101521117	220
NONMMUT014842.2	NONMMUT014842.2	noncodeV3	n289650	-	12:80637904-80640086	2183
NONMMUT022720.2	NONMMUT022720.2	noncodeV3	n294123	-	15:9200494-9202476	1983
NONMMUT069799.2	NONMMUT069799.2	PMID26117828	PNCT_MMU242438	-	9:68835927-68846475	2635
NONMMUT070670.2	NONMMUT070670.2	noncodeV3	n288984	-	9:100488782-100490346	1565
NONMMUT081492.1	NONMMUT081492.1	PMID24038472	CUFF.98541.1	-	10:9443214-9444470	1257
NONMMUT005166.2	NONMMUT005166.2	NONCODEv4	NONMMUT005166	-	10:30839810-30842015	2206
NONMMUT127973.1	NONMMUT127973.1	PMID24038472	CUFF.78622.1_dup1	-	8:3550085-3551196	1112
NONMMUT077365.1	NONMMUT077365.1	PMID24038472	CUFF.783.1	-	1:16222279-16223148	870
NONMMUT057444.2	NONMMUT057444.2	PMID26117828	PNCT_MMU204996	-	6:72629288-72637717	1073
NONMMUT134799.1	NONMMUT134799.1	PMID24038472	CUFF.93940.1	-	9:81304793-81305915	1123
NONMMUT031717.2	NONMMUT031717.2	NONCODEv4	NONMMUT031717	-	18:24466317-24467735	943
NONMMUT023953.2	NONMMUT023953.2	PMID23951020	KnowTID_00002790	-	15:74933550-74937583	4034
NONMMUT109634.1	NONMMUT109634.1	PMID24038472	CUFF.21710.1_dup1	-	2:124704123-124705843	1721
NONMMUT051369.2	NONMMUT051369.2	NONCODEv4	NONMMUT051369	-	5:20301700-20303501	1802
NONMMUT035100.2	NONMMUT035100.2	noncodeV3	n297434	-	19:53866028-53867077	1050
NONMMUT046262.2	NONMMUT046262.2	noncodeV3	n285256	-	4:13773907-13777935	4029
ENSMUST00000179720	NONMMUT050551.2	ensembl	-	Vmn2r-ps19	4:147444380-147444648	269
NONMMUT099208.1	NONMMUT099208.1	PMID24038472	CUFF.155291.1	-	16:90732441-90733241	801
NONMMUT084797.1	NONMMUT084797.1	PMID24038472	CUFF.108379.1	-	11:8825722-8826616	895
NONMMUT126485.1	NONMMUT126485.1	PMID24038472	CUFF.73282.1	-	7:16033015-16033619	605
NONMMUT133393.1	NONMMUT133393.1	PMID24463510	LocusForward_95692	-	9:101114622-101219853	899
NONMMUT007853.2	NONMMUT007853.2	PMID23951020	NovelTID_00000723	-	10:122386851-122434439	1644
NONMMUT017681.2	NONMMUT017681.2	NONCODEv4	NONMMUT017681	-	13:55739829-55743549	3721
NONMMUT011081.2	NONMMUT011081.2	NONCODEv4	NONMMUT011081	-	11:82884265-82886963	2699
NONMMUT007385.2	NONMMUT007385.2	PMID26117828	PNCT_MMU003713	-	10:111610380-111611544	944
NONMMUT098283.1	NONMMUT098283.1	PMID25277336	TCONS_00002390	-	16:32113292-32114142	564
NONMMUT013257.2	NONMMUT013257.2	PMID26117828	PNCT_MMU007119	-	12:4115539-4124666	8220
NONMMUT012361.2	NONMMUT012361.2	NONCODEv4	NONMMUT012361	-	11:106194388-106198025	3638
NONMMUT102797.1	NONMMUT102797.1	PMID24038472	CUFF.169660.1	-	18:3373908-3377004	2564
ENSMUST00000131021	NONMMUT008232.2	PMID235831	TCONS_00003843	Gm11399	11:3142048-3143363	324
NONMMUT088743.1	NONMMUT088743.1	PMID24038472	CUFF.128185.1	-	12:83612841-83614503	1663
NONMMUT022081.2	NONMMUT022081.2	PMID23951020	KnowTID_00002376	-	14:103456372-103512617	503
NONMMUT087779.1	NONMMUT087779.1	PMID24038472	CUFF.130470.1	-	12:112837780-112839225	1446
NONMMUT081526.1	NONMMUT081526.1	PMID24038472	CUFF.98504.1	-	10:9545801-9547726	1926
NONMMUT052334.2	NONMMUT052334.2	PMID26117828	PNCT_MMU027931	-	5:53995679-53996594	655
NONMMUT085777.1	NONMMUT085777.1	PMID25277336	TCONS_00001159	-	11:101196281-101200084	359
NONMMUT048755.2	NONMMUT048755.2	noncodeV3	n281278	-	4:114612820-114615096	2277
NONMMUT032212.2	NONMMUT032212.2	NONCODEv4	NONMMUT032212	-	18:44553376-44554743	1368
NONMMUT051868.2	NONMMUT051868.2	NONCODEv4	NONMMUT051867	-	5:33419088-33422502	3415
NONMMUT095249.1	NONMMUT095249.1	PMID24463510	CUFF.175497	-	15:10923215-10924893	774
NONMMUT074385.2	NONMMUT074385.2	NONCODEv4	NONMMUT074385	-	X:152251258-152252079	822
NONMMUT015996.2	NONMMUT015996.2	NONCODEv4	NONMMUT015996	-	12:111852392-111854193	1802
NONMMUT030406.2	NONMMUT030406.2	PMID26117828	PNCT_MMU132289	-	17:70798626-70806059	3157
NONMMUT070815.2	NONMMUT070815.2	PMID26117828	PNCT_MMU244938	-	9:105856070-105861988	1427
NONMMUT105893.1	NONMMUT105893.1	refseq	NR_126092	-	19:10570478-10577386	1541
NONMMUT036741.2	NONMMUT036741.2	noncodeV3	n281339	-	2:32892802-32893167	366
NONMMUT018003.2	NONMMUT018003.2	noncodeV3	n264789	-	13:65099541-65112958	1989
NONMMUT028651.2	NONMMUT028651.2	NONCODEv3	n290874	-	17:24454865-24457101	2237
NONMMUT117214.1	NONMMUT117214.1	PMID24038472	CUFF.46749.1	-	4:120646434-120647273	840
NONMMUT132252.1	NONMMUT132252.1	PMID24038472	CUFF.95340.1	-	9:32035840-32036622	783
NONMMUT131835.1	NONMMUT131835.1	PMID24463510	LocusReverse_42614	-	8:124141804-124152889	2658
NONMMUT119595.1	NONMMUT119595.1	PMID24038472	CUFF.60385.1	-	5:138200957-138202393	1437
NONMMUT092189.1	NONMMUT092189.1	PMID24038472	CUFF.137903.1	-	13:103808199-103809617	1419
NONMMUT030715.2	NONMMUT030715.2	PMID23951020	KnowTID_00003541	-	17:79578593-79612476	2451
NONMMUT109377.1	NONMMUT109377.1	PMID24038472	CUFF.20544.1	-	2:94018705-94019552	848
NONMMUT040707.2	NONMMUT040707.2	NONCODEv4	NONMMUT040707	-	2:155979530-155982208	2679
ENSMUST00000192367	NONMMUT000393.2	NONCODEv4	NONMMUT000393	Gm37331	1:25296512-25299886	3375
ENSMUST00000192363	NONMMUT002210.2	gencode	-	Gm37566	1:105708573-105712927	4355
NONMMUT008066.2	NONMMUT008066.2	NONCODEv4	NONMMUT008066	-	10:127195249-127202643	2552
NONMMUT058766.2	NONMMUT058766.2	NONCODEv4	NONMMUT058766	-	6:124316953-124319263	1820
NONMMUT084582.1	NONMMUT084582.1	PMID24038472	CUFF.117085.1	-	11:113715917-113720270	4354
NONMMUT080841.1	NONMMUT080841.1	PMID24038472	CUFF.110727.1	-	10:105858321-105859412	1092
NONMMUT000038.2	NONMMUT000038.2	NONCODEv4	NONMMUT000038	-	1:4857267-4858363	1097
ENSMUST00000129876	NONMMUT009030.2	Name	A630052C17Rik	A630052C17Rik	11:29170909-29173558	2203
ENSMUST00000191474	NONMMUT079014.1	ensembl	-	Gm28513	1:153743552-153749324	613
NONMMUT028252.2	NONMMUT028252.2	NONCODEv4	NONMMUT028252	-	17:12799770-12801824	2055
NONMMUT015113.2	NONMMUT015113.2	NONCODEv4	NONMMUT015113	-	12:86945915-86947144	1230
ENSMUST00000196123	ENSMUST00000196123	ensembl:lincRNA	-	Gm42434	3:41481761-41482391	504
NONMMUT109379.1	NONMMUT109379.1	PMID24038472	CUFF.19155.1	-	2:94026031-94027091	1061
NONMMUT019889.2	NONMMUT019889.2	noncodeV3	n272301	-	14:21160764-21162717	1954
ENSMUST00000182516	NONMMUT010114.2	ensembl	-	Gm26964	11:61865475-61867639	832
NONMMUT020543.2	NONMMUT020543.2	refseq	NR_045059	-	14:44954900-44961307	2282
NONMMUT056093.2	NONMMUT056093.2	noncodeV3	n271177	-	6:30251896-30253555	1660
ENSMUST00000144421	NONMMUT073658.2	gencode	-	2810403D21Rik	X:108834502-108886690	747
NONMMUT059981.2	NONMMUT059981.2	noncodeV3	n267618	-	7:12984331-12985716	1386
NONMMUT103993.1	NONMMUT103993.1	PMID24038472	CUFF.169784.1	-	18:5160484-5161881	1398
NONMMUT008947.2	NONMMUT008947.2	NONCODEv4	NONMMUT008947	-	11:24088270-24089379	1110
NONMMUT125171.1	NONMMUT125171.1	PMID23951020	NovelTID_00005704	-	7:48913469-48915677	654
NONMMUT047711.2	NONMMUT047711.2	NONCODEv4	NONMMUT047711	-	4:72112172-72117149	4978
ENSMUST00000197451	ENSMUST00000197451	ensembl:antisense	-	1500002C15Rik	4:155732548-155734627	2080
NONMMUT094551.1	NONMMUT094551.1	PMID24038472	CUFF.144161.1	-	14:68436180-68439462	3283
NONMMUT120597.1	NONMMUT120597.1	PMID24038472	CUFF.54587.1	-	5:65441907-65442787	881
NONMMUT091616.1	NONMMUT091616.1	PMID24038472	CUFF.136498.1	-	13:62743915-62746463	2549
ENSMUST00000205395	NONMMUT057393.2	NONCODEv4	NONMMUT057393	RP23-64D23.6	6:71802888-71804151	1264
NONMMUT070146.2	NONMMUT070146.2	noncodeV3	n285426	-	9:78439259-78440922	1664
ENSMUST00000167221	NONMMUT020757.2	NONCODEv4	NONMMUT020757	Gm6047	14:51825720-51826293	574
NONMMUT023563.2	NONMMUT023563.2	NONCODEv4	NONMMUT023563	-	15:58031103-58033672	2570
ENSMUST00000194180	NONMMUT003544.2	gencode	-	Gm37411	1:164424713-164426994	2282
NONMMUT025323.2	NONMMUT025323.2	PMID23951020	KnowTID_00003075	-	16:5813411-5816701	3291
NONMMUT059829.2	NONMMUT059829.2	NONCODEv4	NONMMUT059829	-	7:6140001-6142845	2845
NONMMUT088827.1	NONMMUT088827.1	PMID24463510	-	-	12:91674813-91686114	2234
NONMMUT105846.1	NONMMUT105846.1	PMID24038472	CUFF.170614.1	-	19:8492241-8494784	2544
NONMMUT071862.2	NONMMUT071862.2	NONCODEv3	n285131	-	X:12645470-12647899	2430
NONMMUT006349.2	NONMMUT006349.2	NONCODEv4	NONMMUT006349	-	10:79064375-79066427	2053
NONMMUT051451.2	NONMMUT051451.2	NONCODEv3	n344064	-	5:22553729-22608311	1899
NONMMUT034238.2	NONMMUT034238.2	NONCODEv4	NONMMUT034238	-	19:24315090-24318184	3095
NONMMUT011954.2	NONMMUT011954.2	PMID23951020	NovelTID_00001208	-	11:99168240-99177348	978
NONMMUT022965.2	NONMMUT022965.2	PMID26117828	TCONS_00004225	-	15:27855714-27856922	920
NONMMUT008082.2	NONMMUT008082.2	NONCODEv4	NONMMUT008082	-	10:127466278-127467535	1258
NONMMUT085712.1	NONMMUT085712.1	PMID24463510	-	-	11:96343067-96353408	1674
NONMMUT048048.2	NONMMUT048048.2	noncodeV3	n284112	-	4:89168309-89169597	1289
ENSMUST00000127920	NONMMUT041218.2	Name	5031425F14Rik	5031425F14Rik	2:166447451-166459232	2098
NONMMUT064106.2	NONMMUT064106.2	NONCODEv4	NONMMUT064106	-	7:139212275-139213191	917
NONMMUT078436.1	NONMMUT078436.1	PMID24038472	CUFF.6663.1	-	1:111843771-111846615	2845
NONMMUT128696.1	NONMMUT128696.1	PMID24463510	Locus_46042	-	8:57354816-57357699	359
NONMMUT089191.1	NONMMUT089191.1	PMID24038472	CUFF.125423.1	-	13:3386160-3388230	2071
NONMMUT098377.1	NONMMUT098377.1	PMID24038472	CUFF.158704.1	-	16:40054060-40054839	780
NONMMUT131637.1	NONMMUT131637.1	PMID24038472	CUFF.91338.1	-	8:111759228-111761179	1952
NONMMUT041857.2	NONMMUT041857.2	NONCODEv4	NONMMUT041857	-	2:180719368-180721595	2228
NONMMUT011259.2	NONMMUT011259.2	NONCODEv4	NONMMUT011259	-	11:86236592-86239427	2836
NONMMUT050600.2	NONMMUT050600.2	NONCODEv3	n270710	-	4:148426213-148428894	2682
NONMMUT049817.2	NONMMUT049817.2	noncodeV3	n278490	-	4:132221025-132222713	1689
NONMMUT026249.2	NONMMUT026249.2	noncodeV3	n265187	-	16:31933647-31935380	1734
NONMMUT071468.2	NONMMUT071468.2	NONCODEv4	NONMMUT071468	-	9:122275919-122294374	2280
NONMMUT028019.2	NONMMUT028019.2	NONCODEv3	n273374	-	17:5343922-5347654	3733
NONMMUT005561.2	NONMMUT005561.2	NONCODEv4	NONMMUT005561	-	10:50593297-50594655	1359
NONMMUT050514.2	NONMMUT050514.2	NONCODEv4	NONMMUT050514	-	4:146067524-146068718	1195
NONMMUT007895.2	NONMMUT007895.2	PMID23951020	NovelTID_00000791	-	10:122387943-122434439	1812
NONMMUT081402.1	NONMMUT081402.1	PMID24038472	CUFF.98446.1	-	10:9134229-9138045	3817
NONMMUT011556.2	NONMMUT011556.2	noncodeV3	n287697	-	11:93955277-93957557	2281
NONMMUT034363.2	NONMMUT034363.2	PMID23951020	KnowTID_00004096	-	19:29155577-29157914	2338
NONMMUT027223.2	NONMMUT027223.2	NONCODEv4	NONMMUT027223	-	16:72944967-72946726	1760
NONMMUT020218.2	NONMMUT020218.2	noncodeV3	n286089	-	14:31015275-31016930	1656
NONMMUT082862.1	NONMMUT082862.1	PMID25277336	TCONS_00000807	-	10:121274639-121291284	991
NONMMUT106080.1	NONMMUT106080.1	PMID24038472	CUFF.177740.1	-	19:27195204-27200421	5218
NONMMUT051087.2	NONMMUT051087.2	noncodeV3	n283686	-	5:3463563-3467013	3451
NONMMUT018361.2	NONMMUT018361.2	NONCODEv4	NONMMUT018361	-	13:75605472-75607535	2064
NONMMUT016958.2	NONMMUT016958.2	PMID26117828	TCONS_00003351	-	13:34088729-34113241	857
ENSMUST00000122365	NONMMUT098741.1	gencode	-	Gm28037	16:55966343-55980721	611
NONMMUT021907.2	NONMMUT021907.2	noncodeV3	n289178	-	14:93543137-93544607	1471
NONMMUT098172.1	NONMMUT098172.1	PMID24038472	CUFF.150572.1	-	16:23539731-23542649	2919
NONMMUT092424.1	NONMMUT092424.1	PMID24038472	CUFF.139996.1	-	14:13970654-13971669	1016
NONMMUT005196.2	NONMMUT005196.2	NONCODEv4	NONMMUT005196	-	10:32779100-32781788	2689
NONMMUT070288.2	NONMMUT070288.2	noncodeV3	n276098	-	9:83598903-83601343	2441
NONMMUT074463.2	NONMMUT074463.2	Name	Gm8606	-	X:155504037-155504924	888
NONMMUT133062.1	NONMMUT133062.1	PMID24038472	CUFF.94590.1	-	9:89380917-89381731	815
NONMMUT069577.2	NONMMUT069577.2	NONCODEv4	NONMMUT069577	-	9:64794436-64811349	486
NONMMUT055250.2	NONMMUT055250.2	PMID23951020	KnowTID_00006013	-	5:146194624-146195544	921
NONMMUT120183.1	NONMMUT120183.1	PMID24038472	CUFF.50148.1	-	5:32709633-32711002	1370
ENSMUST00000185982	ENSMUST00000185982	ensembl:lincRNA	-	Lincpint	6:31166476-31218420	707
NONMMUT021461.2	NONMMUT021461.2	PMID26117828	TCONS_00003796	-	14:70207602-70209164	797
NONMMUT034434.2	NONMMUT034434.2	NONCODEv4	NONMMUT034434	-	19:31462477-31464632	2156
NONMMUT123601.1	NONMMUT123601.1	PMID24038472	CUFF.60825.1	-	6:35007258-35009306	2049
NONMMUT035429.2	NONMMUT035429.2	noncodeV3	n294942	-	2:4613110-4613934	825
NONMMUT104412.1	NONMMUT104412.1	PMID24038472	CUFF.166015.1_dup1	-	18:38171175-38173509	2335
NONMMUT026674.2	NONMMUT026674.2	NONCODEv4	NONMMUT026674	-	16:43089434-43092305	2872
NONMMUT026555.2	NONMMUT026555.2	NONCODEv4	NONMMUT026555	-	16:38451087-38452696	1610
NONMMUT030184.2	NONMMUT030184.2	noncodeV3	n285675	-	17:62623771-62627115	3345
NONMMUT118344.1	NONMMUT118344.1	PMID24463510	LocusForward_48026	-	5:44226880-44243520	1181
NONMMUT119574.1	NONMMUT119574.1	PMID24463510	-	-	5:136915929-136937113	5389
NONMMUT082105.1	NONMMUT082105.1	PMID24038472	CUFF.107199.1	-	10:66898161-66900484	2324
NONMMUT016690.2	NONMMUT016690.2	NONCODEv4	NONMMUT016690	-	13:24188576-24190776	2201
NONMMUT053190.2	NONMMUT053190.2	noncodeV3	n293128	-	5:97091223-97091863	641
NONMMUT065459.2	NONMMUT065459.2	PMID26117828	TCONS_00011812	-	8:45810018-45811648	243
NONMMUT050200.2	NONMMUT050200.2	NONCODEv4	NONMMUT050200	-	4:138206285-138207058	774
NONMMUT038482.2	NONMMUT038482.2	NONCODEv4	NONMMUT038482	-	2:91599492-91601810	2319
NONMMUT087751.1	NONMMUT087751.1	PMID24038472	CUFF.124885.1	-	12:111120100-111120830	731
NONMMUT096192.1	NONMMUT096192.1	PMID24463510	LocusForward_19542	-	15:82356224-82361278	672
NONMMUT038503.2	NONMMUT038503.2	NONCODEv4	NONMMUT038503	-	2:91896009-91897227	1219
NONMMUT013227.2	NONMMUT013227.2	noncodeV3	n284132	-	12:3472287-3474758	2472
NONMMUT010616.2	NONMMUT010616.2	NONCODEv4	NONMMUT010616	-	11:72678939-72680397	1459
NONMMUT021275.2	NONMMUT021275.2	NONCODEv4	NONMMUT021275	-	14:64288936-64292160	3225
NONMMUT108525.1	NONMMUT108525.1	PMID24038472	CUFF.25967.1	-	2:174964841-174966414	1574
NONMMUT045424.2	NONMMUT045424.2	noncodeV3	n270820	-	3:136683813-136686421	2609
NONMMUT037470.2	NONMMUT037470.2	noncodeV3	n279382	-	2:60106487-60108218	1732
NONMMUT065978.2	NONMMUT065978.2	noncodeV3	n287543	-	8:70139713-70141546	1834
NONMMUT134778.1	NONMMUT134778.1	PMID24038472	CUFF.99446.1	-	9:80052341-80055418	3078
NONMMUT061852.2	NONMMUT061852.2	NONCODEv4	NONMMUT061852	-	7:64001880-64012612	1280
NONMMUT050919.2	NONMMUT050919.2	PMID23951020	NovelTID_00004875	-	4:154915736-154917058	629
NONMMUT022567.2	NONMMUT022567.2	noncodeV3	n268389	-	14:124323263-124325998	2736
NONMMUT056286.2	NONMMUT056286.2	gencode	-	-	6:34179248-34187425	1761
NONMMUT065000.2	NONMMUT065000.2	NONCODEv4	NONMMUT065000	-	8:25812532-25814517	1986
NONMMUT096659.1	NONMMUT096659.1	PMID24038472	CUFF.148093.1	-	15:10435766-10438025	2260
NONMMUT082650.1	NONMMUT082650.1	PMID24038472	CUFF.118397.1	-	10:110398654-110403696	5043
NONMMUT082360.1	NONMMUT082360.1	PMID25277336	TCONS_00000738	-	10:88765685-88780391	533
NONMMUT002204.2	NONMMUT002204.2	noncodeV3	n275571	-	1:105280271-105283472	3202
NONMMUT017303.2	NONMMUT017303.2	NONCODEv4	NONMMUT017303	-	13:44812345-44813923	1579
ENSMUST00000202396	NONMMUT055884.2	noncodeV3	n287133	Gm43843	6:18429659-18431245	1587
ENSMUST00000202392	ENSMUST00000202392	ensembl:TEC	-	Gm42549	6:28219167-28226170	7004
NONMMUT042371.2	NONMMUT042371.2	noncodeV3	n271518	-	3:29209342-29211978	2637
NONMMUT056105.2	NONMMUT056105.2	noncodeV3	n269081	-	6:30453453-30455178	1726
NONMMUT038868.2	NONMMUT038868.2	noncodeV3	n272201	-	2:103787921-103789301	1227
NONMMUT066468.2	NONMMUT066468.2	PMID26117828	PNCT_MMU231381	-	8:85695512-85700940	387
NONMMUT104049.1	NONMMUT104049.1	PMID24038472	CUFF.169951.1	-	18:6426485-6429063	2579
NONMMUT014327.2	NONMMUT014327.2	NONCODEv4	NONMMUT014327	-	12:57241911-57242837	927
NONMMUT007944.2	NONMMUT007944.2	PMID23951020	NovelTID_00000834	-	10:122402701-122412039	6113
NONMMUT111023.1	NONMMUT111023.1	PMID24038472	CUFF.30630.1	-	3:41784818-41786982	2165
NONMMUT022646.2	NONMMUT022646.2	NONCODEv4	NONMMUT022646	-	15:6606394-6607469	1076
NONMMUT106953.1	NONMMUT106953.1	PMID24038472	CUFF.17271.1	-	2:43195685-43196524	398
ENSMUST00000180031	NONMMUT020103.2	Name	9930004E17Rik	9930004E17Rik	14:26670010-26670507	498
NONMMUT037121.2	NONMMUT037121.2	NONCODEv4	NONMMUT037121	-	2:45029872-45031401	1530
NONMMUT106277.1	NONMMUT106277.1	PMID24038472	CUFF.173221.1	-	19:45542769-45545387	2619
NONMMUT070529.2	NONMMUT070529.2	noncodeV3	n288373	-	9:96278863-96280776	1914
NONMMUT067608.2	NONMMUT067608.2	ensembl	-	-	8:123523260-123523540	281
ENSMUST00000192285	NONMMUT004262.2	noncodeV3	n416905	Gm38155	1:187344970-187377469	2763
NONMMUT113815.1	NONMMUT113815.1	PMID24038472	CUFF.32943.1_dup1	-	3:107089026-107090442	1417
NONMMUT044189.2	NONMMUT044189.2	noncodeV3	n296088	-	3:95295749-95296162	414
NONMMUT008280.2	NONMMUT008280.2	NONCODEv4	NONMMUT008280	-	11:3452215-3458359	2123
ENSMUST00000191539	NONMMUT101184.1	ensembl	-	Gm19585	17:52160143-52162844	327
NONMMUT081069.1	NONMMUT081069.1	PMID24038472	CUFF.106857.1	-	10:117909639-117911437	1799
NONMMUT088217.1	NONMMUT088217.1	PMID24038472	CUFF.119761.1_dup1	-	12:34615806-34617588	1783
NONMMUT027113.2	NONMMUT027113.2	PMID23951020	KnowTID_00003329	-	16:64821080-64822243	1164
NONMMUT136287.1	NONMMUT136287.1	PMID24038472	CUFF.185022.2	-	X:103050956-103056574	5619
NONMMUT022690.2	NONMMUT022690.2	NONCODEv4	NONMMUT022690	-	15:8360275-8364028	3754
NONMMUT129040.1	NONMMUT129040.1	PMID24038472	CUFF.84372.1	-	8:85563928-85564607	680
NONMMUT007830.2	NONMMUT007830.2	NONCODEv4	NONMMUT007830	-	10:122386851-122412039	5367
NONMMUT127902.1	NONMMUT127902.1	PMID24038472	CUFF.82453.1	-	7:141045500-141047359	1860
NONMMUT065298.2	NONMMUT065298.2	noncodeV3	n286070	-	8:36758821-36761679	2859
NONMMUT039250.2	NONMMUT039250.2	PMID26117828	TCONS_00007098	-	2:117249877-117255535	744
NONMMUT130421.1	NONMMUT130421.1	PMID24038472	CUFF.81374.1_dup1	-	8:32725241-32730632	5392
NONMMUT070527.2	NONMMUT070527.2	noncodeV3	n295322	-	9:96183537-96184603	1067
NONMMUT017565.2	NONMMUT017565.2	NONCODEv4	NONMMUT017565	-	13:53138232-53139480	1249
NONMMUT037195.2	NONMMUT037195.2	NONCODEv4	NONMMUT037195	-	2:49171328-49172104	777
NONMMUT046489.2	NONMMUT046489.2	noncodeV3	n275957	-	4:25614772-25617144	2373
NONMMUT023654.2	NONMMUT023654.2	PMID23951020	KnowTID_00002954	-	15:59788417-59794959	1861
NONMMUT014271.2	NONMMUT014271.2	noncodeV3	n266652	-	12:55653378-55657374	3997
ENSMUST00000181265	NONMMUT006424.2	PMID26117828	PNCT_MMU060071	Gm26710	10:80578647-80580677	1793
NONMMUT057612.2	NONMMUT057612.2	NONCODEv4	NONMMUT057612	-	6:83454750-83456457	1224
NONMMUT123644.1	NONMMUT123644.1	PMID24038472	CUFF.61428.1	-	6:39273499-39274264	766
NONMMUT093267.1	NONMMUT093267.1	PMID24038472	CUFF.138286.1	-	14:75350110-75350717	608
NONMMUT117131.1	NONMMUT117131.1	PMID24463510	-	-	4:109651530-109657854	3142
NONMMUT040482.2	NONMMUT040482.2	noncodeV3	n266864	-	2:151574464-151576147	1684
NONMMUT012900.2	NONMMUT012900.2	PMID26117828	PNCT_MMU006908	-	11:117183772-117189157	1159
NONMMUT023062.2	NONMMUT023062.2	noncodeV3	n286563	-	15:34100756-34103343	2588
NONMMUT015058.2	NONMMUT015058.2	PMID26117828	PNCT_MMU007982	-	12:85374081-85376615	881
NONMMUT068248.2	NONMMUT068248.2	noncodeV3	n280082	-	9:20606133-20607616	1484
NONMMUT082224.1	NONMMUT082224.1	PMID24038472	CUFF.103555.1	-	10:78122242-78123446	1205
NONMMUT037396.2	NONMMUT037396.2	NONCODEv4	NONMMUT037396	-	2:58338347-58338828	482
ENSMUST00000202983	NONMMUT052614.2	noncodeV3	n270248	D630030B08Rik	5:67833350-67836828	3479
NONMMUT053151.2	NONMMUT053151.2	Name	Gm2986	-	5:93195798-93196179	382
NONMMUT119883.1	NONMMUT119883.1	PMID24038472	CUFF.48116.1	-	5:4152265-4153385	1121
NONMMUT084306.1	NONMMUT084306.1	PMID24038472	CUFF.5429.1	-	11:97298159-97302513	4355
NONMMUT037680.2	NONMMUT037680.2	NONCODEv4	NONMMUT037680	-	2:67696696-67698588	1893
NONMMUT004850.2	NONMMUT004850.2	noncodeV3	n276321	-	10:18586190-18588307	2118
NONMMUT064416.2	NONMMUT064416.2	PMID26117828	PNCT_MMU034436	-	8:3645672-3649553	1091
NONMMUT010633.2	NONMMUT010633.2	NONCODEv4	NONMMUT010633	-	11:73114094-73117242	3149
NONMMUT065296.2	NONMMUT065296.2	noncodeV3	n268368	-	8:36743822-36745040	1219
NONMMUT071042.2	NONMMUT071042.2	NONCODEv4	NONMMUT071042	-	9:109839620-109842705	506
NONMMUT040828.2	NONMMUT040828.2	PMID26117828	TCONS_00007484	-	2:157543782-157550662	6072
NONMMUT033590.2	NONMMUT033590.2	PMID26117828	PNCT_MMU017637	-	19:5795076-5801832	5697
NONMMUT046628.2	NONMMUT046628.2	noncodeV3	n265257	-	4:33374877-33376529	1653
NONMMUT124846.1	NONMMUT124846.1	PMID24038472	CUFF.73945.1	-	7:27893503-27894297	795
NONMMUT061416.2	NONMMUT061416.2	noncodeV3	n415242	-	7:59281879-59289166	7288
ENSMUST00000191688	NONMMUT078817.1	gencode	-	Gm37084	1:131086252-131092149	5898
NONMMUT004128.2	NONMMUT004128.2	PMID23583100	TCONS_00000322	-	1:182288021-182300283	2585
NONMMUT004069.2	NONMMUT004069.2	NONCODEv4	NONMMUT004069	-	1:181175081-181177823	2743
NONMMUT008421.2	NONMMUT008421.2	noncodeV3	n297530	-	11:5529925-5530870	946
NONMMUT114384.1	NONMMUT114384.1	PMID24038472	CUFF.35270.1	-	3:149234864-149235932	1069
NONMMUT132678.1	NONMMUT132678.1	PMID24038472	CUFF.92163.1	-	9:61213612-61215012	1401
NONMMUT003984.2	NONMMUT003984.2	noncodeV3	n287568	-	1:178963898-178965282	1385
NONMMUT079095.1	NONMMUT079095.1	PMID24038472	CUFF.9867.1	-	1:155267876-155269692	1817
NONMMUT008964.2	NONMMUT008964.2	NONCODEv4	NONMMUT008964	-	11:24255692-24274322	7192
NONMMUT026073.2	NONMMUT026073.2	NONCODEv4	NONMMUT026073	-	16:26711674-26755496	3548
NONMMUT001894.2	NONMMUT001894.2	ensembl	-	-	1:87543635-87544692	1058
NONMMUT084839.1	NONMMUT084839.1	PMID24038472	CUFF.113482.1	-	11:17925779-17926981	1203
NONMMUT115727.1	NONMMUT115727.1	PMID24463510	-	-	4:133084354-133089147	3607
NONMMUT019136.2	NONMMUT019136.2	PMID26117828	PNCT_MMU010062	-	13:107493022-107503160	1715
NONMMUT019095.2	NONMMUT019095.2	PMID26117828	PNCT_MMU010084	-	13:107493022-107503624	1732
NONMMUT016731.2	NONMMUT016731.2	NONCODEv3	n272826	-	13:24987985-24991860	3876
NONMMUT044892.2	NONMMUT044892.2	PMID26117828	PNCT_MMU170493	-	3:116350103-116352888	2513
NONMMUT102979.1	NONMMUT102979.1	PMID24038472	CUFF.14781.1	-	18:20901416-20902654	1239
NONMMUT010276.2	NONMMUT010276.2	NONCODEv4	NONMMUT010276	-	11:67035400-67037597	358
NONMMUT005624.2	NONMMUT005624.2	noncodeV3	n294230	-	10:53633149-53634306	1158
NONMMUT004994.2	NONMMUT004994.2	Name	RP23-91L18.3	-	10:22452891-22453520	630
NONMMUT056490.2	NONMMUT056490.2	PMID26117828	PNCT_MMU202579	-	6:38718835-38742700	874
ENSMUST00000188305	ENSMUST00000188305	ensembl:lincRNA	-	C730036E19Rik	1:151138034-151142345	1102
ENSMUST00000203832	NONMMUT057495.2	NONCODEv4	NONMMUT057495	RP23-140M6.3	6:77745745-77749782	4038
ENSMUST00000203836	NONMMUT056628.2	PMID26117828	PNCT_MMU202837	RP23-329D23.8	6:42328713-42350862	3444
NONMMUT016652.2	NONMMUT016652.2	NONCODEv4	NONMMUT016652	-	13:23427527-23429967	2441
NONMMUT002777.2	NONMMUT002777.2	noncodeV3	n275132	-	1:136422586-136424672	2087
NONMMUT069488.2	NONMMUT069488.2	NONCODEv4	NONMMUT069488	-	9:62414366-62415642	568
NONMMUT015615.2	NONMMUT015615.2	NONCODEv4	NONMMUT015615	-	12:107419141-107419429	289
NONMMUT066997.2	NONMMUT066997.2	noncodeV3	n282061	-	8:106127678-106129711	2034
NONMMUT119322.1	NONMMUT119322.1	PMID24038472	CUFF.55618.1	-	5:120207394-120209039	1646
NONMMUT082278.1	NONMMUT082278.1	PMID24038472	CUFF.103996.1	-	10:82214102-82216096	1995
NONMMUT039658.2	NONMMUT039658.2	noncodeV3	n276131_dup1	-	2:126695074-126845111	1820
NONMMUT005876.2	NONMMUT005876.2	NONCODEv4	NONMMUT005875	-	10:62806746-62808837	2092
NONMMUT113035.1	NONMMUT113035.1	PMID24038472	CUFF.30080.1	-	3:32393605-32394710	1106
NONMMUT066101.2	NONMMUT066101.2	NONCODEv4	NONMMUT066101	-	8:71951733-71952685	953
NONMMUT091567.1	NONMMUT091567.1	PMID24463510	LocusReverse_78734	-	13:60683648-60684238	211
NONMMUT003355.2	NONMMUT003355.2	PMID23951020	NovelTID_00000358	-	1:159976781-159978297	968
NONMMUT015017.2	NONMMUT015017.2	NONCODEv4	NONMMUT015017	-	12:84398158-84400004	1847
NONMMUT053795.2	NONMMUT053795.2	noncodeV3	n287397	-	5:111109402-111111123	1722
NONMMUT008187.2	NONMMUT008187.2	noncodeV3	n272638	-	10:128882299-128883159	861
MSTRG.8385.1	-	-	-	-	12:102335076-102337213	1747
NONMMUT074148.2	NONMMUT074148.2	noncodeV3	n266018	-	X:142945182-142947383	2202
NONMMUT102067.1	NONMMUT102067.1	PMID26117828	PNCT_MMU128828	-	17:36108586-36111688	2490
NONMMUT069998.2	NONMMUT069998.2	NONCODEv4	NONMMUT069998	-	9:73122671-73123244	574
NONMMUT022776.2	NONMMUT022776.2	NONCODEv4	NONMMUT022776	-	15:11985293-11987767	2475
NONMMUT134697.1	NONMMUT134697.1	PMID24038472	CUFF.98890.1	-	9:72431251-72432672	1422
NONMMUT105494.1	NONMMUT105494.1	PMID24038472	CUFF.172463.1	-	19:38458598-38466840	3719
ENSMUST00000186944	NONMMUT026903.2	ensembl	-	Dubr	16:50719294-50732773	2052
NONMMUT116779.1	NONMMUT116779.1	PMID26117828	PNCT_MMU179301	-	4:62083476-62084579	315
NONMMUT036062.2	NONMMUT036062.2	noncodeV3	n289509	-	2:22690928-22693870	2943
NONMMUT103698.1	NONMMUT103698.1	PMID24038472	CUFF.168227.1	-	18:65824340-65825191	852
NONMMUT037513.2	NONMMUT037513.2	NONCODEv4	NONMMUT037513	-	2:60882995-60884348	1354
NONMMUT041767.2	NONMMUT041767.2	NONCODEv4	NONMMUT041767	-	2:178422568-178424424	1857
NONMMUT104289.1	NONMMUT104289.1	PMID24038472	CUFF.171432.1	-	18:31617907-31619593	1687
NONMMUT105293.1	NONMMUT105293.1	PMID24038472	CUFF.178737.1	-	19:22110084-22114192	4109
NONMMUT107297.1	NONMMUT107297.1	PMID24463510	-	-	2:73421910-73431643	964
NONMMUT088758.1	NONMMUT088758.1	PMID24038472	CUFF.128349.1	-	12:84748039-84749129	1091
NONMMUT123359.1	NONMMUT123359.1	PMID24038472	CUFF.69072.1	-	6:149345881-149346954	1074
NONMMUT066667.2	NONMMUT066667.2	noncodeV3	n293551	-	8:91450306-91452512	2207
NONMMUT038289.2	NONMMUT038289.2	PMID235831	TCONS_00017770	-	2:84742185-84743351	846
NONMMUT003127.2	NONMMUT003127.2	NONCODEv4	NONMMUT003127	-	1:151367919-151369183	1265
NONMMUT130625.1	NONMMUT130625.1	PMID24038472	CUFF.86472.1	-	8:48755155-48756204	1050
NONMMUT030277.2	NONMMUT030277.2	noncodeV3	n269410	-	17:65965705-65967423	1719
NONMMUT098579.1	NONMMUT098579.1	PMID24038472	CUFF.152487.1	-	16:41111438-41115375	3938
NONMMUT081404.1	NONMMUT081404.1	PMID24038472	CUFF.98448.1	-	10:9139451-9141764	2314
NONMMUT020554.2	NONMMUT020554.2	noncodeV3	n284993	-	14:45226696-45231423	4728
NONMMUT055042.2	NONMMUT055042.2	NONCODEv4	NONMMUT055042	-	5:139844930-139845250	321
NONMMUT066783.2	NONMMUT066783.2	PMID26117828	PNCT_MMU035669	-	8:94521357-94522401	932
NONMMUT083611.1	NONMMUT083611.1	PMID24463510	LocusForward_12611	-	11:49992466-49999121	423
NONMMUT010749.2	NONMMUT010749.2	NONCODEv4	NONMMUT010749	-	11:75849109-75850144	1036
NONMMUT134185.1	NONMMUT134185.1	PMID24038472	CUFF.90077.1	-	9:42245413-42246571	1159
NONMMUT134623.1	NONMMUT134623.1	PMID24463510	blastnPan.Locus_145705	-	9:69331484-69331837	354
NONMMUT085050.1	NONMMUT085050.1	PMID24038472	CUFF.114712.1	-	11:32447003-32448033	1031
NONMMUT132023.1	NONMMUT132023.1	PMID24038472	CUFF.93876.1	-	9:13579474-13582028	2555
ENSMUST00000205745	NONMMUT063787.2	NONCODEv4	NONMMUT063787	RP24-144C5.1	7:127993269-127996598	3330
NONMMUT031817.2	NONMMUT031817.2	PMID23951020	KnowTID_00003805	-	18:31913623-31916951	3329
NONMMUT105558.1	NONMMUT105558.1	PMID24038472	CUFF.179639.1	-	19:44319972-44321003	1032
NONMMUT105843.1	NONMMUT105843.1	PMID24038472	CUFF.176904.3	-	19:8477221-8500458	3035
NONMMUT077908.1	NONMMUT077908.1	PMID25277336	TCONS_00000292	-	1:63085595-63092965	595
NONMMUT047270.2	NONMMUT047270.2	noncodeV3	n272856	-	4:52479614-52483091	3478
NONMMUT110495.1	NONMMUT110495.1	PMID24038472	CUFF.28047.1	-	3:7559215-7563220	4006
ENSMUST00000202212	NONMMUT036870.2	NONCODEv4	NONMMUT036870	Gm43128	2:35280390-35282010	1621
NONMMUT007991.2	NONMMUT007991.2	PMID26117828	PNCT_MMU004137	-	10:123264076-123741204	4398
NONMMUT114170.1	NONMMUT114170.1	PMID24038472	CUFF.34337.1	-	3:131351440-131352549	1110
NONMMUT060145.2	NONMMUT060145.2	PMID26117828	TCONS_00011031	-	7:19333023-19338086	1039
NONMMUT126682.1	NONMMUT126682.1	PMID24463510	Locus_61745	-	7:37191589-37194551	776
NONMMUT074015.2	NONMMUT074015.2	PMID26117828	TCONS_00013185	-	X:136759831-136820574	586
ENSMUST00000193021	NONMMUT107395.1	gencode	-	Gm37004	2:78972672-79098851	683
NONMMUT072138.2	NONMMUT072138.2	ensembl	-	-	X:36814771-36817200	1035
NONMMUT028021.2	NONMMUT028021.2	NONCODEv3	n274020	-	17:5344041-5347210	3170
ENSMUST00000206462	ENSMUST00000206462	ensembl:processed_transcript	-	Snhg1	19:8724663-8726443	855
NONMMUT069347.2	NONMMUT069347.2	noncodeV3	n278535	-	9:59036562-59038811	2250
NONMMUT012778.2	NONMMUT012778.2	NONCODEv3	mouse	-	11:116016327-116021251	976
NONMMUT051454.2	NONMMUT051454.2	PMID26117828	TCONS_00009412	-	5:22694184-22740553	1272
NONMMUT026538.2	NONMMUT026538.2	NONCODEv4	NONMMUT026538	-	16:38116430-38118669	2240
NONMMUT044229.2	NONMMUT044229.2	PMID26117828	PNCT_MMU169466	-	3:95985521-95987314	1043
NONMMUT085705.1	NONMMUT085705.1	PMID25277336	TCONS_00001140	-	11:96071588-96071813	226
NONMMUT112918.1	NONMMUT112918.1	PMID24038472	CUFF.27652.1	-	3:24720851-24723924	3074
NONMMUT037159.2	NONMMUT037159.2	PMID235831	TCONS_00017704	-	2:48062223-48457245	2057
NONMMUT005333.2	NONMMUT005333.2	NONCODEv3	n283876	-	10:39856218-39858493	2276
NONMMUT114718.1	NONMMUT114718.1	PMID24038472	CUFF.39228.2	-	4:20071164-20073883	2720
NONMMUT026045.2	NONMMUT026045.2	noncodeV3	n284481	-	16:24896566-24898445	1880
NONMMUT110350.1	NONMMUT110350.1	PMID24038472	CUFF.26020.1	-	2:175078974-175079764	791
NONMMUT098442.1	NONMMUT098442.1	PMID24038472	CUFF.158808.1	-	16:40205338-40206147	810
NONMMUT046852.2	NONMMUT046852.2	NONCODEv4	NONMMUT046852	-	4:41544880-41548247	3368
NONMMUT008654.2	NONMMUT008654.2	noncodeV3	n294241	-	11:16752231-16753285	1049
NONMMUT032550.2	NONMMUT032550.2	NONCODEv4	NONMMUT032550	-	18:60847385-60848882	1482
NONMMUT039355.2	NONMMUT039355.2	noncodeV3	n297109	-	2:119463092-119463925	834
NONMMUT074143.2	NONMMUT074143.2	noncodeV3	n291576	-	X:142835516-142838367	2852
NONMMUT120559.1	NONMMUT120559.1	PMID24463510	LocusReverse_49118	-	5:64357509-64360202	455
NONMMUT075596.1	NONMMUT075596.1	PMID24038472	CUFF.4376.1	-	1:64131123-64131931	809
NONMMUT038389.2	NONMMUT038389.2	noncodeV3	n265588	-	2:90568652-90571987	3336
ENSMUST00000197294	NONMMUT112480.1	gencode	-	Gm43400	3:153913095-153916858	1254
ENSMUST00000197297	NONMMUT114471.1	gencode	-	1700015C17Rik	3:153467216-153478210	239
NONMMUT111191.1	NONMMUT111191.1	PMID24463510	-	-	3:58689385-58870147	6295
NONMMUT108024.1	NONMMUT108024.1	PMID24038472	CUFF.24298.1	-	2:140219820-140220838	1019
NONMMUT074714.2	NONMMUT074714.2	noncodeV3	n271401	-	X:169830519-169832038	1520
NONMMUT117871.1	NONMMUT117871.1	PMID24038472	CUFF.47950.1	-	4:155933377-155934763	1387
NONMMUT034679.2	NONMMUT034679.2	noncodeV3	n295386	-	19:40292253-40293308	1056
NONMMUT100694.1	NONMMUT100694.1	PMID24038472	CUFF.164043.1	-	17:17197797-17199733	1937
NONMMUT064571.2	NONMMUT064571.2	NONCODEv4	NONMMUT064571	-	8:10898169-10900558	1277
NONMMUT137071.1	NONMMUT137071.1	PMID24038472	CUFF.176977.1_dup1	-	X:77338887-77340225	1339
NONMMUT021738.2	NONMMUT021738.2	noncodeV3	n282091	-	14:77976549-77978216	1668
NONMMUT089593.1	NONMMUT089593.1	PMID24038472	CUFF.127351.1	-	13:38069667-38072066	2400
NONMMUT038250.2	NONMMUT038250.2	NONCODEv4	NONMMUT038250	-	2:84374484-84377769	3286
NONMMUT070260.2	NONMMUT070260.2	gencode	-	-	9:83240319-83254615	747
NONMMUT106984.1	NONMMUT106984.1	PMID24463510	-	-	2:50296811-50433968	3005
NONMMUT063782.2	NONMMUT063782.2	noncodeV3	n289375	-	7:127978141-127979654	1514
NONMMUT017408.2	NONMMUT017408.2	NONCODEv4	NONMMUT017408	-	13:49259044-49261793	2038
NONMMUT009186.2	NONMMUT009186.2	noncodeV3	n284901	-	11:32516384-32518686	2303
NONMMUT031483.2	NONMMUT031483.2	PMID26117828	PNCT_MMU016664	-	18:11047876-11048546	528
ENSMUST00000195478	NONMMUT001535.2	NONCODEv4	NONMMUT001535	Gm37733	1:74500340-74503301	2962
ENSMUST00000195475	NONMMUT002532.2	PMID23951020	KnowTID_00000170	Gm37109	1:130467972-130470225	2254
NONMMUT124646.1	NONMMUT124646.1	PMID24038472	CUFF.72600.1	-	6:149267218-149268306	1089
NONMMUT062764.2	NONMMUT062764.2	PMID23951020	KnowTID_00006613	-	7:94098144-94100276	2133
NONMMUT067002.2	NONMMUT067002.2	PMID26117828	PNCT_MMU035779	-	8:106135056-106138693	2683
NONMMUT081496.1	NONMMUT081496.1	PMID24038472	CUFF.98548.1	-	10:9466216-9469378	3158
NONMMUT023379.2	NONMMUT023379.2	PMID26117828	PNCT_MMU109508	-	15:44677129-44681878	2797
NONMMUT068776.2	NONMMUT068776.2	noncodeV3	n266091	-	9:43045840-43050998	5139
NONMMUT010291.2	NONMMUT010291.2	NONCODEv4	NONMMUT010291	-	11:67575138-67576922	1785
NONMMUT105845.1	NONMMUT105845.1	PMID24038472	CUFF.176904.4	-	19:8478552-8500458	3153
NONMMUT087029.1	NONMMUT087029.1	PMID24038472	CUFF.120604.1	-	12:51835201-51837514	2314
NONMMUT040996.2	NONMMUT040996.2	noncodeV3	n297560	-	2:163336249-163337063	815
NONMMUT127959.1	NONMMUT127959.1	PMID24038472	CUFF.82812.1	-	7:145217899-145219253	1355
NONMMUT026663.2	NONMMUT026663.2	noncodeV3	n293218	-	16:42875893-43075511	3215
NONMMUT055860.2	NONMMUT055860.2	NONCODEv4	NONMMUT055860	-	6:17516009-17517903	1895
NONMMUT059721.2	NONMMUT059721.2	ensembl	-	-	7:3993237-3993523	287
NONMMUT063028.2	NONMMUT063028.2	NONCODEv4	NONMMUT063028	-	7:102171110-102172429	1320
ENSMUST00000185310	NONMMUT078801.1	ensembl	-	2900009J06Rik	1:127753616-127774092	498
NONMMUT071228.2	NONMMUT071228.2	noncodeV3	n295667	-	9:115232876-115233758	883
NONMMUT048621.2	NONMMUT048621.2	PMID23951020	KnowTID_00005309	-	4:108780816-108781486	671
NONMMUT083374.1	NONMMUT083374.1	PMID24038472	CUFF.114161.1	-	11:26234402-26236528	2127
NONMMUT135581.1	NONMMUT135581.1	PMID24463510	LocusReverse_95541	-	9:120490503-120492497	1020
NONMMUT100960.1	NONMMUT100960.1	PMID24463510	LocusForward_25123	-	17:34000201-34003059	641
NONMMUT017617.2	NONMMUT017617.2	noncodeV3	n295705	-	13:54662314-54664053	1740
NONMMUT079224.1	NONMMUT079224.1	PMID24038472	CUFF.10849.1	-	1:166044300-166049179	4727
NONMMUT098361.1	NONMMUT098361.1	PMID24038472	CUFF.158682.1	-	16:40014428-40019293	4866
NONMMUT112021.1	NONMMUT112021.1	PMID24038472	CUFF.33466.1	-	3:118482348-118487150	4803
ENSMUST00000134624	NONMMUT016791.2	ensembl	-	2610307P16Rik	13:28668650-28885344	567
NONMMUT060482.2	NONMMUT060482.2	noncodeV3	n267582	-	7:28920951-28926021	5071
NONMMUT010834.2	NONMMUT010834.2	noncodeV3	n272313	-	11:77534391-77537680	3290
NONMMUT137105.1	NONMMUT137105.1	PMID24038472	CUFF.177012.1_dup1	-	X:77422911-77425658	2748
NONMMUT009162.2	NONMMUT009162.2	NONCODEv4	NONMMUT009162	-	11:31932079-31935057	2979
NONMMUT093164.1	NONMMUT093164.1	PMID24038472	CUFF.143975.1	-	14:65872966-65874048	1083
NONMMUT077965.1	NONMMUT077965.1	PMID23951020	NovelTID_00000263	-	1:67100701-67116562	726
NONMMUT017533.2	NONMMUT017533.2	PMID26117828	PNCT_MMU009220	-	13:52180235-52182773	1803
NONMMUT031415.2	NONMMUT031415.2	noncodeV3	n264461	-	18:9310424-9313502	3079
NONMMUT098565.1	NONMMUT098565.1	PMID24038472	CUFF.152466.1	-	16:41014035-41022005	7971
NONMMUT122626.1	NONMMUT122626.1	PMID24038472	CUFF.64465.1	-	6:88918386-88919596	1211
NONMMUT035236.2	NONMMUT035236.2	NONCODEv4	NONMMUT035236	-	19:58025977-58032127	6151
NONMMUT003729.2	NONMMUT003729.2	NONCODEv3	n285585	-	1:169972281-169975433	3153
ENSMUST00000180445	ENSMUST00000180445	ensembl:lincRNA	-	9330175E14Rik	8:94429815-94434282	4388
ENSMUST00000180442	NONMMUT105650.1	PMID24463510	-	4833407H14Rik	19:53460631-53462723	1485
ENSMUST00000180443	NONMMUT009597.2	gencode	-	Gm26542	11:50237009-50288839	1238
NONMMUT074196.2	NONMMUT074196.2	NONCODEv4	NONMMUT074196	-	X:145489821-145505179	624
NONMMUT110391.1	NONMMUT110391.1	PMID24038472	CUFF.26274.2	-	2:177815675-177816583	909
NONMMUT076788.1	NONMMUT076788.1	PMID25277336	TCONS_00000185	-	1:174054924-174055987	311
NONMMUT058469.2	NONMMUT058469.2	NONCODEv4	NONMMUT058469	-	6:114881424-114884843	3420
NONMMUT084869.1	NONMMUT084869.1	PMID24463510	-	-	11:18845852-18874310	2642
NONMMUT129698.1	NONMMUT129698.1	PMID24463510	LocusForward_41555	-	8:122902684-122906696	788
NONMMUT006863.2	NONMMUT006863.2	NONCODEv4	NONMMUT006863	-	10:93196489-93199609	2862
NONMMUT106541.1	NONMMUT106541.1	PMID24038472	CUFF.13160.1	-	2:3788614-3790928	2315
NONMMUT019370.2	NONMMUT019370.2	PMID23951020	KnowTID_00002222	-	13:113529039-113567767	2540
NONMMUT019949.2	NONMMUT019949.2	NONCODEv4	NONMMUT019949	-	14:23607505-23609757	2253
NONMMUT050127.2	NONMMUT050127.2	noncodeV3	n281707	-	4:136473060-136475361	2302
NONMMUT047948.2	NONMMUT047948.2	NONCODEv4	NONMMUT047948	-	4:84937806-84942725	4920
NONMMUT111874.1	NONMMUT111874.1	PMID24463510	Locus_98323	-	3:105815926-105817277	759
ENSMUST00000152916	NONMMUT073453.2	NONCODEv3	n2474	Tsix	X:103431517-103484957	4306
NONMMUT031089.2	NONMMUT031089.2	noncodeV3	n287923	-	17:88487363-88490321	2959
NONMMUT033936.2	NONMMUT033936.2	NONCODEv4	NONMMUT033936	-	19:11482620-11484166	1547
NONMMUT013574.2	NONMMUT013574.2	noncodeV3	n272542	-	12:20879723-20881787	2065
NONMMUT064750.2	NONMMUT064750.2	noncodeV3	n278702	-	8:16992823-16994033	1211
NONMMUT033213.2	NONMMUT033213.2	PMID26117828	PNCT_MMU141269	-	18:80606649-80608979	1417
NONMMUT032484.2	NONMMUT032484.2	NONCODEv4	NONMMUT032484	-	18:57949907-57952096	2190
NONMMUT107200.1	NONMMUT107200.1	PMID24038472	CUFF.18918.1	-	2:67661556-67662196	641
NONMMUT019868.2	NONMMUT019868.2	PMID23951020	KnowTID_00002414	-	14:20672641-20674211	1571
NONMMUT087277.1	NONMMUT087277.1	PMID24463510	blastnOpossum.LocusForward_51772	-	12:73545823-73546045	223
NONMMUT132505.1	NONMMUT132505.1	PMID24463510	Locus_103677	-	9:46913507-46927292	2778
NONMMUT123109.1	NONMMUT123109.1	PMID24038472	CUFF.71014.1	-	6:133114953-133115763	811
NONMMUT034251.2	NONMMUT034251.2	NONCODEv4	NONMMUT034251	-	19:24678261-24678926	666
NONMMUT060008.2	NONMMUT060008.2	NONCODEv4	NONMMUT060008	-	7:14410690-14411717	1028
NONMMUT121563.1	NONMMUT121563.1	PMID24463510	Locus_53657	-	5:140589131-140595219	627
NONMMUT132136.1	NONMMUT132136.1	PMID24038472	CUFF.32170.1	-	9:22092528-22092941	414
NONMMUT061195.2	NONMMUT061195.2	PMID26117828	PNCT_MMU216643	-	7:45588460-45589703	467
NONMMUT008846.2	NONMMUT008846.2	NONCODEv4	NONMMUT008846	-	11:22101773-22104553	2781
NONMMUT015668.2	NONMMUT015668.2	PMID23583100	TCONS_00006803	-	12:108836000-108839257	2473
ENSMUST00000156345	NONMMUT040414.2	Name	Gm14123	Gm14123	2:150606233-150610254	2658
ENSMUST00000138943	NONMMUT072923.2	PMID26117828	PNCT_MMU253261	4933407K13Rik	X:75706932-75764699	4364
NONMMUT084779.1	NONMMUT084779.1	PMID24038472	CUFF.113113.1	-	11:6089135-6092053	2919
NONMMUT134403.1	NONMMUT134403.1	PMID24038472	CUFF.91642.1_dup1	-	9:57223078-57225075	1998
NONMMUT033938.2	NONMMUT033938.2	NONCODEv4	NONMMUT033938	-	19:11530843-11531256	414
ENSMUST00000199551	NONMMUT098084.1	gencode	-	A530030E21Rik	16:19243525-19244834	1310
ENSMUST00000199552	NONMMUT043227.2	noncodeV3	n288546	6720482G16Rik	3:58526930-58528121	1192
ENSMUST00000199556	NONMMUT045173.2	noncodeV3	n288311	Gm42974	3:127137837-127140490	2654
NONMMUT021676.2	NONMMUT021676.2	noncodeV3	n280951	-	14:76103291-76104743	1453
NONMMUT123034.1	NONMMUT123034.1	PMID24038472	CUFF.67508.1	-	6:126984233-126985743	1511
NONMMUT043118.2	NONMMUT043118.2	NONCODEv4	NONMMUT043118	-	3:55469674-55471316	1643
NONMMUT132348.1	NONMMUT132348.1	PMID24038472	CUFF.89950.3	-	9:41175246-41182225	1057
NONMMUT006395.2	NONMMUT006395.2	NONCODEv4	NONMMUT006395	-	10:80157950-80158367	418
NONMMUT062655.2	NONMMUT062655.2	NONCODEv4	NONMMUT062655	-	7:90040125-90049077	1196
NONMMUT099518.1	NONMMUT099518.1	PMID24038472	CUFF.150353.1	-	16:21330498-21331557	1060
NONMMUT021120.2	NONMMUT021120.2	PMID23951020	KnowTID_00002309	-	14:60385984-60388193	2210
ENSMUST00000206786	ENSMUST00000206786	ensembl:processed_transcript	-	Snhg1	19:8725475-8726443	729
NONMMUT084375.1	NONMMUT084375.1	PMID24463510	Locus_11818	-	11:101682877-101691838	788
NONMMUT130348.1	NONMMUT130348.1	PMID24038472	CUFF.81206.2	-	8:32522267-32526111	3845
NONMMUT119890.1	NONMMUT119890.1	PMID24038472	CUFF.48122.1_dup1	-	5:4162658-4165248	2591
NONMMUT034025.2	NONMMUT034025.2	noncodeV3	n271973	-	19:16186597-16190080	3484
NONMMUT051031.2	NONMMUT051031.2	NONCODEv4	NONMMUT051031	-	4:156000836-156002912	2077
NONMMUT075145.1	NONMMUT075145.1	PMID24038472	CUFF.1659.1	-	1:23322897-23324140	1244
NONMMUT048569.2	NONMMUT048569.2	NONCODEv4	NONMMUT048569	-	4:108084382-108087103	2722
NONMMUT112404.1	NONMMUT112404.1	PMID24038472	CUFF.37434.1	-	3:149015603-149016865	1263
NONMMUT091639.1	NONMMUT091639.1	PMID24038472	CUFF.129435.1	-	13:64282146-64283705	1560
NONMMUT126753.1	NONMMUT126753.1	PMID24038472	CUFF.74924.1	-	7:42559027-42560991	1965
NONMMUT034256.2	NONMMUT034256.2	NONCODEv4	NONMMUT034256	-	19:25011982-25014674	2693
NONMMUT039475.2	NONMMUT039475.2	noncodeV3	n277735	-	2:121194839-121198508	3670
NONMMUT055549.2	NONMMUT055549.2	PMID26117828	TCONS_00010297	-	6:3197117-3202531	549
NONMMUT034324.2	NONMMUT034324.2	noncodeV3	n281738	-	19:28258877-28260505	1629
ENSMUST00000191863	NONMMUT070610.2	gencode	-	Gm37661	9:97928606-97930155	1550
NONMMUT103295.1	NONMMUT103295.1	PMID24038472	CUFF.165472.1	-	18:34972921-34973768	848
NONMMUT019204.2	NONMMUT019204.2	PMID23951020	KnowTID_00002208	-	13:108015460-108018604	3145
NONMMUT008410.2	NONMMUT008410.2	noncodeV3	n275318	-	11:5426172-5430252	3841
NONMMUT021348.2	NONMMUT021348.2	noncodeV3	n273423	-	14:66297925-66300314	2390
ENSMUST00000174002	NONMMUT023790.2	Name	Gm20405	Gm20405	15:65857869-65858356	229
NONMMUT120936.1	NONMMUT120936.1	PMID24038472	CUFF.53932.1	-	5:104807154-104807827	674
ENSMUST00000163715	NONMMUT019981.2	PMID26117828	TCONS_00003610	Gm17105	14:24238172-24243391	652
NONMMUT109457.1	NONMMUT109457.1	PMID24038472	CUFF.19351.1	-	2:103013194-103014448	1255
NONMMUT066797.2	NONMMUT066797.2	noncodeV3	n278934	-	8:94819838-94821578	1741
NONMMUT021743.2	NONMMUT021743.2	NONCODEv4	NONMMUT021743	-	14:78277812-78278273	462
NONMMUT026136.2	NONMMUT026136.2	NONCODEv4	NONMMUT026136	-	16:30017118-30019420	2303
NONMMUT016663.2	NONMMUT016663.2	NONCODEv3	mouse	-	13:23527176-23530924	899
NONMMUT034770.2	NONMMUT034770.2	NONCODEv4	NONMMUT034770	-	19:42546194-42546656	463
ENSMUST00000197317	ENSMUST00000197317	ensembl:antisense	-	Gm43140	3:33817256-33817946	456
NONMMUT105961.1	NONMMUT105961.1	PMID24038472	CUFF.177430.2	-	19:21162337-21166352	3667
NONMMUT020239.2	NONMMUT020239.2	PMID26117828	PNCT_MMU098546	-	14:31248686-31251253	1021
NONMMUT013983.2	NONMMUT013983.2	noncodeV3	n276203	-	12:37938463-37941308	2846
NONMMUT026976.2	NONMMUT026976.2	PMID26117828	PNCT_MMU014118	-	16:56050028-56052961	2615
NONMMUT036140.2	NONMMUT036140.2	NONCODEv4	NONMMUT036140	-	2:24611835-24614514	2680
NONMMUT053898.2	NONMMUT053898.2	noncodeV3	n293340	-	5:113138647-113141115	2469
NONMMUT041003.2	NONMMUT041003.2	noncodeV3	n276969	-	2:163466380-163468981	2602
NONMMUT021015.2	NONMMUT021015.2	PMID26117828	TCONS_00003753	-	14:55786718-55793762	788
NONMMUT128746.1	NONMMUT128746.1	PMID24038472	CUFF.87903.1	-	8:61424772-61426646	1875
NONMMUT075504.1	NONMMUT075504.1	PMID24463510	-	-	1:58505149-58523231	4616
ENSMUST00000175753	NONMMUT010177.2	noncodeV3	n266132	Gm27194	11:62749852-62752787	2936
ENSMUST00000194661	NONMMUT023832.2	gencode	-	Gm26621	15:68334715-68337430	2716
NONMMUT007198.2	NONMMUT007198.2	noncodeV3	n271399	-	10:105514681-105516649	1969
NONMMUT055535.2	NONMMUT055535.2	NONCODEv4	NONMMUT055535	-	5:151318670-151321687	3018
NONMMUT088892.1	NONMMUT088892.1	PMID24038472	CUFF.129465.1	-	12:99511607-99512277	671
NONMMUT023598.2	NONMMUT023598.2	NONCODEv4	NONMMUT023598	-	15:58931754-58933694	1941
NONMMUT000931.2	NONMMUT000931.2	noncodeV3	n269351	-	1:54168801-54169919	1119
NONMMUT046554.2	NONMMUT046554.2	NONCODEv4	NONMMUT046554,NONMMUT046553	-	4:31524099-31525209	1111
NONMMUT105889.1	NONMMUT105889.1	PMID24038472	CUFF.170756.1	-	19:10489482-10490418	937
NONMMUT059306.2	NONMMUT059306.2	NONCODEv3	n275077	-	6:140651278-140653928	2651
NONMMUT045029.2	NONMMUT045029.2	gencode	-	-	3:121531673-121535438	2838
NONMMUT047381.2	NONMMUT047381.2	noncodeV3	n274302	-	4:56764343-56766553	2211
NONMMUT027381.2	NONMMUT027381.2	noncodeV3	n273478	-	16:77590118-77593521	3404
NONMMUT077153.1	NONMMUT077153.1	PMID24463510	-	-	1:192136899-192151014	4219
NONMMUT025275.2	NONMMUT025275.2	NONCODEv4	NONMMUT025275	-	16:4746714-4750610	3897
NONMMUT025356.2	NONMMUT025356.2	noncodeV3	n264022	-	16:6973736-6975087	1352
NONMMUT019331.2	NONMMUT019331.2	noncodeV3	n418000	-	13:112594407-112594627	221
NONMMUT039889.2	NONMMUT039889.2	NONCODEv4	NONMMUT039889	-	2:130664400-130665708	1309
NONMMUT078048.1	NONMMUT078048.1	PMID25277336	TCONS_00000319	-	1:74650867-74651504	539
ENSMUST00000131275	NONMMUT011718.2	PMID26117828	PNCT_MMU006236	Hoxb3os	11:96345481-96347923	2315
NONMMUT048277.2	NONMMUT048277.2	PMID23951020	NovelTID_00004635	-	4:99277582-99280800	2207
NONMMUT048156.2	NONMMUT048156.2	noncodeV3	n271843	-	4:94970288-94973315	3028
NONMMUT031064.2	NONMMUT031064.2	NONCODEv4	NONMMUT031064	-	17:87609163-87614708	3554
NONMMUT116337.1	NONMMUT116337.1	PMID24038472	CUFF.39596.1	-	4:23928438-23932031	3594
NONMMUT070842.2	NONMMUT070842.2	NONCODEv4	NONMMUT070842	-	9:106273395-106275979	873
NONMMUT059411.2	NONMMUT059411.2	NONCODEv4	NONMMUT059411	-	6:144379855-144382938	3084
NONMMUT089087.1	NONMMUT089087.1	PMID25277336	TCONS_00001568	-	12:110888464-110889366	658
ENSMUST00000187676	NONMMUT134583.1	ensembl	-	Gm28379	9:66417746-66420641	2896
NONMMUT131541.1	NONMMUT131541.1	PMID24038472	CUFF.90686.1	-	8:104409545-104410210	666
NONMMUT060996.2	NONMMUT060996.2	NONCODEv4	NONMMUT060996	-	7:43579757-43580462	706
NONMMUT002357.2	NONMMUT002357.2	noncodeV3	n293555	-	1:119689513-119692499	2987
NONMMUT036075.2	NONMMUT036075.2	noncodeV3	n267273	-	2:22917155-22918733	1579
NONMMUT118133.1	NONMMUT118133.1	PMID24038472	CUFF.52889.1	-	5:29791758-29797888	6131
NONMMUT128997.1	NONMMUT128997.1	PMID24463510	LocusForward_42443	-	8:83741385-83745615	371
NONMMUT025162.2	NONMMUT025162.2	PMID26117828	PNCT_MMU114953	-	15:103153293-103167328	849
NONMMUT000046.2	NONMMUT000046.2	NONCODEv4	NONMMUT000046	-	1:5156597-5158506	1910
NONMMUT025661.2	NONMMUT025661.2	NONCODEv4	NONMMUT025661	-	16:16930544-16932513	1970
NONMMUT036932.2	NONMMUT036932.2	noncodeV3	n284847	-	2:37425504-37426783	1280
NONMMUT019440.2	NONMMUT019440.2	NONCODEv4	NONMMUT019440	-	13:116851295-116852228	934
NONMMUT007828.2	NONMMUT007828.2	NONCODEv4	NONMMUT007828	-	10:122386851-122434439	1780
NONMMUT038604.2	NONMMUT038604.2	PMID26117828	PNCT_MMU020264	-	2:92729739-92730397	430
NONMMUT014165.2	NONMMUT014165.2	NONCODEv4	NONMMUT014165	-	12:51942253-51947304	5052
NONMMUT083447.1	NONMMUT083447.1	PMID24038472	CUFF.114609.1	-	11:31109323-31110396	1074
NONMMUT019197.2	NONMMUT019197.2	noncodeV3	n285634	-	13:107851977-107852741	765
NONMMUT002656.2	NONMMUT002656.2	PMID23951020	KnowTID_00000182	-	1:133675667-133677178	1416
NONMMUT039758.2	NONMMUT039758.2	noncodeV3	n283915	-	2:128755655-128759396	3742
NONMMUT106524.1	NONMMUT106524.1	PMID24038472	CUFF.180686.1	-	19:60517506-60519455	1950
NONMMUT065282.2	NONMMUT065282.2	NONCODEv4	NONMMUT065282	-	8:36513525-36516570	3046
ENSMUST00000200263	NONMMUT051642.2	noncodeV3	n277729	Gm43502	5:27218185-27220780	2596
NONMMUT029041.2	NONMMUT029041.2	noncodeV3	n284468	-	17:30098316-30100725	2410
NONMMUT007522.2	NONMMUT007522.2	NONCODEv3	n343093	-	10:117224532-117227949	470
ENSMUST00000128125	ENSMUST00000128125	ensembl:processed_transcript	-	Gm10658	9:57056630-57071807	1241
NONMMUT098564.1	NONMMUT098564.1	PMID24038472	CUFF.152465.1	-	16:41013297-41013909	613
NONMMUT081376.1	NONMMUT081376.1	PMID24038472	CUFF.98419.1	-	10:9066170-9066893	724
NONMMUT009541.2	NONMMUT009541.2	ensembl	-	-	11:49088234-49088543	310
NONMMUT126691.1	NONMMUT126691.1	PMID24038472	CUFF.74669.1	-	7:37926835-37927602	768
ENSMUST00000206810	NONMMUT060370.2	PMID26117828	PNCT_MMU215099	RP23-311C19.3	7:27649426-27651059	878
NONMMUT118758.1	NONMMUT118758.1	PMID24038472	CUFF.53187.1	-	5:93219853-93221240	1388
NONMMUT004516.2	NONMMUT004516.2	NONCODEv4	NONMMUT004516	-	10:7212339-7218356	3634
NONMMUT025542.2	NONMMUT025542.2	noncodeV3	n281805	-	16:13336343-13338002	1660
NONMMUT005997.2	NONMMUT005997.2	NONCODEv4	NONMMUT005997	-	10:67244014-67245394	1381
NONMMUT122975.1	NONMMUT122975.1	PMID24038472	CUFF.70424.1	-	6:122802889-122803692	804
NONMMUT068493.2	NONMMUT068493.2	NONCODEv4	NONMMUT068493	-	9:31396151-31399198	3048
NONMMUT000173.2	NONMMUT000173.2	NONCODEv4	NONMMUT000173	-	1:12743781-12746074	2294
NONMMUT097809.1	NONMMUT097809.1	PMID24463510	LocusForward_6250	-	16:5203680-5205035	254
NONMMUT061400.2	NONMMUT061400.2	PMID23951020	KnowTID_00006762	-	7:59223847-59226201	2355
NONMMUT032087.2	NONMMUT032087.2	NONCODEv3	mouse	-	18:38239573-38250187	653
NONMMUT058123.2	NONMMUT058123.2	NONCODEv3	n288407	-	6:97153166-97155065	1900
NONMMUT137135.1	NONMMUT137135.1	PMID24038472	CUFF.177354.1	-	X:85694755-85695654	900
NONMMUT040551.2	NONMMUT040551.2	NONCODEv4	NONMMUT040551	-	2:152811999-152813480	1482
NONMMUT128879.1	NONMMUT128879.1	PMID24463510	blastnHuman.ENSG00000224973	-	8:73192462-73192706	245
NONMMUT094577.1	NONMMUT094577.1	PMID24463510	LocusReverse_37616	-	14:69832136-69840520	668
NONMMUT040160.2	NONMMUT040160.2	PMID26117828	PNCT_MMU158425	-	2:140395471-140420485	1042
NONMMUT030139.2	NONMMUT030139.2	NONCODEv4	NONMMUT030139	-	17:56609911-56610943	888
ENSMUST00000189404	NONMMUT000824.2	gencode	-	Gm28151	1:46849529-46850479	951
NONMMUT062223.2	NONMMUT062223.2	noncodeV3	n289464	-	7:74542826-74544113	1288
NONMMUT121058.1	NONMMUT121058.1	PMID24038472	CUFF.57864.1	-	5:109840865-109841971	1107
NONMMUT110731.1	NONMMUT110731.1	PMID24038472	CUFF.27406.1	-	3:19909919-19910632	714
NONMMUT022245.2	NONMMUT022245.2	PMID23951020	KnowTID_00002389	-	14:106228799-106231081	2283
NONMMUT092275.1	NONMMUT092275.1	PMID24038472	CUFF.138263.1	-	13:108007500-108017059	9560
NONMMUT078000.1	NONMMUT078000.1	PMID24038472	CUFF.4667.1	-	1:69523296-69524814	1519
NONMMUT098451.1	NONMMUT098451.1	PMID24038472	CUFF.152344.1	-	16:40308965-40311726	2762
NONMMUT133906.1	NONMMUT133906.1	PMID24038472	CUFF.88164.1	-	9:14346917-14348354	1438
ENSMUST00000197661	NONMMUT016524.2	PMID26117828	PNCT_MMU086612	Gm43385	13:19162036-19193558	501
ENSMUST00000197663	NONMMUT051196.2	gencode	-	Gm42684	5:8669520-8673134	3615
NONMMUT109888.1	NONMMUT109888.1	PMID24038472	CUFF.25033.1	-	2:148425709-148426506	798
ENSMUST00000198527	NONMMUT042218.2	NONCODEv4	NONMMUT042218	4632415L05Rik	3:19894898-19898984	4087
ENSMUST00000198522	ENSMUST00000198522	ensembl:lincRNA	-	5430416N02Rik	5:100428994-100429515	435
NONMMUT129615.1	NONMMUT129615.1	PMID25277336	TCONS_00005338	-	8:115267656-115268418	636
NONMMUT028114.2	NONMMUT028114.2	NONCODEv4	NONMMUT028114	-	17:7938405-7942031	3627
NONMMUT042385.2	NONMMUT042385.2	NONCODEv4	NONMMUT042385	-	3:30178417-30181359	2943
NONMMUT053051.2	NONMMUT053051.2	noncodeV3	n275249	-	5:90314665-90317435	2771
MSTRG.7339.1	-	-	-	-	12:16586954-16588228	1255
ENSMUST00000199690	NONMMUT044600.2	NONCODEv4	NONMMUT044600	A530041M06Rik	3:104499320-104501607	2288
ENSMUST00000194311	NONMMUT001948.2	gencode	-	Gm38130	1:88653085-88654845	1761
NONMMUT109917.1	NONMMUT109917.1	PMID24038472	CUFF.25086.1	-	2:150393962-150395368	1407
ENSMUST00000194317	NONMMUT077604.1	gencode	-	Gm38115	1:36913601-36916539	2413
ENSMUST00000194316	ENSMUST00000194316	ensembl:TEC	-	Gm36955	1:54518610-54520270	1661
ENSMUST00000145789	NONMMUT008588.2	gencode	-	Gm11999	11:11642203-11685400	813
NONMMUT109445.1	NONMMUT109445.1	PMID24038472	CUFF.20741.1	-	2:102284063-102285686	1624
NONMMUT065336.2	NONMMUT065336.2	NONCODEv4	NONMMUT065336	-	8:39121070-39123975	2906
NONMMUT098150.1	NONMMUT098150.1	PMID24463510	-	-	16:22548013-22563551	2748
ENSMUST00000098916	ENSMUST00000098916	ensembl:protein_coding	-	Gm10699	8:14090461-14092590	2130
NONMMUT073221.2	NONMMUT073221.2	NONCODEv4	NONMMUT073221	-	X:94977217-94986923	4367
NONMMUT001323.2	NONMMUT001323.2	NONCODEv4	NONMMUT001323	-	1:66722832-66724449	1618
NONMMUT025588.2	NONMMUT025588.2	NONCODEv4	NONMMUT025588	-	16:13901420-13902998	1579
NONMMUT035346.2	NONMMUT035346.2	NONCODEv4	NONMMUT035346	-	19:61122448-61124844	2397
NONMMUT038417.2	NONMMUT038417.2	Name	Gm17661	-	2:90917643-90917914	272
NONMMUT090034.1	NONMMUT090034.1	PMID24038472	CUFF.8455.1	-	13:61824798-61825414	617
NONMMUT055598.2	NONMMUT055598.2	noncodeV3	n274379	-	6:5087717-5091734	4018
ENSMUST00000153969	NONMMUT043981.2	PMID26117828	TCONS_00007636	Gm15417	3:89395996-89398146	275
NONMMUT072152.2	NONMMUT072152.2	noncodeV3	n288348	-	X:37097052-37097799	748
NONMMUT013837.2	NONMMUT013837.2	NONCODEv4	NONMMUT013837	-	12:31654484-31654778	295
NONMMUT113860.1	NONMMUT113860.1	PMID24038472	CUFF.35274.1	-	3:115676568-115677180	613
ENSMUST00000200437	NONMMUT044042.2	gencode	-	4930537H20Rik	3:90292301-90293983	1683
NONMMUT127961.1	NONMMUT127961.1	PMID24038472	CUFF.78562.1_dup1	-	7:145220850-145223696	2847
NONMMUT130446.1	NONMMUT130446.1	PMID24038472	CUFF.81396.1	-	8:32830104-32831376	1273
NONMMUT063293.2	NONMMUT063293.2	NONCODEv4	NONMMUT063293	-	7:113367129-113368553	1425
NONMMUT047576.2	NONMMUT047576.2	NONCODEv4	NONMMUT047576	-	4:62391549-62393399	1851
ENSMUST00000201742	NONMMUT051959.2	NONCODEv3	n293918	Gm43860	5:35551260-35553964	2705
NONMMUT067844.2	NONMMUT067844.2	Name	Gm20796	-	8:20882380-20883115	736
NONMMUT096457.1	NONMMUT096457.1	PMID24463510	LocusForward_20591	-	15:97161843-97173017	577
NONMMUT036513.2	NONMMUT036513.2	noncodeV3	n272988	-	2:29785764-29787652	1889
NONMMUT119824.1	NONMMUT119824.1	PMID24038472	CUFF.59035.1	-	5:149642725-149643498	774
NONMMUT017396.2	NONMMUT017396.2	NONCODEv4	NONMMUT017396	-	13:48854762-48857180	2419
NONMMUT127279.1	NONMMUT127279.1	PMID24038472	CUFF.77266.1	-	7:70337036-70337676	641
NONMMUT068229.2	NONMMUT068229.2	noncodeV3	n291084	-	9:20444667-20459989	631
NONMMUT007703.2	NONMMUT007703.2	noncodeV3	n297183	-	10:120781788-120782314	527
NONMMUT071081.2	NONMMUT071081.2	NONCODEv4	NONMMUT071081	-	9:110606879-110609305	2019
NONMMUT082010.1	NONMMUT082010.1	PMID24038472	CUFF.101965.1	-	10:59976716-59978559	1844
NONMMUT072428.2	NONMMUT072428.2	noncodeV3	n267532	-	X:52057127-52061037	3911
NONMMUT022786.2	NONMMUT022786.2	NONCODEv4	NONMMUT022786	-	15:12168355-12172282	3928
NONMMUT045394.2	NONMMUT045394.2	NONCODEv4	NONMMUT045394	-	3:135434022-135435687	1666
NONMMUT087034.1	NONMMUT087034.1	PMID24038472	CUFF.6846.1	-	12:51856754-51857513	760
NONMMUT033946.2	NONMMUT033946.2	NONCODEv4	NONMMUT033946	-	19:11818571-11821106	2536
NONMMUT070471.2	NONMMUT070471.2	NONCODEv4	NONMMUT070471	-	9:95399296-95400582	1287
NONMMUT035520.2	NONMMUT035520.2	NONCODEv4	NONMMUT035520	-	2:6876007-6878528	2522
NONMMUT020044.2	NONMMUT020044.2	PMID26117828	PNCT_MMU098185	-	14:25586547-25593936	4346
NONMMUT011097.2	NONMMUT011097.2	noncodeV3	n287891	-	11:83065752-83071246	717
NONMMUT131059.1	NONMMUT131059.1	PMID24038472	CUFF.87175.1	-	8:53573486-53574290	805
NONMMUT025609.2	NONMMUT025609.2	NONCODEv4	NONMMUT025609	-	16:14316165-14317333	1169
NONMMUT022581.2	NONMMUT022581.2	NONCODEv4	NONMMUT022581	-	15:3325355-3327427	2073
NONMMUT020241.2	NONMMUT020241.2	NONCODEv4	NONMMUT020241	-	14:31381213-31384938	3726
NONMMUT006271.2	NONMMUT006271.2	noncodeV3	n268109	-	10:76911854-76913615	1762
NONMMUT050657.2	NONMMUT050657.2	Name	Gm13071	-	4:149500633-149501008	376
NONMMUT088798.1	NONMMUT088798.1	PMID24038472	CUFF.123208.1_dup1	-	12:87415127-87417363	2237
NONMMUT038939.2	NONMMUT038939.2	noncodeV3	n285175	-	2:105001982-105004544	2563
NONMMUT022788.2	NONMMUT022788.2	NONCODEv4	NONMMUT022788	-	15:12169950-12172956	3007
NONMMUT027537.2	NONMMUT027537.2	PMID26117828	PNCT_MMU014370	-	16:86926350-86931581	1830
NONMMUT017542.2	NONMMUT017542.2	NONCODEv4	NONMMUT017542	-	13:52729370-52757205	2308
NONMMUT034870.2	NONMMUT034870.2	PMID23951020	NovelTID_00003639	-	19:45086003-45104374	1875
NONMMUT028470.2	NONMMUT028470.2	noncodeV3	n282029	-	17:21021850-21022629	780
NONMMUT024373.2	NONMMUT024373.2	PMID26117828	PNCT_MMU012742	-	15:82358508-82363240	2414
NONMMUT010109.2	NONMMUT010109.2	noncodeV3	n280478	-	11:61822153-61823874	1722
NONMMUT092476.1	NONMMUT092476.1	PMID24038472	CUFF.133762.1	-	14:16344767-16345674	908
NONMMUT045051.2	NONMMUT045051.2	PMID23951020	NovelTID_00004518	-	3:121896129-121903361	4767
NONMMUT022943.2	NONMMUT022943.2	NONCODEv4	NONMMUT022943	-	15:26772424-26774026	1603
NONMMUT065863.2	NONMMUT065863.2	NONCODEv4	NONMMUT065863	-	8:67956518-67997817	859
NONMMUT028517.2	NONMMUT028517.2	noncodeV3	n282755	-	17:21893039-21894890	1852
NONMMUT114690.1	NONMMUT114690.1	PMID24038472	CUFF.39024.1	-	4:15298973-15301178	2206
ENSMUST00000189171	NONMMUT096240.1	gencode	-	D130051D11Rik	15:85639747-85645934	6188
NONMMUT004484.2	NONMMUT004484.2	NONCODEv4	NONMMUT004484	-	1:194812704-194814455	1752
NONMMUT050025.2	NONMMUT050025.2	PMID23951020	KnowTID_00005485	-	4:134922116-134923421	1306
NONMMUT009695.2	NONMMUT009695.2	NONCODEv4	NONMMUT009695	-	11:51993579-51994175	597
NONMMUT014250.2	NONMMUT014250.2	NONCODEv4	NONMMUT014250	-	12:55048637-55050634	1998
NONMMUT136724.1	NONMMUT136724.1	PMID25277336	TCONS_00005995	-	X:12054486-12068341	652
NONMMUT065689.2	NONMMUT065689.2	PMID26117828	PNCT_MMU035101	-	8:57304563-57313839	1151
NONMMUT065708.2	NONMMUT065708.2	PMID26117828	PNCT_MMU035113	-	8:57506421-57510251	545
NONMMUT006299.2	NONMMUT006299.2	PMID23951020	KnowTID_00000987	-	10:77621095-77622192	1098
NONMMUT002702.2	NONMMUT002702.2	NONCODEv4	NONMMUT002702	-	1:134932320-134934662	2343
NONMMUT033178.2	NONMMUT033178.2	noncodeV3	n268672	-	18:78816194-78817291	1098
ENSMUST00000129191	NONMMUT005302.2	PMID235831	TCONS_00002367	E130307A14Rik	10:39621412-39732007	2011
NONMMUT019820.2	NONMMUT019820.2	PMID23951020	NovelTID_00002098	-	14:19724536-19743012	728
NONMMUT039313.2	NONMMUT039313.2	NONCODEv4	NONMMUT039313	-	2:118861994-118862836	843
NONMMUT021202.2	NONMMUT021202.2	PMID26117828	PNCT_MMU011187	-	14:62382292-62384299	725
NONMMUT080521.1	NONMMUT080521.1	PMID24038472	CUFF.2983.1	-	10:82160659-82161722	1064
NONMMUT109369.1	NONMMUT109369.1	PMID24038472	CUFF.20526.1	-	2:93938982-93940045	1064
NONMMUT020026.2	NONMMUT020026.2	PMID26117828	PNCT_MMU098167	-	14:25257525-25457798	1221
NONMMUT097386.1	NONMMUT097386.1	PMID24038472	CUFF.10986.1_dup2	-	15:77369585-77372288	414
NONMMUT035138.2	NONMMUT035138.2	noncodeV3	n288624	-	19:55526590-55529975	3386
NONMMUT100446.1	NONMMUT100446.1	PMID24463510	LocusReverse_6246	-	16:91416622-91417680	552
NONMMUT093063.1	NONMMUT093063.1	PMID24038472	CUFF.143425.1	-	14:60524050-60525054	1005
NONMMUT048106.2	NONMMUT048106.2	PMID26117828	PNCT_MMU025430	-	4:93418975-93427178	1657
NONMMUT010552.2	NONMMUT010552.2	NONCODEv4	NONMMUT010552	-	11:70975273-70976824	1552
NONMMUT064362.2	NONMMUT064362.2	NONCODEv4	NONMMUT064362	-	7:144476766-144477664	899
NONMMUT068762.2	NONMMUT068762.2	noncodeV3	n277043	-	9:42412344-42414688	2345
NONMMUT092218.1	NONMMUT092218.1	PMID24038472	CUFF.131853.1_dup1	-	13:104591368-104593180	1813
NONMMUT132978.1	NONMMUT132978.1	PMID24038472	CUFF.99618.1	-	9:83877858-83881377	3520
NONMMUT106808.1	NONMMUT106808.1	PMID24038472	CUFF.15561.1	-	2:30217596-30218279	684
NONMMUT078988.1	NONMMUT078988.1	PMID24463510	LocusReverse_74596	-	1:151739787-151754970	1675
NONMMUT029039.2	NONMMUT029039.2	NONCODEv4	NONMMUT029039	-	17:30030140-30033228	3089
NONMMUT104925.1	NONMMUT104925.1	PMID24463510	LocusReverse_2899	-	18:76235982-76241607	262
NONMMUT047033.2	NONMMUT047033.2	noncodeV3	n295049	-	4:44126220-44127255	1036
NONMMUT050937.2	NONMMUT050937.2	NONCODEv4	NONMMUT050937	-	4:155154194-155155429	1236
NONMMUT002466.2	NONMMUT002466.2	noncodeV3	n288385	-	1:127773081-127773866	786
NONMMUT051655.2	NONMMUT051655.2	NONCODEv4	NONMMUT051655	-	5:28322472-28326856	4385
NONMMUT109367.1	NONMMUT109367.1	PMID24038472	CUFF.19131.1	-	2:93935710-93938531	2822
NONMMUT014505.2	NONMMUT014505.2	NONCODEv4	NONMMUT014505	-	12:69930904-69931213	310
NONMMUT123114.1	NONMMUT123114.1	PMID24038472	CUFF.71022.1	-	6:133136033-133138248	2216
NONMMUT094719.1	NONMMUT094719.1	PMID24463510	blastnOpossum.LocusForward_20666	-	14:79580179-79580590	278
NONMMUT045716.2	NONMMUT045716.2	NONCODEv3	n293733	-	3:149011582-149014260	2679
ENSMUST00000193746	NONMMUT125174.1	gencode	-	Gm38059	7:49469712-49471710	1999
ENSMUST00000193744	NONMMUT078803.1	gencode	-	Gm38248	1:127978905-127984687	5783
NONMMUT092876.1	NONMMUT092876.1	PMID24038472	CUFF.142730.1	-	14:49197107-49199146	2040
NONMMUT037265.2	NONMMUT037265.2	NONCODEv4	NONMMUT037265	-	2:52155526-52158360	2835
NONMMUT104010.1	NONMMUT104010.1	PMID24038472	CUFF.163649.1	-	18:5201447-5202737	1291
NONMMUT065138.2	NONMMUT065138.2	NONCODEv3	n269454	-	8:32813960-32817350	3391
NONMMUT000875.2	NONMMUT000875.2	noncodeV3	n283672	-	1:52212545-52214477	1933
NONMMUT043337.2	NONMMUT043337.2	noncodeV3	n289948	-	3:65150084-65152929	2846
ENSMUST00000144738	NONMMUT074723.2	PMID26117828	TCONS_00013118	Gm15726	X:169979047-169985232	509
NONMMUT012799.2	NONMMUT012799.2	noncodeV3	n264541	-	11:116181721-116185122	3402
NONMMUT021464.2	NONMMUT021464.2	noncodeV3	n265630	-	14:70255026-70259699	4674
NONMMUT109754.1	NONMMUT109754.1	PMID24038472	CUFF.23927.1	-	2:136679158-136680062	905
NONMMUT099693.1	NONMMUT099693.1	PMID24038472	CUFF.152056.1	-	16:38389259-38390255	997
NONMMUT006208.2	NONMMUT006208.2	NONCODEv4	NONMMUT006208	-	10:75483429-75484962	1534
NONMMUT122997.1	NONMMUT122997.1	PMID24463510	LocusForward_85392	-	6:124857775-124861532	1769
NONMMUT011730.2	NONMMUT011730.2	NONCODEv4	NONMMUT011730	-	11:96579219-96582455	3131
NONMMUT033627.2	NONMMUT033627.2	PMID23951020	KnowTID_00004042	-	19:5830960-5835079	2224
NONMMUT058609.2	NONMMUT058609.2	NONCODEv4	NONMMUT058609	-	6:119393861-119396299	2439
NONMMUT030181.2	NONMMUT030181.2	NONCODEv4	NONMMUT030181	-	17:61780733-61781032	300
NONMMUT101174.1	NONMMUT101174.1	PMID24038472	CUFF.166665.1	-	17:51846161-51847262	1102
NONMMUT076805.1	NONMMUT076805.1	PMID24038472	CUFF.10989.1	-	1:177271160-177271812	653
NONMMUT024486.2	NONMMUT024486.2	PMID26117828	PNCT_MMU012798	-	15:85653513-85696570	3260
NONMMUT021012.2	NONMMUT021012.2	PMID26117828	PNCT_MMU101266	-	14:55671941-55674067	1658
NONMMUT016493.2	NONMMUT016493.2	NONCODEv4	NONMMUT016493	-	13:17715972-17716868	897
ENSMUST00000194292	NONMMUT043016.2	NONCODEv4	NONMMUT043016	Gm10728	3:51906987-51908816	1829
ENSMUST00000194293	NONMMUT035503.2	noncodeV3	n284577	Gm38386	2:6479690-6483110	3421
NONMMUT089257.1	NONMMUT089257.1	PMID24038472	CUFF.125645.1	-	13:9183178-9185978	2801
NONMMUT091001.1	NONMMUT091001.1	PMID24038472	CUFF.132138.1	-	13:24006524-24007322	799
ENSMUST00000202719	ENSMUST00000202719	ensembl:antisense	-	Gm42469	5:130220451-130223065	2615
NONMMUT134775.1	NONMMUT134775.1	PMID24038472	CUFF.99411.1	-	9:79748328-79749597	1270
NONMMUT092878.1	NONMMUT092878.1	PMID24038472	CUFF.142732.1	-	14:49200528-49201919	1392
NONMMUT075398.1	NONMMUT075398.1	PMID24038472	CUFF.3122.1	-	1:44042902-44043564	663
NONMMUT066491.2	NONMMUT066491.2	noncodeV3	n273214	-	8:86645716-86650661	4946
NONMMUT080325.1	NONMMUT080325.1	PMID24038472	CUFF.102599.1	-	10:67575484-67577058	1575
NONMMUT040528.2	NONMMUT040528.2	NONCODEv4	NONMMUT040528	-	2:152416864-152417800	937
NONMMUT120496.1	NONMMUT120496.1	PMID24038472	CUFF.54184.1	-	5:52099673-52103131	3459
ENSMUST00000127631	NONMMUT065865.2	PMID235831	TCONS_00032284	Gm15991	8:67956770-67978051	942
NONMMUT009057.2	NONMMUT009057.2	noncodeV3	n272996	-	11:29526413-29538373	2264
NONMMUT005573.2	NONMMUT005573.2	PMID26117828	PNCT_MMU057365	-	10:51526340-51531159	1233
ENSMUST00000143857	NONMMUT109672.1	PMID24463510	-	Gm14022	2:129060946-129065686	691
NONMMUT088421.1	NONMMUT088421.1	PMID24038472	CUFF.126181.1	-	12:54662187-54665466	3280
NONMMUT023194.2	NONMMUT023194.2	PMID23951020	NovelTID_00002371	-	15:36945142-36949719	910
NONMMUT057919.2	NONMMUT057919.2	NONCODEv4	NONMMUT057919	-	6:89316317-89317498	1182
NONMMUT088885.1	NONMMUT088885.1	PMID24038472	CUFF.129391.3	-	12:99170580-99172427	1848
NONMMUT007351.2	NONMMUT007351.2	PMID26117828	PNCT_MMU003683	-	10:111594885-111610526	2585
NONMMUT089917.1	NONMMUT089917.1	PMID24038472	CUFF.134564.1	-	13:55577170-55578660	1491
NONMMUT002114.2	NONMMUT002114.2	NONCODEv4	NONMMUT002114	-	1:95583050-95585360	2311
ENSMUST00000132370	NONMMUT003856.2	ensembl	-	4933439K11Rik	1:172538133-172550669	599
ENSMUST00000132378	NONMMUT009895.2	PMID235831	TCONS_00004345	2010001A14Rik	11:57795519-57801414	543
NONMMUT095677.1	NONMMUT095677.1	PMID24038472	CUFF.142764.1	-	15:38084679-38087643	2965
NONMMUT023037.2	NONMMUT023037.2	PMID26117828	PNCT_MMU012062	-	15:32779110-32796042	1243
NONMMUT018373.2	NONMMUT018373.2	NONCODEv4	NONMMUT018373	-	13:75874819-75875496	678
NONMMUT098212.1	NONMMUT098212.1	PMID24038472	CUFF.157548.2	-	16:25522681-25523365	685
NONMMUT005047.2	NONMMUT005047.2	PMID23951020	NovelTID_00000894	-	10:24841393-24842855	1274
NONMMUT046470.2	NONMMUT046470.2	noncodeV3	n263666	-	4:24898103-24903497	1028
NONMMUT007185.2	NONMMUT007185.2	NONCODEv4	NONMMUT007185	-	10:105187669-105189401	1733
NONMMUT021915.2	NONMMUT021915.2	noncodeV3	n279208	-	14:93685139-93686805	1662
NONMMUT099552.1	NONMMUT099552.1	PMID24463510	LocusReverse_6076	-	16:24087425-24090094	1318
NONMMUT120498.1	NONMMUT120498.1	PMID24038472	CUFF.54186.1	-	5:52104573-52107526	2954
NONMMUT028177.2	NONMMUT028177.2	NONCODEv3	n287496	-	17:10202604-10204965	2362
NONMMUT066904.2	NONMMUT066904.2	noncodeV3	n279419	-	8:102780190-102781042	853
NONMMUT051900.2	NONMMUT051900.2	NONCODEv4	NONMMUT051900	-	5:34173890-34174691	802
NONMMUT009625.2	NONMMUT009625.2	NONCODEv3	n283329	-	11:50811367-50814023	2657
NONMMUT077242.1	NONMMUT077242.1	PMID24038472	CUFF.21.1_dup1	-	1:4725801-4726600	800
NONMMUT024114.2	NONMMUT024114.2	noncodeV3	n276477	-	15:77917146-77920390	3245
NONMMUT133056.1	NONMMUT133056.1	PMID24038472	CUFF.94586.1	-	9:89369059-89370758	1700
NONMMUT013847.2	NONMMUT013847.2	NONCODEv4	NONMMUT013847	-	12:31938656-31939855	1200
NONMMUT077819.1	NONMMUT077819.1	PMID24038472	CUFF.3674.1	-	1:54467169-54467789	621
NONMMUT078893.1	NONMMUT078893.1	PMID24463510	CUFF.135679	-	1:136576310-136577698	1263
NONMMUT005406.2	NONMMUT005406.2	noncodeV3	n297558	-	10:41907655-41908421	767
NONMMUT019872.2	NONMMUT019872.2	NONCODEv4	NONMMUT019872	-	14:20695887-20702998	381
NONMMUT076108.1	NONMMUT076108.1	PMID24463510	LocusForward_75470	-	1:106796709-106797744	416
NONMMUT072344.2	NONMMUT072344.2	noncodeV3	n288715	-	X:49257284-49260304	3021
NONMMUT044678.2	NONMMUT044678.2	NONCODEv4	NONMMUT044678	-	3:106543669-106546386	2718
NONMMUT092678.1	NONMMUT092678.1	PMID24463510	Locus_40260	-	14:32310499-32312693	1372
NONMMUT123617.1	NONMMUT123617.1	PMID26117828	PNCT_MMU202525	-	6:38292450-38295238	869
NONMMUT059755.2	NONMMUT059755.2	NONCODEv4	NONMMUT059755	-	7:4363965-4368489	4525
NONMMUT005350.2	NONMMUT005350.2	NONCODEv4	NONMMUT005350	-	10:40164074-40176302	1221
NONMMUT023651.2	NONMMUT023651.2	noncodeV3	n268084	-	15:59647182-59649812	2631
NONMMUT027116.2	NONMMUT027116.2	ensembl	-	-	16:64911273-64912278	1006
NONMMUT026640.2	NONMMUT026640.2	NONCODEv4	NONMMUT026640	-	16:41607893-41611644	3752
NONMMUT026543.2	NONMMUT026543.2	NONCODEv4	NONMMUT026543	-	16:38208750-38210570	1821
NONMMUT119888.1	NONMMUT119888.1	PMID24038472	CUFF.50458.1	-	5:4160337-4161911	1575
NONMMUT107579.1	NONMMUT107579.1	PMID24463510	blastnHuman.LocusReverse_21269	-	2:103796968-103798595	251
NONMMUT113397.1	NONMMUT113397.1	PMID24038472	CUFF.31842.1	-	3:67548782-67550439	1658
NONMMUT051350.2	NONMMUT051350.2	noncodeV3	n277269	-	5:19257703-19261233	3531
NONMMUT125589.1	NONMMUT125589.1	PMID24038472	CUFF.78358.1	-	7:90215234-90216214	981
NONMMUT052918.2	NONMMUT052918.2	noncodeV3	n288661	-	5:81469031-81472614	3584
NONMMUT084696.1	NONMMUT084696.1	PMID24038472	CUFF.117776.1	-	11:119094816-119096271	1456
NONMMUT029373.2	NONMMUT029373.2	Name	1110038B12Rik	-	17:34950263-34952492	761
NONMMUT019399.2	NONMMUT019399.2	noncodeV3	n281151	-	13:114102672-114105566	2895
NONMMUT133058.1	NONMMUT133058.1	PMID24038472	CUFF.100009.1	-	9:89373981-89374696	716
NONMMUT029052.2	NONMMUT029052.2	NONCODEv4	NONMMUT029052	-	17:30576300-30577429	1130
NONMMUT128512.1	NONMMUT128512.1	PMID24038472	CUFF.85625.1	-	8:39178115-39179533	1419
NONMMUT061176.2	NONMMUT061176.2	noncodeV3	n278625	-	7:45540829-45543245	2417
NONMMUT036389.2	NONMMUT036389.2	NONCODEv4	NONMMUT036389	-	2:26957119-26959542	2424
NONMMUT021263.2	NONMMUT021263.2	PMID23951020	KnowTID_00002321	-	14:63852716-63855485	2770
NONMMUT084735.1	NONMMUT084735.1	PMID24038472	CUFF.122680.1	-	11:121319925-121320699	775
NONMMUT014782.2	NONMMUT014782.2	noncodeV3	n295644	-	12:79081454-79082307	854
NONMMUT018764.2	NONMMUT018764.2	noncodeV3	n282417	-	13:97185793-97188537	2745
NONMMUT003514.2	NONMMUT003514.2	noncodeV3	n275422	-	1:163245122-163246777	1656
NONMMUT100947.1	NONMMUT100947.1	PMID24038472	CUFF.165352.1	-	17:33312130-33312825	696
NONMMUT072876.2	NONMMUT072876.2	NONCODEv4	NONMMUT072876	-	X:74451096-74453778	2683
NONMMUT031006.2	NONMMUT031006.2	noncodeV3	n287645	-	17:86551381-86553706	2326
NONMMUT119886.1	NONMMUT119886.1	PMID24038472	CUFF.50457.1	-	5:4156251-4157830	1580
NONMMUT037685.2	NONMMUT037685.2	PMID23951020	NovelTID_00003804	-	2:67971232-67995195	313
NONMMUT108537.1	NONMMUT108537.1	PMID24038472	CUFF.19132.1	-	2:177489822-177490865	1044
NONMMUT079932.1	NONMMUT079932.1	PMID24463510	LocusForward_60995	-	10:25298541-25303561	642
NONMMUT026616.2	NONMMUT026616.2	noncodeV3	n279477	-	16:40458643-40461053	2411
NONMMUT081607.1	NONMMUT081607.1	PMID25277336	TCONS_00000640	-	10:17930451-17944373	478
NONMMUT098612.1	NONMMUT098612.1	PMID24038472	CUFF.158988.1	-	16:41396041-41400800	4760
NONMMUT073242.2	NONMMUT073242.2	NONCODEv4	NONMMUT073242	-	X:95960470-95963226	2051
NONMMUT069361.2	NONMMUT069361.2	NONCODEv4	NONMMUT069361	-	9:59433052-59436770	3719
NONMMUT048354.2	NONMMUT048354.2	NONCODEv4	NONMMUT048354	-	4:101466161-101467771	1611
NONMMUT008823.2	NONMMUT008823.2	noncodeV3	n290423	-	11:21355357-21357944	2588
NONMMUT039500.2	NONMMUT039500.2	NONCODEv4	NONMMUT039500	-	2:121481129-121481514	386
NONMMUT009471.2	NONMMUT009471.2	noncodeV3	n285573	-	11:46153904-46155184	1281
NONMMUT039391.2	NONMMUT039391.2	noncodeV3	n272539	-	2:119959389-119960792	1404
NONMMUT016322.2	NONMMUT016322.2	noncodeV3	n286736	-	13:9321427-9322979	1553
NONMMUT086581.1	NONMMUT086581.1	PMID24038472	CUFF.119290.1	-	12:25418934-25422547	3609
NONMMUT003981.2	NONMMUT003981.2	NONCODEv3	n290105	-	1:178937110-178939199	2090
NONMMUT016478.2	NONMMUT016478.2	NONCODEv4	NONMMUT016478	-	13:17022937-17025987	3051
NONMMUT114643.1	NONMMUT114643.1	PMID24463510	-	-	4:11122806-11126999	1771
NONMMUT048777.2	NONMMUT048777.2	NONCODEv4	NONMMUT048777	-	4:115157433-115159273	1841
NONMMUT001891.2	NONMMUT001891.2	NONCODEv4	NONMMUT001891	-	1:87449870-87450769	900
NONMMUT065792.2	NONMMUT065792.2	NONCODEv4	NONMMUT065792	-	8:63020866-63025047	4182
NONMMUT033894.2	NONMMUT033894.2	noncodeV3	n289675	-	19:10512878-10515082	2205
NONMMUT001753.2	NONMMUT001753.2	noncodeV3	n265806	-	1:85103004-85266099	2856
NONMMUT111787.1	NONMMUT111787.1	PMID24463510	Locus_98842	-	3:102262389-102289503	2774
NONMMUT038073.2	NONMMUT038073.2	noncodeV3	n271419	-	2:77082901-77083838	938
NONMMUT102600.1	NONMMUT102600.1	PMID24038472	CUFF.162441.1	-	17:83951335-83952072	738
NONMMUT022725.2	NONMMUT022725.2	NONCODEv4	NONMMUT022725	-	15:9479217-9492247	2569
ENSMUST00000183670	NONMMUT069938.2	NONCODEv3	n282860	Gm27253	9:72268614-72274856	367
NONMMUT035583.2	NONMMUT035583.2	NONCODEv4	NONMMUT035583	-	2:9993377-9995190	1814
NONMMUT037187.2	NONMMUT037187.2	NONCODEv4	NONMMUT037187	-	2:48961956-48963734	1779
NONMMUT125044.1	NONMMUT125044.1	PMID24463510	LocusForward_56691	-	7:38275977-38282650	469
NONMMUT060056.2	NONMMUT060056.2	NONCODEv4	NONMMUT060056	-	7:16515167-16516828	1662
NONMMUT014274.2	NONMMUT014274.2	NONCODEv4	NONMMUT014274	-	12:55775115-55779040	3926
NONMMUT119258.1	NONMMUT119258.1	PMID24038472	CUFF.58531.1	-	5:115737191-115738645	1455
NONMMUT008182.2	NONMMUT008182.2	PMID26117828	PNCT_MMU004249	-	10:128744964-128746995	1887
NONMMUT085116.1	NONMMUT085116.1	PMID24038472	CUFF.115305.1	-	11:43413893-43414582	690
NONMMUT047308.2	NONMMUT047308.2	Name	Gm12470	-	4:53662296-53663344	1049
NONMMUT007732.2	NONMMUT007732.2	noncodeV3	n280019	-	10:121615648-121618931	3284
NONMMUT038238.2	NONMMUT038238.2	NONCODEv4	NONMMUT038238	-	2:83794300-83796831	2532
NONMMUT094290.1	NONMMUT094290.1	PMID24038472	CUFF.136579.1	-	14:40807004-40808119	1116
NONMMUT127573.1	NONMMUT127573.1	PMID24038472	CUFF.79811.1	-	7:100523911-100524924	1014
NONMMUT014658.2	NONMMUT014658.2	NONCODEv4	NONMMUT014657	-	12:73985907-73989065	3159
NONMMUT029698.2	NONMMUT029698.2	NONCODEv4	NONMMUT029698	-	17:42828282-42831027	2746
NONMMUT106853.1	NONMMUT106853.1	PMID24038472	CUFF.17041.1	-	2:30930454-30931444	991
NONMMUT063179.2	NONMMUT063179.2	NONCODEv4	NONMMUT063179	-	7:109985404-109986287	884
NONMMUT026247.2	NONMMUT026247.2	PMID26117828	PNCT_MMU013769	-	16:31927038-31932718	1281
NONMMUT018396.2	NONMMUT018396.2	NONCODEv4	NONMMUT018396	-	13:77112517-77114245	1729
NONMMUT136515.1	NONMMUT136515.1	PMID24038472	CUFF.180367.1	-	X:152067036-152068011	976
NONMMUT098574.1	NONMMUT098574.1	PMID24038472	CUFF.158943.1	-	16:41088998-41091643	2646
NONMMUT014021.2	NONMMUT014021.2	NONCODEv4	NONMMUT014021	-	12:40360503-40362884	2382
NONMMUT133053.1	NONMMUT133053.1	PMID24038472	CUFF.100005.1	-	9:89363828-89365946	2119
NONMMUT088620.1	NONMMUT088620.1	PMID24463510	LocusReverse_64733	-	12:76312517-76315521	574
NONMMUT098417.1	NONMMUT098417.1	PMID24038472	CUFF.158763.1	-	16:40141729-40142741	1013
NONMMUT127264.1	NONMMUT127264.1	PMID24038472	CUFF.73290.1_dup1	-	7:70282351-70282963	613
NONMMUT106459.1	NONMMUT106459.1	PMID24038472	CUFF.180600.1	-	19:59821829-59822555	727
NONMMUT046667.2	NONMMUT046667.2	PMID26117828	PNCT_MMU024629	-	4:34592144-34595231	230
NONMMUT023119.2	NONMMUT023119.2	noncodeV3	n275821	-	15:34874554-34875576	1023
NONMMUT040905.2	NONMMUT040905.2	NONCODEv4	NONMMUT040905	-	2:158858820-158859642	823
NONMMUT130655.1	NONMMUT130655.1	PMID24038472	CUFF.86517.1	-	8:48823815-48826937	3123
NONMMUT009434.2	NONMMUT009434.2	NONCODEv4	NONMMUT009434	-	11:44736045-44739999	3955
NONMMUT045389.2	NONMMUT045389.2	PMID23951020	KnowTID_00004879	-	3:135428193-135431700	3508
NONMMUT026581.2	NONMMUT026581.2	NONCODEv4	NONMMUT026581	-	16:38768173-38768848	676
NONMMUT075846.1	NONMMUT075846.1	PMID24038472	CUFF.5376.1_dup1	-	1:82917460-82918670	1211
NONMMUT012862.2	NONMMUT012862.2	NONCODEv4	NONMMUT012862	-	11:116806579-116807280	702
NONMMUT071857.2	NONMMUT071857.2	PMID23951020	NovelTID_00006607	-	X:12310594-12338284	1555
NONMMUT114803.1	NONMMUT114803.1	PMID24463510	-	-	4:35225898-35262223	2526
NONMMUT002765.2	NONMMUT002765.2	NONCODEv4	NONMMUT002765	-	1:136163289-136164830	1542
NONMMUT034713.2	NONMMUT034713.2	noncodeV3	n289518	-	19:40916899-40917940	1042
NONMMUT024676.2	NONMMUT024676.2	NONCODEv4	NONMMUT024676	-	15:92080508-92082978	2471
NONMMUT080757.1	NONMMUT080757.1	PMID24038472	CUFF.110101.1	-	10:96666878-96667708	831
NONMMUT117909.1	NONMMUT117909.1	PMID24038472	CUFF.50815.1	-	5:8628430-8629071	642
NONMMUT030403.2	NONMMUT030403.2	noncodeV3	n275308	-	17:70750677-70753664	2988
NONMMUT001195.2	NONMMUT001195.2	NONCODEv4	NONMMUT001195	-	1:61880305-61882506	2202
NONMMUT067910.2	NONMMUT067910.2	noncodeV3	n275328	-	9:4746616-4750069	3454
NONMMUT114175.1	NONMMUT114175.1	PMID24038472	CUFF.34343.1	-	3:131363507-131365170	1664
NONMMUT093707.1	NONMMUT093707.1	PMID24038472	CUFF.10314.1	-	14:118181458-118182120	663
NONMMUT016090.2	NONMMUT016090.2	NONCODEv4	NONMMUT016090	-	12:113475959-113476262	304
ENSMUST00000188271	NONMMUT025015.2	gencode	-	2310068J16Rik	15:99972164-99973287	1124
ENSMUST00000188277	ENSMUST00000188277	ensembl:processed_transcript	-	2610203C20Rik	9:41474829-41590476	681
NONMMUT089898.1	NONMMUT089898.1	PMID24038472	CUFF.128754.1	-	13:54670993-54672204	1212
NONMMUT004296.2	NONMMUT004296.2	NONCODEv4	NONMMUT004296	-	1:189778641-189780540	1900
NONMMUT106926.1	NONMMUT106926.1	PMID24463510	LocusForward_31665	-	2:37423112-37429811	1172
NONMMUT088222.1	NONMMUT088222.1	PMID24038472	CUFF.124832.1	-	12:34637811-34638508	698
NONMMUT050879.2	NONMMUT050879.2	NONCODEv4	NONMMUT050879	-	4:154316673-154318327	1655
NONMMUT085856.1	NONMMUT085856.1	PMID25277336	TCONS_00001180	-	11:104389601-104398809	552
NONMMUT046701.2	NONMMUT046701.2	NONCODEv4	NONMMUT046701	-	4:35154868-35157439	2561
NONMMUT125485.1	NONMMUT125485.1	PMID24463510	-	-	7:79920756-79924378	1856
NONMMUT132257.1	NONMMUT132257.1	PMID24038472	CUFF.95344.1	-	9:32054280-32055179	900
NONMMUT080451.1	NONMMUT080451.1	PMID24463510	LocusForward_61109	-	10:78352424-78355688	1646
NONMMUT112514.1	NONMMUT112514.1	PMID24038472	CUFF.38098.1	-	3:157555529-157560717	5189
NONMMUT004140.2	NONMMUT004140.2	PMID26117828	TCONS_00000462	-	1:182489968-182493933	3042
NONMMUT069515.2	NONMMUT069515.2	NONCODEv4	NONMMUT069515	-	9:63398302-63399232	931
NONMMUT073054.2	NONMMUT073054.2	NONCODEv4	NONMMUT073054	-	X:85167647-85170963	3317
NONMMUT019742.2	NONMMUT019742.2	NONCODEv4	NONMMUT019742	-	14:17658235-17659789	369
NONMMUT109724.1	NONMMUT109724.1	PMID24463510	LocusReverse_32176	-	2:132839407-132840509	655
NONMMUT100746.1	NONMMUT100746.1	PMID24038472	CUFF.164128.1	-	17:21043490-21045648	2159
NONMMUT038638.2	NONMMUT038638.2	NONCODEv4	NONMMUT038638	-	2:93279074-93281279	2206
NONMMUT132737.1	NONMMUT132737.1	PMID24038472	CUFF.98070.1	-	9:65088073-65089077	1005
NONMMUT073621.2	NONMMUT073621.2	NONCODEv4	NONMMUT073621	-	X:106027276-106029027	1752
NONMMUT118239.1	NONMMUT118239.1	PMID24038472	CUFF.53262.1	-	5:34363376-34364383	1008
NONMMUT106619.1	NONMMUT106619.1	PMID24463510	-	-	2:11339490-11343946	1350
ENSMUST00000180652	NONMMUT052557.2	PMID235831	TCONS_00024974	Gm26725	5:66151212-66174945	1113
NONMMUT042412.2	NONMMUT042412.2	noncodeV3	n293103	-	3:30900469-30902961	2493
NONMMUT115964.1	NONMMUT115964.1	PMID24038472	CUFF.49294.1	-	4:146429558-146431348	1791
NONMMUT115421.1	NONMMUT115421.1	PMID24038472	CUFF.43187.1	-	4:108791510-108792473	964
ENSMUST00000137742	NONMMUT061005.2	PMID26117828	PNCT_MMU032563	Gm28496	7:44246726-44262720	2752
NONMMUT110883.1	NONMMUT110883.1	PMID24038472	CUFF.28740.1_dup1	-	3:35862379-35863687	1309
NONMMUT017405.2	NONMMUT017405.2	noncodeV3	n264344	-	13:49066090-49069764	3675
NONMMUT121864.1	NONMMUT121864.1	PMID24038472	CUFF.25720.1	-	6:17671973-17674390	2418
NONMMUT057742.2	NONMMUT057742.2	noncodeV3	n274966	-	6:86223115-86225238	2124
NONMMUT006019.2	NONMMUT006019.2	PMID23951020	NovelTID_00000516	-	10:67665499-67667235	700
ENSMUST00000146949	NONMMUT014085.2	Name	Gm15902	Gm15902	12:44959647-44970878	469
ENSMUST00000204588	NONMMUT059144.2	NONCODEv3	n289632	RP24-470M22.10	6:133110474-133112301	1828
NONMMUT081446.1	NONMMUT081446.1	PMID24038472	CUFF.98495.1	-	10:9246116-9248354	2239
ENSMUST00000116172	ENSMUST00000116172	ensembl:protein_coding	-	Gm11175	8:70699538-70700080	543
NONMMUT049193.2	NONMMUT049193.2	noncodeV3	n275551	-	4:119329486-119331448	1963
NONMMUT021876.2	NONMMUT021876.2	noncodeV3	n266440	-	14:87428350-87429315	966
NONMMUT051329.2	NONMMUT051329.2	NONCODEv4	NONMMUT051329	-	5:18322119-18324632	2514
NONMMUT079060.1	NONMMUT079060.1	PMID24038472	CUFF.10062.1	-	1:154798059-154798751	693
NONMMUT132038.1	NONMMUT132038.1	PMID24038472	CUFF.93915.1	-	9:13862381-13863761	1381
NONMMUT111666.1	NONMMUT111666.1	PMID24038472	CUFF.20224.1	-	3:95724265-95725376	1112
NONMMUT000150.2	NONMMUT000150.2	NONCODEv4	NONMMUT000150	-	1:10170144-10172269	2126
NONMMUT077044.1	NONMMUT077044.1	PMID24038472	CUFF.11704.1	-	1:187364567-187368114	3548
NONMMUT027628.2	NONMMUT027628.2	NONCODEv4	NONMMUT027628	-	16:90440655-90441987	1333
NONMMUT048803.2	NONMMUT048803.2	NONCODEv4	NONMMUT048803	-	4:116008347-116009510	1164
NONMMUT008140.2	NONMMUT008140.2	NONCODEv4	NONMMUT008140	-	10:128307373-128307784	412
NONMMUT016285.2	NONMMUT016285.2	NONCODEv4	NONMMUT016285	-	13:8453240-8455315	2076
NONMMUT057462.2	NONMMUT057462.2	noncodeV3	n265922_dup14	-	6:73212710-73218725	3435
NONMMUT106591.1	NONMMUT106591.1	PMID24463510	-	-	2:6466085-6478620	1166
NONMMUT010723.2	NONMMUT010723.2	noncodeV3	n283726	-	11:75524638-75527908	3271
NONMMUT122909.1	NONMMUT122909.1	PMID24038472	CUFF.69996.1	-	6:117950075-117953357	3283
NONMMUT100679.1	NONMMUT100679.1	PMID24038472	CUFF.13061.1	-	17:17016548-17016963	416
NONMMUT070068.2	NONMMUT070068.2	noncodeV3	n271057	-	9:75503194-75506183	2990
NONMMUT044308.2	NONMMUT044308.2	noncodeV3	n289123	-	3:96632888-96633789	902
NONMMUT050478.2	NONMMUT050478.2	noncodeV3	n280549	-	4:145103881-145105836	1956
ENSMUST00000202328	NONMMUT052556.2	noncodeV3	n265621	Gm43323	5:66080209-66084466	4258
NONMMUT114178.1	NONMMUT114178.1	PMID24038472	CUFF.34346.1	-	3:131369576-131370448	873
NONMMUT046057.2	NONMMUT046057.2	noncodeV3	n265818	-	4:6755394-6757861	2468
NONMMUT012784.2	NONMMUT012784.2	PMID26117828	TCONS_00002159	-	11:116030602-116041405	1120
ENSMUST00000206519	NONMMUT033790.2	Name	AC025794.1	Snhg1	19:8723487-8726442	2728
NONMMUT130447.1	NONMMUT130447.1	PMID24038472	CUFF.81397.1	-	8:32831542-32835388	3847
NONMMUT085678.1	NONMMUT085678.1	PMID24038472	CUFF.115336.1	-	11:94531569-94532690	1122
ENSMUST00000206512	NONMMUT063826.2	NONCODEv4	NONMMUT063826	RP23-178C20.6	7:128538932-128539543	612
ENSMUST00000206516	ENSMUST00000206516	ensembl:TEC	-	RP23-325D10.4	7:127800094-127802762	2669
NONMMUT013316.2	NONMMUT013316.2	noncodeV3	n286100	-	12:5201929-5205107	3179
ENSMUST00000141652	NONMMUT044568.2	Name	Gm15472	Gm15472	3:103863166-103864423	847
NONMMUT042608.2	NONMMUT042608.2	noncodeV3	n286818	-	3:36167201-36170021	2821
NONMMUT032670.2	NONMMUT032670.2	noncodeV3	n274198	-	18:64397045-64398486	1442
NONMMUT032889.2	NONMMUT032889.2	noncodeV3	n274782	-	18:69391440-69395611	4172
NONMMUT000106.2	NONMMUT000106.2	NONCODEv4	NONMMUT000106	-	1:9667415-9668325	911
NONMMUT108061.1	NONMMUT108061.1	PMID24038472	CUFF.23509.1	-	2:144790203-144791393	1191
NONMMUT009155.2	NONMMUT009155.2	NONCODEv3	n265117	-	11:31817984-31824547	965
NONMMUT005564.2	NONMMUT005564.2	NONCODEv4	NONMMUT005564	-	10:50740468-50742937	2470
NONMMUT087649.1	NONMMUT087649.1	PMID24038472	CUFF.124500.1	-	12:106091303-106093194	1892
NONMMUT039536.2	NONMMUT039536.2	NONCODEv4	NONMMUT039536	-	2:122147717-122149358	1642
ENSMUST00000123473	NONMMUT032662.2	PMID26117828	TCONS_00005707	St8sia3os	18:64269400-64277171	652
NONMMUT097647.1	NONMMUT097647.1	PMID24463510	Locus_22375	-	15:96705909-96708391	1971
NONMMUT023755.2	NONMMUT023755.2	NONCODEv4	NONMMUT023755	-	15:64020241-64060428	2614
NONMMUT112908.1	NONMMUT112908.1	PMID24038472	CUFF.27653.1	-	3:24694428-24696223	1796
NONMMUT085676.1	NONMMUT085676.1	PMID24038472	CUFF.115323.3	-	11:94276788-94277886	1099
NONMMUT133089.1	NONMMUT133089.1	PMID24038472	CUFF.94620.1	-	9:89481824-89483069	1246
NONMMUT099372.1	NONMMUT099372.1	PMID24038472	CUFF.12884.1_dup2	-	16:98019197-98020523	1327
NONMMUT062256.2	NONMMUT062256.2	noncodeV3	n293445	-	7:75700864-75702924	2061
NONMMUT095267.1	NONMMUT095267.1	PMID24463510	blastnPan.Locus_176763	-	15:12359757-12360205	273
NONMMUT128613.1	NONMMUT128613.1	PMID24463510	LocusForward_42112	-	8:47685616-47699403	357
NONMMUT116311.1	NONMMUT116311.1	PMID24038472	CUFF.39531.1	-	4:23747570-23749424	1855
NONMMUT026023.2	NONMMUT026023.2	NONCODEv4	NONMMUT026023	-	16:24275613-24296172	481
NONMMUT081500.1	NONMMUT081500.1	PMID24038472	CUFF.98551.1	-	10:9475733-9476852	1120
NONMMUT051830.2	NONMMUT051830.2	NONCODEv4	NONMMUT051830	-	5:32498755-32501075	2321
ENSMUST00000197583	NONMMUT052109.2	gencode	-	Gm43023	5:43575821-43577926	2106
NONMMUT116005.1	NONMMUT116005.1	PMID24463510	LocusForward_101742	-	4:150016049-150025514	278
NONMMUT060626.2	NONMMUT060626.2	NONCODEv4	NONMMUT060626	-	7:30957409-30961619	3660
NONMMUT128279.1	NONMMUT128279.1	PMID24038472	CUFF.84848.1	-	8:18815553-18816907	1355
NONMMUT042604.2	NONMMUT042604.2	NONCODEv4	NONMMUT042604	-	3:36091231-36094896	3666
NONMMUT124615.1	NONMMUT124615.1	PMID24038472	CUFF.72067.1	-	6:145844123-145846123	2001
NONMMUT000447.2	NONMMUT000447.2	NONCODEv4	NONMMUT000447	-	1:30949980-30950186	207
NONMMUT062432.2	NONMMUT062432.2	PMID26117828	PNCT_MMU033371	-	7:80979970-80993424	1552
NONMMUT110447.1	NONMMUT110447.1	PMID24038472	CUFF.26805.1	-	2:181560808-181562915	2108
NONMMUT092183.1	NONMMUT092183.1	PMID24038472	CUFF.131771.1	-	13:103732213-103734360	2148
ENSMUST00000199155	ENSMUST00000199155	ensembl:lincRNA	-	Platr4	3:41487679-41493190	2161
NONMMUT031491.2	NONMMUT031491.2	NONCODEv4	NONMMUT031491	-	18:11729054-11730693	1640
NONMMUT096507.1	NONMMUT096507.1	PMID24038472	CUFF.154777.1	-	15:99884875-99886568	1694
ENSMUST00000194053	NONMMUT079110.1	gencode	-	Gm37943	1:156872177-156876120	3944
NONMMUT002692.2	NONMMUT002692.2	noncodeV3	n294015	-	1:134754659-134758572	3914
NONMMUT063959.2	NONMMUT063959.2	NONCODEv4	NONMMUT063959	-	7:132821215-132823067	1853
NONMMUT124672.1	NONMMUT124672.1	PMID24038472	CUFF.72798.1	-	7:4901640-4903353	1714
NONMMUT041276.2	NONMMUT041276.2	noncodeV3	n284673	-	2:167235966-167240526	4561
NONMMUT055971.2	NONMMUT055971.2	noncodeV3	n267916	-	6:24625207-24626010	804
NONMMUT064755.2	NONMMUT064755.2	noncodeV3	n267531	-	8:17356180-17358373	2194
NONMMUT110246.1	NONMMUT110246.1	PMID24038472	CUFF.27049.1	-	2:170317619-170319372	1754
NONMMUT046141.2	NONMMUT046141.2	refseq	NR_030693	-	4:9770585-9823411	3969
NONMMUT050894.2	NONMMUT050894.2	NONCODEv4	NONMMUT050894	-	4:154630691-154636367	5677
NONMMUT053137.2	NONMMUT053137.2	NONCODEv4	NONMMUT053137	-	5:93106217-93106771	555
NONMMUT080493.1	NONMMUT080493.1	PMID24463510	-	-	10:81194610-81210878	4375
NONMMUT043169.2	NONMMUT043169.2	PMID26117828	PNCT_MMU022783	-	3:57304445-57311787	2530
NONMMUT096509.1	NONMMUT096509.1	PMID24038472	CUFF.147771.1	-	15:99887045-99889278	2234
NONMMUT062658.2	NONMMUT062658.2	noncodeV3	n281259	-	7:90042697-90043916	1220
NONMMUT031363.2	NONMMUT031363.2	noncodeV3	n288145	-	18:5734752-5736815	2064
NONMMUT035507.2	NONMMUT035507.2	NONCODEv4	NONMMUT035507	-	2:6581322-6582560	1239
NONMMUT048633.2	NONMMUT048633.2	NONCODEv4	NONMMUT048633	-	4:109014417-109017065	2618
NONMMUT057111.2	NONMMUT057111.2	noncodeV3	n291290	-	6:56714500-56715732	1233
NONMMUT124624.1	NONMMUT124624.1	PMID24038472	CUFF.72101.1	-	6:146541206-146542244	1039
NONMMUT034028.2	NONMMUT034028.2	NONCODEv4	NONMMUT034028	-	19:16355484-16359034	3551
NONMMUT098373.1	NONMMUT098373.1	PMID24038472	CUFF.158699.1	-	16:40046610-40047315	706
NONMMUT031439.2	NONMMUT031439.2	noncodeV3	n290381	-	18:10096937-10098813	1877
NONMMUT125594.1	NONMMUT125594.1	PMID25277336	TCONS_00004972	-	7:92356779-92357608	363
NONMMUT052905.2	NONMMUT052905.2	PMID26117828	PNCT_MMU192667	-	5:81049531-81051739	2202
NONMMUT033185.2	NONMMUT033185.2	noncodeV3	n277901	-	18:79076532-79079381	2850
NONMMUT004757.2	NONMMUT004757.2	NONCODEv4	NONMMUT004757	-	10:13299295-13301437	2143
NONMMUT003482.2	NONMMUT003482.2	NONCODEv4	NONMMUT003482	-	1:162221298-162222830	1533
NONMMUT103022.1	NONMMUT103022.1	PMID24463510	Locus_2568	-	18:24297023-24300553	578
ENSMUST00000139891	ENSMUST00000139891	ensembl:processed_transcript	-	E130307A14Rik	10:39639475-39645655	628
NONMMUT092554.1	NONMMUT092554.1	PMID24038472	CUFF.9370.1	-	14:24390869-24391431	563
NONMMUT137117.1	NONMMUT137117.1	PMID24038472	CUFF.183545.1	-	X:79383191-79384338	1148
NONMMUT014904.2	NONMMUT014904.2	Name	Gm16570	-	12:81589435-81589870	436
NONMMUT008929.2	NONMMUT008929.2	NONCODEv4	NONMMUT008929	-	11:23697126-23698795	1670
NONMMUT035432.2	NONMMUT035432.2	noncodeV3	n294927	-	2:4622173-4622534	362
NONMMUT102257.1	NONMMUT102257.1	PMID24038472	CUFF.166926.2	-	17:55910660-55911832	1041
NONMMUT135828.1	NONMMUT135828.1	PMID24038472	CUFF.175133.1	-	X:20413375-20414425	1051
NONMMUT108129.1	NONMMUT108129.1	PMID24038472	CUFF.25231.1	-	2:151521206-151523213	2008
NONMMUT018460.2	NONMMUT018460.2	NONCODEv4	NONMMUT018460	-	13:81065928-81066466	539
NONMMUT107025.1	NONMMUT107025.1	PMID24038472	CUFF.17476.1	-	2:52774783-52775577	795
NONMMUT009278.2	NONMMUT009278.2	noncodeV3	n280381	-	11:35771788-35773440	1653
NONMMUT031722.2	NONMMUT031722.2	NONCODEv4	NONMMUT031722	-	18:24592981-24595674	2694
NONMMUT003096.2	NONMMUT003096.2	PMID26117828	PNCT_MMU001558	-	1:150453960-150456397	1697
NONMMUT032525.2	NONMMUT032525.2	NONCODEv4	NONMMUT032525	-	18:60474255-60474480	226
ENSMUST00000188852	NONMMUT029057.2	ensembl	-	1700097N02Rik	17:30622441-30626905	845
NONMMUT006871.2	NONMMUT006871.2	noncodeV3	n284198	-	10:93474994-93477736	2743
NONMMUT106553.1	NONMMUT106553.1	PMID24038472	CUFF.12418.1	-	2:3818188-3824958	6771
NONMMUT114382.1	NONMMUT114382.1	PMID24038472	CUFF.35269.1	-	3:149230833-149232035	1203
NONMMUT131914.1	NONMMUT131914.1	PMID24038472	CUFF.93272.1	-	8:129188899-129190710	1812
NONMMUT020357.2	NONMMUT020357.2	PMID23951020	KnowTID_00002447	-	14:34768973-34770016	1044
NONMMUT006327.2	NONMMUT006327.2	NONCODEv4	NONMMUT006327	-	10:78248274-78264032	2055
NONMMUT051130.2	NONMMUT051130.2	NONCODEv4	NONMMUT051130	-	5:4192402-4192759	358
NONMMUT012133.2	NONMMUT012133.2	noncodeV3	n268749	-	11:102289301-102291093	1793
NONMMUT124840.1	NONMMUT124840.1	PMID24038472	CUFF.27835.1	-	7:27824027-27825185	1159
NONMMUT011403.2	NONMMUT011403.2	noncodeV3	n267934	-	11:88112477-88116111	3635
NONMMUT085590.1	NONMMUT085590.1	PMID24038472	CUFF.119562.1	-	11:86817473-86818567	1095
NONMMUT052551.2	NONMMUT052551.2	NONCODEv3	n264163	-	5:66016557-66018892	2336
NONMMUT039782.2	NONMMUT039782.2	noncodeV3	n294913	-	2:129094438-129096274	1837
ENSMUST00000152600	NONMMUT006694.2	NONCODEv4	NONMMUT006694	Gm15344	10:86692119-86693095	421
NONMMUT003149.2	NONMMUT003149.2	NONCODEv4	NONMMUT003149	-	1:151890849-151891695	847
NONMMUT034247.2	NONMMUT034247.2	noncodeV3	n273594	-	19:24521743-24524478	2736
NONMMUT113348.1	NONMMUT113348.1	PMID24038472	CUFF.29973.1	-	3:62226909-62228064	1156
NONMMUT034511.2	NONMMUT034511.2	NONCODEv4	NONMMUT034511	-	19:33589971-33590999	1029
NONMMUT084773.1	NONMMUT084773.1	PMID25277336	TCONS_00001032	-	11:5787268-5788209	605
NONMMUT032297.2	NONMMUT032297.2	noncodeV3	n271855	-	18:47251643-47253835	2193
NONMMUT014727.2	NONMMUT014727.2	noncodeV3	n295549	-	12:76797963-76799460	1498
NONMMUT039013.2	NONMMUT039013.2	noncodeV3	n263530	-	2:106644093-106646996	2904
NONMMUT098208.1	NONMMUT098208.1	PMID24463510	Locus_6472	-	16:25072082-25073424	1049
NONMMUT011116.2	NONMMUT011116.2	refseq	NR_028364	-	11:83293430-83294929	1500
ENSMUST00000198772	NONMMUT121548.1	gencode	-	Gm43702	5:140029631-140032176	2546
NONMMUT006430.2	NONMMUT006430.2	NONCODEv4	NONMMUT006430	-	10:80714568-80718986	3728
NONMMUT044675.2	NONMMUT044675.2	NONCODEv3	n283391	-	3:106506741-106510417	3677
NONMMUT068842.2	NONMMUT068842.2	noncodeV3	n265123	-	9:44340015-44342307	2293
ENSMUST00000145515	NONMMUT074407.2	PMID235831	TCONS_00036095	3010001F23Rik	X:152369028-152416698	858
NONMMUT051888.2	NONMMUT051888.2	NONCODEv4	NONMMUT051888	-	5:33888372-33888917	546
NONMMUT026082.2	NONMMUT026082.2	noncodeV3	n282807	-	16:27422704-27423229	526
NONMMUT068670.2	NONMMUT068670.2	NONCODEv4	NONMMUT068670	-	9:40290932-40291596	665
NONMMUT035971.2	NONMMUT035971.2	NONCODEv4	NONMMUT035971	-	2:18839220-18841409	2030
NONMMUT114116.1	NONMMUT114116.1	PMID24038472	CUFF.34174.1	-	3:127433709-127441779	8071
NONMMUT047125.2	NONMMUT047125.2	noncodeV3	n266133	-	4:46099573-46101050	1478
NONMMUT021299.2	NONMMUT021299.2	NONCODEv4	NONMMUT021299	-	14:64806938-64809615	2678
NONMMUT120468.1	NONMMUT120468.1	PMID24038472	CUFF.54153.1	-	5:52015581-52016659	1079
ENSMUST00000206494	ENSMUST00000206494	ensembl:TEC	-	RP23-137A24.3	7:80344082-80347993	3912
ENSMUST00000099676	NONMMUT105897.1	ensembl	-	AW112010	19:11047617-11050566	770
ENSMUST00000206492	ENSMUST00000206492	ensembl:antisense	-	RP23-335G1.1	7:116336004-116338633	1889
NONMMUT021974.2	NONMMUT021974.2	NONCODEv4	NONMMUT021974	-	14:99072166-99073652	1487
NONMMUT021443.2	NONMMUT021443.2	PMID26117828	TCONS_00003793	-	14:69733181-69740794	328
NONMMUT014273.2	NONMMUT014273.2	NONCODEv4	NONMMUT014273	-	12:55731118-55733534	2417
NONMMUT118721.1	NONMMUT118721.1	PMID24038472	CUFF.53054.1	-	5:89257362-89258642	1281
NONMMUT107184.1	NONMMUT107184.1	PMID24038472	CUFF.18868.1	-	2:67597739-67598518	780
NONMMUT015355.2	NONMMUT015355.2	noncodeV3	n289718	-	12:99366544-99369913	3370
NONMMUT083741.1	NONMMUT083741.1	PMID25277336	TCONS_00000901	-	11:59678732-59679542	268
NONMMUT025936.2	NONMMUT025936.2	noncodeV3	n288334	-	16:22525274-22526687	1414
NONMMUT009159.2	NONMMUT009159.2	NONCODEv4	NONMMUT009159	-	11:31870912-31872673	1762
NONMMUT010448.2	NONMMUT010448.2	noncodeV3	n288786	-	11:69802136-69802935	800
NONMMUT097666.1	NONMMUT097666.1	PMID24038472	CUFF.154487.1	-	15:97234988-97236159	1172
NONMMUT051066.2	NONMMUT051066.2	noncodeV3	n295457	-	4:156220196-156221305	1110
NONMMUT004066.2	NONMMUT004066.2	PMID23951020	KnowTID_00000358	-	1:181144257-181145777	1521
NONMMUT002538.2	NONMMUT002538.2	noncodeV3	n289325	-	1:130722812-130724353	1542
NONMMUT034704.2	NONMMUT034704.2	NONCODEv4	NONMMUT034704	-	19:40830478-40831105	488
NONMMUT073392.2	NONMMUT073392.2	noncodeV3	n267850	-	X:102055872-102058514	2643
NONMMUT116389.1	NONMMUT116389.1	PMID24038472	CUFF.39718.1	-	4:24177230-24177929	700
NONMMUT058170.2	NONMMUT058170.2	NONCODEv4	NONMMUT058170	-	6:98967702-98971793	4092
ENSMUST00000174173	NONMMUT029376.2	PMID23951020	KnowTID_00003662	1110038B12Rik	17:34951446-34952468	635
NONMMUT120805.1	NONMMUT120805.1	PMID24038472	CUFF.56389.1	-	5:93083909-93085575	1667
NONMMUT009284.2	NONMMUT009284.2	NONCODEv4	NONMMUT009284	-	11:35904629-35907915	3287
NONMMUT124050.1	NONMMUT124050.1	PMID24038472	CUFF.67640.1	-	6:88172651-88173579	929
ENSMUST00000156767	NONMMUT056786.2	Name	Zfp783	Zfp783	6:47945497-47951334	1058
NONMMUT133327.1	NONMMUT133327.1	PMID24038472	CUFF.100424.1	-	9:95586102-95587025	924
NONMMUT120259.1	NONMMUT120259.1	PMID24038472	CUFF.53548.1	-	5:38519846-38520781	936
NONMMUT104065.1	NONMMUT104065.1	PMID24038472	CUFF.170067.1	-	18:7851576-7852482	907
NONMMUT129642.1	NONMMUT129642.1	PMID23951020	NovelTID_00006077	-	8:117646830-117647466	637
NONMMUT036775.2	NONMMUT036775.2	noncodeV3	n294007	-	2:33765486-33782882	2704
NONMMUT121599.1	NONMMUT121599.1	PMID25277336	TCONS_00004542	-	5:143020926-143021611	265
NONMMUT081510.1	NONMMUT081510.1	PMID24038472	CUFF.98563.1	-	10:9500342-9500985	644
NONMMUT126043.1	NONMMUT126043.1	PMID24038472	CUFF.76548.1	-	7:117679104-117680242	1139
NONMMUT104190.1	NONMMUT104190.1	PMID24038472	CUFF.164541.1	-	18:21116670-21117403	734
NONMMUT051525.2	NONMMUT051525.2	NONCODEv4	NONMMUT051525	-	5:24129272-24132512	3241
NONMMUT065361.2	NONMMUT065361.2	noncodeV3	n272455	-	8:40383939-40385875	1937
NONMMUT000347.2	NONMMUT000347.2	NONCODEv4	NONMMUT000347	-	1:23262229-23264751	2523
NONMMUT035311.2	NONMMUT035311.2	NONCODEv4	NONMMUT035311	-	19:60544162-60546676	2515
NONMMUT018350.2	NONMMUT018350.2	PMID26117828	TCONS_00003490	-	13:74611579-74617696	1865
NONMMUT017321.2	NONMMUT017321.2	noncodeV3	n266613	-	13:45555122-45556331	1210
NONMMUT086537.1	NONMMUT086537.1	PMID24038472	CUFF.119139.1	-	12:24688936-24691655	2720
NONMMUT007492.2	NONMMUT007492.2	PMID23951020	KnowTID_00000825	-	10:116950581-116957232	379
ENSMUST00000199979	NONMMUT045154.2	gencode	-	Gm43009	3:126644461-126648026	3566
NONMMUT116321.1	NONMMUT116321.1	PMID24038472	CUFF.39566.1	-	4:23874265-23875905	1641
NONMMUT123448.1	NONMMUT123448.1	PMID24463510	Locus_93165	-	6:15822857-15824264	395
NONMMUT109780.1	NONMMUT109780.1	PMID24038472	CUFF.24083.1	-	2:136856743-136858407	1665
NONMMUT135409.1	NONMMUT135409.1	PMID24463510	Locus_104902	-	9:113070979-113140161	3692
NONMMUT070486.2	NONMMUT070486.2	noncodeV3	n296819	-	9:95561271-95562052	782
NONMMUT041329.2	NONMMUT041329.2	noncodeV3	n266728	-	2:167931215-167932245	1031
NONMMUT036067.2	NONMMUT036067.2	NONCODEv4	NONMMUT036067	-	2:22774408-22776850	2443
NONMMUT121770.1	NONMMUT121770.1	PMID24038472	CUFF.61903.1	-	6:7047078-7048206	1129
ENSMUST00000187706	NONMMUT096492.1	gencode	-	1700120C14Rik	15:99251836-99261784	326
NONMMUT112882.1	NONMMUT112882.1	PMID24038472	CUFF.27619.1	-	3:24601595-24602782	1188
NONMMUT005377.2	NONMMUT005377.2	noncodeV3	n281867	-	10:41274521-41275192	672
ENSMUST00000133341	NONMMUT079178.1	PMID24463510	-	Gm16548	1:164148591-164152217	1226
NONMMUT133104.1	NONMMUT133104.1	PMID24038472	CUFF.94637.1	-	9:89519246-89520395	1150
NONMMUT099747.1	NONMMUT099747.1	PMID24463510	-	-	16:45745175-45745873	670
NONMMUT006898.2	NONMMUT006898.2	noncodeV3	n275397	-	10:93966747-93968432	1686
NONMMUT127643.1	NONMMUT127643.1	PMID24038472	CUFF.80445.2	-	7:112598293-112603898	5606
NONMMUT065964.2	NONMMUT065964.2	noncodeV3	n264341	-	8:69987623-69989326	1704
NONMMUT025757.2	NONMMUT025757.2	NONCODEv4	NONMMUT025757	-	16:18332692-18334718	2027
NONMMUT007093.2	NONMMUT007093.2	PMID23951020	NovelTID_00001027	-	10:99455630-99460282	883
NONMMUT011841.2	NONMMUT011841.2	noncodeV3	n275579	-	11:97981839-98123731	1197
NONMMUT036069.2	NONMMUT036069.2	NONCODEv4	NONMMUT036069	-	2:22873624-22878837	693
NONMMUT105079.1	NONMMUT105079.1	PMID24038472	CUFF.170278.2	-	19:5319629-5326079	4240
NONMMUT067676.2	NONMMUT067676.2	NONCODEv4	NONMMUT067676	-	8:123953561-123954930	1370
NONMMUT059025.2	NONMMUT059025.2	NONCODEv4	NONMMUT059025	-	6:128359525-128362579	3055
NONMMUT081302.1	NONMMUT081302.1	PMID24038472	CUFF.103466.1	-	10:7897608-7899680	2073
NONMMUT088286.1	NONMMUT088286.1	PMID24463510	LocusReverse_65101	-	12:34976136-35008361	553
NONMMUT065517.2	NONMMUT065517.2	NONCODEv4	NONMMUT065517	-	8:47237721-47242337	4617
NONMMUT094184.1	NONMMUT094184.1	PMID24038472	CUFF.140961.1	-	14:27420264-27422356	2093
NONMMUT082246.1	NONMMUT082246.1	PMID24038472	CUFF.108522.1	-	10:79498135-79508009	9875
NONMMUT035099.2	NONMMUT035099.2	NONCODEv3	mouse	-	19:53864076-53864930	855
NONMMUT096520.1	NONMMUT096520.1	PMID24038472	CUFF.154854.1	-	15:100328104-100329523	1420
NONMMUT077402.1	NONMMUT077402.1	PMID24038472	CUFF.1115.1	-	1:17653359-17654265	907
NONMMUT006488.2	NONMMUT006488.2	noncodeV3	n295695	-	10:81394894-81395498	605
ENSMUST00000130063	NONMMUT073492.2	gencode	-	Ftx	X:103560907-103623754	4275
ENSMUST00000196822	NONMMUT052362.2	NONCODEv4	NONMMUT052362	Gm42481	5:57778873-57781050	2178
ENSMUST00000206967	ENSMUST00000206967	ensembl:sense_intronic	-	RP23-74N13.1	7:122995348-122995931	584
ENSMUST00000206961	ENSMUST00000206961	ensembl:processed_transcript	-	Snhg1	19:8724393-8725835	560
NONMMUT069289.2	NONMMUT069289.2	NONCODEv4	NONMMUT069289	-	9:57502048-57505443	2285
NONMMUT074538.2	NONMMUT074538.2	NONCODEv4	NONMMUT074538	-	X:159894168-159896077	1910
NONMMUT074699.2	NONMMUT074699.2	NONCODEv4	NONMMUT074699	-	X:169076787-169079054	2268
NONMMUT030855.2	NONMMUT030855.2	NONCODEv4	NONMMUT030855	-	17:83425138-83428385	3248
NONMMUT022530.2	NONMMUT022530.2	noncodeV3	n272174	-	14:122534460-122536630	2171
NONMMUT075531.1	NONMMUT075531.1	PMID24038472	CUFF.4183.1	-	1:59889294-59891773	2480
NONMMUT027000.2	NONMMUT027000.2	noncodeV3	n294605	-	16:57168868-57170364	1497
NONMMUT026040.2	NONMMUT026040.2	NONCODEv4	NONMMUT026040	-	16:24773170-24774325	1156
ENSMUST00000193173	NONMMUT002661.2	gencode	-	Gm37368	1:133775210-133778421	3212
ENSMUST00000193177	NONMMUT001981.2	noncodeV3	n276300	Gm37521	1:89825481-89827525	2045
NONMMUT082607.1	NONMMUT082607.1	PMID24038472	CUFF.106061.1	-	10:110065898-110073439	7542
NONMMUT038948.2	NONMMUT038948.2	NONCODEv3	n267803	-	2:105111156-105113443	2288
NONMMUT104497.1	NONMMUT104497.1	PMID24038472	CUFF.173071.1	-	18:46226108-46228413	2306
NONMMUT133891.1	NONMMUT133891.1	PMID24038472	CUFF.88146.1	-	9:14196470-14197234	765
NONMMUT056448.2	NONMMUT056448.2	noncodeV3	n294422	-	6:38433937-38435362	1426
NONMMUT081853.1	NONMMUT081853.1	PMID24038472	CUFF.105456.1	-	10:37084103-37084802	700
NONMMUT030982.2	NONMMUT030982.2	NONCODEv4	NONMMUT030982	-	17:85913619-85924762	9000
NONMMUT033101.2	NONMMUT033101.2	NONCODEv4	NONMMUT033101	-	18:75820666-75822579	1914
NONMMUT065892.2	NONMMUT065892.2	Name	Gm15549	-	8:68798867-68799488	622
NONMMUT035482.2	NONMMUT035482.2	NONCODEv4	NONMMUT035482	-	2:5887226-5889500	2246
NONMMUT001388.2	NONMMUT001388.2	noncodeV3	n269181	-	1:69026686-69028765	2080
NONMMUT058008.2	NONMMUT058008.2	NONCODEv4	NONMMUT058008	-	6:92167829-92169115	1287
NONMMUT038185.2	NONMMUT038185.2	NONCODEv4	NONMMUT038185	-	2:80516104-80517894	1791
NONMMUT058683.2	NONMMUT058683.2	noncodeV3	n283798	-	6:120935541-120937678	2138
NONMMUT050991.2	NONMMUT050991.2	NONCODEv4	NONMMUT050991	-	4:155761192-155763560	679
NONMMUT037793.2	NONMMUT037793.2	noncodeV3	n281894	-	2:71032872-71033500	629
NONMMUT081531.1	NONMMUT081531.1	PMID24038472	CUFF.98588.1	-	10:9557659-9558641	983
NONMMUT098164.1	NONMMUT098164.1	PMID24463510	LocusForward_6751	-	16:23129477-23136722	206
ENSMUST00000156395	NONMMUT011085.2	ensembl	-	Unc45bos	11:82924903-82933382	1306
NONMMUT073354.2	NONMMUT073354.2	NONCODEv4	NONMMUT073354	-	X:101427079-101428911	1833
NONMMUT085349.1	NONMMUT085349.1	PMID24038472	CUFF.117235.1	-	11:63675339-63676930	1592
NONMMUT036831.2	NONMMUT036831.2	noncodeV3	n275252	-	2:34802383-34803659	1277
NONMMUT098456.1	NONMMUT098456.1	PMID24038472	CUFF.152354.1	-	16:40521395-40524519	3125
NONMMUT001335.2	NONMMUT001335.2	NONCODEv4	NONMMUT001335	-	1:66798146-66800797	2652
NONMMUT026924.2	NONMMUT026924.2	NONCODEv4	NONMMUT026924	-	16:52388739-52390538	1800
NONMMUT074392.2	NONMMUT074392.2	gencode	-	-	X:152297306-152327488	1846
NONMMUT116360.1	NONMMUT116360.1	PMID24038472	CUFF.39657.1	-	4:24075083-24075883	801
NONMMUT124742.1	NONMMUT124742.1	PMID24038472	CUFF.73357.2	-	7:16625067-16634243	7721
NONMMUT066058.2	NONMMUT066058.2	NONCODEv3	n274920	-	8:71410732-71412276	1537
NONMMUT091216.1	NONMMUT091216.1	PMID24038472	CUFF.132904.1	-	13:41596440-41597070	631
NONMMUT081244.1	NONMMUT081244.1	PMID24463510	LocusForward_61215	-	10:127369513-127370186	250
NONMMUT021737.2	NONMMUT021737.2	NONCODEv4	NONMMUT021736	-	14:77904408-77907114	2707
NONMMUT065684.2	NONMMUT065684.2	PMID26117828	TCONS_00012134	-	8:57304290-57320841	954
NONMMUT132263.1	NONMMUT132263.1	PMID24038472	CUFF.95353.1	-	9:32070546-32073333	2788
ENSMUST00000203055	NONMMUT059576.2	NONCODEv4	NONMMUT059576	RP23-251M14.4	6:148361141-148364656	3516
NONMMUT028311.2	NONMMUT028311.2	PMID235831	TCONS_00013466	-	17:13756381-13760204	3713
NONMMUT018268.2	NONMMUT018268.2	PMID23951020	KnowTID_00002141	-	13:74460135-74462685	2551
NONMMUT063285.2	NONMMUT063285.2	noncodeV3	n267335	-	7:113219370-113220523	1138
ENSMUST00000200507	NONMMUT045425.2	gencode	-	Gm42822	3:136701211-136702739	1529
NONMMUT096445.1	NONMMUT096445.1	PMID24038472	CUFF.154467.1	-	15:96709801-96711399	1599
NONMMUT060550.2	NONMMUT060550.2	PMID23951020	KnowTID_00006521	-	7:30139914-30140747	834
NONMMUT091653.1	NONMMUT091653.1	PMID24038472	CUFF.129557.1	-	13:67217726-67221114	3389
NONMMUT035374.2	NONMMUT035374.2	noncodeV3	n273709	-	2:3304203-3307234	3032
ENSMUST00000162652	NONMMUT001772.2	PMID26117828	PNCT_MMU000836	Gm16026	1:85266701-85276176	683
NONMMUT080524.1	NONMMUT080524.1	PMID24038472	CUFF.2986.1	-	10:82167848-82169551	1704
NONMMUT025873.2	NONMMUT025873.2	PMID26117828	PNCT_MMU117448	-	16:20800292-20803385	1064
NONMMUT086071.1	NONMMUT086071.1	PMID24038472	CUFF.122573.1	-	11:120178206-120180611	2406
NONMMUT018542.2	NONMMUT018542.2	NONCODEv4	NONMMUT018542	-	13:85243541-85245352	1812
NONMMUT009121.2	NONMMUT009121.2	PMID23951020	KnowTID_00001244	-	11:30910062-30911147	1086
NONMMUT006796.2	NONMMUT006796.2	noncodeV3	n268918	-	10:91009965-91011858	1894
ENSMUST00000161307	NONMMUT055709.2	NONCODEv3	n413292	A430035B10Rik	6:8491040-8509078	527
NONMMUT086848.1	NONMMUT086848.1	PMID24038472	CUFF.124708.1	-	12:32390161-32391085	925
NONMMUT016846.2	NONMMUT016846.2	PMID26117828	TCONS_00003334	-	13:30231086-30235205	667
NONMMUT065966.2	NONMMUT065966.2	NONCODEv3	n264423	-	8:70012702-70013121	420
NONMMUT099374.1	NONMMUT099374.1	PMID24038472	CUFF.12887.1_dup1	-	16:98037103-98039198	2096
NONMMUT040586.2	NONMMUT040586.2	NONCODEv4	NONMMUT040586	-	2:153653034-153658897	3851
NONMMUT098364.1	NONMMUT098364.1	PMID24038472	CUFF.152157.1	-	16:40025705-40026902	1198
NONMMUT101404.1	NONMMUT101404.1	PMID24038472	CUFF.14344.1	-	17:70834245-70839139	4895
ENSMUST00000197729	NONMMUT120920.1	gencode	-	Gm43547	5:103879908-103880235	328
NONMMUT056657.2	NONMMUT056657.2	NONCODEv4	NONMMUT056657	-	6:43380427-43383029	2603
ENSMUST00000173950	NONMMUT029435.2	Name	Gm18733	Gm18733	17:35278559-35279414	856
NONMMUT027216.2	NONMMUT027216.2	noncodeV3	n271269	-	16:72704583-72707013	2431
NONMMUT050645.2	NONMMUT050645.2	noncodeV3	n274451	-	4:149392418-149395964	3547
NONMMUT029966.2	NONMMUT029966.2	noncodeV3	n295540	-	17:49993262-49994330	1069
NONMMUT031835.2	NONMMUT031835.2	NONCODEv4	NONMMUT031835	-	18:32235481-32236744	1264
NONMMUT006550.2	NONMMUT006550.2	NONCODEv4	NONMMUT006550	-	10:82754783-82756493	553
NONMMUT020487.2	NONMMUT020487.2	NONCODEv4	NONMMUT020487	-	14:43118784-43120206	1362
NONMMUT027948.2	NONMMUT027948.2	PMID26117828	PNCT_MMU014599	-	17:3099779-3114927	999
NONMMUT037925.2	NONMMUT037925.2	NONCODEv4	NONMMUT037925	-	2:73590401-73595541	1526
NONMMUT048447.2	NONMMUT048447.2	NONCODEv4	NONMMUT048447	-	4:105077522-105079036	1515
NONMMUT035421.2	NONMMUT035421.2	noncodeV3	n281533	-	2:4413771-4416361	2591
NONMMUT016545.2	NONMMUT016545.2	NONCODEv4	NONMMUT016545	-	13:20543852-20545668	1817
NONMMUT018280.2	NONMMUT018280.2	PMID23583100	TCONS_00008357	-	13:74505938-74617696	5181
NONMMUT136263.1	NONMMUT136263.1	PMID24038472	CUFF.184848.1	-	X:101497493-101499342	1850
NONMMUT101179.1	NONMMUT101179.1	PMID24038472	CUFF.166670.1	-	17:51858490-51859658	1169
NONMMUT029984.2	NONMMUT029984.2	NONCODEv4	NONMMUT029984	-	17:50815022-50819074	4053
NONMMUT060167.2	NONMMUT060167.2	NONCODEv3	n270962	-	7:19665457-19665660	204
NONMMUT032668.2	NONMMUT032668.2	NONCODEv4	NONMMUT032668	-	18:64391134-64393909	2776
NONMMUT016848.2	NONMMUT016848.2	NONCODEv4	NONMMUT016848	-	13:30361640-30363686	2047
NONMMUT026187.2	NONMMUT026187.2	NONCODEv4	NONMMUT026187	-	16:31186989-31188061	1073
NONMMUT066460.2	NONMMUT066460.2	NONCODEv3	n281964	-	8:85529696-85530636	941
NONMMUT109949.1	NONMMUT109949.1	PMID24463510	-	-	2:151947274-151955498	837
ENSMUST00000141797	NONMMUT028989.2	PMID26117828	TCONS_00005114	Gm16194	17:29114145-29133693	475
NONMMUT026383.2	NONMMUT026383.2	NONCODEv4	NONMMUT026383	-	16:34035916-34038136	2221
NONMMUT077396.1	NONMMUT077396.1	PMID24038472	CUFF.1111.1	-	1:17644655-17647350	2696
NONMMUT100818.1	NONMMUT100818.1	PMID24463510	LocusForward_24617	-	17:24528229-24528817	390
NONMMUT025334.2	NONMMUT025334.2	noncodeV3	n288189	-	16:6249685-6250229	545
NONMMUT028505.2	NONMMUT028505.2	refseq	NR_045766	-	17:21690212-21692213	2002
NONMMUT024502.2	NONMMUT024502.2	PMID24038472	CUFF.146571.1	-	15:85696581-85697978	1398
NONMMUT053016.2	NONMMUT053016.2	noncodeV3	n274810	-	5:88759311-88762817	3507
NONMMUT076800.1	NONMMUT076800.1	PMID24038472	CUFF.10984.1	-	1:177261302-177262128	827
NONMMUT113056.1	NONMMUT113056.1	PMID24038472	CUFF.30204.1	-	3:34008926-34010244	1319
NONMMUT013903.2	NONMMUT013903.2	NONCODEv4	NONMMUT013903	-	12:33321244-33323645	2402
NONMMUT093083.1	NONMMUT093083.1	PMID24038472	CUFF.143449.1	-	14:60591312-60594965	3654
NONMMUT026969.2	NONMMUT026969.2	noncodeV3	n268163	-	16:55992225-55995476	3252
ENSMUST00000202128	NONMMUT055386.2	noncodeV3	n283770	Gm15411	5:149013792-149015813	2022
NONMMUT094137.1	NONMMUT094137.1	PMID24038472	CUFF.134927.1	-	14:25398840-25400758	1919
ENSMUST00000188135	ENSMUST00000188135	ensembl:lincRNA	-	2310040G24Rik	6:86483376-86488204	527
NONMMUT019426.2	NONMMUT019426.2	NONCODEv4	NONMMUT019426	-	13:114954304-114955732	1429
NONMMUT034609.2	NONMMUT034609.2	NONCODEv4	NONMMUT034609	-	19:37258429-37264095	3056
NONMMUT084899.1	NONMMUT084899.1	PMID24038472	CUFF.113596.1	-	11:20187439-20188241	803
NONMMUT030379.2	NONMMUT030379.2	refseq	NR_026848	-	17:69416447-69419192	2746
NONMMUT001083.2	NONMMUT001083.2	PMID23951020	NovelTID_00000250	-	1:59408604-59417718	698
NONMMUT081999.1	NONMMUT081999.1	PMID24038472	CUFF.101690.1	-	10:58242247-58245970	3724
NONMMUT051533.2	NONMMUT051533.2	NONCODEv4	NONMMUT051533	-	5:24256822-24257037	216
NONMMUT037522.2	NONMMUT037522.2	NONCODEv4	NONMMUT037522	-	2:60960410-60962422	2013
NONMMUT028510.2	NONMMUT028510.2	NONCODEv4	NONMMUT028510	-	17:21746735-21748968	2234
ENSMUST00000100641	ENSMUST00000100641	ensembl:antisense	-	Gm10369	5:134676490-134680145	1148
NONMMUT129048.1	NONMMUT129048.1	PMID24038472	CUFF.89755.1	-	8:85614425-85615708	1284
NONMMUT066163.2	NONMMUT066163.2	NONCODEv4	NONMMUT066163	-	8:73199264-73200674	1411
NONMMUT007354.2	NONMMUT007354.2	PMID23951020	NovelTID_00000595	-	10:111594885-111610966	1201
ENSMUST00000199871	NONMMUT045857.2	noncodeV3	n287869	Gm42541	3:154139097-154141345	2249
ENSMUST00000199877	ENSMUST00000199877	ensembl:TEC	-	A530083M17Rik	3:153309370-153312745	3376
ENSMUST00000199879	NONMMUT052132.2	noncodeV3	n281202	Gm42983	5:44224510-44225324	815
NONMMUT064356.2	NONMMUT064356.2	NONCODEv4	NONMMUT064356	-	7:144435737-144436525	789
ENSMUST00000156401	NONMMUT115618.1	PMID24463510	-	1700080G11Rik	4:127531622-127532885	436
ENSMUST00000156409	NONMMUT050288.2	PMID26117828	TCONS_00008435	Gm13017	4:140391148-140396604	400
NONMMUT068873.2	NONMMUT068873.2	NONCODEv4	NONMMUT068873	-	9:44747910-44749740	1831
NONMMUT057895.2	NONMMUT057895.2	noncodeV3	n277132	-	6:88802710-88806015	3306
NONMMUT104937.1	NONMMUT104937.1	PMID24463510	LocusReverse_2865	-	18:77060495-77065157	2420
NONMMUT088618.1	NONMMUT088618.1	PMID24463510	LocusReverse_64954	-	12:76273243-76274276	487
NONMMUT008300.2	NONMMUT008300.2	NONCODEv4	NONMMUT008300	-	11:3625477-3625848	372
ENSMUST00000059110	NONMMUT060860.2	NONCODEv4	NONMMUT060860	Gm5590	7:39445830-39446174	345
NONMMUT063946.2	NONMMUT063946.2	noncodeV3	n281109	-	7:132361375-132365863	569
NONMMUT021238.2	NONMMUT021238.2	PMID26117828	TCONS_00003774	-	14:63372849-63378709	1290
NONMMUT111155.1	NONMMUT111155.1	PMID24038472	CUFF.31328.1	-	3:57867749-57868383	635
ENSMUST00000180592	NONMMUT071955.2	NONCODEv4	NONMMUT071955	Gm26652	X:19232963-19237856	373
ENSMUST00000180597	NONMMUT067467.2	Name	RP23-76C13.2	Gm26747	8:121421345-121427188	750
NONMMUT014985.2	NONMMUT014985.2	noncodeV3	n280060	-	12:83831830-83835974	4145
ENSMUST00000180595	NONMMUT013095.2	Name	AL669855.1	Gm16755	11:120486339-120488582	933
NONMMUT100579.1	NONMMUT100579.1	PMID24038472	CUFF.156588.1	-	17:6100515-6101385	871
NONMMUT040372.2	NONMMUT040372.2	PMID26117828	PNCT_MMU021182	-	2:148376211-148382194	1113
NONMMUT125491.1	NONMMUT125491.1	PMID24038472	CUFF.77703.2	-	7:80121703-80124203	2501
NONMMUT103917.1	NONMMUT103917.1	PMID24038472	CUFF.169846.1	-	18:84891261-84893254	1994
NONMMUT113709.1	NONMMUT113709.1	PMID24038472	CUFF.32405.1	-	3:100554756-100555571	816
NONMMUT097980.1	NONMMUT097980.1	PMID24038472	CUFF.156310.1	-	16:11267238-11269651	2414
NONMMUT006482.2	NONMMUT006482.2	noncodeV3	n417109	-	10:81365854-81366223	370
NONMMUT133539.1	NONMMUT133539.1	PMID25277336	TCONS_00005720	-	9:110482612-110484827	303
NONMMUT068758.2	NONMMUT068758.2	NONCODEv4	NONMMUT068758	-	9:42271665-42274493	1396
NONMMUT009973.2	NONMMUT009973.2	PMID26117828	PNCT_MMU005254	-	11:59505651-59508018	1546
NONMMUT010959.2	NONMMUT010959.2	NONCODEv4	NONMMUT010959	-	11:79463187-79467409	4223
NONMMUT035900.2	NONMMUT035900.2	noncodeV3	n279895	-	2:17621095-17622378	1284
ENSMUST00000183027	NONMMUT073477.2	Name	Jpx	Jpx	X:103493577-103494620	1044
NONMMUT037348.2	NONMMUT037348.2	Name	Gm13517	-	2:55775548-55777042	1495
NONMMUT046583.2	NONMMUT046583.2	noncodeV3	n277694	-	4:32449057-32451530	2474
NONMMUT030559.2	NONMMUT030559.2	PMID23951020	NovelTID_00003096	-	17:74055420-74079162	1568
ENSMUST00000201161	ENSMUST00000201161	ensembl:TEC	-	Gm9870	5:72912587-72914942	2356
NONMMUT038778.2	NONMMUT038778.2	noncodeV3	n290346	-	2:101638258-101640161	1904
NONMMUT092880.1	NONMMUT092880.1	PMID24038472	CUFF.142734.1	-	14:49204929-49205655	727
NONMMUT050267.2	NONMMUT050267.2	NONCODEv4	NONMMUT050267	-	4:139619192-139620379	1188
NONMMUT021450.2	NONMMUT021450.2	noncodeV3	n278743	-	14:70046106-70050909	4804
NONMMUT074088.2	NONMMUT074088.2	PMID26117828	PNCT_MMU039638	-	X:140525541-140534737	1115
NONMMUT033752.2	NONMMUT033752.2	NONCODEv4	NONMMUT033752	-	19:7472709-7476402	3694
NONMMUT086722.1	NONMMUT086722.1	PMID24038472	CUFF.119546.1	-	12:29054339-29057459	3121
NONMMUT014476.2	NONMMUT014476.2	NONCODEv4	NONMMUT014476	-	12:69473614-69475550	988
NONMMUT074383.2	NONMMUT074383.2	NONCODEv4	NONMMUT074383	-	X:152200211-152200732	522
NONMMUT103637.1	NONMMUT103637.1	PMID24038472	CUFF.167563.1	-	18:60760949-60761925	977
NONMMUT016481.2	NONMMUT016481.2	NONCODEv4	NONMMUT016481	-	13:17213877-17215500	364
NONMMUT093440.1	NONMMUT093440.1	PMID24038472	CUFF.139072.1	-	14:99259832-99262891	3060
NONMMUT030865.2	NONMMUT030865.2	PMID26117828	PNCT_MMU016322	-	17:83557350-83560533	1499
NONMMUT119837.1	NONMMUT119837.1	PMID24038472	CUFF.59263.1	-	5:150823795-150824401	607
NONMMUT040059.2	NONMMUT040059.2	noncodeV3	n290981	-	2:134929754-134932370	2617
NONMMUT100115.1	NONMMUT100115.1	PMID24038472	CUFF.154387.1	-	16:74959941-75123990	3029
NONMMUT022124.2	NONMMUT022124.2	NONCODEv4	NONMMUT022124	-	14:105110782-105113749	2968
NONMMUT114397.1	NONMMUT114397.1	PMID24038472	CUFF.35286.1	-	3:149288859-149291188	2330
NONMMUT019686.2	NONMMUT019686.2	noncodeV3	n288043	-	14:14025909-14030144	4236
NONMMUT040514.2	NONMMUT040514.2	ensembl	-	-	2:152185291-152185682	392
NONMMUT079937.1	NONMMUT079937.1	PMID24038472	CUFF.2168.1	-	10:25618118-25620878	2761
NONMMUT037441.2	NONMMUT037441.2	noncodeV3	n283734	-	2:59650025-59653247	3223
NONMMUT071052.2	NONMMUT071052.2	NONCODEv4	NONMMUT071052	-	9:110043525-110045715	2191
NONMMUT018769.2	NONMMUT018769.2	PMID23951020	KnowTID_00001912	-	13:97376234-97380465	935
NONMMUT106185.1	NONMMUT106185.1	PMID24038472	CUFF.179018.1	-	19:37339350-37341595	2246
NONMMUT058379.2	NONMMUT058379.2	noncodeV3	n268844	-	6:112663802-112664551	750
NONMMUT061841.2	NONMMUT061841.2	NONCODEv4	NONMMUT061841	-	7:63896749-63900239	2200
NONMMUT009045.2	NONMMUT009045.2	noncodeV3	n280839	-	11:29372330-29374276	1947
ENSMUST00000200184	NONMMUT120345.1	gencode	-	Gm42981	5:44492170-44495421	3252
MSTRG.5109.2	-	-	-	-	11:44675672-44680820	5127
NONMMUT093146.1	NONMMUT093146.1	PMID24463510	LocusForward_37209	-	14:64185421-64187721	1173
NONMMUT111365.1	NONMMUT111365.1	PMID24038472	CUFF.30645.1	-	3:69757407-69761113	3707
NONMMUT061974.2	NONMMUT061974.2	NONCODEv4	NONMMUT061974	-	7:68229293-68232450	3158
NONMMUT085065.1	NONMMUT085065.1	PMID25277336	TCONS_00001061	-	11:33972253-33973338	328
ENSMUST00000203158	ENSMUST00000203158	ensembl:TEC	-	RP23-82I13.6	6:88802243-88806015	3773
NONMMUT000350.2	NONMMUT000350.2	NONCODEv4	NONMMUT000350	-	1:23277833-23279013	1181
NONMMUT110026.1	NONMMUT110026.1	PMID24463510	LocusReverse_32627	-	2:156194109-156196566	752
NONMMUT101112.1	NONMMUT101112.1	PMID24038472	CUFF.166408.1	-	17:47932691-47934609	1919
NONMMUT016475.2	NONMMUT016475.2	NONCODEv4	NONMMUT016475	-	13:16291887-16341481	980
NONMMUT001345.2	NONMMUT001345.2	PMID26117828	PNCT_MMU000628	-	1:67096290-67104313	1456
NONMMUT076431.1	NONMMUT076431.1	PMID24038472	CUFF.8187.1	-	1:136642336-136642978	643
NONMMUT123439.1	NONMMUT123439.1	PMID24038472	CUFF.62172.1	-	6:13619642-13620549	908
NONMMUT010866.2	NONMMUT010866.2	NONCODEv4	NONMMUT010866	-	11:78042373-78043093	721
NONMMUT010927.2	NONMMUT010927.2	noncodeV3	n289891	-	11:78621077-78624584	3508
NONMMUT066970.2	NONMMUT066970.2	noncodeV3	n281876	-	8:105633750-105634871	1122
ENSMUST00000181973	NONMMUT001442.2	ensembl	-	D230017M19Rik	1:72236465-72266136	1649
NONMMUT110428.1	NONMMUT110428.1	PMID24463510	LocusReverse_31779	-	2:180545871-180580993	1293
NONMMUT058305.2	NONMMUT058305.2	noncodeV3	n270684	-	6:106788859-106790040	1182
NONMMUT125908.1	NONMMUT125908.1	PMID24038472	CUFF.29031.2	-	7:100675097-100679940	2910
NONMMUT024388.2	NONMMUT024388.2	NONCODEv4	NONMMUT024388	-	15:82889304-82893690	4387
NONMMUT025359.2	NONMMUT025359.2	NONCODEv4	NONMMUT025359	-	16:7080720-7084476	3757
NONMMUT130073.1	NONMMUT130073.1	PMID24038472	CUFF.80099.1	-	8:25214134-25215367	1234
NONMMUT013855.2	NONMMUT013855.2	ensembl	-	-	12:32354885-32355202	318
NONMMUT026791.2	NONMMUT026791.2	NONCODEv3	n274543	-	16:45693660-45697157	3498
ENSMUST00000188485	NONMMUT074752.2	NONCODEv3	n281829	Gm29650	Y:1048393-1049134	742
NONMMUT081018.1	NONMMUT081018.1	PMID25277336	TCONS_00000586	-	10:116279285-116284212	614
NONMMUT070544.2	NONMMUT070544.2	noncodeV3	n265290	-	9:96539301-96540868	1568
NONMMUT079310.1	NONMMUT079310.1	PMID24038472	CUFF.11331.1	-	1:173318861-173320438	1578
NONMMUT030784.2	NONMMUT030784.2	PMID23951020	NovelTID_00002928	-	17:81346433-81354705	1386
NONMMUT069390.2	NONMMUT069390.2	noncodeV3	n265323	-	9:59890252-59891716	1465
NONMMUT024798.2	NONMMUT024798.2	PMID26117828	PNCT_MMU114427	-	15:96177793-96181568	3770
NONMMUT039360.2	NONMMUT039360.2	noncodeV3	n278704	-	2:119576851-119578139	1289
NONMMUT130432.1	NONMMUT130432.1	PMID24038472	CUFF.81374.2	-	8:32758808-32763017	4210
NONMMUT005611.2	NONMMUT005611.2	noncodeV3	n281318	-	10:53333818-53337397	3580
NONMMUT047489.2	NONMMUT047489.2	PMID23951020	NovelTID_00004930	-	4:59252034-59254522	719
ENSMUST00000130490	NONMMUT122201.1	refseq	NR_027963	Zfp783	6:47943171-47954549	4419
NONMMUT093988.1	NONMMUT093988.1	PMID24038472	CUFF.140435.1	-	14:17149775-17152173	2399
NONMMUT014050.2	NONMMUT014050.2	noncodeV3	n277233	-	12:41219420-41221303	1884
ENSMUST00000196451	NONMMUT045629.2	gencode	-	Gm43707	3:144493986-144497172	3187
NONMMUT050778.2	NONMMUT050778.2	NONCODEv4	NONMMUT050778	-	4:151984684-151985355	672
NONMMUT003520.2	NONMMUT003520.2	NONCODEv4	NONMMUT003520	-	1:163389271-163392005	2735
NONMMUT100951.1	NONMMUT100951.1	PMID24038472	CUFF.159272.1	-	17:33412685-33413718	1034
NONMMUT022541.2	NONMMUT022541.2	NONCODEv4	NONMMUT022541	-	14:122959301-122961768	2468
NONMMUT044673.2	NONMMUT044673.2	NONCODEv3	n271954	-	3:106506165-106510562	4398
NONMMUT045553.2	NONMMUT045553.2	NONCODEv4	NONMMUT045553	-	3:142379599-142381849	2251
NONMMUT123223.1	NONMMUT123223.1	PMID24038472	CUFF.68310.1	-	6:140766370-140768109	1740
NONMMUT037697.2	NONMMUT037697.2	NONCODEv4	NONMMUT037697	-	2:68373246-68375222	1977
NONMMUT060117.2	NONMMUT060117.2	NONCODEv4	NONMMUT060117	-	7:18956220-18957835	1231
NONMMUT064111.2	NONMMUT064111.2	noncodeV3	n269363	-	7:139265799-139269903	4105
NONMMUT069373.2	NONMMUT069373.2	NONCODEv4	NONMMUT069373	-	9:59672814-59676700	3887
NONMMUT004119.2	NONMMUT004119.2	noncodeV3	n274327	-	1:182125869-182128499	2631
NONMMUT105157.1	NONMMUT105157.1	PMID23951020	NovelTID_00003571	-	19:10162223-10182719	349
NONMMUT020916.2	NONMMUT020916.2	NONCODEv4	NONMMUT020916	-	14:54418611-54422448	372
ENSMUST00000069573	NONMMUT079603.1	ensembl	-	1700034H15Rik	1:191899970-191907527	1461
NONMMUT003993.2	NONMMUT003993.2	NONCODEv3	n343298	-	1:179528059-179545983	2072
NONMMUT009794.2	NONMMUT009794.2	NONCODEv4	NONMMUT009794	-	11:54596155-54599313	3159
NONMMUT102309.1	NONMMUT102309.1	PMID24463510	-	-	17:63305447-63312974	1065
NONMMUT033868.2	NONMMUT033868.2	PMID26117828	PNCT_MMU017790	-	19:10039039-10040326	501
NONMMUT042447.2	NONMMUT042447.2	NONCODEv4	NONMMUT042447	-	3:32578587-32580005	1419
NONMMUT008927.2	NONMMUT008927.2	NONCODEv4	NONMMUT008927	-	11:23660323-23664367	4045
NONMMUT034346.2	NONMMUT034346.2	NONCODEv4	NONMMUT034346	-	19:29027907-29030166	2260
NONMMUT046166.2	NONMMUT046166.2	Name	Rps11-ps3	-	4:10946608-10947093	486
NONMMUT116864.1	NONMMUT116864.1	PMID26117828	PNCT_MMU180723	-	4:82326857-82329547	2556
NONMMUT109912.1	NONMMUT109912.1	PMID24038472	CUFF.23853.1	-	2:150388964-150389909	946
NONMMUT107230.1	NONMMUT107230.1	PMID24038472	CUFF.19022.1	-	2:67891368-67891997	630
NONMMUT018306.2	NONMMUT018306.2	PMID23583100	TCONS_00008385	-	13:74551350-74609300	3240
NONMMUT098229.1	NONMMUT098229.1	PMID24038472	CUFF.157715.1	-	16:29662591-29665798	3208
NONMMUT110974.1	NONMMUT110974.1	PMID24038472	CUFF.30547.1	-	3:40996403-40997808	1406
NONMMUT046180.2	NONMMUT046180.2	PMID23951020	KnowTID_00005363	-	4:11175873-11191217	2875
NONMMUT131745.1	NONMMUT131745.1	PMID24038472	CUFF.92287.1	-	8:115678852-115680559	1708
NONMMUT034671.2	NONMMUT034671.2	noncodeV3	n279353	-	19:38970097-38971036	940
NONMMUT108864.1	NONMMUT108864.1	PMID24038472	CUFF.13941.1	-	2:26883879-26884832	954
NONMMUT044663.2	NONMMUT044663.2	PMID26117828	TCONS_00007907	-	3:106019310-106024576	529
NONMMUT051595.2	NONMMUT051595.2	NONCODEv4	NONMMUT051595	-	5:25436538-25438246	1709
NONMMUT046405.2	NONMMUT046405.2	noncodeV3	n277416	-	4:21849192-21852263	3072
NONMMUT068719.2	NONMMUT068719.2	noncodeV3	n277908	-	9:41405374-41532087	2184
NONMMUT131722.1	NONMMUT131722.1	PMID24038472	CUFF.92324.1	-	8:115588861-115590103	1243
NONMMUT096121.1	NONMMUT096121.1	PMID24038472	CUFF.145677.1	-	15:77378014-77379209	1196
NONMMUT098354.1	NONMMUT098354.1	PMID24038472	CUFF.158664.1	-	16:39985360-39994414	9055
NONMMUT115327.1	NONMMUT115327.1	PMID24038472	CUFF.41676.1_dup1	-	4:99186089-99187425	1337
NONMMUT042449.2	NONMMUT042449.2	NONCODEv4	NONMMUT042449	-	3:32582125-32584368	2244
NONMMUT003888.2	NONMMUT003888.2	NONCODEv4	NONMMUT003888	-	1:175243377-175244956	1580
NONMMUT124914.1	NONMMUT124914.1	PMID24463510	-	-	7:31149529-31172684	2946
ENSMUST00000159412	NONMMUT024581.2	PMID26117828	TCONS_00004189	1810021B22Rik	15:89071198-89075211	430
NONMMUT088227.1	NONMMUT088227.1	PMID24038472	CUFF.119784.1	-	12:34657069-34658665	1597
NONMMUT031014.2	NONMMUT031014.2	NONCODEv4	NONMMUT031014	-	17:86773270-86774648	1379
NONMMUT063409.2	NONMMUT063409.2	NONCODEv4	NONMMUT063409	-	7:118768017-118768593	577
NONMMUT063462.2	NONMMUT063462.2	noncodeV3	n286585	-	7:120731888-120733474	1587
NONMMUT055605.2	NONMMUT055605.2	NONCODEv4	NONMMUT055605	-	6:5263210-5264852	1643
NONMMUT113865.1	NONMMUT113865.1	PMID24038472	CUFF.33297.1	-	3:115697388-115698380	993
NONMMUT026849.2	NONMMUT026849.2	noncodeV3	n273450	-	16:48921775-48925459	3685
NONMMUT000066.2	NONMMUT000066.2	noncodeV3	n268331	-	1:6735250-6738187	2938
ENSMUST00000201281	NONMMUT054674.2	NONCODEv4	NONMMUT054674	2210412B16Rik	5:130131327-130131824	498
NONMMUT025031.2	NONMMUT025031.2	noncodeV3	n280108	-	15:100260653-100261107	455
NONMMUT064025.2	NONMMUT064025.2	noncodeV3	n286803	-	7:135566857-135568126	1270
NONMMUT016156.2	NONMMUT016156.2	NONCODEv4	NONMMUT016156	-	12:117759151-117759734	584
ENSMUST00000204101	NONMMUT059377.2	PMID26117828	PNCT_MMU210180	RP23-91C8.1	6:143109214-143153931	1633
NONMMUT058872.2	NONMMUT058872.2	NONCODEv4	NONMMUT058872	-	6:125283466-125285055	1582
NONMMUT077227.1	NONMMUT077227.1	PMID24038472	CUFF.16.1	-	1:4671778-4679316	7539
NONMMUT012069.2	NONMMUT012069.2	noncodeV3	n279617	-	11:101428025-101430012	1988
NONMMUT023686.2	NONMMUT023686.2	NONCODEv3	n411853	-	15:62037987-62250975	3074
NONMMUT031181.2	NONMMUT031181.2	NONCODEv4	NONMMUT031181	-	17:94833058-94834798	1741
NONMMUT074564.2	NONMMUT074564.2	noncodeV3	n279108	-	X:161865888-161868453	2566
NONMMUT136507.1	NONMMUT136507.1	PMID24038472	CUFF.187315.1	-	X:151647853-151648790	938
NONMMUT047975.2	NONMMUT047975.2	noncodeV3	n289396	-	4:86579209-86579931	723
NONMMUT122580.1	NONMMUT122580.1	PMID24038472	CUFF.67480.1	-	6:86575372-86576695	1324
NONMMUT044756.2	NONMMUT044756.2	PMID26117828	PNCT_MMU170115	-	3:108202224-108203462	365
NONMMUT068312.2	NONMMUT068312.2	PMID23951020	KnowTID_00007635	-	9:21521770-21524427	2658
NONMMUT039681.2	NONMMUT039681.2	noncodeV3	n273209	-	2:127239765-127241070	1306
ENSMUST00000198446	NONMMUT113751.1	gencode	-	Gm43259	3:104163924-104167200	3277
NONMMUT063475.2	NONMMUT063475.2	noncodeV3	n273885	-	7:121081650-121085996	4347
NONMMUT034407.2	NONMMUT034407.2	NONCODEv4	NONMMUT034407	-	19:30164751-30165769	1019
NONMMUT091067.1	NONMMUT091067.1	PMID24038472	CUFF.132402.2	-	13:30784625-30797685	7615
NONMMUT012067.2	NONMMUT012067.2	PMID26117828	TCONS_00002352	-	11:101400833-101404977	1684
NONMMUT048833.2	NONMMUT048833.2	NONCODEv4	NONMMUT048833	-	4:116299641-116303548	3632
NONMMUT080246.1	NONMMUT080246.1	PMID24463510	LocusForward_60658	-	10:60935289-60936431	321
NONMMUT017047.2	NONMMUT017047.2	PMID26117828	PNCT_MMU088553	-	13:37541357-37548440	909
NONMMUT065962.2	NONMMUT065962.2	NONCODEv4	NONMMUT065962	-	8:69907069-69908464	1396
NONMMUT136252.1	NONMMUT136252.1	PMID24038472	CUFF.34464.1	-	X:101466412-101468424	2013
NONMMUT022049.2	NONMMUT022049.2	noncodeV3	n289160	-	14:102976806-102980522	3717
NONMMUT083594.1	NONMMUT083594.1	PMID24038472	CUFF.110779.1	-	11:48881268-48881904	637
NONMMUT094529.1	NONMMUT094529.1	PMID24038472	CUFF.144045.1	-	14:66963926-66970263	6338
NONMMUT083893.1	NONMMUT083893.1	PMID24463510	LocusForward_12538	-	11:70238960-70284804	1259
NONMMUT028435.2	NONMMUT028435.2	noncodeV3	n285362	-	17:17832954-17834631	1678
NONMMUT136369.1	NONMMUT136369.1	PMID24038472	CUFF.186133.1	-	X:135853892-135855649	1758
NONMMUT012249.2	NONMMUT012249.2	refseq	NR_102389	-	11:103697724-103725573	3457
NONMMUT068726.2	NONMMUT068726.2	PMID23951020	KnowTID_00007457	-	9:41575879-41579145	3267
NONMMUT084620.1	NONMMUT084620.1	PMID24463510	-	-	11:115911398-115913921	1224
NONMMUT012816.2	NONMMUT012816.2	NONCODEv4	NONMMUT012816	-	11:116306864-116309530	1358
NONMMUT063801.2	NONMMUT063801.2	PMID23951020	NovelTID_00005944	-	7:128344139-128351481	6326
NONMMUT024602.2	NONMMUT024602.2	noncodeV3	n277775	-	15:89286552-89287083	532
NONMMUT117917.1	NONMMUT117917.1	PMID24463510	Locus_53023	-	5:9080286-9094500	2531
NONMMUT085015.1	NONMMUT085015.1	PMID24463510	LocusReverse_13061	-	11:31104098-31169805	957
NONMMUT072978.2	NONMMUT072978.2	noncodeV3	n277481	-	X:77775626-77777744	2119
NONMMUT077041.1	NONMMUT077041.1	PMID24038472	CUFF.11699.1	-	1:187356951-187357640	690
NONMMUT117241.1	NONMMUT117241.1	PMID24463510	-	-	4:123898634-123904843	2513
NONMMUT056341.2	NONMMUT056341.2	NONCODEv4	NONMMUT056341	-	6:35029274-35032444	3171
ENSMUST00000181837	ENSMUST00000181837	ensembl:antisense	-	1700113A16Rik	3:88171556-88177785	987
NONMMUT028191.2	NONMMUT028191.2	NONCODEv4	NONMMUT028191	-	17:10319927-10322606	2680
NONMMUT025712.2	NONMMUT025712.2	NONCODEv4	NONMMUT025712	-	16:17678362-17681635	3274
NONMMUT124295.1	NONMMUT124295.1	PMID24463510	-	-	6:113275234-113326748	921
NONMMUT029862.2	NONMMUT029862.2	PMID23951020	NovelTID_00003008	-	17:46883951-46887386	3088
NONMMUT060081.2	NONMMUT060081.2	noncodeV3	n290892	-	7:16992706-16995178	2473
NONMMUT063933.2	NONMMUT063933.2	noncodeV3	n287969	-	7:131446084-131448944	2861
NONMMUT067299.2	NONMMUT067299.2	NONCODEv4	NONMMUT067299	-	8:114869469-114872381	2913
NONMMUT078912.1	NONMMUT078912.1	PMID24038472	CUFF.8366.1	-	1:140073691-140074595	905
NONMMUT068970.2	NONMMUT068970.2	gencode	-	-	9:46913510-46927291	2603
NONMMUT032675.2	NONMMUT032675.2	PMID26117828	PNCT_MMU139314	-	18:64600071-64601643	1565
MSTRG.38552.1	-	-	-	-	9:96354670-96363885	8997
ENSMUST00000176201	NONMMUT050564.2	NONCODEv4	NONMMUT050564	Gm20707	4:147782319-147809840	2516
NONMMUT060063.2	NONMMUT060063.2	noncodeV3	n284365	-	7:16740195-16742696	2502
NONMMUT003365.2	NONMMUT003365.2	PMID23951020	NovelTID_00000369	-	1:159985867-160025756	1686
NONMMUT007948.2	NONMMUT007948.2	PMID26117828	PNCT_MMU004111	-	10:122402701-122434439	2255
NONMMUT046116.2	NONMMUT046116.2	PMID26117828	PNCT_MMU024328	-	4:9128298-9132672	1969
NONMMUT103600.1	NONMMUT103600.1	PMID24463510	LocusForward_3373	-	18:56976352-56982783	434
NONMMUT017188.2	NONMMUT017188.2	NONCODEv4	NONMMUT017188	-	13:43012828-43014594	1767
NONMMUT093066.1	NONMMUT093066.1	PMID24038472	CUFF.143430.1	-	14:60533383-60536164	2782
NONMMUT100881.1	NONMMUT100881.1	PMID24038472	CUFF.158803.1	-	17:28845980-28846925	946
NONMMUT105800.1	NONMMUT105800.1	PMID24038472	CUFF.176323.1	-	19:4417835-4418704	870
ENSMUST00000149386	NONMMUT068690.2	PMID235831	TCONS_00034151	Gm16096	9:40780742-40784181	819
NONMMUT078370.1	NONMMUT078370.1	PMID24038472	CUFF.6393.1_dup1	-	1:105510970-105512484	1515
NONMMUT019290.2	NONMMUT019290.2	NONCODEv4	NONMMUT019290	-	13:111440132-111442109	1978
ENSMUST00000068548	NONMMUT010308.2	PMID23951020	KnowTID_00001158	9130017K11Rik	11:67922376-67923792	1417
NONMMUT100273.1	NONMMUT100273.1	PMID24038472	CUFF.161037.1	-	16:76284119-76285132	1014
NONMMUT017417.2	NONMMUT017417.2	PMID26117828	TCONS_00003391	-	13:49493627-49494942	1185
NONMMUT100929.1	NONMMUT100929.1	PMID24038472	CUFF.165165.1	-	17:32100461-32101298	838
NONMMUT098194.1	NONMMUT098194.1	PMID24038472	CUFF.150612.1	-	16:25001968-25003362	1395
NONMMUT072937.2	NONMMUT072937.2	PMID26117828	PNCT_MMU038925	-	X:75750574-75756697	2863
NONMMUT067792.2	NONMMUT067792.2	NONCODEv4	NONMMUT067792	-	8:126930668-126931878	1211
NONMMUT093068.1	NONMMUT093068.1	PMID24038472	CUFF.143433.1	-	14:60540971-60543740	2770
NONMMUT025389.2	NONMMUT025389.2	NONCODEv4	NONMMUT025389	-	16:8577515-8581052	3538
NONMMUT111148.1	NONMMUT111148.1	PMID24038472	CUFF.19616.1	-	3:57362612-57363395	784
NONMMUT046643.2	NONMMUT046643.2	noncodeV3	n287148	-	4:33945204-33948821	3618
NONMMUT042909.2	NONMMUT042909.2	NONCODEv4	NONMMUT042909	-	3:45421212-45423711	2500
NONMMUT001924.2	NONMMUT001924.2	noncodeV3	n273842	-	1:88262290-88263107	818
NONMMUT100564.1	NONMMUT100564.1	PMID24463510	LocusForward_24932	-	17:4908327-4913515	1141
NONMMUT010731.2	NONMMUT010731.2	NONCODEv4	NONMMUT010731	-	11:75601031-75604669	3639
NONMMUT126076.1	NONMMUT126076.1	PMID24038472	CUFF.76799.1_dup1	-	7:121514051-121515111	1061
NONMMUT021620.2	NONMMUT021620.2	NONCODEv4	NONMMUT021620	-	14:74765708-74768102	2395
ENSMUST00000205565	NONMMUT063524.2	noncodeV3	n280104	RP23-352D23.1	7:122590935-122592283	1349
ENSMUST00000205567	NONMMUT062247.2	noncodeV3	n287301	RP23-185A21.2	7:75484861-75486491	1631
NONMMUT052759.2	NONMMUT052759.2	PMID26117828	TCONS_00009504	-	5:74316591-74358982	1010
NONMMUT023975.2	NONMMUT023975.2	NONCODEv4	NONMMUT023975	-	15:75905925-75909214	3165
NONMMUT017160.2	NONMMUT017160.2	noncodeV3	n280716	-	13:41476526-41477900	1375
NONMMUT048791.2	NONMMUT048791.2	noncodeV3	n270598	-	4:115774450-115775903	1454
NONMMUT061007.2	NONMMUT061007.2	NONCODEv4	NONMMUT061007	-	7:44246735-44248278	280
NONMMUT022458.2	NONMMUT022458.2	NONCODEv4	NONMMUT022458	-	14:120397587-120399233	1647
NONMMUT094974.1	NONMMUT094974.1	PMID24463510	Locus_41363	-	14:105231963-105259061	2604
NONMMUT075512.1	NONMMUT075512.1	PMID24463510	LocusForward_75540	-	1:59237284-59239027	813
NONMMUT063712.2	NONMMUT063712.2	noncodeV3	n297535	-	7:127197797-127198523	727
ENSMUST00000202033	NONMMUT051792.2	Name	Mrpl33	Gm43809	5:31613972-31701952	304
NONMMUT108276.1	NONMMUT108276.1	PMID24463510	CUFF.121937	-	2:164303918-164306275	690
NONMMUT042024.2	NONMMUT042024.2	noncodeV3	n295344	-	3:7443776-7445363	1588
NONMMUT071045.2	NONMMUT071045.2	noncodeV3	n284364	-	9:109954059-109955623	1565
NONMMUT044175.2	NONMMUT044175.2	NONCODEv4	NONMMUT044175	-	3:95241273-95241588	316
NONMMUT086873.1	NONMMUT086873.1	PMID24038472	CUFF.119938.1	-	12:35153149-35153776	628
NONMMUT043671.2	NONMMUT043671.2	noncodeV3	n280748	-	3:84852651-84854489	1839
NONMMUT019900.2	NONMMUT019900.2	NONCODEv4	NONMMUT019900	-	14:21270455-21273357	2903
ENSMUST00000127350	NONMMUT038905.2	Name	4930500J02Rik	Platr14	2:104559192-104568129	536
NONMMUT043752.2	NONMMUT043752.2	noncodeV3	n270501	-	3:87660111-87663077	2967
NONMMUT066901.2	NONMMUT066901.2	NONCODEv4	NONMMUT066901	-	8:102725829-102728036	2169
NONMMUT109935.1	NONMMUT109935.1	PMID24038472	CUFF.25236.1	-	2:151531648-151532444	797
NONMMUT045474.2	NONMMUT045474.2	noncodeV3	n295866	-	3:138143908-138144201	294
NONMMUT121051.1	NONMMUT121051.1	PMID24038472	CUFF.57855.1	-	5:109784366-109785007	642
NONMMUT077380.1	NONMMUT077380.1	PMID24038472	CUFF.833.1	-	1:16960959-16964164	3206
NONMMUT034955.2	NONMMUT034955.2	noncodeV3	n286060	-	19:46531113-46534439	3327
NONMMUT137308.1	NONMMUT137308.1	PMID24038472	CUFF.178830.1	-	X:108730956-108732217	1262
NONMMUT115484.1	NONMMUT115484.1	PMID25277336	TCONS_00003914	-	4:117598863-117605500	380
NONMMUT026156.2	NONMMUT026156.2	noncodeV3	n284000	-	16:30384303-30386529	2227
NONMMUT116303.1	NONMMUT116303.1	PMID24038472	CUFF.39518.1	-	4:23703686-23709421	5538
NONMMUT122514.1	NONMMUT122514.1	PMID24038472	CUFF.63964.1	-	6:83878597-83880049	1453
NONMMUT028539.2	NONMMUT028539.2	PMID26117828	PNCT_MMU014884	-	17:22288816-22313386	717
NONMMUT026035.2	NONMMUT026035.2	noncodeV3	n293907	-	16:24508035-24511693	3653
ENSMUST00000174784	NONMMUT033614.2	Name	Gm20417	Gm20417	19:5797562-5798549	425
NONMMUT030631.2	NONMMUT030631.2	noncodeV3	n282233	-	17:74312323-74511247	581
NONMMUT034826.2	NONMMUT034826.2	NONCODEv4	NONMMUT034826	-	19:44040287-44042217	1931
NONMMUT083193.1	NONMMUT083193.1	PMID24038472	CUFF.113435.3	-	11:17115816-17118202	2387
NONMMUT096519.1	NONMMUT096519.1	PMID24038472	CUFF.154851.1	-	15:100323582-100327075	3494
ENSMUST00000198374	NONMMUT112061.1	gencode	-	Gm42929	3:121428046-121429331	1286
NONMMUT109215.1	NONMMUT109215.1	PMID24038472	CUFF.19448.1	-	2:73900942-73902796	1855
NONMMUT014208.2	NONMMUT014208.2	NONCODEv4	NONMMUT014208	-	12:53451005-53454468	3464
ENSMUST00000181291	NONMMUT028605.2	NONCODEv3	n412303	9530082P21Rik	17:23743234-23750915	1798
ENSMUST00000181296	NONMMUT068734.2	gencode	-	2610203C20Rik	9:41588494-41592737	4244
NONMMUT116017.1	NONMMUT116017.1	PMID24038472	CUFF.49697.1	-	4:150735943-150736629	687
NONMMUT062995.2	NONMMUT062995.2	noncodeV3	n280798	-	7:101576970-101578763	1794
NONMMUT066838.2	NONMMUT066838.2	PMID26117828	PNCT_MMU035706	-	8:95719509-95723772	2281
NONMMUT021714.2	NONMMUT021714.2	NONCODEv4	NONMMUT021714	-	14:76798638-76799420	783
NONMMUT075946.1	NONMMUT075946.1	PMID25277336	TCONS_00000093	-	1:89838284-89861607	1180
NONMMUT013285.2	NONMMUT013285.2	noncodeV3	n289945	-	12:4817561-4818304	744
NONMMUT021220.2	NONMMUT021220.2	NONCODEv4	NONMMUT021220	-	14:62956763-62961087	4325
NONMMUT064743.2	NONMMUT064743.2	noncodeV3	n277393	-	8:16680989-16682530	1542
ENSMUST00000074862	NONMMUT020612.2	ensembl	-	Gm10101	14:46829114-46832027	2914
NONMMUT026158.2	NONMMUT026158.2	noncodeV3	n277464	-	16:30385895-30387710	1816
NONMMUT055260.2	NONMMUT055260.2	noncodeV3	n266667	-	5:146258609-146259987	1379
NONMMUT086357.1	NONMMUT086357.1	PMID23951020	KnowTID_00001360	-	12:15817003-15887155	1760
NONMMUT097810.1	NONMMUT097810.1	PMID24463510	-	-	16:5254787-5289622	5213
NONMMUT029230.2	NONMMUT029230.2	noncodeV3	n264339	-	17:33877587-33880553	2967
NONMMUT067338.2	NONMMUT067338.2	PMID23951020	NovelTID_00006074	-	8:115836687-115841961	420
NONMMUT052284.2	NONMMUT052284.2	PMID26117828	PNCT_MMU027898	-	5:52194243-52204984	8556
NONMMUT041612.2	NONMMUT041612.2	noncodeV3	n420235	-	2:173702665-173702966	302
NONMMUT098516.1	NONMMUT098516.1	PMID24038472	CUFF.158897.2	-	16:40797822-40812094	14183
NONMMUT121308.1	NONMMUT121308.1	PMID24463510	CUFF.74614	-	5:120637483-120638075	294
NONMMUT075896.1	NONMMUT075896.1	PMID24038472	CUFF.6127.1	-	1:86487661-86489821	2161
NONMMUT096517.1	NONMMUT096517.1	PMID24038472	CUFF.154849.1	-	15:100319879-100320962	1084
NONMMUT054861.2	NONMMUT054861.2	NONCODEv4	NONMMUT054861	-	5:136199052-136202303	366
NONMMUT106866.1	NONMMUT106866.1	PMID24463510	LocusForward_31986	-	2:33166519-33170364	899
NONMMUT049217.2	NONMMUT049217.2	NONCODEv4	NONMMUT049217	-	4:119626939-119629117	2179
ENSMUST00000137168	ENSMUST00000137168	ensembl:processed_transcript	-	Gm42890	3:105966115-105976411	1580
NONMMUT077368.1	NONMMUT077368.1	PMID24038472	CUFF.794.1	-	1:16540793-16544070	3278
NONMMUT030527.2	NONMMUT030527.2	PMID26117828	PNCT_MMU016098	-	17:74055420-74079162	1465
NONMMUT046062.2	NONMMUT046062.2	NONCODEv4	NONMMUT046062	-	4:6925937-6928517	2581
NONMMUT069364.2	NONMMUT069364.2	noncodeV3	n272800	-	9:59458467-59460767	2301
NONMMUT121636.1	NONMMUT121636.1	PMID24038472	CUFF.61100.1	-	5:146569425-146570303	879
NONMMUT114865.1	NONMMUT114865.1	PMID24038472	CUFF.38414.1	-	4:42888826-42893566	4741
NONMMUT039394.2	NONMMUT039394.2	noncodeV3	n270444	-	2:119966855-119969581	2727
NONMMUT023084.2	NONMMUT023084.2	noncodeV3	n270683	-	15:34611618-34614546	2929
NONMMUT059599.2	NONMMUT059599.2	NONCODEv4	NONMMUT059599	-	6:148888982-148890827	1846
ENSMUST00000185173	NONMMUT052839.2	gencode	-	Gm7467	5:76304876-76305527	652
NONMMUT071189.2	NONMMUT071189.2	noncodeV3	n283527	-	9:113831257-113833373	2117
NONMMUT107594.1	NONMMUT107594.1	PMID25277336	TCONS_00003220	-	2:104603292-104610293	314
NONMMUT041547.2	NONMMUT041547.2	PMID26117828	TCONS_00007231	-	2:173142376-173148383	5203
NONMMUT101766.1	NONMMUT101766.1	PMID24038472	CUFF.156962.1	-	17:10189348-10190592	1245
MSTRG.24872.1	-	-	-	-	3:138409687-138410670	286
NONMMUT096462.1	NONMMUT096462.1	PMID24038472	CUFF.154523.1	-	15:97399416-97400044	629
NONMMUT055121.2	NONMMUT055121.2	NONCODEv4	NONMMUT055121	-	5:142907885-142917314	313
NONMMUT026318.2	NONMMUT026318.2	NONCODEv4	NONMMUT026318	-	16:32882085-32885994	3910
NONMMUT044436.2	NONMMUT044436.2	PMID26117828	TCONS_00007891	-	3:100686630-100688074	653
NONMMUT102338.1	NONMMUT102338.1	PMID24038472	CUFF.167443.1	-	17:64260403-64261524	1122
ENSMUST00000196693	NONMMUT053640.2	gencode	-	Gm10419	5:108367791-108372807	2530
NONMMUT043040.2	NONMMUT043040.2	PMID23951020	NovelTID_00004245	-	3:52490735-52492494	1255
NONMMUT025175.2	NONMMUT025175.2	noncodeV3	n266263	-	15:103235470-103239879	3627
ENSMUST00000130659	NONMMUT049526.2	PMID235831	TCONS_00022747	Gm12940	4:127035450-127037013	574
NONMMUT087350.1	NONMMUT087350.1	PMID24038472	CUFF.127781.1	-	12:79965267-79966567	1301
NONMMUT071343.2	NONMMUT071343.2	noncodeV3	n288657	-	9:118899334-118901000	1667
NONMMUT129647.1	NONMMUT129647.1	PMID25277336	TCONS_00005343	-	8:118579950-118581933	575
NONMMUT101471.1	NONMMUT101471.1	PMID24038472	CUFF.168506.1	-	17:79688315-79692170	3856
NONMMUT041793.2	NONMMUT041793.2	NONCODEv4	NONMMUT041793	-	2:179896310-179899372	3063
ENSMUST00000138402	NONMMUT009056.2	ensembl	-	Gm12089	11:29515086-29517355	428
NONMMUT018613.2	NONMMUT018613.2	NONCODEv4	NONMMUT018613	-	13:91548121-91551293	3173
NONMMUT011932.2	NONMMUT011932.2	NONCODEv4	NONMMUT011932	-	11:98904968-98905576	609
NONMMUT059458.2	NONMMUT059458.2	ensembl	-	-	6:145266327-145266825	499
NONMMUT011891.2	NONMMUT011891.2	NONCODEv4	NONMMUT011891	-	11:98545260-98546336	1077
ENSMUST00000154192	NONMMUT050578.2	PMID26117828	TCONS_00008673	Gm13054	4:148001091-148004014	820
NONMMUT131064.1	NONMMUT131064.1	PMID24038472	CUFF.87201.1	-	8:54510601-54512522	1922
NONMMUT029892.2	NONMMUT029892.2	NONCODEv4	NONMMUT029892	-	17:47561627-47564431	2805
NONMMUT100839.1	NONMMUT100839.1	PMID24463510	-	-	17:25951473-25965763	3045
NONMMUT032285.2	NONMMUT032285.2	noncodeV3	n267292	-	18:46765214-46770108	4895
NONMMUT036105.2	NONMMUT036105.2	NONCODEv4	NONMMUT036105	-	2:23571038-23572078	1041
NONMMUT115795.1	NONMMUT115795.1	PMID24038472	CUFF.48493.1	-	4:137388448-137391049	2602
NONMMUT042908.2	NONMMUT042908.2	noncodeV3	n277512	-	3:45420812-45422467	1656
NONMMUT028518.2	NONMMUT028518.2	noncodeV3	n287803	-	17:21926969-21928298	1330
NONMMUT114437.1	NONMMUT114437.1	PMID24038472	CUFF.37794.1	-	3:153138921-153145858	6938
NONMMUT071161.2	NONMMUT071161.2	PMID23951020	NovelTID_00006577	-	9:113095984-113098450	1986
ENSMUST00000122923	NONMMUT047718.2	PMID235831	TCONS_00022627	C630043F03Rik	4:72201348-72215352	2581
ENSMUST00000122926	NONMMUT016556.2	ensembl	-	4930470G03Rik	13:21440471-21445934	2447
NONMMUT099586.1	NONMMUT099586.1	PMID24038472	CUFF.151015.1	-	16:30185550-30187230	1681
NONMMUT079191.1	NONMMUT079191.1	PMID24463510	LocusReverse_74523	-	1:164974191-165069525	3530
NONMMUT005144.2	NONMMUT005144.2	noncodeV3	n270336	-	10:29362148-29365092	2945
NONMMUT134737.1	NONMMUT134737.1	PMID25277336	TCONS_00005840	-	9:75499822-75500743	811
NONMMUT025040.2	NONMMUT025040.2	NONCODEv4	NONMMUT025040	-	15:100469118-100471989	2872
NONMMUT069612.2	NONMMUT069612.2	NONCODEv4	NONMMUT069612	-	9:65590695-65594262	3568
NONMMUT032901.2	NONMMUT032901.2	NONCODEv4	NONMMUT032901	-	18:69588852-69592183	3322
NONMMUT068183.2	NONMMUT068183.2	NONCODEv4	NONMMUT068183	-	9:15740806-15743361	2556
NONMMUT027059.2	NONMMUT027059.2	NONCODEv4	NONMMUT027059	-	16:59615993-59616903	911
NONMMUT017285.2	NONMMUT017285.2	PMID26117828	PNCT_MMU009082	-	13:44504637-44511238	1958
NONMMUT065369.2	NONMMUT065369.2	noncodeV3	n273790	-	8:40548223-40551134	2912
NONMMUT085119.1	NONMMUT085119.1	PMID24038472	CUFF.115326.1	-	11:43674264-43675561	1298
NONMMUT004367.2	NONMMUT004367.2	PMID23951020	NovelTID_00000428	-	1:191420347-191422983	563
NONMMUT032325.2	NONMMUT032325.2	NONCODEv4	NONMMUT032325	-	18:50013635-50016837	1214
NONMMUT010789.2	NONMMUT010789.2	noncodeV3	n289362	-	11:76778423-76781656	3234
NONMMUT074660.2	NONMMUT074660.2	PMID26117828	PNCT_MMU039991	-	X:166864588-166865886	578
NONMMUT112018.1	NONMMUT112018.1	PMID24038472	CUFF.33464.1	-	3:118477413-118481400	3983
ENSMUST00000120780	NONMMUT036057.2	ensembl	-	Gm13341	2:22587291-22587962	672
NONMMUT048820.2	NONMMUT048820.2	noncodeV3	n280133	-	4:116116179-116117200	1022
NONMMUT105275.1	NONMMUT105275.1	PMID24038472	CUFF.178716.1	-	19:22056863-22058073	1211
NONMMUT028095.2	NONMMUT028095.2	noncodeV3	n276608	-	17:7262605-7265707	3103
NONMMUT030979.2	NONMMUT030979.2	PMID26117828	PNCT_MMU016380	-	17:85913619-85924762	5855
NONMMUT126492.1	NONMMUT126492.1	PMID24038472	CUFF.73318.1	-	7:16300457-16303650	3194
NONMMUT041507.2	NONMMUT041507.2	NONCODEv4	NONMMUT041507	-	2:172509432-172509697	266
NONMMUT027057.2	NONMMUT027057.2	noncodeV3	n291206	-	16:59558013-59560407	2395
NONMMUT052851.2	NONMMUT052851.2	NONCODEv4	NONMMUT052851	-	5:76770884-76774546	3663
NONMMUT103962.1	NONMMUT103962.1	PMID24038472	CUFF.163503.1	-	18:3241793-3242402	610
NONMMUT083402.1	NONMMUT083402.1	PMID24038472	CUFF.114533.1	-	11:30308289-30309593	1305
NONMMUT056813.2	NONMMUT056813.2	NONCODEv4	NONMMUT056813	-	6:48430815-48431462	444
NONMMUT088283.1	NONMMUT088283.1	PMID24038472	CUFF.124950.1	-	12:34896532-34897801	1270
NONMMUT065512.2	NONMMUT065512.2	NONCODEv4	NONMMUT065512	-	8:47182230-47185991	3762
NONMMUT038931.2	NONMMUT038931.2	noncodeV3	n293649	-	2:104754803-104757360	2558
NONMMUT008509.2	NONMMUT008509.2	noncodeV3	n294626	-	11:6547177-6547683	507
NONMMUT030221.2	NONMMUT030221.2	noncodeV3	n272365	-	17:63462318-63466607	4290
ENSMUST00000181462	NONMMUT069290.2	PMID235831	TCONS_00034183	Gm26631	9:57531287-57537629	2505
NONMMUT020643.2	NONMMUT020643.2	NONCODEv4	NONMMUT020643	-	14:47316474-47317487	1014
NONMMUT076237.1	NONMMUT076237.1	PMID24038472	CUFF.7655.1	-	1:121338139-121339261	1123
NONMMUT133760.1	NONMMUT133760.1	PMID24038472	CUFF.98076.1	-	9:123471644-123472648	1005
NONMMUT029185.2	NONMMUT029185.2	noncodeV3	n295072	-	17:33329347-33330211	865
NONMMUT037426.2	NONMMUT037426.2	noncodeV3	n275629	-	2:59278887-59281534	2648
NONMMUT133335.1	NONMMUT133335.1	PMID24038472	CUFF.95180.1	-	9:96058203-96060510	2308
NONMMUT056004.2	NONMMUT056004.2	noncodeV3	n270321	-	6:28240644-28241066	423
NONMMUT052706.2	NONMMUT052706.2	PMID26117828	PNCT_MMU028115	-	5:73256749-73257488	616
NONMMUT072850.2	NONMMUT072850.2	NONCODEv3	non-protein	-	X:74276093-74281626	604
NONMMUT098599.1	NONMMUT098599.1	PMID24038472	CUFF.158968.1	-	16:41184642-41192954	8313
NONMMUT077171.1	NONMMUT077171.1	PMID24038472	CUFF.13000.1	-	1:193280372-193283556	3185
NONMMUT006804.2	NONMMUT006804.2	noncodeV3	n280874	-	10:91123403-91125047	1645
NONMMUT014403.2	NONMMUT014403.2	noncodeV3	n270311	-	12:65131141-65132058	918
NONMMUT065373.2	NONMMUT065373.2	NONCODEv4	NONMMUT065373	-	8:40645916-40648501	2586
NONMMUT070128.2	NONMMUT070128.2	NONCODEv4	NONMMUT070128	-	9:78175942-78178867	2234
NONMMUT031559.2	NONMMUT031559.2	NONCODEv4	NONMMUT031559	-	18:15066879-15070503	3625
NONMMUT065052.2	NONMMUT065052.2	noncodeV3	n297361	-	8:26980917-26981461	545
NONMMUT002238.2	NONMMUT002238.2	NONCODEv4	NONMMUT002238	-	1:106712978-106714005	1028
NONMMUT035303.2	NONMMUT035303.2	noncodeV3	n291380	-	19:60226760-60228989	2230
NONMMUT015094.2	NONMMUT015094.2	NONCODEv4	NONMMUT015094	-	12:86291458-86294672	3215
ENSMUST00000128542	NONMMUT033554.2	NONCODEv3	n412104	4930481A15Rik	19:5406874-5422847	2106
NONMMUT073539.2	NONMMUT073539.2	noncodeV3	n282082	-	X:104549699-104552476	2778
NONMMUT045860.2	NONMMUT045860.2	noncodeV3	n288255	-	3:154270207-154271714	1508
NONMMUT098137.1	NONMMUT098137.1	PMID24038472	CUFF.150420.1	-	16:21863835-21864451	617
NONMMUT053782.2	NONMMUT053782.2	noncodeV3	n284234	-	5:110751565-110755201	3637
NONMMUT109617.1	NONMMUT109617.1	PMID24038472	CUFF.22593.1	-	2:121387287-121388979	1693
NONMMUT068941.2	NONMMUT068941.2	noncodeV3	n285160	-	9:46028235-46030603	2369
NONMMUT026390.2	NONMMUT026390.2	noncodeV3	n285919	-	16:34288313-34288856	544
NONMMUT091483.1	NONMMUT091483.1	PMID24038472	CUFF.128819.1	-	13:55189164-55190359	1196
NONMMUT007376.2	NONMMUT007376.2	NONCODEv4	NONMMUT007376	-	10:111598981-111610748	865
NONMMUT103792.1	NONMMUT103792.1	PMID24038472	CUFF.15403.1	-	18:77167514-77169159	1646
NONMMUT091353.1	NONMMUT091353.1	PMID24038472	CUFF.128400.1	-	13:48525655-48526787	1133
NONMMUT117551.1	NONMMUT117551.1	PMID24463510	-	-	4:140947667-140957903	1188
NONMMUT111310.1	NONMMUT111310.1	PMID24038472	CUFF.30134.2	-	3:65030776-65041502	4825
NONMMUT093969.1	NONMMUT093969.1	PMID24038472	CUFF.140419.1	-	14:17094456-17096736	2281
NONMMUT134238.1	NONMMUT134238.1	PMID24463510	-	-	9:44123769-44134486	2233
NONMMUT073351.2	NONMMUT073351.2	NONCODEv4	NONMMUT073351	-	X:101322672-101324192	1521
NONMMUT093828.1	NONMMUT093828.1	PMID24463510	Locus_41101	-	14:7702428-7705945	3024
NONMMUT017714.2	NONMMUT017714.2	NONCODEv4	NONMMUT017714	-	13:56741519-56742368	850
NONMMUT001253.2	NONMMUT001253.2	noncodeV3	n273331	-	1:63595346-63596103	758
NONMMUT001330.2	NONMMUT001330.2	noncodeV3	n284799	-	1:66775362-66780107	4746
NONMMUT011389.2	NONMMUT011389.2	PMID26117828	TCONS_00002329	-	11:88003746-88053747	5922
NONMMUT030021.2	NONMMUT030021.2	noncodeV3	n265922_dup4	-	17:51864438-51870167	3433
NONMMUT065206.2	NONMMUT065206.2	PMID23951020	KnowTID_00007215	-	8:34820851-34821128	278
NONMMUT078363.1	NONMMUT078363.1	PMID24038472	CUFF.6384.1	-	1:105491650-105494520	2871
NONMMUT130451.1	NONMMUT130451.1	PMID24038472	CUFF.85327.1	-	8:32854733-32855411	679
NONMMUT057177.2	NONMMUT057177.2	noncodeV3	n268458	-	6:58973197-58975291	2095
NONMMUT032720.2	NONMMUT032720.2	noncodeV3	n274067	-	18:66222020-66226853	4834
NONMMUT095850.1	NONMMUT095850.1	PMID24038472	CUFF.151280.1	-	15:52020882-52021755	874
NONMMUT110888.1	NONMMUT110888.1	PMID24038472	CUFF.28761.1	-	3:35944635-35945432	798
NONMMUT059037.2	NONMMUT059037.2	PMID26117828	TCONS_00010566	-	6:128440194-128441262	859
NONMMUT023527.2	NONMMUT023527.2	PMID23951020	NovelTID_00002386	-	15:55923397-55945859	342
ENSMUST00000190917	NONMMUT049822.2	PMID23951020	KnowTID_00005325	Gm28874	4:132265708-132268841	3134
NONMMUT104518.1	NONMMUT104518.1	PMID24038472	CUFF.166848.1	-	18:46399762-46400893	1132
NONMMUT025714.2	NONMMUT025714.2	NONCODEv4	NONMMUT025714	-	16:17699939-17701157	1219
ENSMUST00000191614	NONMMUT129547.1	gencode	-	Gm38042	8:108737593-108742800	5208
NONMMUT088983.1	NONMMUT088983.1	PMID24463510	LocusReverse_64554	-	12:105030625-105032318	560
ENSMUST00000136908	NONMMUT005037.2	gencode	-	Gm15270	10:24549447-24595817	468
NONMMUT091656.1	NONMMUT091656.1	PMID24038472	CUFF.135401.1	-	13:67234179-67235116	938
NONMMUT024478.2	NONMMUT024478.2	noncodeV3	n278412	-	15:85417986-85418944	959
NONMMUT076859.1	NONMMUT076859.1	PMID24038472	CUFF.11010.2	-	1:178511725-178518181	3268
[truncated: 36,315 more rows]
