# Supplementary material for: RNA sequencing analysis of altered expression of long noncoding RNAs associated with Schistosoma japonicum infection in the murine liver and spleen
Source: Parasit Vectors. 2020 Dec 1;13:601. doi: 10.1186/s13071-020-04457-9 (PMC7705434; doi:10.1186/s13071-020-04457-9)
Supplement: Supplementary file 4 — Additional file 4: Table S4. lncRNA classification for murine liver and spleen. [file 13071_2020_4457_MOESM4_ESM.xlsx]

## Sheet: Table S4
	Table S4. lncRNA classification in murine liver and spleen
LncRNA_ID	Releation_label	Strand	Gene
NONMMUT014830.2	bidirectional	+	ENSMUSG00000032705
ENSMUST00000137509	intergenic	.	.
NONMMUT077229.1	intergenic	.	.
NONMMUT034040.2	intronic_sense	-	ENSMUSG00000046230
NONMMUT013285.2	exonic_sense	+	ENSMUSG00000037361
NONMMUT096348.1	intergenic	.	.
NONMMUT091572.1	intergenic	.	.
ENSMUST00000192663	intergenic	.	.
NONMMUT089146.1	bidirectional	+	ENSMUSG00000072825
ENSMUST00000052189	bidirectional	-	ENSMUSG00000004319
NONMMUT059088.2	intergenic	.	.
NONMMUT005261.2	intergenic	.	.
ENSMUST00000181395	exonic_antisense	-	ENSMUSG00000001247
NONMMUT032815.2	intronic_sense	-	ENSMUSG00000024533
NONMMUT034609.2	intergenic	.	.
NONMMUT109120.1	intergenic	.	.
ENSMUST00000188474	intergenic	.	.
NONMMUT015496.2	exonic_sense	+	ENSMUSG00000041449
NONMMUT137551.1	intergenic	.	.
ENSMUST00000180740	bidirectional	+	ENSMUSG00000045294
NONMMUT007650.2	intronic_sense	+	ENSMUSG00000034813
NONMMUT047709.2	intergenic	.	.
NONMMUT083649.1	intergenic	.	.
ENSMUST00000200403	intronic_antisense	+	ENSMUSG00000014668
NONMMUT026595.2	intergenic	.	.
NONMMUT038852.2	intronic_sense	+	ENSMUSG00000032724
NONMMUT043970.2	exonic_antisense	-	ENSMUSG00000042672
NONMMUT121060.1	intergenic	.	.
NONMMUT070552.2	exonic_sense	-	ENSMUSG00000040433
NONMMUT026268.2	intronic_antisense	-	ENSMUSG00000052384
NONMMUT037179.2	exonic_sense	+	ENSMUSG00000036792
NONMMUT082230.1	intergenic	.	.
NONMMUT021975.2	intronic_sense	+	ENSMUSG00000022064
NONMMUT031096.2	intronic_sense	+	ENSMUSG00000033855
NONMMUT097980.1	intergenic	.	.
NONMMUT122084.1	intronic_sense	+	ENSMUSG00000057716
NONMMUT096246.1	intergenic	.	.
NONMMUT081328.1	intergenic	.	.
NONMMUT025348.2	intergenic	.	.
NONMMUT067704.2	exonic_sense	-	ENSMUSG00000031984
NONMMUT009428.2	intronic_sense	+	ENSMUSG00000057098
NONMMUT021452.2	exonic_sense	+	ENSMUSG00000033730
NONMMUT055372.2	intronic_sense	-	ENSMUSG00000106892
NONMMUT061319.2	exonic_sense	+	ENSMUSG00000055489
NONMMUT097630.1	intergenic	.	.
NONMMUT067010.2	intronic_antisense	-	ENSMUSG00000033106
NONMMUT072336.2	exonic_sense	+	ENSMUSG00000031105
NONMMUT005103.2	intronic_sense	-	ENSMUSG00000019899
NONMMUT008949.2	intronic_sense	+	ENSMUSG00000000861
NONMMUT062530.2	exonic_antisense	+	ENSMUSG00000063902
NONMMUT134247.1	bidirectional	+	ENSMUSG00000032098
ENSMUST00000187967	exonic_antisense	-	ENSMUSG00000037570
NONMMUT096196.1	intronic_antisense	-	ENSMUSG00000041852
NONMMUT015469.2	intronic_sense	-	ENSMUSG00000041702
ENSMUST00000156508	intergenic	.	.
NONMMUT023375.2	exonic_sense	+	ENSMUSG00000022338
NONMMUT030031.2	intergenic	.	.
NONMMUT017410.2	intronic_sense	-	ENSMUSG00000037946
NONMMUT012862.2	intronic_sense	-	ENSMUSG00000020814
NONMMUT018996.2	exonic_sense	-	ENSMUSG00000021709
NONMMUT090033.1	intergenic	.	.
NONMMUT053470.2	intergenic	.	.
NONMMUT107528.1	intergenic	.	.
NONMMUT085386.1	exonic_antisense	+	ENSMUSG00000020895
NONMMUT124430.1	intergenic	.	.
ENSMUST00000181664	exonic_sense	+	ENSMUSG00000099703
NONMMUT038035.2	intergenic	.	.
NONMMUT121047.1	bidirectional	-	ENSMUSG00000072762
NONMMUT017808.2	exonic_sense	-	ENSMUSG00000021556
NONMMUT112819.1	intergenic	.	.
NONMMUT068762.2	exonic_sense	-	ENSMUSG00000037287
NONMMUT058585.2	exonic_sense	-	ENSMUSG00000051331
NONMMUT081708.1	intergenic	.	.
NONMMUT130448.1	intergenic	.	.
NONMMUT125041.1	intergenic	.	.
NONMMUT039442.2	exonic_sense	-	ENSMUSG00000090100
NONMMUT015186.2	intronic_sense	+	ENSMUSG00000066392
NONMMUT001148.2	intronic_sense	-	ENSMUSG00000026014
NONMMUT009038.2	exonic_antisense	-	ENSMUSG00000020462
NONMMUT040966.2	intronic_sense	-	ENSMUSG00000053141
ENSMUST00000195494	intronic_sense	-	ENSMUSG00000026773
NONMMUT110971.1	intronic_sense	+	ENSMUSG00000025762
NONMMUT070568.2	intergenic	.	.
NONMMUT004271.2	intronic_sense	+	ENSMUSG00000026610
NONMMUT055739.2	intronic_antisense	+	ENSMUSG00000046178
NONMMUT034930.2	intronic_sense	+	ENSMUSG00000025224
NONMMUT009474.2	intronic_sense	-	ENSMUSG00000020340
NONMMUT129112.1	intergenic	.	.
NONMMUT133960.1	intergenic	.	.
NONMMUT104520.1	intergenic	.	.
ENSMUST00000142712	intergenic	.	.
NONMMUT056880.2	exonic_sense	-	ENSMUSG00000029822
ENSMUST00000195411	intronic_sense	-	ENSMUSG00000026004
NONMMUT067352.2	intronic_sense	-	ENSMUSG00000031758
NONMMUT123795.1	intergenic	.	.
NONMMUT121620.1	exonic_antisense	+	ENSMUSG00000047843
NONMMUT030829.2	intergenic	.	.
NONMMUT025345.2	intergenic	.	.
ENSMUST00000180983	intergenic	.	.
NONMMUT107240.1	intronic_sense	+	ENSMUSG00000034780
ENSMUST00000146314	exonic_sense	-	ENSMUSG00000048234
NONMMUT029074.2	exonic_antisense	+	ENSMUSG00000042345
NONMMUT060363.2	intronic_sense	-	ENSMUSG00000003363
NONMMUT012309.2	exonic_sense	+	ENSMUSG00000020694
NONMMUT038041.2	intronic_sense	+	ENSMUSG00000042410
NONMMUT123642.1	intergenic	.	.
NONMMUT114175.1	intronic_sense	-	ENSMUSG00000050931
ENSMUST00000133678	exonic_sense	-	ENSMUSG00000085214
ENSMUST00000195351	intronic_sense	+	ENSMUSG00000032612
NONMMUT035087.2	bidirectional	+	ENSMUSG00000024974
NONMMUT059480.2	exonic_sense	-	ENSMUSG00000030256
NONMMUT014053.2	intronic_sense	+	ENSMUSG00000056899
NONMMUT003238.2	intergenic	.	.
NONMMUT038072.2	exonic_sense	-	ENSMUSG00000044033
NONMMUT026615.2	intronic_sense	+	ENSMUSG00000061080
ENSMUST00000184420	exonic_antisense	+	ENSMUSG00000047248
NONMMUT071775.2	bidirectional	-	ENSMUSG00000031171
NONMMUT028026.2	intronic_sense	+	ENSMUSG00000034265
ENSMUST00000205704	intergenic	.	.
ENSMUST00000172477	intergenic	.	.
NONMMUT017139.2	intergenic	.	.
NONMMUT115122.1	intronic_antisense	-	ENSMUSG00000028399
NONMMUT011343.2	intronic_sense	-	ENSMUSG00000046442
NONMMUT065579.2	intronic_sense	-	ENSMUSG00000031561
NONMMUT029049.2	intronic_sense	-	ENSMUSG00000062202
ENSMUST00000168835	bidirectional	-	ENSMUSG00000022620
NONMMUT008187.2	exonic_sense	-	ENSMUSG00000025352
NONMMUT033000.2	bidirectional	-	ENSMUSG00000024556
NONMMUT052684.2	exonic_sense	-	ENSMUSG00000072889
ENSMUST00000131365	intergenic	.	.
NONMMUT088256.1	intergenic	.	.
NONMMUT099532.1	intergenic	.	.
NONMMUT043394.2	exonic_sense	+	ENSMUSG00000034544
ENSMUST00000127920	intergenic	.	.
NONMMUT025768.2	intergenic	.	.
NONMMUT090274.1	intergenic	.	.
NONMMUT010631.2	exonic_sense	+	ENSMUSG00000020783
NONMMUT126349.1	intergenic	.	.
NONMMUT080836.1	exonic_antisense	-	ENSMUSG00000036019
NONMMUT016163.2	intergenic	.	.
NONMMUT073221.2	intergenic	.	.
NONMMUT066010.2	intronic_sense	+	ENSMUSG00000070002
NONMMUT111886.1	intergenic	.	.
NONMMUT057296.2	exonic_sense	+	ENSMUSG00000036371
NONMMUT103644.1	intergenic	.	.
ENSMUST00000156210	bidirectional	-	ENSMUSG00000031352
NONMMUT079907.1	intergenic	.	.
NONMMUT008381.2	bidirectional	-	ENSMUSG00000009079
NONMMUT113411.1	bidirectional	-	ENSMUSG00000027782
ENSMUST00000180917	intergenic	.	.
NONMMUT097129.1	intergenic	.	.
ENSMUST00000182537	intergenic	.	.
NONMMUT062884.2	intronic_sense	-	ENSMUSG00000035354
NONMMUT027796.2	intergenic	.	.
NONMMUT069682.2	bidirectional	-	ENSMUSG00000053040
ENSMUST00000199867	intronic_sense	-	ENSMUSG00000028028
NONMMUT112923.1	intronic_sense	-	ENSMUSG00000102758
NONMMUT081444.1	intergenic	.	.
NONMMUT118722.1	intergenic	.	.
NONMMUT084404.1	bidirectional	-	ENSMUSG00000020925
NONMMUT025359.2	intronic_sense	+	ENSMUSG00000008658
NONMMUT083452.1	intergenic	.	.
ENSMUST00000198564	intronic_sense	-	ENSMUSG00000028266
NONMMUT022391.2	intronic_sense	-	ENSMUSG00000022129
NONMMUT055593.2	intronic_sense	+	ENSMUSG00000032827
NONMMUT067881.2	intergenic	.	.
NONMMUT031456.2	exonic_sense	+	ENSMUSG00000002477
NONMMUT086732.1	intergenic	.	.
NONMMUT070170.2	exonic_sense	-	ENSMUSG00000032328
NONMMUT002175.2	intronic_antisense	+	ENSMUSG00000067028
NONMMUT090527.1	exonic_antisense	-	ENSMUSG00000021638
NONMMUT088951.1	exonic_sense	-	ENSMUSG00000079015
NONMMUT131280.1	intergenic	.	.
NONMMUT024036.2	intronic_sense	+	ENSMUSG00000022550
NONMMUT027012.2	intronic_sense	-	ENSMUSG00000022748
NONMMUT014823.2	intronic_antisense	-	ENSMUSG00000049106
NONMMUT104102.1	intergenic	.	.
NONMMUT050002.2	exonic_antisense	-	ENSMUSG00000028838
NONMMUT027374.2	intergenic	.	.
NONMMUT007880.2	intergenic	.	.
NONMMUT117054.1	intergenic	.	.
ENSMUST00000196325	bidirectional	-	ENSMUSG00000043940
NONMMUT069877.2	exonic_sense	+	ENSMUSG00000032212
NONMMUT123628.1	intergenic	.	.
NONMMUT103288.1	intergenic	.	.
NONMMUT096506.1	bidirectional	-	ENSMUSG00000023022
NONMMUT038626.2	intronic_sense	-	ENSMUSG00000075028
NONMMUT126316.1	intergenic	.	.
NONMMUT105280.1	intergenic	.	.
ENSMUST00000193928	intronic_sense	+	ENSMUSG00000038349
NONMMUT112020.1	intergenic	.	.
NONMMUT069358.2	exonic_sense	-	ENSMUSG00000025234
NONMMUT084399.1	intergenic	.	.
NONMMUT077172.1	exonic_sense	+	ENSMUSG00000026639
NONMMUT066971.2	exonic_sense	+	ENSMUSG00000005698
NONMMUT086056.1	exonic_sense	-	ENSMUSG00000039976
NONMMUT046263.2	intronic_sense	+	ENSMUSG00000006586
NONMMUT019997.2	intergenic	.	.
NONMMUT024567.2	exonic_sense	-	ENSMUSG00000035845
NONMMUT003961.2	exonic_sense	-	ENSMUSG00000100725
NONMMUT134929.1	intergenic	.	.
NONMMUT071205.2	exonic_antisense	-	ENSMUSG00000032431
NONMMUT018619.2	exonic_sense	+	ENSMUSG00000003992
NONMMUT069965.2	intergenic	.	.
NONMMUT070972.2	exonic_sense	-	ENSMUSG00000032609
NONMMUT008761.2	exonic_sense	+	ENSMUSG00000020149
NONMMUT097677.1	intergenic	.	.
NONMMUT022590.2	intronic_sense	-	ENSMUSG00000055737
NONMMUT069610.2	intergenic	.	.
NONMMUT004072.2	intronic_sense	-	ENSMUSG00000038733
NONMMUT080678.1	intergenic	.	.
NONMMUT128796.1	exonic_sense	+	ENSMUSG00000006273
NONMMUT054959.2	exonic_sense	+	ENSMUSG00000029729
ENSMUST00000190861	bidirectional	+	ENSMUSG00000101082
NONMMUT044766.2	exonic_sense	+	ENSMUSG00000068747
NONMMUT116589.1	intergenic	.	.
NONMMUT017089.2	exonic_antisense	-	ENSMUSG00000038982
NONMMUT034860.2	exonic_sense	+	ENSMUSG00000036097
NONMMUT076037.1	intergenic	.	.
NONMMUT098713.1	intergenic	.	.
NONMMUT070194.2	intergenic	.	.
NONMMUT032180.2	intronic_sense	-	ENSMUSG00000024500
NONMMUT043222.2	exonic_sense	+	ENSMUSG00000027806
NONMMUT064459.2	bidirectional	+	ENSMUSG00000058748
ENSMUST00000206967	intronic_sense	+	ENSMUSG00000030779
NONMMUT053376.2	intronic_sense	+	ENSMUSG00000057315
NONMMUT035436.2	exonic_sense	+	ENSMUSG00000048186
NONMMUT005178.2	exonic_sense	-	ENSMUSG00000063760
NONMMUT027034.2	intronic_antisense	-	ENSMUSG00000022747
ENSMUST00000192942	intergenic	.	.
NONMMUT111026.1	intronic_sense	+	ENSMUSG00000025766
NONMMUT132158.1	intergenic	.	.
NONMMUT062054.2	exonic_sense	-	ENSMUSG00000030551
ENSMUST00000181417	exonic_sense	-	ENSMUSG00000038143
NONMMUT080584.1	intergenic	.	.
NONMMUT008106.2	intergenic	.	.
NONMMUT084317.1	intergenic	.	.
NONMMUT033926.2	intronic_sense	+	ENSMUSG00000024675
NONMMUT004919.2	intronic_sense	+	ENSMUSG00000037608
ENSMUST00000139056	intergenic	.	.
NONMMUT004770.2	intronic_sense	-	ENSMUSG00000019806
NONMMUT123552.1	exonic_antisense	+	ENSMUSG00000025609
NONMMUT028548.2	intergenic	.	.
NONMMUT021306.2	exonic_sense	-	ENSMUSG00000021978
NONMMUT018266.2	intergenic	.	.
NONMMUT085493.1	intergenic	.	.
NONMMUT087647.1	intergenic	.	.
NONMMUT102067.1	exonic_sense	-	ENSMUSG00000073405
NONMMUT047274.2	intergenic	.	.
NONMMUT015628.2	exonic_sense	-	ENSMUSG00000048251
NONMMUT009125.2	intronic_antisense	+	ENSMUSG00000020305
NONMMUT105525.1	intergenic	.	.
NONMMUT073190.2	intergenic	.	.
NONMMUT025266.2	exonic_sense	-	ENSMUSG00000039637
NONMMUT047738.2	intronic_antisense	+	ENSMUSG00000028397
NONMMUT024525.2	intronic_sense	-	ENSMUSG00000035891
ENSMUST00000141696	exonic_antisense	+	ENSMUSG00000052915
NONMMUT128277.1	intergenic	.	.
NONMMUT071209.2	exonic_sense	-	ENSMUSG00000079259
NONMMUT010970.2	intronic_sense	+	ENSMUSG00000017639
NONMMUT098109.1	intergenic	.	.
NONMMUT132350.1	intergenic	.	.
NONMMUT093930.1	intergenic	.	.
NONMMUT060422.2	exonic_sense	-	ENSMUSG00000096916
NONMMUT134686.1	intergenic	.	.
NONMMUT013932.2	bidirectional	-	ENSMUSG00000019256
NONMMUT098041.1	intergenic	.	.
ENSMUST00000131248	intergenic	.	.
NONMMUT074671.2	intergenic	.	.
NONMMUT114623.1	intergenic	.	.
NONMMUT056160.2	intergenic	.	.
NONMMUT091603.1	intergenic	.	.
NONMMUT003365.2	intergenic	.	.
NONMMUT092436.1	intergenic	.	.
NONMMUT053764.2	intronic_sense	-	ENSMUSG00000043323
NONMMUT037205.2	intergenic	.	.
NONMMUT097893.1	intergenic	.	.
ENSMUST00000192858	intronic_sense	-	ENSMUSG00000042807
NONMMUT133085.1	intergenic	.	.
ENSMUST00000192636	intronic_antisense	+	ENSMUSG00000101348
NONMMUT036829.2	intergenic	.	.
NONMMUT043151.2	exonic_sense	-	ENSMUSG00000027799
NONMMUT039895.2	exonic_sense	-	ENSMUSG00000027309
NONMMUT039533.2	exonic_antisense	-	ENSMUSG00000033396
NONMMUT053629.2	exonic_sense	-	ENSMUSG00000063406
NONMMUT110352.1	bidirectional	+	ENSMUSG00000080888
NONMMUT040423.2	intronic_sense	+	ENSMUSG00000033059
NONMMUT121978.1	intergenic	.	.
NONMMUT116874.1	exonic_antisense	+	ENSMUSG00000028483
NONMMUT011023.2	exonic_sense	+	ENSMUSG00000017421
NONMMUT119719.1	exonic_sense	+	ENSMUSG00000029613
NONMMUT065142.2	intronic_sense	+	ENSMUSG00000049184
NONMMUT035874.2	intronic_sense	+	ENSMUSG00000026748
NONMMUT019119.2	intergenic	.	.
NONMMUT081854.1	intergenic	.	.
NONMMUT102713.1	intergenic	.	.
NONMMUT082271.1	intergenic	.	.
NONMMUT034123.2	intronic_sense	-	ENSMUSG00000024747
NONMMUT068815.2	intergenic	.	.
NONMMUT007890.2	intergenic	.	.
ENSMUST00000192473	exonic_antisense	+	ENSMUSG00000055675
NONMMUT048682.2	exonic_sense	-	ENSMUSG00000028551
ENSMUST00000201872	intergenic	.	.
NONMMUT092273.1	intergenic	.	.
NONMMUT065779.2	bidirectional	-	ENSMUSG00000058056
NONMMUT021766.2	intronic_sense	+	ENSMUSG00000058997
NONMMUT122469.1	intronic_antisense	-	ENSMUSG00000055799
NONMMUT004731.2	intronic_sense	-	ENSMUSG00000019820
NONMMUT069059.2	exonic_antisense	-	ENSMUSG00000000168
NONMMUT025365.2	exonic_sense	+	ENSMUSG00000008658
NONMMUT066457.2	intronic_sense	-	ENSMUSG00000036934
NONMMUT027689.2	exonic_sense	+	ENSMUSG00000022961
NONMMUT076431.1	intergenic	.	.
NONMMUT035331.2	intronic_sense	+	ENSMUSG00000003228
NONMMUT132147.1	intergenic	.	.
NONMMUT096218.1	intergenic	.	.
NONMMUT107905.1	intergenic	.	.
NONMMUT077410.1	intergenic	.	.
NONMMUT011337.2	intronic_sense	+	ENSMUSG00000018548
NONMMUT074343.2	exonic_antisense	+	ENSMUSG00000041245
NONMMUT098114.1	intergenic	.	.
NONMMUT026554.2	bidirectional	-	ENSMUSG00000002847
NONMMUT112778.1	intergenic	.	.
NONMMUT104186.1	intergenic	.	.
NONMMUT028799.2	intergenic	.	.
NONMMUT020615.2	intronic_sense	+	ENSMUSG00000055128
NONMMUT051488.2	intergenic	.	.
ENSMUST00000188854	exonic_antisense	+	ENSMUSG00000032409
NONMMUT071309.2	intronic_sense	-	ENSMUSG00000039163
NONMMUT117518.1	intergenic	.	.
NONMMUT111023.1	exonic_sense	+	ENSMUSG00000025766
ENSMUST00000185324	exonic_antisense	+	ENSMUSG00000032409
NONMMUT133103.1	intergenic	.	.
NONMMUT030637.2	bidirectional	+	ENSMUSG00000024073
NONMMUT068642.2	intronic_sense	+	ENSMUSG00000042138
NONMMUT116178.1	intergenic	.	.
ENSMUST00000185726	intergenic	.	.
NONMMUT103688.1	intergenic	.	.
NONMMUT098523.1	intronic_sense	+	ENSMUSG00000061080
NONMMUT015187.2	intronic_sense	+	ENSMUSG00000066392
NONMMUT089549.1	intergenic	.	.
NONMMUT001832.2	intergenic	.	.
NONMMUT028472.2	intergenic	.	.
NONMMUT008366.2	intronic_sense	+	ENSMUSG00000009076
NONMMUT030092.2	intergenic	.	.
ENSMUST00000195386	intronic_sense	+	ENSMUSG00000034709
NONMMUT123514.1	intronic_antisense	+	ENSMUSG00000001424
NONMMUT056255.2	intronic_sense	-	ENSMUSG00000053768
NONMMUT090424.1	bidirectional	-	ENSMUSG00000021706
NONMMUT047950.2	intronic_sense	+	ENSMUSG00000038070
NONMMUT056874.2	intronic_sense	+	ENSMUSG00000038388
NONMMUT017774.2	intronic_sense	+	ENSMUSG00000055254
NONMMUT056505.2	bidirectional	-	ENSMUSG00000038507
NONMMUT014966.2	intronic_sense	-	ENSMUSG00000042628
NONMMUT132367.1	intergenic	.	.
NONMMUT129311.1	intergenic	.	.
NONMMUT081414.1	intergenic	.	.
NONMMUT124514.1	bidirectional	-	ENSMUSG00000107642
NONMMUT104595.1	intergenic	.	.
NONMMUT033277.2	exonic_sense	+	ENSMUSG00000058881
NONMMUT113389.1	intergenic	.	.
NONMMUT068182.2	bidirectional	+	ENSMUSG00000043885
NONMMUT107939.1	exonic_antisense	-	ENSMUSG00000068290
ENSMUST00000173576	exonic_antisense	+	ENSMUSG00000092417
NONMMUT036357.2	bidirectional	+	ENSMUSG00000036186
NONMMUT072429.2	intronic_sense	-	ENSMUSG00000031119
NONMMUT070486.2	exonic_sense	+	ENSMUSG00000064225
NONMMUT035941.2	intronic_sense	-	ENSMUSG00000026740
ENSMUST00000200774	intronic_sense	+	ENSMUSG00000037795
ENSMUST00000067500	exonic_antisense	+	ENSMUSG00000033554
NONMMUT105190.1	intergenic	.	.
ENSMUST00000187393	bidirectional	-	ENSMUSG00000032407
NONMMUT071976.2	intergenic	.	.
NONMMUT003213.2	exonic_sense	-	ENSMUSG00000004110
NONMMUT105417.1	intergenic	.	.
ENSMUST00000163068	exonic_sense	+	ENSMUSG00000079455
NONMMUT126699.1	intergenic	.	.
NONMMUT100888.1	intergenic	.	.
NONMMUT039920.2	exonic_sense	+	ENSMUSG00000027312
NONMMUT004555.2	exonic_sense	+	ENSMUSG00000019768
NONMMUT094128.1	intergenic	.	.
NONMMUT008783.2	intronic_sense	+	ENSMUSG00000049800
NONMMUT007987.2	intronic_sense	-	ENSMUSG00000020124
ENSMUST00000162218	exonic_antisense	-	ENSMUSG00000041625
NONMMUT100642.1	intergenic	.	.
NONMMUT030198.2	intronic_sense	-	ENSMUSG00000048915
NONMMUT117575.1	intergenic	.	.
NONMMUT063186.2	exonic_sense	+	ENSMUSG00000066232
NONMMUT111484.1	intronic_antisense	-	ENSMUSG00000027993
NONMMUT011428.2	intronic_sense	-	ENSMUSG00000069769
NONMMUT086578.1	intergenic	.	.
NONMMUT039721.2	intronic_sense	+	ENSMUSG00000027381
NONMMUT047888.2	exonic_sense	-	ENSMUSG00000028403
NONMMUT060240.2	exonic_sense	-	ENSMUSG00000062028
NONMMUT079163.1	intergenic	.	.
NONMMUT046400.2	exonic_sense	+	ENSMUSG00000040455
NONMMUT032094.2	intergenic	.	.
ENSMUST00000197638	intronic_sense	-	ENSMUSG00000051339
NONMMUT098386.1	intronic_sense	+	ENSMUSG00000061080
NONMMUT023269.2	bidirectional	+	ENSMUSG00000022297
ENSMUST00000136992	exonic_antisense	-	ENSMUSG00000040536
NONMMUT033816.2	exonic_sense	-	ENSMUSG00000071662
NONMMUT030787.2	intergenic	.	.
NONMMUT034565.2	intergenic	.	.
ENSMUST00000205194	intronic_sense	-	ENSMUSG00000001156
NONMMUT068890.2	exonic_sense	-	ENSMUSG00000038717
NONMMUT128513.1	intergenic	.	.
NONMMUT037909.2	bidirectional	-	ENSMUSG00000041762
NONMMUT029813.2	bidirectional	+	ENSMUSG00000023952
NONMMUT050160.2	intergenic	.	.
NONMMUT092473.1	intergenic	.	.
NONMMUT034442.2	intronic_sense	-	ENSMUSG00000052920
NONMMUT071409.2	intergenic	.	.
NONMMUT131669.1	intergenic	.	.
NONMMUT008586.2	intergenic	.	.
NONMMUT079208.1	intergenic	.	.
NONMMUT123115.1	intergenic	.	.
ENSMUST00000180537	intergenic	.	.
NONMMUT085148.1	intergenic	.	.
NONMMUT031074.2	intergenic	.	.
NONMMUT115662.1	exonic_sense	+	ENSMUSG00000028797
NONMMUT001519.2	exonic_sense	+	ENSMUSG00000006304
NONMMUT134691.1	intergenic	.	.
NONMMUT070527.2	exonic_sense	+	ENSMUSG00000041440
NONMMUT009178.2	bidirectional	-	ENSMUSG00000020282
ENSMUST00000144770	intergenic	.	.
NONMMUT093256.1	intergenic	.	.
NONMMUT088181.1	intergenic	.	.
NONMMUT090288.1	intergenic	.	.
NONMMUT023565.2	intronic_sense	-	ENSMUSG00000022362
NONMMUT122960.1	intergenic	.	.
NONMMUT051895.2	exonic_sense	+	ENSMUSG00000048142
NONMMUT127360.1	intergenic	.	.
NONMMUT022648.2	exonic_sense	+	ENSMUSG00000022148
NONMMUT089552.1	intergenic	.	.
NONMMUT004901.2	intronic_antisense	+	ENSMUSG00000020007
NONMMUT004417.2	intergenic	.	.
NONMMUT023476.2	intergenic	.	.
NONMMUT034375.2	exonic_antisense	+	ENSMUSG00000016496
NONMMUT027775.2	exonic_sense	-	ENSMUSG00000022948
NONMMUT096216.1	intergenic	.	.
NONMMUT116385.1	intergenic	.	.
NONMMUT019121.2	intergenic	.	.
NONMMUT005513.2	intronic_sense	+	ENSMUSG00000019848
NONMMUT047517.2	exonic_sense	+	ENSMUSG00000028385
NONMMUT109367.1	intergenic	.	.
NONMMUT068906.2	exonic_sense	+	ENSMUSG00000070305
NONMMUT123539.1	intergenic	.	.
NONMMUT092613.1	intergenic	.	.
NONMMUT050023.2	exonic_sense	-	ENSMUSG00000028822
NONMMUT102899.1	intergenic	.	.
NONMMUT135828.1	intergenic	.	.
NONMMUT010838.2	intronic_sense	-	ENSMUSG00000017291
NONMMUT115220.1	intergenic	.	.
NONMMUT038137.2	intergenic	.	.
NONMMUT031134.2	intronic_sense	-	ENSMUSG00000024109
NONMMUT028831.2	exonic_sense	+	ENSMUSG00000067629
NONMMUT084054.1	intergenic	.	.
NONMMUT051885.2	exonic_sense	+	ENSMUSG00000057406
NONMMUT024476.2	intronic_sense	+	ENSMUSG00000016541
NONMMUT087568.1	exonic_antisense	-	ENSMUSG00000041846
NONMMUT075946.1	exonic_sense	+	ENSMUSG00000055013
NONMMUT005127.2	exonic_sense	+	ENSMUSG00000049109
NONMMUT116338.1	intergenic	.	.
NONMMUT084783.1	intergenic	.	.
NONMMUT081384.1	intergenic	.	.
NONMMUT079091.1	intronic_sense	-	ENSMUSG00000033722
NONMMUT039437.2	exonic_sense	+	ENSMUSG00000033705
NONMMUT043888.2	exonic_sense	+	ENSMUSG00000028059
NONMMUT019118.2	intergenic	.	.
NONMMUT122552.1	exonic_antisense	-	ENSMUSG00000030002
NONMMUT065322.2	intronic_sense	-	ENSMUSG00000039539
NONMMUT080852.1	intergenic	.	.
NONMMUT112219.1	intergenic	.	.
NONMMUT125557.1	exonic_antisense	-	ENSMUSG00000030619
NONMMUT136798.1	intergenic	.	.
NONMMUT114122.1	exonic_sense	-	ENSMUSG00000032826
NONMMUT069812.2	intronic_sense	+	ENSMUSG00000032238
ENSMUST00000201115	bidirectional	+	ENSMUSG00000029208
NONMMUT066673.2	intronic_sense	+	ENSMUSG00000055932
ENSMUST00000185416	intergenic	.	.
NONMMUT122365.1	intergenic	.	.
NONMMUT132655.1	intergenic	.	.
NONMMUT097530.1	intergenic	.	.
NONMMUT125573.1	intergenic	.	.
NONMMUT123368.1	intergenic	.	.
NONMMUT107574.1	intergenic	.	.
NONMMUT112243.1	intergenic	.	.
NONMMUT012712.2	exonic_antisense	+	ENSMUSG00000045775
NONMMUT069495.2	intronic_sense	-	ENSMUSG00000032244
NONMMUT079807.1	intergenic	.	.
NONMMUT014806.2	intergenic	.	.
NONMMUT036499.2	intronic_sense	+	ENSMUSG00000026799
NONMMUT030155.2	intronic_antisense	-	ENSMUSG00000079414
NONMMUT110977.1	intronic_sense	+	ENSMUSG00000025762
NONMMUT072175.2	intergenic	.	.
NONMMUT010668.2	intronic_sense	-	ENSMUSG00000020745
NONMMUT079848.1	exonic_antisense	-	ENSMUSG00000039879
NONMMUT109770.1	intergenic	.	.
NONMMUT005465.2	intergenic	.	.
NONMMUT124083.1	exonic_antisense	+	ENSMUSG00000049694
NONMMUT136286.1	intergenic	.	.
NONMMUT066410.2	exonic_antisense	-	ENSMUSG00000003813
NONMMUT018913.2	intergenic	.	.
NONMMUT027889.2	exonic_sense	+	ENSMUSG00000040666
NONMMUT014403.2	exonic_sense	+	ENSMUSG00000055884
NONMMUT069530.2	intergenic	.	.
ENSMUST00000138655	intergenic	.	.
NONMMUT107022.1	intergenic	.	.
NONMMUT016977.2	intergenic	.	.
NONMMUT035011.2	exonic_sense	+	ENSMUSG00000063434
NONMMUT002735.2	exonic_sense	-	ENSMUSG00000041879
NONMMUT058134.2	intronic_sense	-	ENSMUSG00000030064
NONMMUT012270.2	intronic_sense	-	ENSMUSG00000018412
ENSMUST00000185793	bidirectional	+	ENSMUSG00000038193
NONMMUT035872.2	intronic_sense	+	ENSMUSG00000026748
NONMMUT056202.2	intergenic	.	.
NONMMUT026276.2	exonic_sense	+	ENSMUSG00000022787
NONMMUT000555.2	intronic_sense	-	ENSMUSG00000010453
NONMMUT077231.1	intergenic	.	.
NONMMUT018917.2	intronic_sense	-	ENSMUSG00000041417
NONMMUT005921.2	intronic_sense	+	ENSMUSG00000060843
ENSMUST00000181620	intergenic	.	.
NONMMUT024634.2	intergenic	.	.
NONMMUT049618.2	exonic_sense	-	ENSMUSG00000057236
NONMMUT013733.2	exonic_sense	-	ENSMUSG00000020642
NONMMUT043572.2	exonic_sense	-	ENSMUSG00000033981
NONMMUT111649.1	intergenic	.	.
NONMMUT069624.2	intronic_sense	-	ENSMUSG00000040524
NONMMUT006535.2	intergenic	.	.
NONMMUT051429.2	intronic_sense	-	ENSMUSG00000042453
NONMMUT022049.2	exonic_sense	-	ENSMUSG00000098557
NONMMUT101010.1	intergenic	.	.
NONMMUT080533.1	intergenic	.	.
NONMMUT030691.2	exonic_sense	-	ENSMUSG00000024077
NONMMUT016645.2	exonic_sense	-	ENSMUSG00000046351
NONMMUT082937.1	intergenic	.	.
NONMMUT119993.1	bidirectional	+	ENSMUSG00000040003
NONMMUT098048.1	intergenic	.	.
NONMMUT055111.2	exonic_sense	+	ENSMUSG00000029578
NONMMUT122023.1	exonic_sense	+	ENSMUSG00000038871
ENSMUST00000194534	intronic_sense	-	ENSMUSG00000061143
NONMMUT043663.2	intronic_sense	-	ENSMUSG00000074513
NONMMUT028187.2	intronic_sense	-	ENSMUSG00000062078
NONMMUT033924.2	exonic_sense	+	ENSMUSG00000101389
NONMMUT018798.2	intergenic	.	.
NONMMUT003625.2	intergenic	.	.
NONMMUT014573.2	intergenic	.	.
NONMMUT099562.1	exonic_antisense	+	ENSMUSG00000022514
NONMMUT028344.2	exonic_sense	-	ENSMUSG00000023883
NONMMUT007095.2	intergenic	.	.
NONMMUT060125.2	exonic_sense	+	ENSMUSG00000023118
NONMMUT126568.1	exonic_sense	-	ENSMUSG00000096916
NONMMUT007966.2	intronic_sense	+	ENSMUSG00000034613
NONMMUT003643.2	intronic_sense	-	ENSMUSG00000026565
NONMMUT057284.2	intergenic	.	.
NONMMUT100336.1	intergenic	.	.
NONMMUT063466.2	exonic_antisense	+	ENSMUSG00000035064
NONMMUT110012.1	exonic_antisense	+	ENSMUSG00000038375
NONMMUT131189.1	intergenic	.	.
NONMMUT007221.2	intronic_sense	-	ENSMUSG00000035948
NONMMUT117923.1	intergenic	.	.
NONMMUT018649.2	exonic_antisense	-	ENSMUSG00000047419
NONMMUT135826.1	bidirectional	+	ENSMUSG00000060090
NONMMUT040018.2	intronic_sense	-	ENSMUSG00000027346
NONMMUT039730.2	intergenic	.	.
NONMMUT084224.1	exonic_sense	+	ENSMUSG00000094091
ENSMUST00000187898	intronic_sense	-	ENSMUSG00000079036
NONMMUT017014.2	intronic_sense	+	ENSMUSG00000021420
NONMMUT114603.1	intergenic	.	.
NONMMUT087409.1	intergenic	.	.
NONMMUT031697.2	exonic_sense	+	ENSMUSG00000024276
NONMMUT067034.2	exonic_sense	+	ENSMUSG00000041308
NONMMUT057236.2	intronic_sense	+	ENSMUSG00000071424
NONMMUT025592.2	intronic_sense	+	ENSMUSG00000022679
NONMMUT064990.2	intronic_sense	+	ENSMUSG00000054823
NONMMUT101159.1	intergenic	.	.
NONMMUT133903.1	intergenic	.	.
NONMMUT033505.2	exonic_antisense	+	ENSMUSG00000067889
NONMMUT002461.2	intronic_sense	-	ENSMUSG00000026347
NONMMUT011400.2	exonic_sense	+	ENSMUSG00000018377
ENSMUST00000198718	intronic_antisense	-	ENSMUSG00000040302
NONMMUT072425.2	bidirectional	-	ENSMUSG00000031119
NONMMUT034498.2	intergenic	.	.
NONMMUT059092.2	intergenic	.	.
NONMMUT081160.1	intergenic	.	.
NONMMUT115169.1	intergenic	.	.
NONMMUT102647.1	intergenic	.	.
NONMMUT114402.1	intergenic	.	.
NONMMUT021657.2	intronic_sense	-	ENSMUSG00000034893
NONMMUT042746.2	exonic_sense	+	ENSMUSG00000025757
NONMMUT084581.1	bidirectional	-	ENSMUSG00000018727
NONMMUT029052.2	bidirectional	-	ENSMUSG00000062202
NONMMUT040281.2	intronic_sense	+	ENSMUSG00000063873
NONMMUT050474.2	intergenic	.	.
NONMMUT019394.2	intronic_sense	+	ENSMUSG00000042348
NONMMUT033538.2	intronic_sense	-	ENSMUSG00000024855
NONMMUT047136.2	intronic_sense	-	ENSMUSG00000028329
NONMMUT030912.2	intronic_sense	-	ENSMUSG00000024251
NONMMUT044607.2	intergenic	.	.
ENSMUST00000098472	exonic_antisense	-	ENSMUSG00000036550
NONMMUT020633.2	intergenic	.	.
ENSMUST00000205859	intronic_sense	+	ENSMUSG00000039202
NONMMUT034238.2	exonic_sense	-	ENSMUSG00000024867
NONMMUT093272.1	intergenic	.	.
ENSMUST00000129609	exonic_antisense	-	ENSMUSG00000029556
NONMMUT053561.2	intergenic	.	.
NONMMUT068265.2	intergenic	.	.
NONMMUT004077.2	intergenic	.	.
NONMMUT052851.2	intronic_sense	+	ENSMUSG00000036377
NONMMUT091653.1	intergenic	.	.
NONMMUT095677.1	intergenic	.	.
NONMMUT062154.2	exonic_sense	-	ENSMUSG00000078671
NONMMUT065004.2	exonic_antisense	-	ENSMUSG00000031575
NONMMUT137162.1	intergenic	.	.
NONMMUT039400.2	exonic_sense	-	ENSMUSG00000027293
NONMMUT114449.1	intergenic	.	.
NONMMUT042477.2	exonic_antisense	-	ENSMUSG00000027676
NONMMUT061979.2	intergenic	.	.
ENSMUST00000197762	intronic_antisense	-	ENSMUSG00000029711
NONMMUT059489.2	intergenic	.	.
ENSMUST00000183009	intronic_sense	-	ENSMUSG00000025317
NONMMUT069509.2	intronic_sense	-	ENSMUSG00000058444
NONMMUT092280.1	intergenic	.	.
NONMMUT008306.2	intergenic	.	.
NONMMUT000507.2	exonic_sense	+	ENSMUSG00000026126
NONMMUT063123.2	intergenic	.	.
NONMMUT036947.2	intronic_sense	-	ENSMUSG00000026915
NONMMUT081067.1	intergenic	.	.
NONMMUT024991.2	intronic_sense	-	ENSMUSG00000023021
NONMMUT106571.1	intergenic	.	.
NONMMUT018430.2	intergenic	.	.
NONMMUT135130.1	intergenic	.	.
NONMMUT002583.2	exonic_sense	+	ENSMUSG00000026436
ENSMUST00000163081	intergenic	.	.
NONMMUT095802.1	intergenic	.	.
NONMMUT100666.1	intergenic	.	.
NONMMUT081452.1	intergenic	.	.
ENSMUST00000184991	intergenic	.	.
ENSMUST00000199995	intronic_sense	-	ENSMUSG00000052539
NONMMUT105670.1	intergenic	.	.
NONMMUT058176.2	intronic_sense	-	ENSMUSG00000030067
NONMMUT067145.2	intronic_antisense	+	ENSMUSG00000031731
NONMMUT136084.1	intergenic	.	.
NONMMUT018763.2	exonic_sense	+	ENSMUSG00000021666
NONMMUT114687.1	intergenic	.	.
NONMMUT037117.2	intronic_sense	-	ENSMUSG00000026872
NONMMUT107638.1	intergenic	.	.
NONMMUT014394.2	intronic_sense	+	ENSMUSG00000035614
NONMMUT106454.1	intergenic	.	.
NONMMUT035275.2	exonic_sense	+	ENSMUSG00000025094
NONMMUT016320.2	intergenic	.	.
NONMMUT056478.2	intronic_sense	+	ENSMUSG00000029823
NONMMUT096161.1	intergenic	.	.
ENSMUST00000196896	intronic_sense	-	ENSMUSG00000008730
NONMMUT128303.1	intergenic	.	.
NONMMUT064502.2	intronic_sense	-	ENSMUSG00000040459
NONMMUT136855.1	intergenic	.	.
NONMMUT066474.2	intronic_sense	-	ENSMUSG00000031703
NONMMUT000778.2	exonic_sense	-	ENSMUSG00000057363
NONMMUT046962.2	exonic_sense	+	ENSMUSG00000028456
NONMMUT034198.2	intergenic	.	.
NONMMUT125517.1	intergenic	.	.
NONMMUT106034.1	intergenic	.	.
NONMMUT131798.1	exonic_sense	-	ENSMUSG00000031819
NONMMUT133427.1	intergenic	.	.
NONMMUT098440.1	intronic_sense	+	ENSMUSG00000061080
NONMMUT051898.2	intronic_sense	-	ENSMUSG00000045102
NONMMUT055621.2	intronic_sense	+	ENSMUSG00000029757
NONMMUT136856.1	intergenic	.	.
ENSMUST00000198380	intronic_sense	-	ENSMUSG00000028136
NONMMUT039810.2	intergenic	.	.
ENSMUST00000194715	intronic_sense	+	ENSMUSG00000052062
NONMMUT006482.2	exonic_antisense	+	ENSMUSG00000034854
NONMMUT123374.1	intergenic	.	.
NONMMUT021214.2	intronic_sense	-	ENSMUSG00000035161
ENSMUST00000198060	bidirectional	-	ENSMUSG00000068798
NONMMUT031926.2	exonic_sense	-	ENSMUSG00000024360
NONMMUT021751.2	bidirectional	-	ENSMUSG00000034731
NONMMUT126474.1	intergenic	.	.
NONMMUT111088.1	intergenic	.	.
NONMMUT023766.2	intronic_sense	-	ENSMUSG00000022377
NONMMUT088203.1	bidirectional	+	ENSMUSG00000020564
NONMMUT131480.1	intergenic	.	.
NONMMUT121028.1	intergenic	.	.
NONMMUT128067.1	exonic_antisense	-	ENSMUSG00000038894
NONMMUT007362.2	intergenic	.	.
NONMMUT105067.1	exonic_antisense	-	ENSMUSG00000041845
NONMMUT047775.2	intronic_sense	-	ENSMUSG00000028399
NONMMUT112460.1	intronic_sense	+	ENSMUSG00000039068
NONMMUT131476.1	intergenic	.	.
NONMMUT006430.2	exonic_sense	-	ENSMUSG00000020198
NONMMUT078486.1	intergenic	.	.
NONMMUT055268.2	bidirectional	-	ENSMUSG00000041468
NONMMUT002639.2	exonic_sense	+	ENSMUSG00000041757
NONMMUT008984.2	intronic_sense	-	ENSMUSG00000032985
NONMMUT015930.2	intronic_sense	+	ENSMUSG00000037957
ENSMUST00000142212	exonic_sense	-	ENSMUSG00000035877
NONMMUT073454.2	exonic_sense	+	ENSMUSG00000098078
ENSMUST00000164074	exonic_antisense	-	ENSMUSG00000075225
NONMMUT009657.2	exonic_sense	+	ENSMUSG00000063564
NONMMUT026600.2	intronic_sense	+	ENSMUSG00000061080
NONMMUT107208.1	intronic_sense	+	ENSMUSG00000034780
NONMMUT073510.2	intergenic	.	.
NONMMUT009995.2	exonic_antisense	-	ENSMUSG00000032633
NONMMUT031591.2	intronic_sense	-	ENSMUSG00000024304
NONMMUT064657.2	intronic_sense	+	ENSMUSG00000031446
NONMMUT116007.1	intergenic	.	.
NONMMUT066668.2	intronic_sense	+	ENSMUSG00000055932
NONMMUT056716.2	exonic_antisense	+	ENSMUSG00000029686
NONMMUT090446.1	intergenic	.	.
NONMMUT006528.2	intergenic	.	.
NONMMUT011491.2	intronic_sense	+	ENSMUSG00000003948
NONMMUT105609.1	exonic_sense	+	ENSMUSG00000025227
NONMMUT028348.2	exonic_antisense	+	ENSMUSG00000036552
NONMMUT016401.2	intergenic	.	.
NONMMUT124880.1	intergenic	.	.
NONMMUT107234.1	intronic_sense	+	ENSMUSG00000034780
NONMMUT098428.1	intronic_sense	+	ENSMUSG00000061080
NONMMUT120810.1	intergenic	.	.
NONMMUT095681.1	intergenic	.	.
NONMMUT122357.1	intergenic	.	.
NONMMUT017324.2	intronic_sense	-	ENSMUSG00000046876
ENSMUST00000149909	exonic_antisense	-	ENSMUSG00000057329
NONMMUT020663.2	intronic_sense	+	ENSMUSG00000021846
NONMMUT073859.2	intronic_sense	+	ENSMUSG00000034480
NONMMUT098563.1	intronic_sense	+	ENSMUSG00000061080
NONMMUT007487.2	exonic_antisense	-	ENSMUSG00000069518
NONMMUT074068.2	exonic_sense	+	ENSMUSG00000042473
NONMMUT065578.2	intronic_sense	-	ENSMUSG00000031561
NONMMUT055505.2	exonic_sense	-	ENSMUSG00000029655
NONMMUT079749.1	intergenic	.	.
NONMMUT062158.2	intergenic	.	.
NONMMUT113310.1	intergenic	.	.
NONMMUT087751.1	intergenic	.	.
ENSMUST00000194579	exonic_sense	-	ENSMUSG00000043162
NONMMUT038435.2	bidirectional	+	ENSMUSG00000002102
ENSMUST00000162902	intronic_antisense	+	ENSMUSG00000022679
NONMMUT068202.2	intergenic	.	.
NONMMUT021646.2	exonic_sense	+	ENSMUSG00000022000
NONMMUT047505.2	bidirectional	+	ENSMUSG00000028383
NONMMUT120361.1	intergenic	.	.
NONMMUT017500.2	intergenic	.	.
NONMMUT119558.1	exonic_antisense	-	ENSMUSG00000029703
NONMMUT081477.1	intergenic	.	.
ENSMUST00000189232	intergenic	.	.
NONMMUT095207.1	intergenic	.	.
NONMMUT003993.2	exonic_sense	-	ENSMUSG00000026492
NONMMUT053381.2	intronic_sense	+	ENSMUSG00000057315
NONMMUT123614.1	intergenic	.	.
NONMMUT124031.1	intergenic	.	.
NONMMUT052692.2	exonic_sense	+	ENSMUSG00000036087
NONMMUT007826.2	intergenic	.	.
NONMMUT129944.1	intergenic	.	.
NONMMUT000963.2	intronic_antisense	-	ENSMUSG00000025977
NONMMUT056052.2	exonic_sense	+	ENSMUSG00000001761
NONMMUT079623.1	intergenic	.	.
ENSMUST00000181232	bidirectional	-	ENSMUSG00000022978
NONMMUT008596.2	exonic_sense	+	ENSMUSG00000018654
NONMMUT070958.2	intronic_sense	-	ENSMUSG00000039952
NONMMUT032908.2	intronic_sense	+	ENSMUSG00000053477
NONMMUT026283.2	exonic_sense	+	ENSMUSG00000053774
NONMMUT136243.1	exonic_antisense	-	ENSMUSG00000034403
NONMMUT019869.2	exonic_sense	+	ENSMUSG00000039367
NONMMUT051922.2	exonic_sense	+	ENSMUSG00000037210
NONMMUT053416.2	exonic_sense	-	ENSMUSG00000034528
NONMMUT040950.2	intergenic	.	.
NONMMUT096883.1	intergenic	.	.
NONMMUT122597.1	intergenic	.	.
NONMMUT039107.2	intronic_sense	+	ENSMUSG00000027130
NONMMUT033608.2	intergenic	.	.
NONMMUT097809.1	exonic_antisense	-	ENSMUSG00000023143
NONMMUT034623.2	exonic_sense	+	ENSMUSG00000053799
NONMMUT090028.1	intergenic	.	.
NONMMUT094326.1	intergenic	.	.
NONMMUT056862.2	exonic_sense	-	ENSMUSG00000029817
ENSMUST00000198817	intronic_sense	-	ENSMUSG00000028926
NONMMUT014557.2	intergenic	.	.
NONMMUT110083.1	exonic_antisense	+	ENSMUSG00000078949
NONMMUT073476.2	exonic_antisense	-	ENSMUSG00000043661
NONMMUT126804.1	intergenic	.	.
NONMMUT137305.1	intergenic	.	.
NONMMUT077250.1	intergenic	.	.
ENSMUST00000181885	exonic_antisense	-	ENSMUSG00000060771
NONMMUT015254.2	intronic_sense	+	ENSMUSG00000047414
NONMMUT009351.2	intergenic	.	.
NONMMUT058675.2	intronic_sense	+	ENSMUSG00000009112
NONMMUT010562.2	intronic_sense	-	ENSMUSG00000070390
ENSMUST00000147555	bidirectional	+	ENSMUSG00000040690
ENSMUST00000200448	intronic_sense	-	ENSMUSG00000038126
NONMMUT054740.2	exonic_sense	-	ENSMUSG00000029673
NONMMUT041140.2	intronic_sense	+	ENSMUSG00000017897
NONMMUT064169.2	intergenic	.	.
NONMMUT058383.2	intronic_sense	-	ENSMUSG00000030257
NONMMUT134784.1	intergenic	.	.
NONMMUT073547.2	intergenic	.	.
NONMMUT032640.2	intronic_sense	-	ENSMUSG00000041482
ENSMUST00000136117	exonic_antisense	+	ENSMUSG00000059439
NONMMUT058081.2	exonic_sense	-	ENSMUSG00000045095
NONMMUT083311.1	intergenic	.	.
NONMMUT067326.2	exonic_sense	-	ENSMUSG00000055435
NONMMUT133087.1	intergenic	.	.
NONMMUT023760.2	intergenic	.	.
NONMMUT077652.1	exonic_antisense	+	ENSMUSG00000026073
NONMMUT074222.2	intronic_sense	-	ENSMUSG00000031289
NONMMUT026547.2	exonic_sense	+	ENSMUSG00000022812
NONMMUT054138.2	exonic_sense	+	ENSMUSG00000061288
NONMMUT096791.1	intergenic	.	.
NONMMUT018708.2	exonic_antisense	-	ENSMUSG00000021684
NONMMUT001054.2	exonic_sense	+	ENSMUSG00000102059
ENSMUST00000203540	intronic_sense	-	ENSMUSG00000063063
NONMMUT023663.2	exonic_antisense	-	ENSMUSG00000072568
NONMMUT107892.1	intergenic	.	.
NONMMUT038417.2	intergenic	.	.
NONMMUT124491.1	exonic_antisense	+	ENSMUSG00000000248
ENSMUST00000193546	intergenic	.	.
NONMMUT035449.2	intergenic	.	.
NONMMUT019664.2	exonic_sense	+	ENSMUSG00000021745
ENSMUST00000140689	exonic_sense	-	ENSMUSG00000091900
NONMMUT010999.2	intronic_sense	+	ENSMUSG00000017548
NONMMUT026284.2	exonic_sense	+	ENSMUSG00000053774
NONMMUT065169.2	intronic_sense	-	ENSMUSG00000031586
NONMMUT103992.1	intergenic	.	.
NONMMUT091750.1	intergenic	.	.
NONMMUT019098.2	intergenic	.	.
NONMMUT108129.1	intergenic	.	.
ENSMUST00000153474	bidirectional	-	ENSMUSG00000028898
NONMMUT108254.1	exonic_sense	+	ENSMUSG00000017861
NONMMUT106230.1	intergenic	.	.
ENSMUST00000175699	intergenic	.	.
NONMMUT127473.1	intergenic	.	.
NONMMUT061905.2	exonic_antisense	+	ENSMUSG00000030513
NONMMUT072402.2	intronic_sense	+	ENSMUSG00000031112
NONMMUT093463.1	intergenic	.	.
NONMMUT027776.2	exonic_antisense	-	ENSMUSG00000022948
ENSMUST00000204297	intronic_antisense	-	ENSMUSG00000063972
NONMMUT052567.2	intronic_sense	-	ENSMUSG00000029207
NONMMUT078556.1	intergenic	.	.
NONMMUT067003.2	exonic_antisense	-	ENSMUSG00000084128
NONMMUT094034.1	intergenic	.	.
NONMMUT066921.2	intergenic	.	.
NONMMUT068453.2	intronic_sense	-	ENSMUSG00000059974
NONMMUT032295.2	exonic_sense	-	ENSMUSG00000019647
NONMMUT027935.2	intergenic	.	.
NONMMUT125166.1	intergenic	.	.
NONMMUT069862.2	intronic_sense	+	ENSMUSG00000032220
NONMMUT064277.2	intergenic	.	.
NONMMUT020857.2	exonic_sense	+	ENSMUSG00000076880
NONMMUT033116.2	intergenic	.	.
NONMMUT035307.2	intronic_sense	-	ENSMUSG00000033417
NONMMUT080759.1	intergenic	.	.
NONMMUT129642.1	intergenic	.	.
NONMMUT073768.2	intronic_sense	+	ENSMUSG00000034755
NONMMUT018986.2	intronic_sense	-	ENSMUSG00000032621
NONMMUT055942.2	intronic_sense	+	ENSMUSG00000062980
NONMMUT055609.2	intronic_sense	-	ENSMUSG00000032667
NONMMUT134120.1	intergenic	.	.
NONMMUT030456.2	exonic_sense	-	ENSMUSG00000024056
NONMMUT112913.1	intronic_sense	-	ENSMUSG00000102758
NONMMUT130384.1	intergenic	.	.
NONMMUT023973.2	exonic_sense	-	ENSMUSG00000098678
NONMMUT073014.2	intronic_sense	+	ENSMUSG00000025666
NONMMUT093901.1	intergenic	.	.
NONMMUT098108.1	intergenic	.	.
ENSMUST00000199354	intronic_sense	+	ENSMUSG00000004455
NONMMUT041741.2	intergenic	.	.
NONMMUT072876.2	exonic_sense	+	ENSMUSG00000004221
NONMMUT012557.2	intronic_sense	-	ENSMUSG00000018800
NONMMUT069238.2	intronic_sense	-	ENSMUSG00000034007
ENSMUST00000193760	intronic_sense	-	ENSMUSG00000019699
NONMMUT105431.1	intergenic	.	.
NONMMUT060483.2	exonic_sense	-	ENSMUSG00000054808
ENSMUST00000197832	intronic_sense	-	ENSMUSG00000029673
NONMMUT056358.2	intergenic	.	.
NONMMUT136554.1	intergenic	.	.
NONMMUT104409.1	intergenic	.	.
NONMMUT039698.2	exonic_sense	-	ENSMUSG00000034800
ENSMUST00000200927	intergenic	.	.
NONMMUT015537.2	exonic_sense	-	ENSMUSG00000041341
ENSMUST00000136697	exonic_antisense	+	ENSMUSG00000024691
NONMMUT089622.1	intergenic	.	.
NONMMUT037088.2	intronic_sense	+	ENSMUSG00000049744
NONMMUT078295.1	intronic_antisense	+	ENSMUSG00000101348
NONMMUT005041.2	intergenic	.	.
NONMMUT137085.1	intergenic	.	.
NONMMUT019335.2	exonic_sense	+	ENSMUSG00000047789
NONMMUT076472.1	intergenic	.	.
NONMMUT112967.1	intronic_sense	-	ENSMUSG00000102758
NONMMUT102976.1	intergenic	.	.
NONMMUT131202.1	intergenic	.	.
NONMMUT055787.2	exonic_sense	-	ENSMUSG00000042742
NONMMUT094307.1	intergenic	.	.
NONMMUT025354.2	intronic_sense	+	ENSMUSG00000008658
ENSMUST00000068068	intergenic	.	.
NONMMUT045404.2	intronic_sense	+	ENSMUSG00000028164
NONMMUT086565.1	intergenic	.	.
NONMMUT074056.2	intronic_sense	+	ENSMUSG00000052854
NONMMUT112057.1	intergenic	.	.
NONMMUT112060.1	intergenic	.	.
NONMMUT103263.1	intergenic	.	.
NONMMUT056311.2	intronic_sense	+	ENSMUSG00000029761
NONMMUT042416.2	exonic_sense	-	ENSMUSG00000037652
NONMMUT116664.1	intergenic	.	.
NONMMUT077777.1	intergenic	.	.
NONMMUT058574.2	exonic_sense	-	ENSMUSG00000030110
NONMMUT036556.2	exonic_sense	-	ENSMUSG00000039648
NONMMUT054445.2	intronic_sense	-	ENSMUSG00000029434
NONMMUT105197.1	intergenic	.	.
NONMMUT036961.2	intronic_sense	-	ENSMUSG00000035392
NONMMUT048354.2	exonic_sense	+	ENSMUSG00000028527
NONMMUT101299.1	intergenic	.	.
NONMMUT006332.2	intergenic	.	.
NONMMUT135347.1	exonic_antisense	+	ENSMUSG00000010067
NONMMUT116344.1	intergenic	.	.
NONMMUT100712.1	intergenic	.	.
NONMMUT022064.2	exonic_antisense	-	ENSMUSG00000033004
NONMMUT006799.2	intergenic	.	.
NONMMUT058006.2	exonic_antisense	+	ENSMUSG00000005893
NONMMUT065288.2	intronic_sense	-	ENSMUSG00000031523
NONMMUT106625.1	intergenic	.	.
NONMMUT065653.2	intronic_antisense	-	ENSMUSG00000039375
NONMMUT106659.1	intronic_sense	+	ENSMUSG00000057914
NONMMUT092877.1	intergenic	.	.
NONMMUT091239.1	intergenic	.	.
NONMMUT044426.2	exonic_sense	-	ENSMUSG00000008763
NONMMUT122917.1	intergenic	.	.
NONMMUT037775.2	intronic_antisense	+	ENSMUSG00000014959
NONMMUT083024.1	exonic_sense	-	ENSMUSG00000039824
NONMMUT055276.2	intergenic	.	.
ENSMUST00000128896	exonic_antisense	+	ENSMUSG00000078949
NONMMUT021245.2	exonic_sense	-	ENSMUSG00000035078
NONMMUT077738.1	intergenic	.	.
NONMMUT117574.1	intergenic	.	.
NONMMUT096192.1	intergenic	.	.
NONMMUT120209.1	exonic_antisense	+	ENSMUSG00000029110
NONMMUT011309.2	bidirectional	-	ENSMUSG00000018425
NONMMUT037550.2	intronic_sense	+	ENSMUSG00000026914
NONMMUT063981.2	intronic_sense	-	ENSMUSG00000030970
NONMMUT078982.1	intergenic	.	.
NONMMUT071350.2	exonic_sense	+	ENSMUSG00000047409
NONMMUT033962.2	intergenic	.	.
NONMMUT098546.1	intronic_sense	+	ENSMUSG00000061080
ENSMUST00000140307	exonic_antisense	+	ENSMUSG00000026546
ENSMUST00000204738	bidirectional	-	ENSMUSG00000051695
NONMMUT007980.2	exonic_sense	-	ENSMUSG00000034602
NONMMUT069805.2	intronic_sense	+	ENSMUSG00000032238
ENSMUST00000145652	exonic_antisense	+	ENSMUSG00000017639
NONMMUT068747.2	exonic_sense	-	ENSMUSG00000049313
NONMMUT021920.2	intronic_sense	-	ENSMUSG00000055421
NONMMUT075731.1	intergenic	.	.
NONMMUT108681.1	intergenic	.	.
ENSMUST00000181873	intergenic	.	.
NONMMUT124429.1	intergenic	.	.
NONMMUT019629.2	exonic_sense	-	ENSMUSG00000021750
NONMMUT037373.2	exonic_sense	+	ENSMUSG00000026827
NONMMUT119582.1	intergenic	.	.
NONMMUT116406.1	intergenic	.	.
NONMMUT042489.2	exonic_antisense	+	ENSMUSG00000027680
NONMMUT023067.2	intronic_sense	+	ENSMUSG00000022255
NONMMUT018581.2	intronic_antisense	-	ENSMUSG00000021615
NONMMUT075529.1	intergenic	.	.
NONMMUT088222.1	intergenic	.	.
NONMMUT023701.2	intergenic	.	.
NONMMUT055087.2	intronic_sense	+	ENSMUSG00000039683
NONMMUT045636.2	exonic_sense	-	ENSMUSG00000037062
NONMMUT028776.2	exonic_antisense	-	ENSMUSG00000037098
NONMMUT062512.2	exonic_sense	+	ENSMUSG00000057706
NONMMUT082912.1	intergenic	.	.
NONMMUT059874.2	intergenic	.	.
NONMMUT098404.1	intronic_sense	+	ENSMUSG00000061080
NONMMUT069881.2	intronic_sense	+	ENSMUSG00000054693
NONMMUT013388.2	intergenic	.	.
ENSMUST00000194997	intronic_sense	-	ENSMUSG00000070565
NONMMUT098361.1	intronic_sense	+	ENSMUSG00000061080
NONMMUT111871.1	intergenic	.	.
NONMMUT107260.1	intergenic	.	.
NONMMUT027096.2	intronic_sense	+	ENSMUSG00000022912
NONMMUT040366.2	intergenic	.	.
NONMMUT022381.2	intronic_sense	+	ENSMUSG00000058571
NONMMUT030702.2	exonic_sense	-	ENSMUSG00000024081
ENSMUST00000180920	exonic_antisense	-	ENSMUSG00000071256
NONMMUT024810.2	intergenic	.	.
NONMMUT059024.2	exonic_sense	-	ENSMUSG00000048668
NONMMUT081482.1	intergenic	.	.
NONMMUT026738.2	exonic_sense	-	ENSMUSG00000022696
NONMMUT010618.2	bidirectional	+	ENSMUSG00000020794
NONMMUT001393.2	intergenic	.	.
ENSMUST00000192590	intergenic	.	.
ENSMUST00000206739	intergenic	.	.
NONMMUT107490.1	intergenic	.	.
NONMMUT013699.2	intronic_sense	+	ENSMUSG00000020646
NONMMUT072405.2	intronic_sense	-	ENSMUSG00000050029
NONMMUT105705.1	intergenic	.	.
NONMMUT068822.2	exonic_sense	+	ENSMUSG00000032010
NONMMUT071786.2	exonic_antisense	+	ENSMUSG00000079699
NONMMUT121012.1	intergenic	.	.
NONMMUT057281.2	exonic_antisense	-	ENSMUSG00000036390
NONMMUT026642.2	intronic_sense	+	ENSMUSG00000061080
ENSMUST00000199080	intergenic	.	.
NONMMUT021477.2	exonic_sense	-	ENSMUSG00000022098
NONMMUT121532.1	intergenic	.	.
ENSMUST00000196766	intronic_sense	+	ENSMUSG00000032902
NONMMUT028546.2	exonic_sense	-	ENSMUSG00000033972
NONMMUT003984.2	intronic_sense	-	ENSMUSG00000055067
NONMMUT010924.2	intronic_sense	-	ENSMUSG00000017376
NONMMUT049311.2	intronic_sense	-	ENSMUSG00000028649
NONMMUT043945.2	exonic_sense	+	ENSMUSG00000028047
NONMMUT058658.2	exonic_sense	+	ENSMUSG00000030180
NONMMUT027090.2	exonic_sense	-	ENSMUSG00000050312
NONMMUT126578.1	exonic_antisense	+	ENSMUSG00000015149
NONMMUT054442.2	exonic_antisense	+	ENSMUSG00000029431
ENSMUST00000200133	intergenic	.	.
NONMMUT069803.2	intronic_sense	+	ENSMUSG00000032238
NONMMUT029043.2	exonic_sense	-	ENSMUSG00000062202
NONMMUT020278.2	intergenic	.	.
NONMMUT080153.1	intergenic	.	.
NONMMUT003221.2	intergenic	.	.
NONMMUT127194.1	intergenic	.	.
NONMMUT134771.1	intergenic	.	.
NONMMUT049485.2	bidirectional	-	ENSMUSG00000028842
NONMMUT024788.2	exonic_sense	+	ENSMUSG00000064210
NONMMUT025252.2	intergenic	.	.
NONMMUT133298.1	intergenic	.	.
NONMMUT054446.2	exonic_sense	-	ENSMUSG00000049550
NONMMUT048591.2	exonic_sense	+	ENSMUSG00000034610
NONMMUT090611.1	intergenic	.	.
NONMMUT130389.1	intergenic	.	.
NONMMUT100889.1	intergenic	.	.
NONMMUT046135.2	exonic_sense	-	ENSMUSG00000028207
ENSMUST00000194018	intergenic	.	.
NONMMUT100528.1	intergenic	.	.
NONMMUT015167.2	intronic_sense	+	ENSMUSG00000066392
NONMMUT039065.2	exonic_sense	+	ENSMUSG00000027160
ENSMUST00000181397	intergenic	.	.
NONMMUT034168.2	exonic_sense	+	ENSMUSG00000024754
NONMMUT125926.1	intergenic	.	.
NONMMUT076609.1	intronic_sense	+	ENSMUSG00000050565
NONMMUT109922.1	intergenic	.	.
NONMMUT062812.2	exonic_sense	-	ENSMUSG00000035713
NONMMUT112960.1	intronic_sense	-	ENSMUSG00000102758
NONMMUT105895.1	intergenic	.	.
NONMMUT057048.2	intergenic	.	.
ENSMUST00000206440	exonic_antisense	+	ENSMUSG00000008373
NONMMUT038074.2	exonic_sense	-	ENSMUSG00000042272
NONMMUT006254.2	exonic_sense	+	ENSMUSG00000033105
NONMMUT103962.1	intergenic	.	.
ENSMUST00000199653	intergenic	.	.
ENSMUST00000153188	exonic_antisense	-	ENSMUSG00000039117
ENSMUST00000203312	intergenic	.	.
NONMMUT015422.2	exonic_antisense	-	ENSMUSG00000041846
NONMMUT046191.2	exonic_sense	-	ENSMUSG00000040738
NONMMUT088241.1	intergenic	.	.
ENSMUST00000188519	bidirectional	+	ENSMUSG00000038866
NONMMUT003617.2	exonic_sense	-	ENSMUSG00000026566
NONMMUT131622.1	intronic_sense	-	ENSMUSG00000031750
NONMMUT078826.1	intergenic	.	.
NONMMUT003927.2	intronic_sense	-	ENSMUSG00000019699
NONMMUT074463.2	intergenic	.	.
ENSMUST00000204570	intronic_sense	-	ENSMUSG00000106892
NONMMUT137580.1	intergenic	.	.
NONMMUT087402.1	intergenic	.	.
ENSMUST00000180685	intergenic	.	.
NONMMUT059704.2	exonic_antisense	+	ENSMUSG00000035632
NONMMUT045393.2	exonic_antisense	+	ENSMUSG00000078578
NONMMUT015901.2	intergenic	.	.
NONMMUT018571.2	intronic_sense	+	ENSMUSG00000021613
NONMMUT111795.1	intergenic	.	.
NONMMUT125510.1	intergenic	.	.
ENSMUST00000203084	intronic_sense	+	ENSMUSG00000001630
NONMMUT118747.1	intronic_antisense	-	ENSMUSG00000029410
NONMMUT099737.1	intergenic	.	.
NONMMUT065118.2	intronic_sense	-	ENSMUSG00000062991
ENSMUST00000195349	intronic_sense	-	ENSMUSG00000054702
NONMMUT096648.1	intronic_sense	-	ENSMUSG00000005360
NONMMUT128049.1	intergenic	.	.
NONMMUT075610.1	exonic_antisense	-	ENSMUSG00000025956
NONMMUT012812.2	intergenic	.	.
NONMMUT059836.2	exonic_sense	+	ENSMUSG00000044876
ENSMUST00000136322	intergenic	.	.
NONMMUT055705.2	intronic_sense	+	ENSMUSG00000107705
NONMMUT059456.2	bidirectional	-	ENSMUSG00000030265
NONMMUT025740.2	exonic_sense	-	ENSMUSG00000060166
NONMMUT049664.2	exonic_antisense	-	ENSMUSG00000028795
NONMMUT077311.1	intergenic	.	.
NONMMUT095186.1	intergenic	.	.
NONMMUT031111.2	intronic_sense	-	ENSMUSG00000024109
NONMMUT067887.2	exonic_sense	+	ENSMUSG00000041624
NONMMUT025237.2	intronic_sense	-	ENSMUSG00000022521
NONMMUT017502.2	exonic_antisense	+	ENSMUSG00000062248
NONMMUT039994.2	intronic_sense	-	ENSMUSG00000027340
NONMMUT128597.1	intergenic	.	.
NONMMUT013529.2	intergenic	.	.
NONMMUT045826.2	intronic_sense	-	ENSMUSG00000052544
NONMMUT126492.1	intergenic	.	.
NONMMUT031452.2	exonic_sense	-	ENSMUSG00000024293
NONMMUT039077.2	intergenic	.	.
NONMMUT063034.2	intergenic	.	.
NONMMUT041167.2	intronic_sense	+	ENSMUSG00000027678
NONMMUT006354.2	exonic_antisense	+	ENSMUSG00000020310
NONMMUT017728.2	bidirectional	-	ENSMUSG00000014164
NONMMUT075504.1	exonic_antisense	-	ENSMUSG00000038174
NONMMUT102683.1	bidirectional	+	ENSMUSG00000036918
NONMMUT011242.2	exonic_antisense	+	ENSMUSG00000059439
NONMMUT045802.2	exonic_sense	-	ENSMUSG00000039037
NONMMUT106108.1	bidirectional	+	ENSMUSG00000024789
NONMMUT020444.2	intergenic	.	.
NONMMUT045424.2	intronic_sense	+	ENSMUSG00000028161
NONMMUT017614.2	bidirectional	-	ENSMUSG00000025869
NONMMUT125444.1	intergenic	.	.
NONMMUT113035.1	intergenic	.	.
NONMMUT069931.2	bidirectional	-	ENSMUSG00000032228
NONMMUT035230.2	intronic_sense	+	ENSMUSG00000054843
NONMMUT046628.2	intronic_sense	+	ENSMUSG00000028274
NONMMUT096889.1	intergenic	.	.
NONMMUT123830.1	intergenic	.	.
NONMMUT072415.2	intronic_sense	-	ENSMUSG00000036109
NONMMUT131158.1	intergenic	.	.
NONMMUT070128.2	intergenic	.	.
ENSMUST00000183087	intergenic	.	.
NONMMUT031123.2	intronic_sense	-	ENSMUSG00000024109
NONMMUT111799.1	intergenic	.	.
NONMMUT037749.2	bidirectional	-	ENSMUSG00000051730
NONMMUT104059.1	intergenic	.	.
NONMMUT127902.1	intergenic	.	.
NONMMUT088277.1	intergenic	.	.
NONMMUT022131.2	exonic_sense	+	ENSMUSG00000053253
NONMMUT084015.1	intergenic	.	.
NONMMUT006541.2	exonic_sense	+	ENSMUSG00000034674
NONMMUT067416.2	exonic_sense	-	ENSMUSG00000034105
NONMMUT096531.1	intergenic	.	.
NONMMUT087352.1	intergenic	.	.
NONMMUT030280.2	exonic_sense	-	ENSMUSG00000034647
NONMMUT007449.2	intronic_sense	+	ENSMUSG00000034163
NONMMUT125372.1	intergenic	.	.
NONMMUT035583.2	intronic_sense	-	ENSMUSG00000025782
NONMMUT062060.2	intergenic	.	.
ENSMUST00000123160	bidirectional	-	ENSMUSG00000042363
NONMMUT058009.2	exonic_sense	+	ENSMUSG00000005893
NONMMUT076852.1	intergenic	.	.
NONMMUT113057.1	intergenic	.	.
NONMMUT070332.2	exonic_sense	-	ENSMUSG00000032423
NONMMUT040611.2	intronic_sense	+	ENSMUSG00000038533
NONMMUT037842.2	exonic_sense	+	ENSMUSG00000006494
NONMMUT092570.1	intergenic	.	.
ENSMUST00000149826	intergenic	.	.
NONMMUT122153.1	intergenic	.	.
NONMMUT007598.2	intergenic	.	.
NONMMUT045320.2	intronic_sense	+	ENSMUSG00000028031
NONMMUT019901.2	intronic_sense	+	ENSMUSG00000039197
NONMMUT028518.2	exonic_sense	-	ENSMUSG00000071267
NONMMUT116168.1	intergenic	.	.
NONMMUT110720.1	intergenic	.	.
NONMMUT069055.2	bidirectional	-	ENSMUSG00000032065
NONMMUT126063.1	intronic_antisense	-	ENSMUSG00000048787
NONMMUT066762.2	intergenic	.	.
NONMMUT100705.1	intergenic	.	.
NONMMUT121819.1	intergenic	.	.
NONMMUT038285.2	exonic_antisense	+	ENSMUSG00000034059
ENSMUST00000190198	intronic_antisense	-	ENSMUSG00000030849
NONMMUT034947.2	intronic_sense	-	ENSMUSG00000025228
NONMMUT030343.2	intronic_sense	-	ENSMUSG00000033278
NONMMUT064692.2	intergenic	.	.
NONMMUT015485.2	intronic_sense	-	ENSMUSG00000041645
NONMMUT039111.2	exonic_antisense	+	ENSMUSG00000027130
NONMMUT059546.2	exonic_sense	+	ENSMUSG00000030301
NONMMUT111447.1	intronic_sense	+	ENSMUSG00000102692
NONMMUT028137.2	intronic_sense	+	ENSMUSG00000073468
NONMMUT055495.2	exonic_sense	-	ENSMUSG00000041132
NONMMUT021324.2	intronic_sense	-	ENSMUSG00000007989
NONMMUT062264.2	intergenic	.	.
NONMMUT101581.1	intergenic	.	.
NONMMUT061880.2	intronic_sense	-	ENSMUSG00000030516
NONMMUT085675.1	intergenic	.	.
NONMMUT034432.2	intronic_sense	-	ENSMUSG00000052920
NONMMUT103950.1	intergenic	.	.
NONMMUT033502.2	exonic_antisense	-	ENSMUSG00000071691
NONMMUT116309.1	intergenic	.	.
NONMMUT129660.1	intronic_sense	+	ENSMUSG00000031822
NONMMUT086569.1	intergenic	.	.
NONMMUT095803.1	intergenic	.	.
ENSMUST00000201868	intergenic	.	.
ENSMUST00000122969	bidirectional	+	ENSMUSG00000050212
NONMMUT047575.2	exonic_sense	+	ENSMUSG00000066150
ENSMUST00000201732	intergenic	.	.
NONMMUT014554.2	bidirectional	+	ENSMUSG00000060073
NONMMUT077011.1	intergenic	.	.
NONMMUT000857.2	intergenic	.	.
NONMMUT011656.2	intronic_sense	+	ENSMUSG00000075595
NONMMUT034468.2	intergenic	.	.
ENSMUST00000197455	exonic_antisense	-	ENSMUSG00000029477
NONMMUT052594.2	exonic_sense	+	ENSMUSG00000029221
NONMMUT038831.2	intergenic	.	.
NONMMUT038040.2	exonic_sense	+	ENSMUSG00000042410
NONMMUT073078.2	intergenic	.	.
ENSMUST00000136923	exonic_antisense	+	ENSMUSG00000052675
NONMMUT098101.1	intergenic	.	.
NONMMUT105909.1	intergenic	.	.
NONMMUT039687.2	intergenic	.	.
NONMMUT004385.2	exonic_sense	+	ENSMUSG00000037461
NONMMUT110421.1	intergenic	.	.
ENSMUST00000180896	exonic_antisense	-	ENSMUSG00000051695
NONMMUT132192.1	intergenic	.	.
NONMMUT031829.2	exonic_sense	+	ENSMUSG00000024383
NONMMUT093267.1	intergenic	.	.
NONMMUT106780.1	intergenic	.	.
NONMMUT083794.1	intergenic	.	.
NONMMUT029259.2	bidirectional	-	ENSMUSG00000067203
NONMMUT005778.2	intronic_sense	+	ENSMUSG00000044475
ENSMUST00000149601	exonic_antisense	+	ENSMUSG00000041180
NONMMUT111646.1	exonic_sense	+	ENSMUSG00000046519
ENSMUST00000148981	intronic_antisense	+	ENSMUSG00000016756
NONMMUT113584.1	intergenic	.	.
NONMMUT019641.2	intergenic	.	.
NONMMUT137170.1	intergenic	.	.
NONMMUT076032.1	exonic_antisense	-	ENSMUSG00000040693
NONMMUT107929.1	intergenic	.	.
NONMMUT027786.2	exonic_sense	+	ENSMUSG00000022945
NONMMUT026310.2	exonic_sense	-	ENSMUSG00000035629
NONMMUT132387.1	intergenic	.	.
NONMMUT124613.1	intergenic	.	.
NONMMUT062707.2	intronic_sense	+	ENSMUSG00000052572
NONMMUT023527.2	intergenic	.	.
ENSMUST00000180489	intergenic	.	.
NONMMUT101162.1	intergenic	.	.
NONMMUT032891.2	intronic_sense	+	ENSMUSG00000053477
NONMMUT017984.2	intronic_antisense	-	ENSMUSG00000033102
NONMMUT017650.2	exonic_sense	+	ENSMUSG00000021488
NONMMUT020163.2	exonic_sense	+	ENSMUSG00000045776
NONMMUT079410.1	intergenic	.	.
NONMMUT017385.2	exonic_sense	-	ENSMUSG00000050954
NONMMUT024661.2	intronic_sense	-	ENSMUSG00000036298
NONMMUT116293.1	intergenic	.	.
NONMMUT027182.2	exonic_antisense	+	ENSMUSG00000022707
NONMMUT034729.2	intronic_sense	+	ENSMUSG00000025019
NONMMUT048352.2	intergenic	.	.
NONMMUT102832.1	intergenic	.	.
NONMMUT034492.2	intergenic	.	.
NONMMUT007372.2	intergenic	.	.
NONMMUT117189.1	intergenic	.	.
NONMMUT019687.2	exonic_sense	+	ENSMUSG00000021738
NONMMUT024564.2	exonic_sense	-	ENSMUSG00000022387
ENSMUST00000180802	intergenic	.	.
NONMMUT111248.1	intergenic	.	.
NONMMUT077268.1	intergenic	.	.
NONMMUT029095.2	exonic_sense	+	ENSMUSG00000006705
NONMMUT088327.1	intergenic	.	.
ENSMUST00000193040	exonic_antisense	+	ENSMUSG00000037509
NONMMUT019225.2	intronic_sense	+	ENSMUSG00000021699
NONMMUT057043.2	exonic_antisense	+	ENSMUSG00000004633
NONMMUT041242.2	bidirectional	+	ENSMUSG00000002718
NONMMUT057024.2	exonic_sense	-	ENSMUSG00000043496
NONMMUT103766.1	intergenic	.	.
NONMMUT008217.2	exonic_sense	+	ENSMUSG00000082286
ENSMUST00000192408	bidirectional	-	ENSMUSG00000026153
ENSMUST00000192012	bidirectional	+	ENSMUSG00000026455
ENSMUST00000201829	intronic_sense	-	ENSMUSG00000012535
ENSMUST00000153313	intergenic	.	.
NONMMUT062499.2	exonic_sense	+	ENSMUSG00000038563
NONMMUT029952.2	intergenic	.	.
NONMMUT067103.2	exonic_sense	+	ENSMUSG00000038872
NONMMUT044472.2	intergenic	.	.
NONMMUT026846.2	exonic_sense	-	ENSMUSG00000030775
NONMMUT028369.2	intronic_sense	+	ENSMUSG00000014763
NONMMUT132644.1	intergenic	.	.
NONMMUT047234.2	bidirectional	-	ENSMUSG00000044018
NONMMUT020282.2	intronic_sense	-	ENSMUSG00000013701
NONMMUT136270.1	intergenic	.	.
NONMMUT072120.2	intronic_sense	+	ENSMUSG00000031093
NONMMUT037171.2	intronic_sense	-	ENSMUSG00000026761
NONMMUT106515.1	intergenic	.	.
NONMMUT005734.2	bidirectional	+	ENSMUSG00000003226
NONMMUT126702.1	intergenic	.	.
NONMMUT056269.2	intronic_sense	+	ENSMUSG00000029763
NONMMUT066675.2	intronic_sense	+	ENSMUSG00000055932
NONMMUT131805.1	intronic_antisense	+	ENSMUSG00000092329
NONMMUT103528.1	intergenic	.	.
NONMMUT092463.1	intergenic	.	.
NONMMUT022695.2	intergenic	.	.
NONMMUT049741.2	intronic_sense	+	ENSMUSG00000028580
NONMMUT064158.2	exonic_sense	-	ENSMUSG00000025486
NONMMUT108863.1	intergenic	.	.
NONMMUT103915.1	intergenic	.	.
NONMMUT047941.2	intronic_sense	-	ENSMUSG00000028487
NONMMUT069589.2	exonic_sense	+	ENSMUSG00000032393
NONMMUT123600.1	intergenic	.	.
NONMMUT005051.2	bidirectional	-	ENSMUSG00000019987
NONMMUT036740.2	intronic_sense	+	ENSMUSG00000026796
NONMMUT120055.1	intergenic	.	.
ENSMUST00000180863	intergenic	.	.
NONMMUT077793.1	intergenic	.	.
NONMMUT067569.2	intronic_sense	+	ENSMUSG00000092329
NONMMUT010368.2	intergenic	.	.
NONMMUT081028.1	exonic_antisense	-	ENSMUSG00000069518
NONMMUT030227.2	intergenic	.	.
NONMMUT004381.2	exonic_sense	-	ENSMUSG00000037474
NONMMUT052552.2	exonic_sense	-	ENSMUSG00000070780
NONMMUT106142.1	intergenic	.	.
NONMMUT008847.2	intronic_sense	-	ENSMUSG00000042302
NONMMUT007062.2	exonic_sense	+	ENSMUSG00000019943
ENSMUST00000181002	exonic_antisense	-	ENSMUSG00000028033
NONMMUT086482.1	intergenic	.	.
NONMMUT046865.2	exonic_antisense	+	ENSMUSG00000036073
NONMMUT031415.2	bidirectional	-	ENSMUSG00000024286
NONMMUT080548.1	intergenic	.	.
NONMMUT074592.2	intronic_sense	-	ENSMUSG00000038344
NONMMUT034234.2	intronic_sense	-	ENSMUSG00000059363
NONMMUT104036.1	intergenic	.	.
NONMMUT004800.2	exonic_sense	-	ENSMUSG00000019868
NONMMUT057835.2	bidirectional	+	ENSMUSG00000068263
NONMMUT126788.1	exonic_sense	-	ENSMUSG00000085214
ENSMUST00000188891	exonic_antisense	-	ENSMUSG00000079427
NONMMUT001219.2	exonic_sense	-	ENSMUSG00000040865
NONMMUT009566.2	bidirectional	-	ENSMUSG00000020362
NONMMUT006683.2	bidirectional	+	ENSMUSG00000090308
NONMMUT022079.2	intergenic	.	.
NONMMUT078140.1	intergenic	.	.
ENSMUST00000123784	exonic_antisense	-	ENSMUSG00000020882
NONMMUT066079.2	exonic_sense	-	ENSMUSG00000034799
NONMMUT053228.2	exonic_sense	+	ENSMUSG00000029335
NONMMUT023440.2	intronic_sense	-	ENSMUSG00000038679
ENSMUST00000136217	bidirectional	-	ENSMUSG00000039410
NONMMUT035749.2	bidirectional	+	ENSMUSG00000026770
NONMMUT097241.1	intergenic	.	.
NONMMUT083568.1	intergenic	.	.
NONMMUT044620.2	exonic_sense	+	ENSMUSG00000045576
NONMMUT116107.1	intergenic	.	.
NONMMUT097457.1	intergenic	.	.
NONMMUT002943.2	exonic_sense	-	ENSMUSG00000026395
NONMMUT112883.1	intronic_sense	-	ENSMUSG00000102758
ENSMUST00000152125	intergenic	.	.
NONMMUT101832.1	intergenic	.	.
NONMMUT065946.2	bidirectional	-	ENSMUSG00000054648
NONMMUT026244.2	intronic_sense	+	ENSMUSG00000022770
NONMMUT014014.2	intergenic	.	.
NONMMUT055240.2	exonic_sense	+	ENSMUSG00000007812
NONMMUT067842.2	intergenic	.	.
NONMMUT013780.2	intergenic	.	.
NONMMUT064265.2	bidirectional	+	ENSMUSG00000018819
ENSMUST00000131846	bidirectional	+	ENSMUSG00000040690
NONMMUT040939.2	intronic_sense	-	ENSMUSG00000035877
NONMMUT020986.2	intronic_sense	+	ENSMUSG00000022210
NONMMUT082241.1	intergenic	.	.
NONMMUT090612.1	intergenic	.	.
ENSMUST00000201551	intergenic	.	.
NONMMUT045718.2	intergenic	.	.
NONMMUT006953.2	exonic_sense	-	ENSMUSG00000020027
NONMMUT099822.1	intergenic	.	.
NONMMUT060436.2	exonic_sense	+	ENSMUSG00000046865
NONMMUT118656.1	exonic_sense	+	ENSMUSG00000063820
NONMMUT106290.1	intergenic	.	.
NONMMUT016969.2	intronic_sense	-	ENSMUSG00000038267
NONMMUT066538.2	intergenic	.	.
NONMMUT065519.2	intronic_sense	-	ENSMUSG00000038143
NONMMUT056810.2	exonic_sense	+	ENSMUSG00000042810
NONMMUT090276.1	intergenic	.	.
NONMMUT063970.2	exonic_sense	+	ENSMUSG00000030967
NONMMUT044223.2	exonic_antisense	-	ENSMUSG00000038526
NONMMUT132645.1	exonic_sense	+	ENSMUSG00000039585
NONMMUT050925.2	exonic_antisense	+	ENSMUSG00000048001
NONMMUT032097.2	exonic_sense	-	ENSMUSG00000052102
NONMMUT136086.1	intergenic	.	.
NONMMUT057538.2	intergenic	.	.
NONMMUT064513.2	intergenic	.	.
NONMMUT065209.2	exonic_sense	-	ENSMUSG00000031529
ENSMUST00000197119	intronic_sense	+	ENSMUSG00000029185
ENSMUST00000180645	intronic_sense	+	ENSMUSG00000032827
NONMMUT123372.1	intergenic	.	.
NONMMUT039871.2	exonic_sense	-	ENSMUSG00000037773
NONMMUT059230.2	intergenic	.	.
NONMMUT038165.2	bidirectional	+	ENSMUSG00000027007
NONMMUT025364.2	exonic_sense	+	ENSMUSG00000008658
NONMMUT049335.2	intergenic	.	.
NONMMUT039088.2	intronic_antisense	-	ENSMUSG00000027157
NONMMUT103267.1	intergenic	.	.
NONMMUT062743.2	intronic_sense	+	ENSMUSG00000030643
ENSMUST00000127150	exonic_antisense	-	ENSMUSG00000026872
NONMMUT016357.2	exonic_sense	-	ENSMUSG00000021313
ENSMUST00000048109	intergenic	.	.
NONMMUT046460.2	intronic_sense	+	ENSMUSG00000045751
ENSMUST00000181436	intergenic	.	.
NONMMUT129714.1	intronic_antisense	-	ENSMUSG00000031974
ENSMUST00000133273	exonic_antisense	+	ENSMUSG00000022401
NONMMUT028798.2	exonic_sense	+	ENSMUSG00000034413
NONMMUT112171.1	exonic_sense	+	ENSMUSG00000027985
NONMMUT032584.2	exonic_sense	+	ENSMUSG00000024576
NONMMUT006300.2	exonic_sense	+	ENSMUSG00000009293
NONMMUT125142.1	intergenic	.	.
NONMMUT132516.1	intergenic	.	.
NONMMUT134069.1	intergenic	.	.
NONMMUT111245.1	intergenic	.	.
NONMMUT024486.2	intergenic	.	.
NONMMUT067216.2	intronic_sense	-	ENSMUSG00000003316
NONMMUT124712.1	exonic_antisense	-	ENSMUSG00000098290
NONMMUT089205.1	intergenic	.	.
NONMMUT033039.2	intergenic	.	.
ENSMUST00000192703	intergenic	.	.
ENSMUST00000147704	intronic_antisense	+	ENSMUSG00000016756
NONMMUT010059.2	exonic_sense	-	ENSMUSG00000002814
ENSMUST00000174530	exonic_sense	+	ENSMUSG00000092229
NONMMUT025931.2	exonic_sense	-	ENSMUSG00000013089
NONMMUT007864.2	intergenic	.	.
NONMMUT121356.1	bidirectional	+	ENSMUSG00000023707
NONMMUT053576.2	intergenic	.	.
NONMMUT060428.2	intergenic	.	.
NONMMUT049510.2	intronic_sense	-	ENSMUSG00000042446
NONMMUT068756.2	exonic_sense	-	ENSMUSG00000032018
NONMMUT033318.2	intronic_sense	-	ENSMUSG00000048410
NONMMUT073072.2	intergenic	.	.
ENSMUST00000156260	exonic_antisense	-	ENSMUSG00000055053
NONMMUT085529.1	intergenic	.	.
NONMMUT035296.2	bidirectional	-	ENSMUSG00000040022
NONMMUT116098.1	exonic_antisense	-	ENSMUSG00000078484
NONMMUT062890.2	intronic_sense	-	ENSMUSG00000030747
NONMMUT076471.1	intergenic	.	.
NONMMUT019841.2	exonic_sense	+	ENSMUSG00000039599
NONMMUT133059.1	exonic_sense	+	ENSMUSG00000066442
NONMMUT035468.2	intronic_sense	-	ENSMUSG00000039145
NONMMUT091656.1	intergenic	.	.
NONMMUT057237.2	intronic_sense	+	ENSMUSG00000071424
ENSMUST00000171902	intergenic	.	.
ENSMUST00000172075	intronic_antisense	-	ENSMUSG00000039607
NONMMUT043367.2	intergenic	.	.
ENSMUST00000192898	exonic_antisense	-	ENSMUSG00000027822
NONMMUT050471.2	exonic_sense	+	ENSMUSG00000066026
NONMMUT107637.1	intergenic	.	.
NONMMUT065022.2	intronic_sense	-	ENSMUSG00000037234
NONMMUT030758.2	intronic_sense	-	ENSMUSG00000024242
NONMMUT010843.2	intronic_sense	+	ENSMUSG00000037857
NONMMUT021914.2	intronic_sense	-	ENSMUSG00000055421
NONMMUT009886.2	intronic_sense	+	ENSMUSG00000020520
NONMMUT052911.2	intronic_sense	+	ENSMUSG00000037605
NONMMUT027903.2	exonic_sense	-	ENSMUSG00000000386
NONMMUT109605.1	bidirectional	+	ENSMUSG00000033705
NONMMUT042917.2	exonic_sense	-	ENSMUSG00000090919
ENSMUST00000190169	intergenic	.	.
NONMMUT028218.2	intronic_sense	+	ENSMUSG00000023826
NONMMUT113343.1	intergenic	.	.
NONMMUT047498.2	exonic_sense	-	ENSMUSG00000028382
ENSMUST00000191698	intronic_sense	-	ENSMUSG00000003134
ENSMUST00000204898	bidirectional	-	ENSMUSG00000030217
NONMMUT059635.2	exonic_sense	-	ENSMUSG00000068250
NONMMUT076024.1	intergenic	.	.
NONMMUT033187.2	bidirectional	-	ENSMUSG00000024548
NONMMUT076102.1	intergenic	.	.
NONMMUT051211.2	exonic_sense	+	ENSMUSG00000079659
NONMMUT104674.1	intergenic	.	.
NONMMUT080013.1	intergenic	.	.
NONMMUT070915.2	exonic_sense	-	ENSMUSG00000032580
NONMMUT085325.1	intergenic	.	.
NONMMUT114926.1	intergenic	.	.
NONMMUT117561.1	intergenic	.	.
NONMMUT122193.1	intergenic	.	.
NONMMUT061414.2	exonic_sense	+	ENSMUSG00000025326
NONMMUT010608.2	intronic_sense	+	ENSMUSG00000020794
ENSMUST00000185173	bidirectional	-	ENSMUSG00000029238
NONMMUT024358.2	intronic_sense	+	ENSMUSG00000022463
NONMMUT116299.1	intergenic	.	.
NONMMUT070338.2	intergenic	.	.
ENSMUST00000193333	intronic_sense	+	ENSMUSG00000026131
NONMMUT067671.2	intronic_antisense	-	ENSMUSG00000031971
NONMMUT028539.2	intergenic	.	.
NONMMUT047510.2	exonic_sense	-	ENSMUSG00000038544
NONMMUT084917.1	intergenic	.	.
NONMMUT080479.1	bidirectional	-	ENSMUSG00000035890
NONMMUT005924.2	intronic_antisense	+	ENSMUSG00000060843
NONMMUT020203.2	intronic_sense	+	ENSMUSG00000006527
ENSMUST00000203443	exonic_antisense	-	ENSMUSG00000030256
NONMMUT000242.2	intronic_sense	-	ENSMUSG00000025939
NONMMUT038530.2	intronic_sense	+	ENSMUSG00000058318
NONMMUT061917.2	exonic_sense	-	ENSMUSG00000015133
NONMMUT027016.2	intronic_sense	-	ENSMUSG00000068196
NONMMUT116657.1	intergenic	.	.
NONMMUT017415.2	exonic_sense	+	ENSMUSG00000021385
NONMMUT075399.1	intergenic	.	.
NONMMUT080568.1	intergenic	.	.
NONMMUT051783.2	intergenic	.	.
NONMMUT017871.2	intergenic	.	.
NONMMUT059032.2	exonic_sense	-	ENSMUSG00000001518
NONMMUT120922.1	intergenic	.	.
NONMMUT042329.2	intronic_sense	-	ENSMUSG00000039286
NONMMUT090096.1	intergenic	.	.
NONMMUT073967.2	intergenic	.	.
NONMMUT096087.1	exonic_antisense	-	ENSMUSG00000059323
NONMMUT127272.1	intergenic	.	.
NONMMUT081911.1	intergenic	.	.
NONMMUT066785.2	exonic_sense	-	ENSMUSG00000031774
NONMMUT048718.2	intronic_sense	+	ENSMUSG00000034401
NONMMUT044828.2	intronic_sense	-	ENSMUSG00000059857
ENSMUST00000119503	intronic_sense	-	ENSMUSG00000022772
NONMMUT111312.1	intergenic	.	.
NONMMUT083091.1	exonic_antisense	-	ENSMUSG00000020482
ENSMUST00000161823	exonic_antisense	-	ENSMUSG00000032040
NONMMUT104801.1	intergenic	.	.
NONMMUT068236.2	exonic_sense	-	ENSMUSG00000059475
NONMMUT039206.2	intronic_sense	+	ENSMUSG00000040282
NONMMUT030692.2	intronic_sense	-	ENSMUSG00000024077
ENSMUST00000113723	intronic_sense	-	ENSMUSG00000021938
NONMMUT069944.2	exonic_sense	+	ENSMUSG00000038535
NONMMUT057322.2	intergenic	.	.
ENSMUST00000192416	exonic_antisense	-	ENSMUSG00000049630
NONMMUT021406.2	exonic_antisense	+	ENSMUSG00000044186
ENSMUST00000196016	intronic_sense	-	ENSMUSG00000039706
NONMMUT106144.1	intergenic	.	.
ENSMUST00000181688	bidirectional	+	ENSMUSG00000047648
NONMMUT089181.1	intergenic	.	.
NONMMUT091117.1	intergenic	.	.
NONMMUT068938.2	bidirectional	-	ENSMUSG00000003131
NONMMUT124027.1	intergenic	.	.
NONMMUT034252.2	bidirectional	+	ENSMUSG00000048572
NONMMUT101112.1	intergenic	.	.
NONMMUT067127.2	bidirectional	-	ENSMUSG00000037993
NONMMUT039539.2	intronic_sense	+	ENSMUSG00000027227
NONMMUT097564.1	exonic_antisense	+	ENSMUSG00000036561
NONMMUT025776.2	intergenic	.	.
NONMMUT004252.2	intergenic	.	.
NONMMUT009917.2	intergenic	.	.
ENSMUST00000187154	exonic_antisense	+	ENSMUSG00000042671
NONMMUT046657.2	exonic_sense	+	ENSMUSG00000028291
NONMMUT114120.1	intronic_sense	-	ENSMUSG00000032826
ENSMUST00000195401	intronic_sense	+	ENSMUSG00000040423
NONMMUT017166.2	intergenic	.	.
NONMMUT126314.1	intergenic	.	.
NONMMUT022956.2	intergenic	.	.
NONMMUT002586.2	exonic_sense	+	ENSMUSG00000026436
NONMMUT044757.2	bidirectional	-	ENSMUSG00000027887
NONMMUT085003.1	exonic_antisense	+	ENSMUSG00000020464
NONMMUT025999.2	intergenic	.	.
NONMMUT009122.2	intronic_sense	-	ENSMUSG00000020311
NONMMUT119753.1	intergenic	.	.
NONMMUT059498.2	exonic_sense	-	ENSMUSG00000030287
NONMMUT074553.2	exonic_sense	-	ENSMUSG00000031292
NONMMUT083299.1	intergenic	.	.
NONMMUT002236.2	intronic_sense	-	ENSMUSG00000057329
NONMMUT122672.1	intergenic	.	.
NONMMUT092209.1	intergenic	.	.
NONMMUT125115.1	intergenic	.	.
NONMMUT048897.2	exonic_antisense	-	ENSMUSG00000073771
NONMMUT055109.2	exonic_sense	-	ENSMUSG00000039533
NONMMUT021756.2	intronic_sense	-	ENSMUSG00000034731
NONMMUT024521.2	intronic_sense	+	ENSMUSG00000035900
NONMMUT074176.2	exonic_sense	+	ENSMUSG00000041718
NONMMUT062289.2	intronic_sense	-	ENSMUSG00000059146
NONMMUT124595.1	intergenic	.	.
NONMMUT030731.2	intergenic	.	.
NONMMUT123998.1	intergenic	.	.
NONMMUT023354.2	intronic_sense	-	ENSMUSG00000022309
NONMMUT066933.2	exonic_sense	+	ENSMUSG00000048371
ENSMUST00000199289	intronic_sense	-	ENSMUSG00000028926
NONMMUT032286.2	intronic_sense	+	ENSMUSG00000024480
NONMMUT123571.1	intergenic	.	.
NONMMUT129613.1	exonic_sense	+	ENSMUSG00000004637
NONMMUT120339.1	intergenic	.	.
ENSMUST00000131740	exonic_antisense	+	ENSMUSG00000000244
NONMMUT119484.1	intergenic	.	.
ENSMUST00000091270	intronic_sense	-	ENSMUSG00000027684
NONMMUT009885.2	intronic_sense	+	ENSMUSG00000020520
NONMMUT065070.2	intergenic	.	.
NONMMUT030379.2	intergenic	.	.
NONMMUT026158.2	exonic_sense	-	ENSMUSG00000022533
NONMMUT125169.1	exonic_sense	+	ENSMUSG00000052512
NONMMUT037695.2	intronic_sense	-	ENSMUSG00000027030
NONMMUT055084.2	intronic_sense	+	ENSMUSG00000039683
NONMMUT029846.2	exonic_sense	-	ENSMUSG00000036568
NONMMUT032514.2	intronic_sense	+	ENSMUSG00000058152
NONMMUT021031.2	bidirectional	+	ENSMUSG00000079184
NONMMUT002967.2	exonic_sense	+	ENSMUSG00000056268
NONMMUT006620.2	intronic_sense	+	ENSMUSG00000035620
ENSMUST00000192974	intronic_sense	+	ENSMUSG00000055013
NONMMUT112921.1	intronic_sense	-	ENSMUSG00000102758
NONMMUT118450.1	intergenic	.	.
NONMMUT055792.2	exonic_sense	-	ENSMUSG00000052419
NONMMUT046531.2	intronic_sense	+	ENSMUSG00000028289
NONMMUT068124.2	intronic_sense	+	ENSMUSG00000032009
NONMMUT023144.2	exonic_sense	+	ENSMUSG00000037646
NONMMUT095222.1	intergenic	.	.
NONMMUT098044.1	intergenic	.	.
NONMMUT088035.1	intergenic	.	.
NONMMUT074410.2	bidirectional	-	ENSMUSG00000056679
NONMMUT103020.1	intergenic	.	.
ENSMUST00000198012	intronic_sense	+	ENSMUSG00000042719
NONMMUT010733.2	exonic_antisense	+	ENSMUSG00000017781
NONMMUT029481.2	exonic_antisense	+	ENSMUSG00000059791
NONMMUT086695.1	intergenic	.	.
NONMMUT076766.1	intergenic	.	.
NONMMUT047769.2	intronic_sense	-	ENSMUSG00000028399
NONMMUT074330.2	exonic_antisense	+	ENSMUSG00000025265
NONMMUT120790.1	intergenic	.	.
NONMMUT074376.2	bidirectional	+	ENSMUSG00000041133
NONMMUT119825.1	intergenic	.	.
NONMMUT087618.1	intergenic	.	.
ENSMUST00000194227	exonic_antisense	+	ENSMUSG00000026404
NONMMUT006606.2	intergenic	.	.
NONMMUT013301.2	intronic_sense	+	ENSMUSG00000052812
ENSMUST00000132070	intergenic	.	.
NONMMUT007437.2	exonic_sense	-	ENSMUSG00000020130
NONMMUT009460.2	intronic_sense	+	ENSMUSG00000006169
NONMMUT070606.2	intronic_sense	-	ENSMUSG00000032452
NONMMUT046243.2	exonic_sense	-	ENSMUSG00000028218
NONMMUT071861.2	intergenic	.	.
NONMMUT024412.2	intergenic	.	.
NONMMUT129652.1	intergenic	.	.
NONMMUT082243.1	intergenic	.	.
ENSMUST00000164379	intergenic	.	.
NONMMUT062734.2	intergenic	.	.
NONMMUT100531.1	intergenic	.	.
NONMMUT133969.1	intergenic	.	.
NONMMUT063973.2	exonic_antisense	-	ENSMUSG00000030970
NONMMUT050168.2	intronic_sense	+	ENSMUSG00000043411
NONMMUT020732.2	bidirectional	-	ENSMUSG00000090799
NONMMUT053117.2	exonic_sense	+	ENSMUSG00000029381
ENSMUST00000127284	bidirectional	-	ENSMUSG00000026234
NONMMUT011026.2	intronic_sense	+	ENSMUSG00000017428
ENSMUST00000198963	intronic_sense	+	ENSMUSG00000034663
NONMMUT014273.2	intronic_sense	-	ENSMUSG00000021027
NONMMUT021584.2	intronic_sense	-	ENSMUSG00000022105
NONMMUT033863.2	bidirectional	+	ENSMUSG00000024661
NONMMUT070124.2	intergenic	.	.
NONMMUT027955.2	bidirectional	+	ENSMUSG00000046201
NONMMUT108890.1	intergenic	.	.
NONMMUT025510.2	intergenic	.	.
NONMMUT084892.1	exonic_sense	-	ENSMUSG00000020152
NONMMUT005447.2	intronic_sense	-	ENSMUSG00000038248
NONMMUT017922.2	intronic_sense	-	ENSMUSG00000069805
NONMMUT096145.1	intergenic	.	.
NONMMUT116387.1	intergenic	.	.
NONMMUT096174.1	intronic_sense	+	ENSMUSG00000022414
NONMMUT071452.2	intergenic	.	.
NONMMUT043694.2	intronic_sense	-	ENSMUSG00000051000
NONMMUT008580.2	exonic_sense	-	ENSMUSG00000020193
NONMMUT040797.2	bidirectional	+	ENSMUSG00000027637
NONMMUT032938.2	intergenic	.	.
NONMMUT052855.2	exonic_antisense	+	ENSMUSG00000036377
NONMMUT135831.1	intergenic	.	.
NONMMUT029510.2	intergenic	.	.
NONMMUT037673.2	intronic_sense	+	ENSMUSG00000034780
NONMMUT025470.2	intergenic	.	.
NONMMUT115238.1	intergenic	.	.
NONMMUT127274.1	intergenic	.	.
NONMMUT094619.1	intergenic	.	.
NONMMUT007889.2	intergenic	.	.
NONMMUT017001.2	exonic_sense	+	ENSMUSG00000059288
NONMMUT020782.2	intronic_sense	-	ENSMUSG00000060373
ENSMUST00000180809	bidirectional	-	ENSMUSG00000079523
NONMMUT112876.1	intronic_sense	-	ENSMUSG00000102758
ENSMUST00000205940	intergenic	.	.
ENSMUST00000181598	bidirectional	-	ENSMUSG00000069539
ENSMUST00000192689	intronic_sense	+	ENSMUSG00000028911
NONMMUT100898.1	intronic_antisense	-	ENSMUSG00000024026
NONMMUT097896.1	intergenic	.	.
NONMMUT021209.2	exonic_sense	+	ENSMUSG00000035184
NONMMUT088229.1	intergenic	.	.
NONMMUT018601.2	intronic_sense	-	ENSMUSG00000021619
NONMMUT127632.1	intergenic	.	.
NONMMUT080102.1	intergenic	.	.
ENSMUST00000196955	intronic_sense	-	ENSMUSG00000070372
NONMMUT028310.2	exonic_sense	-	ENSMUSG00000038347
NONMMUT098568.1	intronic_sense	+	ENSMUSG00000061080
NONMMUT004199.2	exonic_antisense	+	ENSMUSG00000039318
NONMMUT030796.2	intronic_sense	-	ENSMUSG00000054640
NONMMUT032899.2	intronic_sense	+	ENSMUSG00000053477
NONMMUT039474.2	exonic_antisense	-	ENSMUSG00000050619
NONMMUT071901.2	intronic_sense	-	ENSMUSG00000031012
NONMMUT044215.2	exonic_sense	-	ENSMUSG00000028106
NONMMUT077996.1	intergenic	.	.
NONMMUT013967.2	intronic_sense	+	ENSMUSG00000043153
ENSMUST00000173980	exonic_antisense	+	ENSMUSG00000031731
NONMMUT136846.1	intergenic	.	.
NONMMUT109460.1	exonic_sense	-	ENSMUSG00000012350
NONMMUT042950.2	intergenic	.	.
NONMMUT027241.2	exonic_sense	-	ENSMUSG00000052516
NONMMUT137583.1	intergenic	.	.
ENSMUST00000201324	intergenic	.	.
ENSMUST00000151401	bidirectional	-	ENSMUSG00000024847
NONMMUT093994.1	intergenic	.	.
NONMMUT075884.1	bidirectional	-	ENSMUSG00000026234
NONMMUT116852.1	intergenic	.	.
NONMMUT074564.2	intronic_sense	-	ENSMUSG00000059493
NONMMUT043245.2	exonic_antisense	+	ENSMUSG00000056476
NONMMUT031181.2	intergenic	.	.
NONMMUT012747.2	bidirectional	-	ENSMUSG00000059923
NONMMUT113397.1	intergenic	.	.
ENSMUST00000207008	intronic_sense	-	ENSMUSG00000030516
NONMMUT026342.2	exonic_sense	+	ENSMUSG00000022808
NONMMUT065026.2	intronic_antisense	+	ENSMUSG00000013878
NONMMUT045116.2	bidirectional	+	ENSMUSG00000027978
NONMMUT104105.1	exonic_sense	-	ENSMUSG00000049411
ENSMUST00000143392	bidirectional	+	ENSMUSG00000022043
ENSMUST00000097827	intergenic	.	.
NONMMUT055120.2	exonic_antisense	-	ENSMUSG00000029580
NONMMUT037190.2	intronic_sense	+	ENSMUSG00000036792
NONMMUT036720.2	exonic_sense	+	ENSMUSG00000026814
NONMMUT076468.1	intergenic	.	.
NONMMUT122296.1	intronic_sense	+	ENSMUSG00000053007
NONMMUT096063.1	intergenic	.	.
NONMMUT126081.1	exonic_antisense	-	ENSMUSG00000030872
NONMMUT047443.2	intronic_sense	+	ENSMUSG00000038729
NONMMUT066298.2	intronic_sense	+	ENSMUSG00000037940
NONMMUT079318.1	intergenic	.	.
NONMMUT003515.2	exonic_sense	-	ENSMUSG00000026586
NONMMUT009525.2	intergenic	.	.
NONMMUT022454.2	intronic_sense	+	ENSMUSG00000022139
NONMMUT097052.1	intergenic	.	.
NONMMUT021249.2	intronic_sense	+	ENSMUSG00000035067
NONMMUT077997.1	intergenic	.	.
NONMMUT126743.1	intergenic	.	.
NONMMUT058494.2	exonic_antisense	-	ENSMUSG00000000441
ENSMUST00000099331	exonic_antisense	+	ENSMUSG00000021620
NONMMUT021668.2	intronic_sense	-	ENSMUSG00000067995
NONMMUT078800.1	exonic_antisense	+	ENSMUSG00000026348
NONMMUT101890.1	intronic_antisense	+	ENSMUSG00000098164
NONMMUT017927.2	intronic_sense	+	ENSMUSG00000021458
ENSMUST00000195050	intronic_sense	+	ENSMUSG00000040423
NONMMUT041231.2	exonic_sense	-	ENSMUSG00000039621
NONMMUT006255.2	exonic_sense	+	ENSMUSG00000033105
NONMMUT019850.2	exonic_sense	-	ENSMUSG00000021816
NONMMUT023142.2	intronic_sense	+	ENSMUSG00000037646
NONMMUT085350.1	intergenic	.	.
NONMMUT046660.2	exonic_antisense	-	ENSMUSG00000040044
NONMMUT020259.2	exonic_sense	-	ENSMUSG00000014496
NONMMUT088234.1	intergenic	.	.
NONMMUT087637.1	intergenic	.	.
ENSMUST00000128160	bidirectional	-	ENSMUSG00000019338
NONMMUT022001.2	intergenic	.	.
NONMMUT033354.2	intergenic	.	.
NONMMUT103562.1	intergenic	.	.
NONMMUT082608.1	intronic_sense	-	ENSMUSG00000020181
ENSMUST00000181264	intergenic	.	.
NONMMUT030802.2	intronic_sense	-	ENSMUSG00000054640
NONMMUT012900.2	intergenic	.	.
NONMMUT120430.1	intergenic	.	.
NONMMUT017530.2	intergenic	.	.
NONMMUT107222.1	intronic_sense	+	ENSMUSG00000034780
NONMMUT114313.1	intergenic	.	.
NONMMUT089188.1	intergenic	.	.
NONMMUT027417.2	exonic_sense	+	ENSMUSG00000022865
NONMMUT022507.2	intronic_sense	+	ENSMUSG00000025544
NONMMUT011353.2	intronic_sense	+	ENSMUSG00000010342
ENSMUST00000203350	intergenic	.	.
NONMMUT012749.2	intronic_sense	-	ENSMUSG00000059923
NONMMUT029640.2	intergenic	.	.
NONMMUT006251.2	exonic_antisense	+	ENSMUSG00000033105
NONMMUT001118.2	exonic_antisense	-	ENSMUSG00000026018
NONMMUT018831.2	intronic_sense	-	ENSMUSG00000009470
NONMMUT058849.2	intronic_antisense	-	ENSMUSG00000038213
NONMMUT102805.1	intergenic	.	.
NONMMUT085833.1	intergenic	.	.
NONMMUT062664.2	exonic_sense	+	ENSMUSG00000039361
NONMMUT030700.2	bidirectional	+	ENSMUSG00000062691
ENSMUST00000190515	intergenic	.	.
NONMMUT027907.2	intronic_sense	-	ENSMUSG00000000385
NONMMUT055722.2	intronic_sense	+	ENSMUSG00000029638
NONMMUT070576.2	intronic_sense	-	ENSMUSG00000046997
NONMMUT094140.1	intergenic	.	.
NONMMUT097739.1	intergenic	.	.
NONMMUT011315.2	intergenic	.	.
NONMMUT118720.1	intergenic	.	.
ENSMUST00000129425	intergenic	.	.
NONMMUT111754.1	exonic_sense	+	ENSMUSG00000004233
NONMMUT051675.2	exonic_sense	+	ENSMUSG00000001569
NONMMUT092220.1	intergenic	.	.
NONMMUT094355.1	intergenic	.	.
NONMMUT024461.2	exonic_sense	-	ENSMUSG00000036046
NONMMUT079311.1	intergenic	.	.
NONMMUT097240.1	intergenic	.	.
NONMMUT081402.1	intergenic	.	.
NONMMUT054909.2	exonic_sense	-	ENSMUSG00000043279
NONMMUT103357.1	intergenic	.	.
NONMMUT087530.1	exonic_antisense	-	ENSMUSG00000094935
NONMMUT061969.2	exonic_sense	+	ENSMUSG00000005533
NONMMUT083288.1	intergenic	.	.
ENSMUST00000191396	bidirectional	-	ENSMUSG00000031834
NONMMUT040666.2	exonic_sense	+	ENSMUSG00000038375
ENSMUST00000149231	intergenic	.	.
NONMMUT090275.1	intergenic	.	.
NONMMUT068804.2	intergenic	.	.
NONMMUT127974.1	intergenic	.	.
NONMMUT033473.2	intergenic	.	.
NONMMUT081535.1	intergenic	.	.
NONMMUT074704.2	intergenic	.	.
NONMMUT012448.2	exonic_antisense	-	ENSMUSG00000040430
NONMMUT057868.2	intergenic	.	.
NONMMUT034208.2	intergenic	.	.
NONMMUT056489.2	exonic_sense	-	ENSMUSG00000061436
NONMMUT046783.2	intergenic	.	.
NONMMUT025993.2	exonic_antisense	-	ENSMUSG00000022887
NONMMUT044823.2	intronic_sense	+	ENSMUSG00000033721
ENSMUST00000197663	intronic_sense	+	ENSMUSG00000040584
NONMMUT106769.1	exonic_antisense	-	ENSMUSG00000036067
ENSMUST00000144932	intergenic	.	.
NONMMUT014684.2	intronic_sense	-	ENSMUSG00000021051
NONMMUT054360.2	exonic_sense	-	ENSMUSG00000029467
NONMMUT013983.2	intronic_sense	+	ENSMUSG00000036095
NONMMUT011241.2	intronic_sense	+	ENSMUSG00000059439
NONMMUT022928.2	intronic_sense	+	ENSMUSG00000022270
NONMMUT029900.2	exonic_antisense	-	ENSMUSG00000096549
NONMMUT007946.2	intergenic	.	.
NONMMUT001416.2	intronic_sense	-	ENSMUSG00000026196
NONMMUT086487.1	intergenic	.	.
NONMMUT005071.2	exonic_antisense	-	ENSMUSG00000039166
NONMMUT086404.1	intergenic	.	.
NONMMUT036027.2	intronic_sense	+	ENSMUSG00000036617
NONMMUT130058.1	intronic_antisense	+	ENSMUSG00000031543
NONMMUT116313.1	intergenic	.	.
NONMMUT026238.2	intronic_sense	+	ENSMUSG00000022770
NONMMUT096050.1	intergenic	.	.
NONMMUT111156.1	intergenic	.	.
NONMMUT115371.1	intronic_sense	+	ENSMUSG00000028525
NONMMUT098399.1	intronic_sense	+	ENSMUSG00000061080
NONMMUT035519.2	intronic_sense	-	ENSMUSG00000002107
NONMMUT094648.1	intergenic	.	.
NONMMUT071283.2	intronic_sense	-	ENSMUSG00000039607
NONMMUT123283.1	exonic_sense	+	ENSMUSG00000030275
NONMMUT069092.2	exonic_antisense	-	ENSMUSG00000079559
NONMMUT018260.2	bidirectional	-	ENSMUSG00000069184
NONMMUT082489.1	intergenic	.	.
ENSMUST00000132691	intergenic	.	.
NONMMUT127860.1	exonic_antisense	+	ENSMUSG00000041836
NONMMUT083894.1	intergenic	.	.
NONMMUT030064.2	intronic_sense	+	ENSMUSG00000000708
NONMMUT047393.2	exonic_sense	-	ENSMUSG00000055296
NONMMUT116403.1	intergenic	.	.
NONMMUT040188.2	intronic_sense	-	ENSMUSG00000038844
NONMMUT083450.1	intergenic	.	.
NONMMUT077094.1	exonic_antisense	-	ENSMUSG00000010175
NONMMUT135768.1	intergenic	.	.
NONMMUT068237.2	exonic_sense	-	ENSMUSG00000060510
NONMMUT136099.1	intergenic	.	.
NONMMUT034685.2	intergenic	.	.
NONMMUT045172.2	exonic_sense	-	ENSMUSG00000032826
NONMMUT012717.2	intronic_sense	+	ENSMUSG00000057219
NONMMUT066270.2	intronic_sense	+	ENSMUSG00000036977
NONMMUT060399.2	bidirectional	-	ENSMUSG00000070709
ENSMUST00000181820	exonic_sense	+	ENSMUSG00000074811
NONMMUT041767.2	exonic_sense	+	ENSMUSG00000070476
NONMMUT045271.2	intronic_sense	-	ENSMUSG00000001052
NONMMUT004937.2	exonic_sense	-	ENSMUSG00000019982
NONMMUT063734.2	intergenic	.	.
NONMMUT026246.2	intergenic	.	.
NONMMUT076097.1	intergenic	.	.
NONMMUT102487.1	intergenic	.	.
NONMMUT113786.1	exonic_antisense	+	ENSMUSG00000056260
NONMMUT105559.1	intergenic	.	.
NONMMUT117261.1	intergenic	.	.
NONMMUT055304.2	exonic_antisense	-	ENSMUSG00000042817
ENSMUST00000203631	intronic_sense	-	ENSMUSG00000033216
NONMMUT006429.2	exonic_sense	-	ENSMUSG00000003348
NONMMUT000774.2	intronic_sense	+	ENSMUSG00000066877
NONMMUT032989.2	bidirectional	-	ENSMUSG00000024515
ENSMUST00000204226	intergenic	.	.
NONMMUT092626.1	intergenic	.	.
NONMMUT036748.2	exonic_sense	+	ENSMUSG00000038900
NONMMUT071698.2	exonic_sense	-	ENSMUSG00000004317
NONMMUT063766.2	exonic_sense	-	ENSMUSG00000049728
NONMMUT092816.1	intergenic	.	.
NONMMUT005502.2	intergenic	.	.
NONMMUT007498.2	exonic_antisense	-	ENSMUSG00000069518
ENSMUST00000191701	intronic_sense	-	ENSMUSG00000022197
NONMMUT003696.2	exonic_sense	-	ENSMUSG00000052534
NONMMUT051023.2	exonic_sense	+	ENSMUSG00000023286
NONMMUT115659.1	exonic_antisense	-	ENSMUSG00000028798
NONMMUT030747.2	exonic_antisense	+	ENSMUSG00000054901
ENSMUST00000180850	intergenic	.	.
NONMMUT044836.2	intergenic	.	.
NONMMUT035346.2	exonic_sense	-	ENSMUSG00000074733
NONMMUT108784.1	bidirectional	+	ENSMUSG00000043415
NONMMUT027980.2	bidirectional	-	ENSMUSG00000036983
NONMMUT015091.2	exonic_sense	+	ENSMUSG00000021254
NONMMUT103286.1	intergenic	.	.
NONMMUT069050.2	exonic_antisense	+	ENSMUSG00000032068
NONMMUT111321.1	intergenic	.	.
NONMMUT030195.2	intronic_sense	-	ENSMUSG00000048915
NONMMUT107578.1	intronic_sense	+	ENSMUSG00000032724
NONMMUT039116.2	intronic_sense	+	ENSMUSG00000027132
NONMMUT116018.1	intergenic	.	.
NONMMUT085455.1	intergenic	.	.
NONMMUT103877.1	intronic_sense	+	ENSMUSG00000058881
NONMMUT025488.2	exonic_sense	+	ENSMUSG00000037972
ENSMUST00000125001	exonic_antisense	+	ENSMUSG00000005505
NONMMUT064166.2	intergenic	.	.
NONMMUT011771.2	exonic_antisense	-	ENSMUSG00000018678
NONMMUT043588.2	intergenic	.	.
NONMMUT066500.2	exonic_sense	+	ENSMUSG00000074178
NONMMUT050480.2	exonic_sense	-	ENSMUSG00000028599
NONMMUT135549.1	intronic_sense	-	ENSMUSG00000032443
NONMMUT005133.2	intronic_sense	+	ENSMUSG00000049109
NONMMUT048765.2	intergenic	.	.
NONMMUT085020.1	intergenic	.	.
ENSMUST00000199465	intronic_sense	+	ENSMUSG00000028173
NONMMUT036088.2	exonic_sense	+	ENSMUSG00000026781
NONMMUT024031.2	intergenic	.	.
NONMMUT014980.2	intergenic	.	.
ENSMUST00000149889	exonic_antisense	-	ENSMUSG00000036390
NONMMUT015020.2	exonic_antisense	-	ENSMUSG00000021238
ENSMUST00000183220	intronic_sense	-	ENSMUSG00000028668
NONMMUT097064.1	intergenic	.	.
NONMMUT051386.2	exonic_sense	-	ENSMUSG00000039968
NONMMUT098438.1	intronic_sense	+	ENSMUSG00000061080
NONMMUT051178.2	intergenic	.	.
NONMMUT033568.2	exonic_antisense	-	ENSMUSG00000024906
NONMMUT132153.1	intergenic	.	.
NONMMUT061331.2	exonic_sense	-	ENSMUSG00000074093
ENSMUST00000203124	exonic_sense	+	ENSMUSG00000037818
NONMMUT057660.2	intronic_sense	+	ENSMUSG00000030016
NONMMUT125062.1	intergenic	.	.
NONMMUT007896.2	intergenic	.	.
NONMMUT050209.2	intergenic	.	.
NONMMUT019385.2	intronic_sense	+	ENSMUSG00000042348
NONMMUT000330.2	intronic_sense	-	ENSMUSG00000028033
NONMMUT014805.2	exonic_sense	-	ENSMUSG00000021127
NONMMUT127335.1	intergenic	.	.
NONMMUT047563.2	exonic_sense	-	ENSMUSG00000028389
NONMMUT027015.2	exonic_sense	-	ENSMUSG00000068196
NONMMUT008011.2	intergenic	.	.
NONMMUT025511.2	intergenic	.	.
NONMMUT050918.2	intergenic	.	.
NONMMUT041303.2	intronic_antisense	-	ENSMUSG00000090213
NONMMUT111436.1	intronic_sense	+	ENSMUSG00000102692
NONMMUT044523.2	exonic_antisense	-	ENSMUSG00000027855
NONMMUT080693.1	exonic_sense	+	ENSMUSG00000005897
NONMMUT047198.2	exonic_sense	+	ENSMUSG00000061455
NONMMUT062623.2	exonic_sense	-	ENSMUSG00000039428
ENSMUST00000124853	exonic_antisense	+	ENSMUSG00000030137
NONMMUT108061.1	intergenic	.	.
NONMMUT032127.2	intronic_sense	-	ENSMUSG00000024431
NONMMUT005624.2	exonic_sense	-	ENSMUSG00000019856
NONMMUT027799.2	intergenic	.	.
NONMMUT128807.1	intergenic	.	.
NONMMUT119975.1	exonic_antisense	+	ENSMUSG00000028777
NONMMUT092883.1	intergenic	.	.
NONMMUT067384.2	intronic_antisense	+	ENSMUSG00000031844
NONMMUT020713.2	intronic_sense	-	ENSMUSG00000036242
NONMMUT030115.2	intronic_sense	-	ENSMUSG00000013236
NONMMUT030319.2	intronic_sense	-	ENSMUSG00000023460
NONMMUT030904.2	intergenic	.	.
NONMMUT116382.1	intergenic	.	.
NONMMUT079405.1	intergenic	.	.
NONMMUT069618.2	exonic_sense	+	ENSMUSG00000040652
NONMMUT005997.2	exonic_sense	+	ENSMUSG00000037876
NONMMUT050859.2	exonic_sense	-	ENSMUSG00000078350
NONMMUT018978.2	intergenic	.	.
NONMMUT116048.1	intronic_sense	+	ENSMUSG00000028937
NONMMUT039726.2	intergenic	.	.
NONMMUT129105.1	intergenic	.	.
ENSMUST00000140267	bidirectional	-	ENSMUSG00000024847
NONMMUT045108.2	exonic_sense	-	ENSMUSG00000050315
NONMMUT089690.1	intergenic	.	.
NONMMUT132279.1	intergenic	.	.
NONMMUT046064.2	intronic_sense	-	ENSMUSG00000041272
ENSMUST00000193021	intergenic	.	.
NONMMUT042761.2	intergenic	.	.
NONMMUT034949.2	intronic_sense	+	ENSMUSG00000025231
NONMMUT051577.2	intronic_sense	-	ENSMUSG00000028944
NONMMUT084062.1	exonic_antisense	-	ENSMUSG00000000982
NONMMUT126419.1	exonic_antisense	+	ENSMUSG00000035228
NONMMUT014201.2	exonic_sense	+	ENSMUSG00000061603
NONMMUT013655.2	intronic_sense	-	ENSMUSG00000062563
NONMMUT035385.2	exonic_antisense	-	ENSMUSG00000026646
NONMMUT023374.2	exonic_sense	-	ENSMUSG00000038736
ENSMUST00000182690	exonic_antisense	+	ENSMUSG00000046598
NONMMUT059233.2	exonic_sense	+	ENSMUSG00000030213
NONMMUT021910.2	intronic_sense	-	ENSMUSG00000055421
NONMMUT084541.1	intergenic	.	.
NONMMUT072453.2	intergenic	.	.
NONMMUT047767.2	intronic_sense	-	ENSMUSG00000028399
NONMMUT035147.2	exonic_sense	+	ENSMUSG00000024985
NONMMUT072035.2	intronic_sense	+	ENSMUSG00000036769
NONMMUT014724.2	exonic_sense	+	ENSMUSG00000033373
NONMMUT036940.2	intronic_sense	+	ENSMUSG00000035437
NONMMUT100701.1	intergenic	.	.
NONMMUT070609.2	intronic_sense	-	ENSMUSG00000032452
NONMMUT065770.2	intronic_sense	+	ENSMUSG00000031642
NONMMUT033826.2	exonic_antisense	+	ENSMUSG00000071652
NONMMUT093755.1	exonic_antisense	-	ENSMUSG00000041594
NONMMUT022690.2	exonic_sense	-	ENSMUSG00000022141
NONMMUT094437.1	intergenic	.	.
ENSMUST00000187542	intronic_antisense	-	ENSMUSG00000030342
NONMMUT085408.1	intergenic	.	.
NONMMUT004617.2	intronic_antisense	-	ENSMUSG00000040006
NONMMUT048616.2	exonic_sense	+	ENSMUSG00000028582
NONMMUT134572.1	intergenic	.	.
NONMMUT080745.1	intergenic	.	.
NONMMUT062655.2	intergenic	.	.
NONMMUT062970.2	intronic_sense	+	ENSMUSG00000030691
ENSMUST00000137883	exonic_antisense	-	ENSMUSG00000024118
NONMMUT013233.2	intergenic	.	.
ENSMUST00000142895	intronic_sense	+	ENSMUSG00000034177
ENSMUST00000137343	intergenic	.	.
NONMMUT084601.1	intergenic	.	.
NONMMUT044676.2	intronic_sense	-	ENSMUSG00000040774
NONMMUT074534.2	intronic_sense	+	ENSMUSG00000040990
NONMMUT098599.1	intronic_sense	+	ENSMUSG00000061080
NONMMUT013449.2	bidirectional	-	ENSMUSG00000037149
NONMMUT100919.1	intergenic	.	.
NONMMUT026627.2	exonic_sense	+	ENSMUSG00000061080
NONMMUT024501.2	intergenic	.	.
NONMMUT063184.2	exonic_sense	+	ENSMUSG00000066232
NONMMUT003890.2	intronic_sense	-	ENSMUSG00000026527
NONMMUT035058.2	exonic_sense	+	ENSMUSG00000025025
[truncated: 36,315 more rows]
