# Supplementary material for: RNA sequencing analysis of altered expression of long noncoding RNAs associated with Schistosoma japonicum infection in the murine liver and spleen
Source: Parasit Vectors. 2020 Dec 1;13:601. doi: 10.1186/s13071-020-04457-9 (PMC7705434; doi:10.1186/s13071-020-04457-9)
Supplement: Supplementary file 5 — Additional file 5: Table S5. lncRNA expression level in infected and control murine liver. [file 13071_2020_4457_MOESM5_ESM.xlsx]

## Sheet: Table S5.xlsx
		Table S5. lncRNA expression level in the infected and control murine liver
LncRNA_ID	Locus	Length	Infected_Liver_count	Control_Liver_count	Infected_Liver_TPM	Control_Liver_TPM	Log2FC	Pvalue	Qvalue	Updown
NONMMUT070486.2	9:95561271-95562052	782	3	2820	0.553241	367.74	-10.0104	1.4e-38	4.17e-34	DOWN
NONMMUT011310.2	11:86811828-86814524	2697	1823	0	97.4835	0	Inf	6.34e-36	9.47e-32	UP
NONMMUT048453.2	4:105231739-105232758	1020	3	1217	0.424152	121.672	-8.79804	2.12e-31	2.11e-27	DOWN
NONMMUT034477.2	19:32666295-32667178	884	3	1186	0.489406	136.814	-8.76082	3.48e-31	2.6e-27	DOWN
NONMMUT062889.2	7:99153658-99154351	694	1945	6	404.19	0.881662	8.20675	1.37e-30	8.16e-27	UP
NONMMUT001349.2	1:67108555-67116509	6063	0	538	0	9.04885	Inf	6.93e-27	3.45e-23	DOWN
NONMMUT007229.2	10:107266620-107271799	4699	2	659	0.0613797	14.3014	-8.49802	3e-26	1.28e-22	DOWN
NONMMUT031471.2	18:10812910-10816768	3859	10	1041	0.373725	27.509	-6.83563	1.51e-25	5.63e-22	DOWN
NONMMUT006148.2	10:71225464-71229120	3270	1	527	0.0441014	16.4347	-9.17555	2.03e-25	6.74e-22	DOWN
NONMMUT007806.2	10:122386851-122412039	5506	1	495	0.0261917	9.16785	-9.08517	6.78e-25	1.95e-21	DOWN
NONMMUT031800.2	18:31581592-31583073	1482	4	619	0.389235	42.5933	-7.40769	7.18e-25	1.95e-21	DOWN
NONMMUT007462.2	10:116387397-116389532	2136	6	702	0.40513	33.5146	-7.00411	1.79e-24	4.45e-21	DOWN
NONMMUT065156.2	8:33697247-33698161	915	524	1	82.5915	0.111475	8.89928	3.58e-24	8.23e-21	UP
NONMMUT004391.2	1:191782609-191784253	1645	649	2	56.8989	0.123974	8.20838	4.71e-24	9.38e-21	UP
NONMMUT025639.2	16:16418142-16420820	2679	3	506	0.161491	19.2609	-7.53192	4.57e-24	9.38e-21	DOWN
NONMMUT063222.2	7:111070732-111071807	1076	3	440	0.402077	41.7003	-7.33029	6.31e-23	1.12e-19	DOWN
NONMMUT091759.1	13:74555822-74561443	5407	0	331	0	6.24267	Inf	6.4e-23	1.12e-19	DOWN
ENSMUST00000160017	9:74848526-74852872	2579	0	320	0	12.6531	Inf	1.2e-22	1.89e-19	DOWN
NONMMUT035195.2	19:57034906-57037212	2307	3	425	0.187531	18.7862	-7.28025	1.2e-22	1.89e-19	DOWN
NONMMUT029428.2	17:35241800-35430047	1134	362	0	46.0384	0	Inf	1.76e-22	2.62e-19	UP
NONMMUT001526.2	1:74352267-74353682	1416	673	6	68.5452	0.432114	6.67565	9.22e-22	1.31e-18	UP
NONMMUT007413.2	10:112925438-112927457	2020	570	4	40.6957	0.201918	7.02112	1.4e-21	1.9e-18	UP
NONMMUT006180.2	10:72973303-73086705	1989	0	262	0	13.4328	Inf	4.85e-21	6.29e-18	DOWN
NONMMUT046794.2	4:40804605-40806259	1655	505	4	44.0067	0.246449	6.84644	1.3e-20	1.61e-17	UP
NONMMUT017156.2	13:41274621-41276567	1947	4	347	0.296274	18.1745	-6.57268	3.58e-20	4.11e-17	DOWN
NONMMUT045479.2	3:138228580-138240582	1891	3	313	0.228786	16.8792	-6.83895	3.47e-20	4.11e-17	DOWN
NONMMUT001686.2	1:82233107-82237090	3984	14	654	0.50679	16.7401	-5.67962	4.81e-20	5.31e-17	DOWN
NONMMUT034959.2	19:46595001-46596888	1888	6	401	0.458346	21.6591	-6.19624	6.38e-20	6.8e-17	DOWN
NONMMUT070479.2	9:95456581-95460113	3533	4	331	0.163274	9.55395	-6.50458	8.37e-20	8.62e-17	DOWN
NONMMUT051112.2	5:3690147-3691688	1542	5	353	0.467612	23.3448	-6.27549	1.46e-19	1.45e-16	DOWN
NONMMUT015416.2	12:101039409-101040396	988	3	287	0.437889	29.6226	-6.71383	1.68e-19	1.61e-16	DOWN
NONMMUT060075.2	7:16915382-16916322	941	275	1	42.1471	0.108395	7.96915	4.76e-19	4.44e-16	UP
NONMMUT050780.2	4:152015955-152017677	1723	5	329	0.41849	19.472	-6.17391	5.03e-19	4.55e-16	DOWN
NONMMUT067584.2	8:123204269-123205529	1261	476	6	54.4399	0.485229	6.17601	5.48e-19	4.81e-16	UP
NONMMUT055495.2	5:150591852-150594528	1271	1	219	0.113463	17.571	-7.90868	2.17e-18	1.85e-15	DOWN
NONMMUT061284.2	7:48877962-48886774	1489	0	184	0	12.6015	Inf	2.67e-18	2.22e-15	DOWN
NONMMUT025568.2	16:13702542-13703187	646	3	241	0.669713	38.0437	-6.46182	3.71e-18	3e-15	DOWN
NONMMUT011172.2	11:84400820-84401645	826	399	5	69.6656	0.617281	6.18453	3.84e-18	3.02e-15	UP
NONMMUT062260.2	7:75752590-75754606	2017	4	258	0.285992	13.044	-6.14512	7.59e-18	5.81e-15	DOWN
NONMMUT008442.2	11:5761772-5781875	2202	1	199	0.0654912	9.21583	-7.77052	1.12e-17	8.36e-15	DOWN
NONMMUT013377.2	12:8751729-8752552	824	3	221	0.525042	27.3504	-6.33683	1.77e-17	1.28e-14	DOWN
NONMMUT030696.2	17:78853124-78854172	1049	392	6	53.8934	0.583292	5.8959	1.8e-17	1.28e-14	UP
NONMMUT092777.1	14:46084027-46084957	703	0	162	0	23.4995	Inf	2.28e-17	1.58e-14	DOWN
NONMMUT020098.2	14:26629976-26630892	917	5	260	0.786322	28.9136	-5.83433	3.54e-17	2.4e-14	DOWN
NONMMUT055605.2	6:5263210-5264852	1643	8	323	0.70224	20.0477	-5.46917	4.44e-17	2.94e-14	DOWN
NONMMUT021187.2	14:61676013-61682373	1923	177	0	13.2745	0	Inf	5.64e-17	3.66e-14	UP
NONMMUT036430.2	2:27540440-27546088	3486	1	173	0.0413688	5.06079	-7.56852	1.26e-16	8.03e-14	DOWN
ENSMUST00000182578	7:92737637-92741468	3832	167	0	6.28516	0	Inf	1.45e-16	9.05e-14	UP
ENSMUST00000187351	6:125186361-125186641	281	3160	125	1621.83	45.3631	4.52612	1.64e-16	1e-13	UP
NONMMUT002990.2	1:139449599-139453002	3404	16	432	0.677897	12.9417	-4.88867	2.07e-16	1.24e-13	DOWN
NONMMUT001924.2	1:88262290-88263107	818	5	232	0.881489	28.9223	-5.66994	2.59e-16	1.52e-13	DOWN
NONMMUT013181.2	11:121307477-121309894	2418	8	291	0.477163	12.2726	-5.31866	2.74e-16	1.57e-13	DOWN
NONMMUT002239.2	1:106720410-106723315	2906	1	164	0.0496254	5.75502	-7.49144	3.24e-16	1.82e-13	DOWN
ENSMUST00000181395	7:30957409-30961619	3660	0	137	0	3.81714	Inf	3.94e-16	2.18e-13	DOWN
NONMMUT072166.2	X:38195162-38197043	1882	302	5	23.1426	0.270921	5.78269	5.27e-16	2.86e-13	UP
NONMMUT036168.2	2:25072911-25080254	2825	152	0	7.75978	0	Inf	7e-16	3.73e-13	UP
ENSMUST00000090779	3:96245554-96248509	2956	54	1034	2.6346	35.6709	-4.39294	7.31e-16	3.83e-13	DOWN
NONMMUT025000.2	15:99875556-99884600	5338	0	127	0	2.42618	Inf	1.43e-15	7.35e-13	DOWN
ENSMUST00000124246	6:113070398-113077210	1181	0	126	0	10.8797	Inf	1.61e-15	8.16e-13	DOWN
NONMMUT055970.2	6:24613811-24614592	782	4	188	0.737655	24.516	-5.68848	1.83e-15	9.12e-13	DOWN
NONMMUT071183.2	9:113651745-113653890	2146	1	143	0.0672002	6.79524	-7.29376	3.4e-15	1.66e-12	DOWN
NONMMUT066142.2	8:72548413-72559755	10743	0	119	0	1.12959	Inf	3.85e-15	1.85e-12	DOWN
NONMMUT026970.2	16:56015507-56017059	1553	834	34	77.4497	2.23257	4.48264	5.58e-15	2.64e-12	UP
NONMMUT026025.2	16:24282676-24296209	888	262	5	42.5514	0.574182	5.57771	6.01e-15	2.8e-12	UP
NONMMUT082570.1	10:107266620-107271616	965	128	0	19.1297	0	Inf	1.25e-14	5.75e-12	UP
NONMMUT031377.2	18:6201490-6202202	713	4	161	0.809041	23.0269	-5.46481	2.47e-14	1.12e-11	DOWN
NONMMUT007749.2	10:122386851-122412039	5325	121	0	3.2771	0	Inf	2.86e-14	1.27e-11	UP
NONMMUT002633.2	1:133138053-133139780	1728	66	995	5.50839	58.7189	-4.04797	2.93e-14	1.29e-11	DOWN
NONMMUT006074.2	10:69290134-69291780	1647	43	683	3.7653	42.2888	-4.12329	4.24e-14	1.84e-11	DOWN
NONMMUT011023.2	11:80403367-80407014	2570	117	0	6.56565	0	Inf	5.06e-14	2.16e-11	UP
NONMMUT009872.2	11:57482999-57483804	806	12	273	2.14718	34.5403	-4.64161	5.17e-14	2.17e-11	DOWN
NONMMUT119847.1	5:151368710-151432127	8659	115	0	1.91538	0	Inf	6.77e-14	2.81e-11	UP
NONMMUT054509.2	5:124723510-124724454	945	3	134	0.457814	14.4601	-5.61501	8.07e-14	3.3e-11	DOWN
NONMMUT001706.2	1:82896322-82901182	4861	12	265	0.356023	5.55929	-4.5987	8.25e-14	3.33e-11	DOWN
NONMMUT045480.2	3:138228608-138239781	1673	112	0	9.65491	0	Inf	9.1e-14	3.59e-11	UP
NONMMUT065369.2	8:40548223-40551134	2912	206	4	10.2024	0.140067	5.5528	9.13e-14	3.59e-11	UP
NONMMUT012010.2	11:100458064-100461693	3630	461	19	18.3155	0.533763	4.46688	9.42e-14	3.65e-11	UP
ENSMUST00000145461	11:83223576-83225869	592	110	0	26.7976	0	Inf	1.23e-13	4.7e-11	UP
NONMMUT060871.2	7:39551952-39580814	17412	150	2	1.24242	0.0117124	6.09512	1.27e-13	4.81e-11	UP
NONMMUT069585.2	9:64917290-64919665	2376	216	5	13.1109	0.214593	5.29917	1.56e-13	5.83e-11	UP
NONMMUT047500.2	4:59472251-59475576	3326	146	2	6.33076	0.061316	6.05613	2.03e-13	7.48e-11	UP
NONMMUT032524.2	18:60376028-60376337	310	271	9	126.076	2.96068	4.77838	2.62e-13	9.54e-11	UP
NONMMUT013874.2	12:32977137-32979494	2358	1	106	0.0611584	4.58417	-6.86181	3.93e-13	1.41e-10	DOWN
NONMMUT037904.2	2:73341510-73342584	1075	4	135	0.536601	12.8063	-5.21071	4.41e-13	1.57e-10	DOWN
NONMMUT007830.2	10:122386851-122412039	5367	121	1	3.25146	0.019005	6.78472	4.51e-13	1.58e-10	UP
NONMMUT012434.2	11:107208534-107211796	3263	11	226	0.486183	7.06302	-4.49456	4.8e-13	1.66e-10	DOWN
NONMMUT057813.2	6:87090219-87092196	1978	301	12	21.9465	0.618647	4.51488	5.9e-13	2.02e-10	UP
NONMMUT007472.2	10:116510406-116512263	1853	98	0	7.62737	0	Inf	6.98e-13	2.37e-10	UP
NONMMUT033962.2	19:12595715-12597793	1874	134	2	10.3124	0.108824	5.93239	7.75e-13	2.6e-10	UP
NONMMUT000439.2	1:30802342-30804072	1731	193	5	16.08	0.294554	5.13674	9.51e-13	3.15e-10	UP
NONMMUT041556.2	2:173144957-173148109	2449	96	0	5.65337	0	Inf	9.73e-13	3.19e-10	UP
NONMMUT001891.2	1:87449870-87450769	900	4	127	0.64094	14.39	-5.12257	1.22e-12	3.97e-10	DOWN
NONMMUT025414.2	16:8850205-8852342	2138	188	5	12.6816	0.238482	5.09887	1.5e-12	4.81e-10	UP
ENSMUST00000163836	2:26138383-26138802	420	6	150	2.06037	36.42	-4.7776	1.61e-12	5.08e-10	DOWN
NONMMUT023975.2	15:75905925-75909214	3165	93	0	4.23775	0	Inf	1.62e-12	5.08e-10	UP
NONMMUT057839.2	6:87788866-87791317	2452	149	1649	8.76377	68.5802	-3.60201	1.63e-12	5.08e-10	DOWN
NONMMUT011750.2	11:96807380-96808147	768	128	2	24.0366	0.265543	5.8663	1.68e-12	5.16e-10	UP
NONMMUT006146.2	10:71174755-71182039	3268	6	148	0.264797	4.61826	-4.75823	1.96e-12	5.97e-10	DOWN
NONMMUT049477.2	4:126340678-126345104	4427	345	16	11.2392	0.368561	4.29664	2.04e-12	6.14e-10	UP
NONMMUT065209.2	8:34829507-34830626	1120	5	133	0.643802	12.1097	-4.86725	2.63e-12	7.84e-10	DOWN
NONMMUT019426.2	13:114954304-114955732	1429	6	145	0.605568	10.3475	-4.72869	2.66e-12	7.85e-10	DOWN
NONMMUT070696.2	9:101102285-101103881	1597	149	3	13.4557	0.19157	5.50036	4.11e-12	1.2e-09	UP
NONMMUT051032.2	4:156010944-156013614	2671	1	91	0.0539916	3.4743	-6.64169	4.71e-12	1.37e-09	DOWN
NONMMUT034971.2	19:46887488-46888767	1280	3	104	0.337996	8.28558	-5.24937	4.91e-12	1.41e-09	DOWN
NONMMUT055723.2	6:8593263-8597284	4022	1	89	0.0358557	2.25655	-6.60962	6.45e-12	1.83e-09	DOWN
ENSMUST00000203932	6:148212253-148215731	3479	1	88	0.041452	2.57945	-6.59332	7.56e-12	2.11e-09	DOWN
NONMMUT000243.2	1:16568674-16619338	3035	1	88	0.0475162	2.95681	-6.59332	7.56e-12	2.11e-09	DOWN
ENSMUST00000188305	1:151138034-151142345	1102	83	0	10.8623	0	Inf	8.13e-12	2.25e-09	UP
NONMMUT047516.2	4:59901719-59904426	2708	243	11	12.9414	0.414235	4.33156	8.84e-12	2.42e-09	UP
NONMMUT010701.2	11:75176106-75178835	2730	16	231	0.84526	8.62876	-3.98553	9.21e-12	2.5e-09	DOWN
NONMMUT009875.2	11:57532352-57533806	1455	140	3	13.8768	0.210266	5.41047	1.03e-11	2.78e-09	UP
NONMMUT024172.2	15:79010000-79026040	1561	98	1	9.05415	0.0653427	6.48056	1.04e-11	2.78e-09	UP
NONMMUT029865.2	17:46928298-46929708	1411	2	98	0.20441	7.08268	-5.7486	1.15e-11	3.03e-09	DOWN
NONMMUT070232.2	9:82955805-82959511	3696	0	71	0	1.95895	Inf	1.18e-11	3.1e-09	DOWN
NONMMUT074516.2	X:159365812-159367839	2028	8	154	0.568925	7.74376	-4.40057	1.22e-11	3.15e-09	DOWN
ENSMUST00000185727	1:75171731-75185146	5231	41	462	1.13038	9.00649	-3.628	1.56e-11	4.02e-09	DOWN
ENSMUST00000170103	17:33759992-33761870	925	95	1	14.8118	0.11027	6.43571	1.7e-11	4.35e-09	UP
NONMMUT039400.2	2:120089179-120090662	1484	161	5	15.6465	0.343581	4.8752	1.72e-11	4.36e-09	UP
NONMMUT029207.2	17:33755226-33761826	5647	1	82	0.0255377	1.48079	-6.49144	2.01e-11	5.05e-09	DOWN
ENSMUST00000152663	3:107891471-107895798	2358	0	68	0	2.94078	Inf	2.11e-11	5.21e-09	DOWN
NONMMUT028652.2	17:24454865-24456863	1999	0	68	0	3.46891	Inf	2.11e-11	5.21e-09	DOWN
NONMMUT025494.2	16:11143906-11144315	410	43	470	15.1255	116.899	-3.58406	2.31e-11	5.65e-09	DOWN
ENSMUST00000181906	10:94673493-94688613	4135	0	67	0	1.65234	Inf	2.57e-11	6.19e-09	DOWN
NONMMUT003993.2	1:179528059-179545983	2072	0	67	0	3.2975	Inf	2.57e-11	6.19e-09	DOWN
NONMMUT071342.2	9:118898096-118898939	844	5	115	0.854334	13.8949	-4.65746	2.72e-11	6.51e-09	DOWN
NONMMUT044882.2	3:115941363-115942106	744	131	3	25.3935	0.411205	5.31461	3.09e-11	7.31e-09	UP
NONMMUT011400.2	11:88082347-88084083	1737	9	153	0.747261	8.98235	-4.22125	3.84e-11	8.95e-09	DOWN
NONMMUT067280.2	8:114128471-114131582	442	75	0	24.4717	0	Inf	3.83e-11	8.95e-09	UP
NONMMUT014792.2	12:79534625-79537013	2389	141	4	8.51192	0.17073	5.00585	4.05e-11	9.29e-09	UP
NONMMUT035189.2	19:56787487-56789765	2279	7	132	0.442988	5.90647	-4.3708	4.03e-11	9.29e-09	DOWN
NONMMUT045628.2	3:144429706-144430952	1247	128	3	14.8036	0.245338	5.28119	4.5e-11	1.03e-08	UP
NONMMUT036688.2	2:32230795-32232820	2026	15	209	1.06775	10.5198	-3.9343	4.68e-11	1.06e-08	DOWN
NONMMUT066768.2	8:94396799-94400115	2471	24	283	1.40075	11.6792	-3.69351	4.91e-11	1.1e-08	DOWN
NONMMUT066751.2	8:94015500-94017300	1801	9	149	0.720706	8.43668	-4.18304	5.63e-11	1.25e-08	DOWN
NONMMUT001147.2	1:60520814-60522291	1478	5	108	0.48786	7.45156	-4.56685	6.62e-11	1.45e-08	DOWN
NONMMUT043394.2	3:67356645-67357514	870	124	3	20.5555	0.351652	5.23539	6.62e-11	1.45e-08	UP
NONMMUT048414.2	4:103366009-103366437	429	100	2	33.6176	0.475378	5.51015	6.99e-11	1.52e-08	UP
NONMMUT057275.2	6:67019716-67021349	1634	494	36	43.6014	2.24671	3.64465	8e-11	1.73e-08	UP
NONMMUT073494.2	X:103569505-103623754	4369	71	0	2.3437	0	Inf	8.74e-11	1.88e-08	UP
NONMMUT063252.2	7:112352180-112355186	3007	406	28	19.4723	0.949553	3.72419	9.44e-11	2.01e-08	UP
NONMMUT058397.2	6:113070309-113077232	1186	85	1	10.3362	0.0860033	6.27525	9.64e-11	2.04e-08	UP
NONMMUT026666.2	16:42892508-42897103	4568	70	0	2.21003	0	Inf	1.08e-10	2.27e-08	UP
NONMMUT068574.2	9:35184397-35186910	2514	420	30	24.094	1.21691	3.67354	1.21e-10	2.52e-08	UP
NONMMUT025076.2	15:101212028-101213678	1651	140	5	12.2294	0.308827	4.67357	1.37e-10	2.85e-08	UP
NONMMUT041613.2	2:173703936-173707319	3384	82	1	3.4947	0.0301418	6.22341	1.39e-10	2.86e-08	UP
NONMMUT089275.1	13:12728304-12729749	1446	67	0	6.68237	0	Inf	1.66e-10	3.39e-08	UP
NONMMUT025168.2	15:103191549-103195824	4276	81	1	2.73196	0.023854	6.20571	1.67e-10	3.39e-08	UP
NONMMUT058844.2	6:125186359-125186683	325	299	2402	132.682	753.682	-3.13983	1.95e-10	3.93e-08	DOWN
ENSMUST00000189288	1:132342023-132349626	5447	66	0	1.74747	0	Inf	2.06e-10	4.13e-08	UP
NONMMUT067407.2	8:119561980-119562862	883	4	91	0.65328	10.5095	-4.64169	2.09e-10	4.16e-08	DOWN
NONMMUT054292.2	5:121440977-121442408	1432	6	109	0.6043	7.76216	-4.31697	2.22e-10	4.39e-08	DOWN
NONMMUT056458.2	6:38506972-38508061	1090	114	3	15.0836	0.280676	5.11408	2.53e-10	4.96e-08	UP
NONMMUT056166.2	6:31219939-31342095	5738	0	57	0	1.013	Inf	2.57e-10	4.98e-08	DOWN
NONMMUT072701.2	X:68821093-68822209	1019	65	0	9.19949	0	Inf	2.57e-10	4.98e-08	UP
NONMMUT069905.2	9:71626509-71627898	1390	892	79	92.5497	5.79576	3.36331	3.53e-10	6.79e-08	UP
NONMMUT040712.2	2:156071850-156073896	1910	11	149	0.830584	7.95522	-3.89355	3.64e-10	6.96e-08	DOWN
NONMMUT080519.1	10:82110345-82121773	11429	0	55	0	0.490741	Inf	4.03e-10	7.66e-08	DOWN
NONMMUT014793.2	12:79546114-79549168	3055	120	4	5.66493	0.13351	4.77319	4.23e-10	7.99e-08	UP
NONMMUT018640.2	13:92709233-92711943	2711	1009	92	53.6768	3.46064	3.32134	4.48e-10	8.4e-08	UP
NONMMUT091760.1	13:74557291-74587339	1038	62	0	8.6143	0	Inf	5.06e-10	9.44e-08	UP
NONMMUT063923.2	7:131388985-131390783	1799	7	111	0.561183	6.29202	-4.12082	5.74e-10	1.06e-07	DOWN
NONMMUT038985.2	2:105962779-105966361	3583	17	185	0.684279	5.2653	-3.5777	5.85e-10	1.08e-07	DOWN
NONMMUT136920.1	X:53050550-53057191	3958	61	0	2.2227	0	Inf	6.38e-10	1.17e-07	UP
NONMMUT011102.2	11:83223576-83226152	2577	84	2	4.701	0.0791374	5.25862	8.64e-10	1.57e-07	UP
NONMMUT067700.2	8:124740258-124741144	887	143	7	23.2508	0.804747	4.21876	9.17e-10	1.66e-07	UP
NONMMUT017414.2	13:49461995-49462982	988	1	63	0.145963	6.50252	-6.11117	9.59e-10	1.72e-07	DOWN
NONMMUT005406.2	10:41907655-41908421	767	2	72	0.376041	9.57275	-5.30382	1.03e-09	1.81e-07	DOWN
NONMMUT026663.2	16:42875893-43075511	3215	82	2	3.6784	0.063433	5.22386	1.03e-09	1.81e-07	UP
NONMMUT067945.2	9:7215418-7218493	3076	3	72	0.140648	2.38696	-4.71886	1.03e-09	1.81e-07	DOWN
NONMMUT113828.1	3:107888851-107896214	6821	82	2	1.73377	0.0298984	5.22386	1.03e-09	1.81e-07	UP
NONMMUT129231.1	8:94396799-94399217	531	59	0	16.0245	0	Inf	1.02e-09	1.81e-07	UP
NONMMUT043279.2	3:60877817-60878845	1029	488	43	68.3958	4.26141	3.37066	1.1e-09	1.91e-07	UP
NONMMUT056109.2	6:30481236-30482339	1104	81	2	10.5814	0.184726	5.20616	1.24e-09	2.14e-07	UP
NONMMUT045504.2	3:138972910-138976402	3480	0	51	0	1.49448	Inf	1.3e-09	2.22e-07	DOWN
NONMMUT024173.2	15:79015329-79025742	1521	17	175	1.61195	11.733	-3.49754	1.38e-09	2.36e-07	DOWN
NONMMUT047062.2	4:44762475-44766520	4046	350	29	12.4758	0.730921	3.45942	1.41e-09	2.4e-07	UP
NONMMUT034469.2	19:32543318-32548785	3170	69	1	3.13918	0.0321766	5.97439	1.44e-09	2.43e-07	UP
ENSMUST00000189960	7:73544042-73546865	2824	15	166	0.766027	5.99434	-3.60198	1.6e-09	2.68e-07	DOWN
NONMMUT051864.2	5:33416391-33419352	2962	28	256	1.36333	8.8136	-3.32644	1.62e-09	2.7e-07	DOWN
NONMMUT074074.2	X:139941528-139943818	2291	146	8	9.1908	0.356094	4.05602	1.69e-09	2.8e-07	UP
NONMMUT035463.2	2:5293691-5296208	2518	9	118	0.515485	4.77886	-3.84651	1.8e-09	2.97e-07	DOWN
NONMMUT037170.2	2:48903127-48904041	915	99	3	15.6041	0.334357	4.91054	1.94e-09	3.17e-07	UP
NONMMUT051154.2	5:5536475-5538004	1530	98	3	9.2376	0.199959	4.8959	2.26e-09	3.68e-07	UP
NONMMUT017315.2	13:45410756-45412019	1264	177	12	20.1954	0.968105	3.74887	2.43e-09	3.95e-07	UP
NONMMUT051843.2	5:32789826-32791347	1522	5	84	0.473757	5.62811	-4.20428	2.64e-09	4.25e-07	DOWN
NONMMUT046368.2	4:19979445-20005739	1259	55	0	6.3003	0	Inf	2.7e-09	4.29e-07	UP
NONMMUT052499.2	5:65489945-65492881	2937	1	58	0.0491016	2.01383	-5.99187	2.71e-09	4.29e-07	DOWN
NONMMUT060508.2	7:29761568-29768498	5060	0	48	0	0.967364	Inf	2.7e-09	4.29e-07	DOWN
NONMMUT067156.2	8:109941654-109944659	3006	66	1	3.1665	0.0339321	5.91025	2.71e-09	4.29e-07	UP
NONMMUT009926.2	11:58202415-58204772	2358	363	33	22.2018	1.42716	3.32561	3.43e-09	5.39e-07	UP
NONMMUT062734.2	7:92730040-92733748	2969	0	47	0	1.6143	Inf	3.48e-09	5.43e-07	DOWN
NONMMUT128298.1	8:19704345-19707113	2769	0	46	0	1.69409	Inf	4.48e-09	6.93e-07	DOWN
NONMMUT137220.1	X:103560908-103623755	10142	52	0	0.739444	0	Inf	4.48e-09	6.93e-07	UP
NONMMUT003019.2	1:143604101-143606608	2508	10	118	0.575041	4.79791	-3.69451	4.55e-09	7e-07	DOWN
NONMMUT031008.2	17:86656035-86657918	1884	6	88	0.459319	4.76323	-4.00821	5.18e-09	7.92e-07	DOWN
NONMMUT032162.2	18:42333299-42341549	3368	27	230	1.15617	6.96393	-3.22439	5.21e-09	7.94e-07	DOWN
NONMMUT025510.2	16:11216243-11217745	1503	39	304	3.74225	20.6259	-3.09632	5.65e-09	8.56e-07	DOWN
NONMMUT045461.2	3:137915425-137916557	1133	91	3	11.5834	0.270024	4.78899	5.82e-09	8.68e-07	UP
NONMMUT070022.2	9:74519476-74528709	2503	0	45	0	1.83337	Inf	5.8e-09	8.68e-07	DOWN
NONMMUT091400.1	13:51634327-51635714	1388	51	0	5.29916	0	Inf	5.8e-09	8.68e-07	UP
NONMMUT012009.2	11:100457125-100458144	1020	6	87	0.84839	8.69796	-3.99172	6e-09	8.92e-07	DOWN
NONMMUT003170.2	1:152837352-152839109	1758	124	7	10.1725	0.406036	4.01308	6.61e-09	9.77e-07	UP
NONMMUT014758.2	12:78222286-78226026	3741	50	0	1.92756	0	Inf	7.54e-09	1.1e-06	UP
NONMMUT049616.2	4:129312576-129314004	1429	0	44	0	3.13991	Inf	7.54e-09	1.1e-06	DOWN
NONMMUT045103.2	3:122931699-122933753	2055	88	3	6.17583	0.148874	4.74062	9.5e-09	1.38e-06	UP
NONMMUT017535.2	13:52180674-52185639	4855	0	43	0	0.903191	Inf	9.82e-09	1.42e-06	DOWN
NONMMUT037422.2	2:59180851-59183486	2636	60	1	3.28271	0.038695	5.77275	1.02e-08	1.46e-06	UP
NONMMUT070149.2	9:78473942-78474152	211	1	52	0.683467	25.1315	-5.83432	1.02e-08	1.46e-06	DOWN
NONMMUT041942.2	2:181582319-181583596	1278	136	9	15.3474	0.718162	3.78369	1.07e-08	1.53e-06	UP
NONMMUT037421.2	2:59180711-59183485	2775	3	68	0.155904	2.49887	-4.63639	1.11e-08	1.57e-06	DOWN
NONMMUT001471.2	1:72858067-72859857	1791	12	125	0.966291	7.11727	-3.51464	1.11e-08	1.57e-06	DOWN
NONMMUT007936.2	10:122399869-122412039	6713	48	0	1.03122	0	Inf	1.28e-08	1.79e-06	UP
NONMMUT034373.2	19:29367460-29370573	3114	94	4	4.35346	0.130981	4.42089	1.28e-08	1.79e-06	UP
NONMMUT041614.2	2:173704190-173707339	3150	59	1	2.70127	0.0323809	5.74851	1.28e-08	1.79e-06	UP
NONMMUT016054.2	12:113072798-113074378	1581	8	95	0.729779	6.1276	-3.70363	1.51e-08	2.09e-06	DOWN
ENSMUST00000125909	4:19979445-19985388	1013	0	41	0	4.12734	Inf	1.69e-08	2.31e-06	DOWN
NONMMUT007933.2	10:122399869-122412039	6642	47	0	1.02052	0	Inf	1.69e-08	2.31e-06	UP
NONMMUT032126.2	18:39410812-39412527	1716	132	9	11.0938	0.534855	3.74062	1.68e-08	2.31e-06	UP
NONMMUT002313.2	1:118607653-118609460	1808	100	5	7.97674	0.28201	4.18814	1.89e-08	2.57e-06	UP
NONMMUT038379.2	2:90432895-90435195	2301	1	50	0.0626734	2.21591	-5.77774	2.05e-08	2.78e-06	DOWN
NONMMUT043222.2	3:58462939-58466774	3836	62	410	2.33098	10.8994	-2.85909	2.09e-08	2.82e-06	DOWN
NONMMUT068131.2	9:14543451-14544620	1170	99	5	12.2032	0.43579	4.17364	2.18e-08	2.94e-06	UP
NONMMUT127667.1	7:114315480-114415162	4264	46	0	1.55584	0	Inf	2.22e-08	2.97e-06	UP
ENSMUST00000147425	2:119594297-119600746	1381	1	49	0.104425	3.61825	-5.74859	2.6e-08	3.41e-06	DOWN
NONMMUT039660.2	2:126791564-126792418	855	1	49	0.168668	5.84421	-5.74859	2.6e-08	3.41e-06	DOWN
NONMMUT043780.2	3:88169718-88172062	2345	56	1	3.44405	0.0434968	5.67321	2.6e-08	3.41e-06	UP
NONMMUT055273.2	5:146645690-146655661	6767	1	49	0.021311	0.738407	-5.74859	2.6e-08	3.41e-06	DOWN
NONMMUT040520.2	2:152313189-152313994	806	79	3	14.1356	0.379574	4.58497	3.73e-08	4.89e-06	UP
NONMMUT043781.2	3:88170013-88172052	2040	5	68	0.35346	3.3992	-3.89942	4.46e-08	5.81e-06	DOWN
ENSMUST00000163781	15:98567324-98569583	2147	0	38	0	1.8049	Inf	5.2e-08	6.69e-06	DOWN
NONMMUT044744.2	3:107943245-107953436	630	43	0	9.84357	0	Inf	5.2e-08	6.69e-06	UP
NONMMUT109310.1	2:84586132-84589136	1635	43	0	3.79293	0	Inf	5.2e-08	6.69e-06	UP
ENSMUST00000173672	19:5824708-5845478	20771	829	4551	5.75602	22.3433	-2.59055	5.28e-08	6.76e-06	DOWN
NONMMUT011171.2	11:84236647-84237980	1334	4	60	0.432418	4.58662	-4.04078	6.13e-08	7.75e-06	DOWN
NONMMUT055169.2	5:143710328-143711313	986	4	60	0.585037	6.20542	-4.04078	6.13e-08	7.75e-06	DOWN
NONMMUT070331.2	9:88447910-88448943	1034	4	60	0.557878	5.91736	-4.04078	6.13e-08	7.75e-06	DOWN
NONMMUT001118.2	1:59983564-59985346	1783	105	7	8.49304	0.400343	3.77313	6.74e-08	8.48e-06	UP
NONMMUT001345.2	1:67096290-67104313	1456	2	52	0.198093	3.64199	-4.83432	6.82e-08	8.51e-06	DOWN
NONMMUT031392.2	18:6792504-6794429	1926	60	2	4.49285	0.105886	4.7732	6.82e-08	8.51e-06	UP
NONMMUT006428.2	10:80684140-80686803	2664	82	4	4.43921	0.153106	4.22386	7.58e-08	9.43e-06	UP
NONMMUT044350.2	3:97738854-97739634	781	26	184	4.80112	24.0251	-2.95694	8.14e-08	1.01e-05	DOWN
ENSMUST00000160979	9:74847983-74852873	3162	50	1	2.28052	0.032258	5.50972	8.89e-08	1.09e-05	UP
NONMMUT022758.2	15:10714900-10722211	2001	1	44	0.0720697	2.24234	-5.59331	8.89e-08	1.09e-05	DOWN
ENSMUST00000180933	7:120673439-120677520	2307	0	36	0	1.59129	Inf	9.36e-08	1.14e-05	DOWN
NONMMUT007928.2	10:122399869-122412039	6474	41	0	0.91335	0	Inf	9.36e-08	1.14e-05	UP
NONMMUT036524.2	2:29843763-29844060	298	2	51	0.967863	17.4524	-4.80632	1.07e-07	1.29e-05	DOWN
NONMMUT041801.2	2:180034821-180035459	639	58	2	13.0903	0.31915	4.72428	1.07e-07	1.29e-05	UP
NONMMUT060533.2	7:29932785-29934280	1496	4	57	0.385592	3.88544	-3.96677	1.12e-07	1.35e-05	DOWN
NONMMUT063428.2	7:119607681-119642443	4188	1	43	0.0344345	1.04704	-5.56016	1.15e-07	1.38e-05	DOWN
NONMMUT054536.2	5:125457284-125460662	3379	28	191	1.19508	5.76427	-2.90387	1.17e-07	1.4e-05	DOWN
NONMMUT045972.2	4:3614876-3616619	1744	87	5	7.19444	0.292359	3.98723	1.18e-07	1.4e-05	UP
NONMMUT020379.2	14:36970058-36986325	3407	0	35	0	1.0476	Inf	1.26e-07	1.49e-05	DOWN
NONMMUT128877.1	8:72492935-72505500	3743	0	35	0	0.953561	Inf	1.26e-07	1.49e-05	DOWN
NONMMUT014791.2	12:79532660-79534734	2075	159	15	11.0511	0.737167	3.27221	1.43e-07	1.68e-05	UP
NONMMUT025992.2	16:23520216-23560003	1059	48	1	6.53692	0.0963172	5.45083	1.49e-07	1.74e-05	UP
NONMMUT007185.2	10:105187669-105189401	1733	118	10	9.81993	0.588429	3.42693	1.67e-07	1.95e-05	UP
ENSMUST00000180977	7:120673735-120677560	1802	38	0	3.04128	0	Inf	1.72e-07	1.98e-05	UP
NONMMUT030201.2	17:63045954-63048948	2995	0	34	0	1.15766	Inf	1.72e-07	1.98e-05	DOWN
NONMMUT108832.1	2:23492820-23496388	3564	38	0	1.53771	0	Inf	1.72e-07	1.98e-05	UP
ENSMUST00000203287	6:125039816-125051542	3516	47	1	1.92784	0.0290102	5.42044	1.93e-07	2.22e-05	UP
NONMMUT085165.1	11:48988771-48990794	238	55	2	33.328	0.856878	4.64766	2.13e-07	2.43e-05	UP
NONMMUT041145.2	2:165827189-165827906	718	1	40	0.200852	5.68113	-5.45582	2.52e-07	2.87e-05	DOWN
NONMMUT066382.2	8:84210944-84212031	1088	4	53	0.530189	4.96759	-3.86181	2.58e-07	2.91e-05	DOWN
NONMMUT070263.2	9:83240319-83254615	882	3	53	0.490515	6.12782	-4.27685	2.58e-07	2.91e-05	DOWN
NONMMUT072378.2	X:50559667-50592085	3969	3	53	0.109003	1.36174	-4.27685	2.58e-07	2.91e-05	DOWN
MSTRG.40357.16	Y:90796859-90806962	1965	83	449	6.09174	23.3014	-2.56934	2.63e-07	2.95e-05	DOWN
NONMMUT033205.2	18:80407967-80408546	580	53	2	13.1787	0.351615	4.59422	2.69e-07	3.01e-05	UP
ENSMUST00000128026	2:153341157-153345810	1898	36	0	2.73545	0	Inf	3.21e-07	3.49e-05	UP
NONMMUT002603.2	1:132342023-132349999	5613	0	32	0	0.581372	Inf	3.21e-07	3.49e-05	DOWN
NONMMUT015044.2	12:85083961-85088170	3488	0	32	0	0.935563	Inf	3.21e-07	3.49e-05	DOWN
NONMMUT031960.2	18:35590754-35592168	1415	254	31	25.8882	2.23409	2.90069	3.14e-07	3.49e-05	UP
NONMMUT048792.2	4:115776343-115777323	981	10	87	1.47014	9.04375	-3.25482	3.17e-07	3.49e-05	DOWN
NONMMUT059079.2	6:129204109-129238444	1104	0	32	0	2.95584	Inf	3.21e-07	3.49e-05	DOWN
NONMMUT098993.1	16:77661447-77663400	1954	0	32	0	1.67003	Inf	3.21e-07	3.49e-05	DOWN
NONMMUT025173.2	15:103231994-103233976	1983	1	39	0.0727239	2.00557	-5.41929	3.3e-07	3.58e-05	DOWN
NONMMUT009830.2	11:55235109-55236329	1221	2	46	0.236219	3.84187	-4.65746	3.42e-07	3.7e-05	DOWN
NONMMUT028614.2	17:23812158-23814466	2309	18	123	1.12429	5.43224	-2.90638	3.77e-07	4.07e-05	DOWN
ENSMUST00000149978	2:118745758-118748810	3053	1	38	0.047236	1.26928	-5.38183	4.34e-07	4.62e-05	DOWN
ENSMUST00000162450	13:59769966-59773680	3135	1	38	0.0460005	1.23608	-5.38183	4.34e-07	4.62e-05	DOWN
NONMMUT004554.2	10:5020203-5020975	773	1	38	0.186561	5.01309	-5.38183	4.34e-07	4.62e-05	DOWN
NONMMUT013912.2	12:34434313-34906979	3706	35	0	1.36203	0	Inf	4.42e-07	4.66e-05	UP
NONMMUT032272.2	18:46630284-46658891	3745	0	31	0	0.844124	Inf	4.42e-07	4.66e-05	DOWN
NONMMUT045512.2	3:139041456-139043645	2190	35	0	2.30487	0	Inf	4.42e-07	4.66e-05	UP
ENSMUST00000194706	6:117716342-117718868	2527	815	121	46.5133	4.8829	2.61799	4.64e-07	4.88e-05	UP
MSTRG.37846.2	9:56223572-56223896	292	4	51	1.9755	17.811	-3.80632	4.94e-07	5.17e-05	DOWN
NONMMUT051588.2	5:25223007-25225913	2907	2	44	0.0992167	1.54349	-4.59331	5.55e-07	5.79e-05	DOWN
NONMMUT003017.2	1:143598965-143601039	2075	107	10	7.43688	0.491445	3.28575	5.79e-07	6.02e-05	UP
NONMMUT014788.2	12:79359224-79365301	6078	83	6	1.96944	0.10067	3.65623	6.03e-07	6.25e-05	UP
NONMMUT044729.2	3:107888605-107896477	5903	0	30	0	0.518263	Inf	6.12e-07	6.32e-05	DOWN
NONMMUT031816.2	18:31910144-31910583	440	3	50	0.983261	11.5882	-4.19278	6.16e-07	6.32e-05	DOWN
NONMMUT041172.2	2:166072522-166073235	714	4	50	0.807908	7.14118	-3.77774	6.16e-07	6.32e-05	DOWN
NONMMUT003637.2	1:165865154-165866979	1826	5	55	0.394884	3.07156	-3.59332	6.38e-07	6.52e-05	DOWN
NONMMUT012476.2	11:107933389-107936950	3562	130	14	5.26349	0.40081	3.08119	6.62e-07	6.74e-05	UP
NONMMUT036082.2	2:23012823-23014153	1331	118	12	12.7858	0.919372	3.16391	6.64e-07	6.74e-05	UP
NONMMUT071103.2	9:111275049-111278124	3076	280	38	13.1279	1.25979	2.74754	6.86e-07	6.95e-05	UP
NONMMUT046470.2	4:24898103-24903497	1028	2	43	0.280567	4.26555	-4.56016	7.11e-07	7.17e-05	DOWN
NONMMUT061096.2	7:44986927-44991276	2781	1	37	0.051856	1.35675	-5.34334	7.57e-07	7.61e-05	DOWN
NONMMUT035453.2	2:4990725-4991278	554	68	4	17.702	0.736235	3.95376	7.68e-07	7.69e-05	UP
NONMMUT055326.2	5:147561606-147563275	1670	99	9	8.54954	0.549587	3.32558	8e-07	7.98e-05	UP
MSTRG.10683.1	13:120010328-120019548	2188	104	10	6.85506	0.466064	3.24473	8.53e-07	8.4e-05	UP
NONMMUT017137.2	13:41236157-41242451	3874	0	29	0	0.763373	Inf	8.52e-07	8.4e-05	DOWN
NONMMUT130513.1	8:35582573-35588973	1807	0	29	0	1.63658	Inf	8.52e-07	8.4e-05	DOWN
NONMMUT135414.1	9:113097191-113123194	829	0	29	0	3.56732	Inf	8.52e-07	8.4e-05	DOWN
NONMMUT039362.2	2:119594320-119607568	8180	1392	223	24.5421	2.78004	2.50824	8.79e-07	8.63e-05	UP
NONMMUT086339.1	12:13633157-13637379	4223	2	42	0.0682982	1.01421	-4.5262	9.12e-07	8.93e-05	DOWN
ENSMUST00000184100	9:83240491-83254540	635	166	20	37.7016	3.2118	2.91933	9.24e-07	9.01e-05	UP
NONMMUT057069.2	6:54700657-54703850	3194	5	53	0.225754	1.69215	-3.53988	9.6e-07	9.34e-05	DOWN
NONMMUT062154.2	7:73539798-73558395	5143	54	3	1.51426	0.0594861	4.03608	9.65e-07	9.35e-05	UP
ENSMUST00000180917	14:61632349-61648822	3544	32	0	1.30221	0	Inf	1.19e-06	0.000112948	UP
ENSMUST00000181452	8:72492934-72505499	2994	32	0	1.54143	0	Inf	1.19e-06	0.000112948	UP
NONMMUT046768.2	4:40255318-40257879	2562	0	28	0	1.11448	Inf	1.19e-06	0.000112948	DOWN
NONMMUT050252.2	4:139294035-139297143	1928	32	0	2.39369	0	Inf	1.19e-06	0.000112948	UP
NONMMUT066955.2	8:105304802-105305369	568	2	41	0.507787	7.3609	-4.49143	1.17e-06	0.000112948	DOWN
NONMMUT096931.1	15:37132683-37135433	2751	0	28	0	1.03792	Inf	1.19e-06	0.000112948	DOWN
NONMMUT134985.1	9:88644968-88858854	3605	32	0	1.28018	0	Inf	1.19e-06	0.000112948	UP
NONMMUT045865.2	3:154576526-154579157	2632	40	1	2.1918	0.0387538	5.18779	1.34e-06	0.00012633	UP
NONMMUT063545.2	7:123194363-123195288	926	1	35	0.155736	3.85441	-5.26318	1.34e-06	0.00012633	DOWN
NONMMUT037186.2	2:48956643-48958784	2142	13	91	0.875275	4.33233	-2.94118	1.49e-06	0.000139811	DOWN
NONMMUT035436.2	2:4801425-4802140	716	3	46	0.604238	6.55157	-4.0725	1.53e-06	0.000142735	DOWN
NONMMUT056586.2	6:41198693-41201843	3151	268	39	12.2662	1.26216	2.64689	1.6e-06	0.000149162	UP
NONMMUT062865.2	7:98588936-98590758	1823	8	66	0.632902	3.69195	-3.17817	1.62e-06	0.000150975	DOWN
ENSMUST00000204461	2:38015218-38019167	3950	64	4	2.33673	0.103259	3.8663	1.65e-06	0.000152281	UP
NONMMUT026754.2	16:44718879-44721696	2679	0	27	0	1.02776	Inf	1.68e-06	0.000152281	DOWN
NONMMUT045029.2	3:121531673-121535438	2838	31	0	1.57534	0	Inf	1.68e-06	0.000152281	UP
NONMMUT063925.2	7:131389189-131392766	3578	31	0	1.24953	0	Inf	1.68e-06	0.000152281	UP
NONMMUT067400.2	8:119422912-119429232	1081	31	0	4.13582	0	Inf	1.68e-06	0.000152281	UP
NONMMUT097141.1	15:55278102-55280822	2365	31	0	1.89041	0	Inf	1.68e-06	0.000152281	UP
NONMMUT120502.1	5:52134469-52141237	6769	0	27	0	0.406762	Inf	1.68e-06	0.000152281	DOWN
NONMMUT125932.1	7:106263984-106268287	942	31	0	4.7461	0	Inf	1.68e-06	0.000152281	UP
NONMMUT030802.2	17:81586479-81588950	2472	158	20	9.21794	0.825039	2.84807	1.83e-06	0.000165644	UP
NONMMUT011302.2	11:86694659-86695622	964	344	1491	51.4644	157.724	-2.2496	1.89e-06	0.000170091	DOWN
NONMMUT029203.2	17:33742484-33745758	3275	80	7	3.52294	0.217957	3.38082	2.01e-06	0.000180948	UP
MSTRG.10680.1	13:120042860-120052208	2340	86	8	5.30038	0.348637	3.29245	2.08e-06	0.000186368	UP
NONMMUT097370.1	15:75874747-75884553	9672	177	24	2.63926	0.253043	2.74884	2.14e-06	0.000191052	UP
NONMMUT058242.2	6:100866843-100869928	3086	129	15	6.02863	0.495665	2.97055	2.22e-06	0.000197612	UP
NONMMUT001225.2	1:63113178-63115508	1102	30	0	3.92614	0	Inf	2.38e-06	0.000210611	UP
NONMMUT024174.2	15:79015888-79023529	1294	0	26	0	2.04897	Inf	2.38e-06	0.000210611	DOWN
NONMMUT064248.2	7:142008536-142008935	400	37	1	13.3404	0.255	5.07532	2.42e-06	0.000213542	UP
NONMMUT001985.2	1:89890577-89892767	2191	4	44	0.26328	2.04789	-3.59331	2.44e-06	0.000213991	DOWN
NONMMUT083266.1	11:20453082-20454023	942	50	3	7.65501	0.324774	3.92505	2.44e-06	0.000213991	UP
NONMMUT004484.2	1:194812704-194814455	1752	67	5	5.51524	0.291024	3.61037	2.61e-06	0.000228237	UP
NONMMUT069158.2	9:53684081-53685727	1647	1	32	0.0875601	1.98133	-5.13389	3.27e-06	0.000285175	DOWN
ENSMUST00000180951	5:143758354-143765810	2573	29	0	1.6255	0	Inf	3.39e-06	0.000290742	UP
NONMMUT025001.2	15:99878448-99891198	2298	29	0	1.82002	0	Inf	3.39e-06	0.000290742	UP
NONMMUT032908.2	18:69645315-69649053	3739	0	25	0	0.681849	Inf	3.39e-06	0.000290742	DOWN
NONMMUT052759.2	5:74316591-74358982	1010	0	25	0	2.52419	Inf	3.39e-06	0.000290742	DOWN
NONMMUT057770.2	6:86494649-86497804	3156	0	25	0	0.807805	Inf	3.39e-06	0.000290742	DOWN
NONMMUT074309.2	X:150503391-150512251	3763	29	0	1.11145	0	Inf	3.39e-06	0.000290742	UP
NONMMUT004486.2	1:194814197-194816696	2500	55	3	3.17283	0.122375	4.06255	3.45e-06	0.000294825	UP
NONMMUT069358.2	9:59390485-59394910	2927	60	4	2.95634	0.139349	3.7732	3.67e-06	0.000312567	UP
NONMMUT050583.2	4:148077063-148079507	2445	87	9	5.13174	0.375383	3.13917	3.8e-06	0.000323208	UP
NONMMUT002401.2	1:121504695-121506457	1763	71	6	5.80807	0.347064	3.43094	3.84e-06	0.00032502	UP
NONMMUT030625.2	17:74174704-74182545	6776	71	6	1.51116	0.0903001	3.43094	3.84e-06	0.00032502	UP
NONMMUT007529.2	10:117354206-117355706	1501	21	116	2.01773	7.8809	-2.59947	3.98e-06	0.000335568	DOWN
NONMMUT013089.2	11:120463103-120464348	1246	106	13	12.2691	1.06395	2.89368	4.55e-06	0.000382527	UP
ENSMUST00000152916	X:103431517-103484957	4306	0	24	0	0.568377	Inf	4.86e-06	0.0004055	DOWN
NONMMUT000385.2	1:25016645-25019622	2451	0	24	0	0.998544	Inf	4.86e-06	0.0004055	DOWN
NONMMUT117917.1	5:9080286-9094500	2531	28	0	1.59549	0	Inf	4.86e-06	0.0004055	UP
ENSMUST00000181142	10:128971197-128978115	644	89	10	19.931	1.58346	3.02001	5.72e-06	0.000474416	UP
ENSMUST00000185516	1:52077261-52156087	3532	1366	253	55.777	7.30463	2.29894	5.72e-06	0.000474416	UP
NONMMUT077969.1	1:67113680-67116545	1048	34	1	4.67887	0.0973282	4.95331	6.05e-06	0.000500051	UP
NONMMUT017203.2	13:43195538-43199838	4301	20	107	0.670636	2.53696	-2.55334	6.2e-06	0.00051077	DOWN
NONMMUT001736.2	1:84721199-84721955	757	8	59	1.52415	7.94797	-3.01643	6.56e-06	0.000539111	DOWN
NONMMUT007252.2	10:108497654-108499386	1733	43	199	3.57845	11.7099	-2.34417	6.61e-06	0.000542008	DOWN
NONMMUT031969.2	18:35672887-35675243	2357	5	45	0.305922	1.94694	-3.30382	6.73e-06	0.000550344	DOWN
ENSMUST00000132691	11:46636516-46645006	1610	27	0	2.41862	0	Inf	7.03e-06	0.000569806	UP
NONMMUT029008.2	17:29432310-29435456	3147	27	0	1.23736	0	Inf	7.03e-06	0.000569806	UP
NONMMUT103462.1	18:46628566-46642870	3237	27	0	1.20296	0	Inf	7.03e-06	0.000569806	UP
NONMMUT064687.2	8:13952011-13954001	1991	13	80	0.941657	4.09749	-2.75531	7.24e-06	0.000585391	DOWN
NONMMUT028558.2	17:22710453-22739909	6023	7	53	0.167619	0.89735	-3.05433	8.15e-06	0.00065751	DOWN
NONMMUT034159.2	19:21663650-21666018	2369	33	1	2.00897	0.0430561	4.91025	8.29e-06	0.00066309	UP
NONMMUT044939.2	3:117827074-117830379	3306	1	29	0.0436212	0.894527	-4.99187	8.29e-06	0.00066309	DOWN
NONMMUT124495.1	6:129203249-129238501	6619	1	29	0.0217875	0.44679	-4.99187	8.29e-06	0.00066309	DOWN
NONMMUT006436.2	10:80826656-80829284	1143	258	43	32.5535	3.83639	2.45115	8.76e-06	0.000699319	UP
ENSMUST00000095903	12:3405310-3426740	1923	125	17	9.37467	0.901519	2.74449	8.96e-06	0.000711119	UP
NONMMUT068865.2	9:44669699-44672381	1815	14	83	1.11242	4.66339	-2.70152	8.95e-06	0.000711119	DOWN
NONMMUT060869.2	7:39551952-39580814	16799	285	49	2.44673	0.297446	2.40631	9.34e-06	0.000739141	UP
NONMMUT026664.2	16:42884370-42912070	2530	27	132	1.53912	5.32049	-2.4233	9.51e-06	0.000750551	DOWN
NONMMUT009933.2	11:58346417-58347720	1304	28	136	3.09677	10.6356	-2.41391	9.84e-06	0.000774533	DOWN
ENSMUST00000122365	16:55966343-55980721	611	199	32	46.9718	5.34082	2.50282	1.01e-05	0.000784065	UP
ENSMUST00000181530	8:121054882-121083032	2380	0	23	0	0.985476	Inf	1.02e-05	0.000784065	DOWN
NONMMUT007912.2	10:122399869-122405449	2807	26	0	1.33583	0	Inf	1.02e-05	0.000784065	UP
NONMMUT017141.2	13:41236157-41242451	3267	26	0	1.14774	0	Inf	1.02e-05	0.000784065	UP
NONMMUT025174.2	15:103231994-103233833	1840	26	0	2.03787	0	Inf	1.02e-05	0.000784065	UP
NONMMUT062835.2	7:97687886-97691019	3134	24	119	1.10442	3.8721	-2.44367	1.02e-05	0.000784065	DOWN
NONMMUT074193.2	X:145447777-145450081	2305	19	99	1.1888	4.3799	-2.51523	1.01e-05	0.000784065	DOWN
NONMMUT110312.1	2:173141436-173148127	3054	14	82	0.661116	2.73806	-2.68402	1.02e-05	0.000784065	DOWN
NONMMUT116499.1	4:32159398-32160992	695	26	0	5.39522	0	Inf	1.02e-05	0.000784065	UP
NONMMUT129977.1	8:12706945-12719128	4582	26	0	0.818349	0	Inf	1.02e-05	0.000784065	UP
NONMMUT006758.2	10:89686006-89689340	706	4	38	0.817063	5.48883	-3.38183	1.06e-05	0.000812038	DOWN
NONMMUT063407.2	7:118735685-118737016	1332	5	43	0.541335	3.29203	-3.23823	1.06e-05	0.000812038	DOWN
ENSMUST00000160657	17:34809092-34809754	526	1	28	0.274166	5.42834	-4.94123	1.14e-05	0.000868722	DOWN
NONMMUT000612.2	1:37439383-37442502	3120	78	9	3.60549	0.29417	2.98163	1.27e-05	0.000964198	UP
NONMMUT033964.2	19:12595755-12598279	2525	60	248	3.42702	10.0159	-2.18111	1.27e-05	0.000964198	DOWN
NONMMUT026074.2	16:26712981-26733355	2204	506	95	33.1104	4.39552	2.27933	1.31e-05	0.000991915	UP
NONMMUT019622.2	14:8090929-8091389	461	2	33	0.625647	7.29988	-4.1783	1.33e-05	0.00100107	DOWN
NONMMUT039148.2	2:113709916-113712035	2120	5	42	0.340122	2.02028	-3.20428	1.34e-05	0.00100919	DOWN
ENSMUST00000098305	7:92737658-92741468	3811	146	560	5.52509	14.9847	-2.07326	1.39e-05	0.0010386	DOWN
NONMMUT069151.2	9:53614656-53617380	2725	75	301	3.96935	11.2641	-2.13861	1.41e-05	0.00105222	DOWN
ENSMUST00000139987	19:4125960-4132305	1489	24	0	2.32455	0	Inf	1.5e-05	0.00108199	UP
ENSMUST00000180865	9:107558809-107568412	5192	24	0	0.666651	0	Inf	1.5e-05	0.00108199	UP
ENSMUST00000193983	1:36132042-36138746	4340	24	0	0.797524	0	Inf	1.5e-05	0.00108199	UP
MSTRG.39511.1	X:46448519-46448877	339	24	0	10.2102	0	Inf	1.5e-05	0.00108199	UP
NONMMUT003642.2	1:165883441-165886125	2685	0	22	0	0.835566	Inf	1.5e-05	0.00108199	DOWN
NONMMUT017149.2	13:41236157-41242451	2716	0	22	0	0.826029	Inf	1.5e-05	0.00108199	DOWN
NONMMUT018107.2	13:67278594-67283361	3164	24	0	1.09395	0	Inf	1.5e-05	0.00108199	UP
NONMMUT032698.2	18:65505825-65509544	2989	24	0	1.158	0	Inf	1.5e-05	0.00108199	UP
NONMMUT044475.2	3:101501875-101507470	1088	24	0	3.1813	0	Inf	1.5e-05	0.00108199	UP
NONMMUT049561.2	4:127529476-127533007	1232	0	22	0	1.82102	Inf	1.5e-05	0.00108199	DOWN
NONMMUT061276.2	7:48723038-48725790	1600	0	22	0	1.40218	Inf	1.5e-05	0.00108199	DOWN
NONMMUT071558.2	9:124423251-124424856	1210	24	0	2.86054	0	Inf	1.5e-05	0.00108199	UP
NONMMUT131665.1	8:114010119-114018290	2526	0	22	0	0.888161	Inf	1.5e-05	0.00108199	DOWN
NONMMUT131666.1	8:114010119-114018486	3006	24	0	1.15145	0	Inf	1.5e-05	0.00108199	UP
NONMMUT031138.2	17:91088893-91092736	851	31	1	5.25361	0.119859	4.82006	1.58e-05	0.00113825	UP
NONMMUT029636.2	17:39842995-39847253	3845	6	46	0.22506	1.22001	-3.07235	1.59e-05	0.00114322	DOWN
ENSMUST00000202069	5:65762372-65764379	2008	2	32	0.143637	1.62512	-4.13389	1.77e-05	0.00127049	DOWN
ENSMUST00000146938	9:53667246-53681265	516	6	45	1.67705	8.89327	-3.04063	1.98e-05	0.0014079	DOWN
NONMMUT028383.2	17:15771779-15772606	828	51	4	8.88313	0.492601	3.53873	1.98e-05	0.0014079	UP
NONMMUT102488.1	17:74174504-74178995	4492	6	45	0.192644	1.02158	-3.04063	1.98e-05	0.0014079	DOWN
NONMMUT026695.2	16:43510160-43512454	2295	24	113	1.50817	5.02104	-2.36903	1.98e-05	0.00141014	DOWN
NONMMUT031416.2	18:9312308-9314888	2581	518	102	28.9446	4.03004	2.21058	2.11e-05	0.00149504	UP
ENSMUST00000049518	13:67744204-67756838	2624	0	21	0	0.816119	Inf	2.21e-05	0.00153052	DOWN
NONMMUT006986.2	10:95823989-95842928	1704	1	26	0.0846312	1.55597	-4.83432	2.2e-05	0.00153052	DOWN
NONMMUT017143.2	13:41236157-41242451	3382	23	0	0.980793	0	Inf	2.21e-05	0.00153052	UP
NONMMUT030979.2	17:85913619-85924762	5855	0	21	0	0.365755	Inf	2.21e-05	0.00153052	DOWN
NONMMUT033496.2	19:4444013-4448437	1167	23	0	2.84237	0	Inf	2.21e-05	0.00153052	UP
NONMMUT043248.2	3:59145824-59149556	3733	23	0	0.888573	0	Inf	2.21e-05	0.00153052	UP
NONMMUT047450.2	4:57916568-57919241	1283	0	21	0	1.66913	Inf	2.21e-05	0.00153052	DOWN
NONMMUT047452.2	4:57917915-57919241	1093	23	0	3.0348	0	Inf	2.21e-05	0.00153052	UP
NONMMUT051059.2	4:156203284-156206028	2745	1	26	0.0525361	0.96589	-4.83432	2.2e-05	0.00153052	DOWN
NONMMUT127666.1	7:114310173-114415162	3048	1	26	0.0473135	0.869872	-4.83432	2.2e-05	0.00153052	DOWN
NONMMUT028556.2	17:22710418-22729015	16469	88	12	0.770619	0.0743023	2.74069	2.29e-05	0.00158324	UP
NONMMUT048320.2	4:100442430-100444494	2065	6	44	0.419059	2.17285	-3.0082	2.46e-05	0.00169762	DOWN
NONMMUT005358.2	10:40258467-40258679	213	21	99	14.2189	47.3975	-2.37085	2.58e-05	0.00177235	DOWN
NONMMUT074145.2	X:142851679-142854239	2561	59	6	3.32253	0.23892	3.16384	2.91e-05	0.00199682	UP
NONMMUT008170.2	10:128548058-128549161	836	147	25	25.3592	3.04956	2.42199	2.98e-05	0.00204067	UP
NONMMUT031105.2	17:90033644-90036465	2822	29	1	1.48207	0.0361445	4.72385	3.07e-05	0.00208803	UP
NONMMUT044351.2	3:97738854-97739782	929	29	1	4.50204	0.109795	4.72385	3.07e-05	0.00208803	UP
NONMMUT065160.2	8:33782644-33784165	1522	1	25	0.0947513	1.67505	-4.77776	3.07e-05	0.00208803	DOWN
NONMMUT008930.2	11:23736847-23740357	3511	99	15	4.06657	0.435665	2.58868	3.14e-05	0.00212935	UP
ENSMUST00000124813	7:68266952-68276594	534	0	20	0	3.81928	Inf	3.29e-05	0.00213821	DOWN
MSTRG.31964.2	6:121864858-121865158	265	0	20	0	7.69621	Inf	3.29e-05	0.00213821	DOWN
NONMMUT004037.2	1:180755838-180758888	1752	0	20	0	1.1641	Inf	3.29e-05	0.00213821	DOWN
NONMMUT005297.2	10:39620802-39652284	9161	0	20	0	0.222628	Inf	3.29e-05	0.00213821	DOWN
NONMMUT007501.2	10:116955322-116963334	1641	22	0	1.93347	0	Inf	3.29e-05	0.00213821	UP
NONMMUT018351.2	13:74614426-74617852	3325	22	0	0.954235	0	Inf	3.29e-05	0.00213821	UP
NONMMUT024610.2	15:89373917-89375387	1471	22	0	2.15692	0	Inf	3.29e-05	0.00213821	UP
NONMMUT040358.2	2:147974133-147976405	1682	23	104	1.97208	6.30531	-2.31069	3.23e-05	0.00213821	DOWN
NONMMUT046105.2	4:8661977-8668981	1699	0	20	0	1.20041	Inf	3.29e-05	0.00213821	DOWN
NONMMUT049879.2	4:132724334-132724762	429	34	2	11.43	0.475378	3.95376	3.19e-05	0.00213821	UP
NONMMUT058718.2	6:122261319-122262849	1433	0	20	0	1.42323	Inf	3.29e-05	0.00213821	DOWN
NONMMUT065869.2	8:68099524-68121386	676	22	0	4.69354	0	Inf	3.29e-05	0.00213821	UP
NONMMUT070212.2	9:81677612-81678494	441	0	20	0	4.62471	Inf	3.29e-05	0.00213821	DOWN
NONMMUT084772.1	11:5554704-5555574	871	0	20	0	2.34156	Inf	3.29e-05	0.00213821	DOWN
NONMMUT087333.1	12:79801885-79804665	2593	0	20	0	0.786539	Inf	3.29e-05	0.00213821	DOWN
NONMMUT088673.1	12:80120549-80132845	5623	10	59	0.256483	1.07	-2.69452	3.19e-05	0.00213821	DOWN
NONMMUT097138.1	15:55278102-55280822	2265	0	20	0	0.900439	Inf	3.29e-05	0.00213821	DOWN
NONMMUT119846.1	5:151368710-151431019	5848	0	20	0	0.348751	Inf	3.29e-05	0.00213821	DOWN
NONMMUT121864.1	6:17671973-17674390	2418	22	0	1.31217	0	Inf	3.29e-05	0.00213821	UP
NONMMUT038931.2	2:104754803-104757360	2558	54	5	3.04451	0.199325	3.29917	3.33e-05	0.00216366	UP
NONMMUT025605.2	16:14299327-14317338	1062	19	89	2.58022	8.546	-2.3616	3.56e-05	0.00230523	DOWN
NONMMUT003835.2	1:172371732-172374084	2353	131	22	8.02923	0.953462	2.44017	3.91e-05	0.00252336	UP
ENSMUST00000178074	12:3235504-3241410	4006	38	3	1.36805	0.0763697	3.52913	3.93e-05	0.00252847	UP
NONMMUT049503.2	4:126861847-126863914	2068	4	34	0.278939	1.67659	-3.22135	3.93e-05	0.00252847	DOWN
ENSMUST00000094769	4:124937074-124944656	2911	18	84	0.891784	2.94262	-2.35618	4.01e-05	0.00257557	DOWN
NONMMUT030804.2	17:81598156-81602479	4324	247	48	8.23827	1.13202	2.22959	4.26e-05	0.00272569	UP
NONMMUT012873.2	11:116874207-116874710	504	33	2	9.44295	0.404637	3.91069	4.3e-05	0.00274136	UP
NONMMUT057333.2	6:69516339-69516620	282	8	50	4.09142	18.0809	-2.77763	4.29e-05	0.00274136	DOWN
NONMMUT007847.2	10:122386851-122402680	1802	28	1	2.24095	0.0566037	4.67322	4.32e-05	0.00274239	UP
NONMMUT021332.2	14:65763206-65765489	2284	1	24	0.0631399	1.07156	-4.71886	4.32e-05	0.00274239	DOWN
NONMMUT062054.2	7:70353074-70355237	2164	163	29	10.8631	1.36659	2.35694	4.37e-05	0.00276925	UP
NONMMUT055686.2	6:7874270-7875680	1411	178	617	18.1936	44.592	-1.9272	4.42e-05	0.00279605	DOWN
NONMMUT034484.2	19:32806597-32808794	2198	241	47	15.813	2.18056	2.2245	4.75e-05	0.0030001	UP
ENSMUST00000141700	6:128951204-128975029	2231	21	0	1.35752	0	Inf	4.93e-05	0.00306061	UP
NONMMUT003625.2	1:165747880-165751793	3082	0	19	0	0.628669	Inf	4.93e-05	0.00306061	DOWN
NONMMUT007882.2	10:122387943-122412039	5532	21	0	0.547473	0	Inf	4.93e-05	0.00306061	UP
NONMMUT024530.2	15:86194767-86195325	444	0	19	0	4.36387	Inf	4.93e-05	0.00306061	DOWN
NONMMUT037891.2	2:72979929-72981600	1672	0	19	0	1.15883	Inf	4.93e-05	0.00306061	DOWN
NONMMUT067353.2	8:116723193-116725606	2414	21	0	1.25461	0	Inf	4.93e-05	0.00306061	UP
NONMMUT069291.2	9:57539957-57541727	1771	0	19	0	1.09405	Inf	4.93e-05	0.00306061	DOWN
NONMMUT117914.1	5:9027979-9093726	1918	0	19	0	1.0102	Inf	4.93e-05	0.00306061	DOWN
NONMMUT036760.2	2:33133461-33135615	2155	64	8	4.28309	0.378566	2.86619	5.36e-05	0.00331832	UP
NONMMUT034253.2	19:24683909-24684337	429	32	2	10.7577	0.475378	3.8663	5.83e-05	0.00359965	UP
NONMMUT002943.2	1:138117344-138119497	2154	59	7	3.95033	0.331388	2.94153	6.4e-05	0.00394803	UP
NONMMUT067520.2	8:122429347-122432074	2728	79	12	4.17644	0.448565	2.58504	7.04e-05	0.00433482	UP
MSTRG.22889.1	3:18240300-18240604	250	0	18	0	7.34223	Inf	7.46e-05	0.00442765	DOWN
NONMMUT007876.2	10:122387943-122412039	5603	20	0	0.514797	0	Inf	7.46e-05	0.00442765	UP
NONMMUT017123.2	13:41236157-41242451	4037	20	0	0.714493	0	Inf	7.46e-05	0.00442765	UP
NONMMUT017130.2	13:41236157-41242451	3244	20	0	0.889151	0	Inf	7.46e-05	0.00442765	UP
NONMMUT017144.2	13:41236157-41242451	3359	20	0	0.85871	0	Inf	7.46e-05	0.00442765	UP
NONMMUT019335.2	13:112660782-112672772	1152	0	18	0	1.59337	Inf	7.46e-05	0.00442765	DOWN
NONMMUT020000.2	14:24440839-24442347	969	0	18	0	1.89428	Inf	7.46e-05	0.00442765	DOWN
NONMMUT026602.2	16:40087210-40090263	3054	20	0	0.944469	0	Inf	7.46e-05	0.00442765	UP
NONMMUT028126.2	17:8285449-8288010	2562	20	0	1.12584	0	Inf	7.46e-05	0.00442765	UP
NONMMUT032278.2	18:46643511-46658891	4319	20	0	0.667841	0	Inf	7.46e-05	0.00442765	UP
NONMMUT041608.2	2:173676452-173679658	3207	20	0	0.89941	0	Inf	7.46e-05	0.00442765	UP
NONMMUT044923.2	3:116934368-116936340	1973	20	0	1.46194	0	Inf	7.46e-05	0.00442765	UP
NONMMUT045052.2	3:121896129-121903361	4651	0	18	0	0.394659	Inf	7.46e-05	0.00442765	DOWN
NONMMUT060870.2	7:39551952-39580814	17411	244	50	2.02112	0.292849	2.15308	7.29e-05	0.00442765	UP
NONMMUT062848.2	7:98177194-98185597	3843	0	18	0	0.477637	Inf	7.46e-05	0.00442765	DOWN
NONMMUT067005.2	8:106135400-106138722	1377	0	18	0	1.33301	Inf	7.46e-05	0.00442765	DOWN
NONMMUT081177.1	10:122387943-122405364	2413	0	18	0	0.760696	Inf	7.46e-05	0.00442765	DOWN
NONMMUT119361.1	5:122989154-122998346	2067	20	0	1.39546	0	Inf	7.46e-05	0.00442765	UP
NONMMUT004119.2	1:182125869-182128499	2631	54	6	2.96004	0.232563	3.03608	7.78e-05	0.00460962	UP
NONMMUT000077.2	1:7172542-7173624	1083	31	2	4.12818	0.188307	3.8205	7.93e-05	0.00467657	UP
NONMMUT039308.2	2:118755204-118756847	1644	31	2	2.71948	0.124049	3.8205	7.93e-05	0.00467657	UP
NONMMUT048444.2	4:105029166-105031187	2022	78	12	5.56336	0.605185	2.56666	8.14e-05	0.00478985	UP
NONMMUT055494.2	5:150591808-150594102	1715	186	37	15.6414	2.20007	2.1959	8.35e-05	0.00490513	UP
ENSMUST00000190169	1:51507086-51512329	3049	1	23	0.047298	0.769246	-4.65744	8.69e-05	0.00509334	DOWN
NONMMUT003664.2	1:166395164-166397963	2800	157	30	8.08662	1.09261	2.25391	9.19e-05	0.00537546	UP
NONMMUT039475.2	2:121194839-121198508	3670	57	7	2.23992	0.194499	2.89177	9.33e-05	0.00545034	UP
NONMMUT049476.2	4:126338774-126342065	3292	120	22	5.25709	0.681499	2.31364	0.000101336	0.00590698	UP
NONMMUT005863.2	10:62558556-62559194	639	2	26	0.451366	4.14925	-3.83432	0.000108391	0.00630592	DOWN
NONMMUT022745.2	15:10584220-10587688	3192	10	52	0.451818	1.66126	-2.51231	0.000108916	0.00632411	DOWN
ENSMUST00000146868	11:95858865-95861044	1269	0	17	0	1.36613	Inf	0.000113897	0.00641371	DOWN
ENSMUST00000181160	1:155063447-155083266	3281	19	0	0.835171	0	Inf	0.000113897	0.00641371	UP
NONMMUT005296.2	10:39620802-39652284	9094	19	0	0.301319	0	Inf	0.000113897	0.00641371	UP
NONMMUT013870.2	12:32923527-32930651	7029	19	0	0.389841	0	Inf	0.000113897	0.00641371	UP
NONMMUT030978.2	17:85913619-85928583	3109	0	17	0	0.557614	Inf	0.000113897	0.00641371	DOWN
NONMMUT030985.2	17:85919499-85924762	4867	0	17	0	0.356199	Inf	0.000113897	0.00641371	DOWN
NONMMUT031931.2	18:34954048-34955930	1883	19	0	1.45523	0	Inf	0.000113897	0.00641371	UP
NONMMUT033947.2	19:11877366-11878655	1155	0	17	0	1.50097	Inf	0.000113897	0.00641371	DOWN
NONMMUT036333.2	2:26446043-26460974	3460	0	17	0	0.501047	Inf	0.000113897	0.00641371	DOWN
NONMMUT037674.2	2:67654150-67656922	2773	19	0	0.98817	0	Inf	0.000113897	0.00641371	UP
NONMMUT052278.2	5:52190666-52204984	9118	0	17	0	0.190132	Inf	0.000113897	0.00641371	DOWN
NONMMUT060283.2	7:25417342-25531731	794	19	0	3.45113	0	Inf	0.000113897	0.00641371	UP
NONMMUT064410.2	8:3625563-3629692	4050	0	17	0	0.428055	Inf	0.000113897	0.00641371	DOWN
NONMMUT098512.1	16:40781492-40796985	15300	19	0	0.179098	0	Inf	0.000113897	0.00641371	UP
NONMMUT107287.1	2:72979425-72988678	3666	0	17	0	0.472892	Inf	0.000113897	0.00641371	DOWN
NONMMUT116144.1	4:8635209-8644880	9672	19	0	0.283312	0	Inf	0.000113897	0.00641371	UP
NONMMUT034844.2	19:44394455-44397265	2811	102111	311990	5238.86	11318.2	-1.74517	0.000115377	0.00648479	DOWN
NONMMUT065104.2	8:31162307-31163895	1589	3	30	0.272268	1.9253	-3.45583	0.000118807	0.00665252	DOWN
NONMMUT071374.2	9:119971167-119972453	1287	3	30	0.336157	2.37708	-3.45583	0.000118807	0.00665252	DOWN
NONMMUT024886.2	15:98038746-98041190	2445	7	41	0.412912	1.71002	-2.68395	0.000120108	0.0067128	DOWN
NONMMUT071995.2	X:20961676-20987349	1778	6	37	0.486703	2.12211	-2.75823	0.000122363	0.006826	DOWN
ENSMUST00000140881	7:34230420-34234102	483	24	1	7.16616	0.21118	4.45081	0.000124298	0.00686975	UP
NONMMUT014781.2	12:79079523-79081648	2126	25	1	1.69589	0.0479774	4.5097	0.000124298	0.00686975	UP
NONMMUT048877.2	4:116764982-116766777	1796	1	22	0.080296	1.24916	-4.59333	0.000124298	0.00686975	DOWN
NONMMUT066778.2	8:94505085-94506742	337	24	1	10.2708	0.30267	4.45081	0.000124298	0.00686975	UP
NONMMUT085296.1	11:59783893-59787222	1524	1	22	0.094627	1.47211	-4.59333	0.000124298	0.00686975	DOWN
NONMMUT029953.2	17:49268735-49281865	4673	99	325	3.05537	7.09228	-1.84875	0.000127748	0.00704738	DOWN
NONMMUT057606.2	6:83364157-83367813	3657	30	115	1.1831	3.20681	-2.0724	0.000138385	0.0076201	DOWN
NONMMUT025072.2	15:101053877-101078444	656	29	2	6.37561	0.31088	3.72429	0.000148847	0.00816607	UP
NONMMUT033632.2	19:5842304-5845704	3092	2	25	0.0932804	0.824525	-3.77776	0.000148847	0.00816607	DOWN
NONMMUT005333.2	10:39856218-39858493	2276	7	40	0.443572	1.7922	-2.64834	0.000149748	0.00820043	DOWN
NONMMUT049855.2	4:132352322-132352526	205	314	960	220.903	477.547	-1.74608	0.000152104	0.00831417	DOWN
NONMMUT031804.2	18:31635128-31639380	3825	42	4	1.58359	0.106634	3.25862	0.0001553	0.00847337	UP
NONMMUT000571.2	1:36530194-36531304	1111	3	29	0.38941	2.66184	-3.40691	0.00015802	0.00859038	DOWN
NONMMUT052243.2	5:50050401-50052390	1990	3	29	0.217404	1.48608	-3.40691	0.00015802	0.00859038	DOWN
NONMMUT055365.2	5:148871588-148874213	2626	53	7	2.91076	0.271824	2.7868	0.000166089	0.0090126	UP
ENSMUST00000123060	11:102145549-102146246	566	0	16	0	2.88272	Inf	0.000175464	0.00930144	DOWN
ENSMUST00000181044	14:34760227-34770553	3415	0	16	0	0.477781	Inf	0.000175464	0.00930144	DOWN
ENSMUST00000186806	16:50726751-50732737	2264	18	0	1.14664	0	Inf	0.000175464	0.00930144	UP
NONMMUT007911.2	10:122399869-122405449	2736	18	0	0.948825	0	Inf	0.000175464	0.00930144	UP
NONMMUT016308.2	13:9064716-9074498	1349	0	16	0	1.2095	Inf	0.000175464	0.00930144	DOWN
NONMMUT017131.2	13:41236157-41242451	3018	18	0	0.860167	0	Inf	0.000175464	0.00930144	UP
NONMMUT025993.2	16:23520216-23560003	1061	0	16	0	1.53781	Inf	0.000175464	0.00930144	DOWN
NONMMUT055269.2	5:146586045-146600099	1619	18	0	1.60345	0	Inf	0.000175464	0.00930144	UP
NONMMUT062433.2	7:80979977-80981303	1193	0	16	0	1.36766	Inf	0.000175464	0.00930144	DOWN
NONMMUT071155.2	9:113070985-113086969	1575	0	16	0	1.03595	Inf	0.000175464	0.00930144	DOWN
NONMMUT073493.2	X:103560910-103616954	4300	0	16	0	0.379447	Inf	0.000175464	0.00930144	DOWN
NONMMUT092426.1	14:13974380-13976705	2326	0	16	0	0.701471	Inf	0.000175464	0.00930144	DOWN
NONMMUT101759.1	17:10007709-10196190	3858	0	16	0	0.422919	Inf	0.000175464	0.00930144	DOWN
NONMMUT003267.2	1:156035725-156036977	1253	1	21	0.115093	1.70909	-4.5262	0.00017896	0.00943652	DOWN
NONMMUT006541.2	10:82649083-82650323	1241	1	21	0.116206	1.72562	-4.5262	0.00017896	0.00943652	DOWN
NONMMUT056597.2	6:41534814-41536693	1880	23	1	1.76438	0.0542553	4.38941	0.00017896	0.00943652	UP
NONMMUT006896.2	10:93962912-93964934	2023	45	5	3.20804	0.252038	3.03613	0.000187086	0.00984757	UP
NONMMUT034317.2	19:27969548-27972932	3385	41	4	1.74683	0.120495	3.22386	0.000197582	0.0103818	UP
NONMMUT033668.2	19:6125139-6128166	3028	2	24	0.095252	0.808267	-3.71886	0.000205346	0.010733	DOWN
NONMMUT038546.2	2:92430483-92434072	3590	28	2	1.12484	0.056807	3.67367	0.000205346	0.010733	UP
NONMMUT060682.2	7:34230420-34234075	456	2	24	0.632507	5.36718	-3.71886	0.000205346	0.010733	DOWN
NONMMUT063607.2	7:125710837-125713306	2470	5	32	0.291926	1.32115	-2.81196	0.000206474	0.0107543	DOWN
NONMMUT071466.2	9:122167954-122169698	1745	5	32	0.413214	1.87005	-2.81196	0.000206474	0.0107543	DOWN
NONMMUT068568.2	9:35116963-35126814	1987	207	46	15.0244	2.36081	2.03611	0.00021012	0.0109251	UP
NONMMUT050720.2	4:150564440-150567613	3174	48	6	2.18103	0.192777	2.86616	0.000217341	0.0112809	UP
NONMMUT032260.2	18:46500493-46503731	3239	19	75	0.846	2.36129	-2.11469	0.000223955	0.0116041	DOWN
NONMMUT066764.2	8:94377848-94383237	4076	551	135	19.4959	3.37752	1.89529	0.000233302	0.0120674	UP
NONMMUT026708.2	16:43635618-43638991	3374	287	844	12.2677	25.5091	-1.69	0.000243252	0.0125603	DOWN
ENSMUST00000162566	9:35117414-35123640	631	1	20	0.228544	3.23216	-4.4558	0.000259302	0.013297	DOWN
NONMMUT032420.2	18:55622633-55622920	288	1	20	0.500735	7.08158	-4.4558	0.000259302	0.013297	DOWN
NONMMUT072335.2	X:48623759-48626899	3141	22	1	1.01013	0.0324737	4.32529	0.000259302	0.013297	UP
NONMMUT118423.1	5:52190682-52273857	3331	22	1	0.952516	0.0306214	4.32529	0.000259302	0.013297	UP
ENSMUST00000155812	17:47687610-47691083	2944	0	15	0	0.519573	Inf	0.000272943	0.0136678	DOWN
NONMMUT007904.2	10:122387943-122412039	5364	17	0	0.457079	0	Inf	0.000272943	0.0136678	UP
NONMMUT013298.2	12:4917365-4945022	1234	0	15	0	1.23956	Inf	0.000272943	0.0136678	DOWN
NONMMUT017135.2	13:41236157-41242451	2831	0	15	0	0.540311	Inf	0.000272943	0.0136678	DOWN
NONMMUT018127.2	13:67729262-67756838	2908	17	0	0.843113	0	Inf	0.000272943	0.0136678	UP
NONMMUT022079.2	14:103440312-103449841	4233	0	15	0	0.361356	Inf	0.000272943	0.0136678	DOWN
NONMMUT025537.2	16:13149207-13151995	2789	8	41	0.41369	1.4991	-2.49132	0.000268307	0.0136678	DOWN
NONMMUT027765.2	16:93368313-93369128	561	17	0	4.37036	0	Inf	0.000272943	0.0136678	UP
NONMMUT041539.2	2:173119442-173124287	974	0	15	0	1.57045	Inf	0.000272943	0.0136678	DOWN
NONMMUT052520.2	5:65762372-65764037	1666	17	0	1.47165	0	Inf	0.000272943	0.0136678	UP
NONMMUT053446.2	5:104550644-104552894	2251	10	48	0.640695	2.17453	-2.39684	0.000272409	0.0136678	DOWN
NONMMUT089513.1	13:36578722-36580066	1345	17	0	1.82288	0	Inf	0.000272943	0.0136678	UP
NONMMUT101869.1	17:21528195-21535879	2634	17	0	0.930817	0	Inf	0.000272943	0.0136678	UP
NONMMUT131744.1	8:115673307-115678728	5422	17	0	0.45219	0	Inf	0.000272943	0.0136678	UP
NONMMUT030806.2	17:81622690-81625207	2518	91	17	5.21209	0.688491	2.28651	0.00027981	0.0139881	UP
NONMMUT027428.2	16:78544123-78544440	318	27	2	12.2452	0.641311	3.6212	0.000284623	0.014205	UP
NONMMUT020262.2	14:31778870-31781549	2680	65	11	3.49787	0.418563	2.42911	0.000290864	0.0144922	UP
NONMMUT027930.2	16:98063877-98082001	3150	43	5	1.96871	0.161865	2.97055	0.000293832	0.0145914	UP
NONMMUT112022.1	3:118487240-118497136	9889	7	37	0.10209	0.381547	-2.53586	0.000293832	0.0145914	DOWN
NONMMUT028949.2	17:28422461-28424391	1931	141	30	10.5308	1.58431	2.09884	0.00029617	0.014683	UP
NONMMUT036247.2	2:25604145-25605862	1718	50	7	4.19733	0.415489	2.70274	0.000299741	0.0148355	UP
NONMMUT025511.2	16:11216594-11218038	1445	333	81	33.2355	5.71629	1.90573	0.000311577	0.0153957	UP
NONMMUT015660.2	12:108678398-108680453	2056	38	4	2.66556	0.198382	3.11424	0.000322178	0.0158932	UP
ENSMUST00000180445	8:94429815-94434282	4388	104	21	3.41816	0.488034	2.17432	0.000324477	0.0159802	UP
NONMMUT027929.2	16:98063877-98082501	3194	19	72	0.85792	2.29878	-2.0558	0.000328974	0.0161484	DOWN
NONMMUT047510.2	4:59769653-59771459	1807	54	8	4.30983	0.451472	2.62108	0.000328572	0.0161484	UP
NONMMUT036961.2	2:38015218-38018169	2952	8	40	0.390847	1.38179	-2.45571	0.000331821	0.0162347	DOWN
NONMMUT059852.2	7:6703905-6705835	1931	8	40	0.597504	2.1124	-2.45571	0.000331821	0.0162347	DOWN
NONMMUT071184.2	9:113651769-113653776	2008	397	99	28.5136	5.02772	1.86983	0.000338936	0.0165557	UP
NONMMUT054379.2	5:122731256-122733247	1992	78	15	5.64715	0.767882	2.24472	0.000359824	0.0175473	UP
NONMMUT034702.2	19:40741230-40742654	1425	68	12	6.88204	0.858726	2.36872	0.000361052	0.0175785	UP
NONMMUT009589.2	11:50177697-50179148	1452	21	1	2.08583	0.0702479	4.25818	0.000378171	0.0183521	UP
NONMMUT065577.2	8:48554359-48556235	1877	1	19	0.0768309	1.03226	-4.38183	0.000378171	0.0183521	DOWN
NONMMUT004068.2	1:181166855-181168984	2130	27	95	1.82816	4.54823	-1.94876	0.000379969	0.0183524	DOWN
NONMMUT015653.2	12:108538360-108539544	1185	30	3	3.65115	0.258175	3.18809	0.000380023	0.0183524	UP
NONMMUT024609.2	15:89373917-89375718	1802	3	26	0.240086	1.47135	-3.24936	0.000380023	0.0183524	DOWN
NONMMUT050179.2	4:137727831-137731545	3715	26	2	1.00933	0.0548955	3.56673	0.000396399	0.0190815	UP
NONMMUT052258.2	5:51283670-51289289	1828	26	2	2.05125	0.111563	3.56673	0.000396399	0.0190815	UP
NONMMUT071343.2	9:118899334-118901000	1667	13	55	1.12468	3.36453	-2.21474	0.000401019	0.0192728	DOWN
NONMMUT072467.2	X:53053112-53057190	2993	8	39	0.385493	1.32879	-2.41918	0.00041111	0.019726	DOWN
ENSMUST00000144568	6:8507059-8509138	1913	16	0	1.20625	0	Inf	0.000428911	0.0200326	UP
ENSMUST00000161599	14:122913067-122929442	3595	16	0	0.641881	0	Inf	0.000428911	0.0200326	UP
ENSMUST00000164330	3:106482013-106483437	1425	16	0	1.61934	0	Inf	0.000428911	0.0200326	UP
ENSMUST00000182244	18:61649625-61665490	988	0	14	0	1.44502	Inf	0.000428911	0.0200326	DOWN
NONMMUT004022.2	1:180211897-180224355	840	0	14	0	1.69962	Inf	0.000428911	0.0200326	DOWN
NONMMUT007956.2	10:122457355-122465171	5149	0	14	0	0.277274	Inf	0.000428911	0.0200326	DOWN
NONMMUT009751.2	11:53601945-53604234	2290	56	9	3.52676	0.400791	2.50358	0.000424492	0.0200326	UP
NONMMUT014270.2	12:55651770-55654726	2957	16	0	0.780372	0	Inf	0.000428911	0.0200326	UP
NONMMUT018977.2	13:103591395-103707633	1182	0	14	0	1.20785	Inf	0.000428911	0.0200326	DOWN
NONMMUT019874.2	14:20700112-20701913	1802	16	0	1.28056	0	Inf	0.000428911	0.0200326	UP
NONMMUT023692.2	15:62038013-62175829	655	0	14	0	2.17967	Inf	0.000428911	0.0200326	DOWN
NONMMUT036557.2	2:30205945-30209577	2832	0	14	0	0.504126	Inf	0.000428911	0.0200326	DOWN
NONMMUT054384.2	5:122988916-122995943	2757	0	14	0	0.51784	Inf	0.000428911	0.0200326	DOWN
NONMMUT062546.2	7:84152151-84153668	589	16	0	3.91776	0	Inf	0.000428911	0.0200326	UP
NONMMUT063981.2	7:133116534-133119545	3012	16	0	0.766122	0	Inf	0.000428911	0.0200326	UP
NONMMUT071075.2	9:110354789-110356675	1887	16	0	1.22287	0	Inf	0.000428911	0.0200326	UP
NONMMUT082290.1	10:82804438-82807940	2232	16	0	1.03385	0	Inf	0.000428911	0.0200326	UP
NONMMUT006754.2	10:89409391-89412913	3523	9	42	0.368434	1.21572	-2.35618	0.000447797	0.0208495	DOWN
NONMMUT066273.2	8:79967732-79970873	3142	48	7	2.20324	0.227184	2.64385	0.000447797	0.0208495	UP
NONMMUT035384.2	2:3460667-3464044	3378	17	66	0.725806	1.99243	-2.09072	0.000471787	0.0219322	DOWN
ENSMUST00000147681	X:96239966-96243636	3255	321	81	14.2226	2.53765	1.85278	0.000475693	0.0220794	UP
ENSMUST00000099676	19:11047617-11050566	770	5410	1487	1013.29	196.933	1.72942	0.000485474	0.0224984	UP
NONMMUT043738.2	3:87078592-87082455	3864	44	6	1.64225	0.158352	2.74062	0.000510269	0.0236108	UP
NONMMUT031961.2	18:35592747-35593835	1089	29	3	3.84059	0.280934	3.13918	0.00051295	0.0236981	UP
NONMMUT039601.2	2:125082240-125083230	991	6	32	0.873216	3.29288	-2.54878	0.000530589	0.0244374	DOWN
NONMMUT064569.2	8:10879140-10883075	874	36	4	5.94037	0.466675	3.03622	0.000530589	0.0244374	UP
ENSMUST00000130657	6:67036599-67080654	1764	1	18	0.0817526	1.04057	-4.30381	0.000555241	0.0251459	DOWN
ENSMUST00000180601	5:52190679-52197984	2120	24	2	1.63267	0.0961967	3.45125	0.000554765	0.0251459	UP
NONMMUT004125.2	1:182288019-182303742	3082	2	22	0.0935831	0.727935	-3.59333	0.000554765	0.0251459	DOWN
NONMMUT004434.2	1:193104403-193107178	2776	24	2	1.24685	0.0734643	3.45125	0.000554765	0.0251459	UP
NONMMUT009640.2	11:51070577-51072786	2210	9	41	0.587327	1.89185	-2.32141	0.000548622	0.0251459	DOWN
NONMMUT011022.2	11:80403338-80404081	744	1	18	0.193833	2.46715	-4.30381	0.000555241	0.0251459	DOWN
NONMMUT018410.2	13:78112482-78114770	2289	25	2	1.57513	0.0890943	3.51015	0.000554765	0.0251459	UP
NONMMUT025287.2	16:4871551-4874483	2933	2	22	0.0983372	0.764915	-3.59333	0.000554765	0.0251459	DOWN
NONMMUT049421.2	4:125110281-125111512	1232	25	2	2.92651	0.165533	3.51015	0.000554765	0.0251459	UP
NONMMUT093203.1	14:69728512-69767114	4233	47	7	1.6013	0.16863	2.61346	0.000548622	0.0251459	UP
NONMMUT116300.1	4:23698626-23700363	1738	20	1	1.65961	0.0586881	4.18779	0.000555241	0.0251459	UP
NONMMUT011815.2	11:97682931-97685458	2528	60	178	3.42295	7.18029	-1.70265	0.000572293	0.0258789	DOWN
NONMMUT011107.2	11:83224450-83226578	1227	14	56	1.64552	4.65418	-2.13383	0.000574421	0.0258967	DOWN
NONMMUT017839.2	13:60497832-60500107	1813	28	94	2.22735	5.28722	-1.88102	0.000574155	0.0258967	DOWN
NONMMUT005334.2	10:39856399-39858725	2327	50	8	3.09885	0.350585	2.51005	0.000581378	0.0261314	UP
NONMMUT040693.2	2:155813617-155819336	5638	50	8	1.279	0.144699	2.51005	0.000581378	0.0261314	UP
NONMMUT009055.2	11:29510737-29513163	2427	67	13	3.98134	0.546224	2.23184	0.000591547	0.0265484	UP
NONMMUT026849.2	16:48921775-48925459	3685	11	47	0.430506	1.30064	-2.22896	0.00060939	0.0273082	DOWN
NONMMUT007908.2	10:122399869-122405449	2610	18	64	0.99463	2.50057	-1.96387	0.000620276	0.0277543	DOWN
NONMMUT068410.2	9:27004503-27009076	4574	43	6	1.3558	0.133772	2.70745	0.000634492	0.0283479	UP
NONMMUT031641.2	18:20985924-20987349	1426	89	252	9.00107	18.021	-1.63536	0.000649609	0.0289799	DOWN
NONMMUT069138.2	9:53400406-53401867	1462	13	52	1.28238	3.62704	-2.13382	0.000654014	0.0291329	DOWN
ENSMUST00000100706	5:124598749-124627738	2732	0	13	0	0.485243	Inf	0.000681211	0.029295	DOWN
ENSMUST00000154407	19:4439003-4448326	1402	0	13	0	0.945567	Inf	0.000681211	0.029295	DOWN
ENSMUST00000180842	17:21528194-21535878	2478	0	13	0	0.534982	Inf	0.000681211	0.029295	DOWN
NONMMUT003627.2	1:165747880-165751793	2998	15	0	0.721568	0	Inf	0.000681211	0.029295	UP
NONMMUT009155.2	11:31817984-31824547	965	15	0	2.24172	0	Inf	0.000681211	0.029295	UP
NONMMUT020001.2	14:24441184-24446265	582	15	0	3.71694	0	Inf	0.000681211	0.029295	UP
NONMMUT023585.2	15:58775621-58777865	2245	15	0	0.963591	0	Inf	0.000681211	0.029295	UP
NONMMUT027045.2	16:58660097-58661900	1043	15	0	2.07408	0	Inf	0.000681211	0.029295	UP
NONMMUT028128.2	17:8287825-8288478	444	15	0	4.87221	0	Inf	0.000681211	0.029295	UP
NONMMUT030986.2	17:85919499-85928583	2121	0	13	0	0.625028	Inf	0.000681211	0.029295	DOWN
NONMMUT036136.2	2:24547947-24893357	1457	0	13	0	0.909873	Inf	0.000681211	0.029295	DOWN
NONMMUT041552.2	2:173143440-173147229	2115	0	13	0	0.626801	Inf	0.000681211	0.029295	DOWN
NONMMUT044474.2	3:101501875-101507470	1215	0	13	0	1.0911	Inf	0.000681211	0.029295	DOWN
NONMMUT055040.2	5:139824313-139825974	1662	0	13	0	0.797644	Inf	0.000681211	0.029295	DOWN
NONMMUT061900.2	7:65859267-65861940	1452	15	0	1.48985	0	Inf	0.000681211	0.029295	UP
NONMMUT062969.2	7:101113707-101117797	4040	0	13	0	0.32814	Inf	0.000681211	0.029295	DOWN
NONMMUT063123.2	7:106264032-106268499	1106	0	13	0	1.19863	Inf	0.000681211	0.029295	DOWN
NONMMUT067399.2	8:119422912-119428718	1033	0	13	0	1.28333	Inf	0.000681211	0.029295	DOWN
NONMMUT086399.1	12:17897234-17898714	1481	0	13	0	0.895128	Inf	0.000681211	0.029295	DOWN
NONMMUT090165.1	13:67278596-67282217	2396	0	13	0	0.553291	Inf	0.000681211	0.029295	DOWN
NONMMUT106180.1	19:36769262-36781583	1034	0	13	0	1.28209	Inf	0.000681211	0.029295	DOWN
NONMMUT109203.1	2:72761838-72776616	659	0	13	0	2.01166	Inf	0.000681211	0.029295	DOWN
NONMMUT122526.1	6:83993830-84000249	4404	15	0	0.491204	0	Inf	0.000681211	0.029295	UP
NONMMUT132658.1	9:61053836-61057848	3833	15	0	0.564378	0	Inf	0.000681211	0.029295	UP
ENSMUST00000186875	1:107917285-107950947	2193	3	24	0.19728	1.11602	-3.13389	0.000695001	0.0297594	DOWN
NONMMUT003149.2	1:151890849-151891695	847	28	3	4.76764	0.361201	3.08856	0.000695001	0.0297594	UP
NONMMUT059062.2	6:128964709-128970182	5474	28	3	0.737703	0.0558891	3.08856	0.000695001	0.0297594	UP
NONMMUT025889.2	16:21649044-21650218	1175	73	15	8.96005	1.30181	2.14915	0.000711945	0.0304413	UP
NONMMUT026433.2	16:35866179-35867951	1773	53	9	4.31114	0.51766	2.42415	0.000731484	0.031232	UP
NONMMUT030796.2	17:81438506-81439856	1351	23	2	2.45525	0.150953	3.38986	0.000780248	0.0330305	UP
NONMMUT046767.2	4:40255318-40258087	2770	23	2	1.19749	0.0736235	3.38986	0.000780248	0.0330305	UP
NONMMUT070358.2	9:88841798-88858801	2756	2	21	0.104653	0.77703	-3.5262	0.000780248	0.0330305	DOWN
NONMMUT079934.1	10:25536386-25672123	1285	23	2	2.58136	0.158706	3.38986	0.000780248	0.0330305	UP
NONMMUT097705.1	15:100613203-100615111	1186	2	21	0.24319	1.80565	-3.5262	0.000780248	0.0330305	DOWN
NONMMUT105826.1	19:6355523-6363760	1854	2	21	0.155568	1.15507	-3.5262	0.000780248	0.0330305	DOWN
NONMMUT002692.2	1:134754659-134758572	3914	42	6	1.54758	0.15633	2.67351	0.000790387	0.0333923	UP
NONMMUT015133.2	12:87305061-87309422	4362	69	197	2.28134	4.60553	-1.64733	0.000791033	0.0333923	DOWN
NONMMUT006202.2	10:75051231-75053738	535	4	27	1.07822	5.14648	-2.88878	0.000802182	0.0337675	DOWN
NONMMUT031907.2	18:34597588-34599786	2199	5	27	0.327903	1.2521	-2.56686	0.000802182	0.0337675	DOWN
NONMMUT006460.2	10:81151322-81152219	898	1	17	0.160592	1.93054	-4.22138	0.000820847	0.0343593	DOWN
NONMMUT063617.2	7:126179774-126183864	4091	19	1	0.669811	0.0249328	4.11379	0.000820847	0.0343593	UP
NONMMUT102584.1	17:83827706-83829587	359	19	1	7.63286	0.284122	4.11379	0.000820847	0.0343593	UP
NONMMUT110314.1	2:173208000-173209235	887	19	1	3.08928	0.114994	4.11379	0.000820847	0.0343593	UP
NONMMUT055168.2	5:143624903-143627428	2526	34	4	1.94119	0.16147	2.95376	0.000882625	0.0368419	UP
NONMMUT110472.1	3:5860338-5860904	567	34	4	8.64807	0.719354	2.95376	0.000882625	0.0368419	UP
NONMMUT023686.2	15:62037987-62250975	3074	61	12	2.86188	0.398076	2.21201	0.000921223	0.0383993	UP
NONMMUT003283.2	1:156428483-156429705	1223	110	26	12.9715	2.16792	1.94712	0.000937304	0.0390151	UP
NONMMUT025488.2	16:11073774-11074913	1140	97	22	12.2713	1.96798	2.00666	0.000944045	0.0391178	UP
NONMMUT027903.2	16:97459428-97462905	3478	77	16	3.1929	0.469126	2.13297	0.000945014	0.0391178	UP
NONMMUT045304.2	3:131288447-131289178	732	55	158	10.8362	22.0112	-1.65623	0.00094421	0.0391178	DOWN
NONMMUT047390.2	4:56874498-56878134	3637	77	16	3.05331	0.448617	2.13297	0.000945014	0.0391178	UP
NONMMUT042438.2	3:32463718-32465089	1372	44	7	4.62512	0.52027	2.51831	0.00101845	0.0420994	UP
NONMMUT060737.2	7:35128476-35130364	1556	89	20	8.24906	1.31073	2.02001	0.00105897	0.0437137	UP
NONMMUT057977.2	6:91440600-91441754	872	4	26	0.661521	3.04056	-2.83432	0.00106197	0.0437167	DOWN
NONMMUT132256.1	9:32053712-32054740	1029	4	26	0.560589	2.57665	-2.83432	0.00106197	0.0437167	DOWN
ENSMUST00000159119	1:161034929-161038535	665	0	12	0	1.84013	Inf	0.00109407	0.0438288	DOWN
ENSMUST00000161150	1:85111812-85114025	1262	14	0	1.59988	0	Inf	0.00109407	0.0438288	UP
ENSMUST00000181803	12:8764901-8771181	2647	14	0	0.762769	0	Inf	0.00109407	0.0438288	UP
NONMMUT016475.2	13:16291887-16341481	980	0	12	0	1.24866	Inf	0.00109407	0.0438288	DOWN
NONMMUT017136.2	13:41236157-41242451	3922	14	0	0.514801	0	Inf	0.00109407	0.0438288	UP
NONMMUT024519.2	15:85886111-85887238	1128	0	12	0	1.08483	Inf	0.00109407	0.0438288	DOWN
NONMMUT028179.2	17:10203891-10205168	1241	14	0	1.62695	0	Inf	0.00109407	0.0438288	UP
NONMMUT034502.2	19:33100523-33102129	623	0	12	0	1.96418	Inf	0.00109407	0.0438288	DOWN
NONMMUT036432.2	2:27581409-27588465	6453	14	0	0.312885	0	Inf	0.00109407	0.0438288	UP
NONMMUT041595.2	2:173595421-173660139	2185	14	0	0.92405	0	Inf	0.00109407	0.0438288	UP
NONMMUT043179.2	3:57379226-57387812	502	0	12	0	2.43762	Inf	0.00109407	0.0438288	DOWN
NONMMUT055270.2	5:146586045-146589798	1557	14	0	1.29676	0	Inf	0.00109407	0.0438288	UP
NONMMUT057367.2	6:71179381-71189729	3912	0	12	0	0.312803	Inf	0.00109407	0.0438288	DOWN
NONMMUT057777.2	6:86526631-86564436	653	14	0	3.09196	0	Inf	0.00109407	0.0438288	UP
NONMMUT060429.2	7:28053844-28055995	1396	0	12	0	0.876565	Inf	0.00109407	0.0438288	DOWN
NONMMUT065280.2	8:36457596-36511589	1006	14	0	2.00701	0	Inf	0.00109407	0.0438288	UP
NONMMUT067784.2	8:126812653-126819115	2211	14	0	0.913184	0	Inf	0.00109407	0.0438288	UP
NONMMUT074553.2	X:160801393-160802751	1359	54	10	5.73058	0.750366	2.29917	0.00106891	0.0438288	UP
NONMMUT083787.1	11:62551504-62553206	703	0	12	0	1.74066	Inf	0.00109407	0.0438288	DOWN
NONMMUT116173.1	4:10966335-10976200	7439	0	12	0	0.164496	Inf	0.00109407	0.0438288	DOWN
NONMMUT004337.2	1:190928851-190935025	660	22	2	4.80732	0.308995	3.32573	0.00110289	0.0439463	UP
NONMMUT015256.2	12:95782009-95783607	1599	22	2	1.98426	0.12754	3.32573	0.00110289	0.0439463	UP
NONMMUT039154.2	2:113831549-113832110	562	22	2	5.64561	0.362877	3.32573	0.00110289	0.0439463	UP
NONMMUT046614.2	4:33020660-33023356	2697	22	2	1.17643	0.0756162	3.32573	0.00110289	0.0439463	UP
NONMMUT020278.2	14:32115643-32117499	1857	338	94	26.25	5.16194	1.71249	0.0011468	0.0456351	UP
NONMMUT046591.2	4:32568657-32571656	3000	167	43	8.02825	1.46166	1.82363	0.00115403	0.0458614	UP
NONMMUT032153.2	18:41875603-41875821	219	78	17	51.3658	7.91608	2.06411	0.00121504	0.0481578	UP
NONMMUT112835.1	3:23798107-23804615	6509	78	17	1.72824	0.266342	2.06411	0.00121504	0.0481578	UP
NONMMUT053747.2	5:110167508-110176504	1310	18	1	1.98167	0.0778625	4.0358	0.00122209	0.048245	UP
NONMMUT055106.2	5:142458420-142462013	3594	1	16	0.0401256	0.453985	-4.13389	0.00122209	0.048245	DOWN
NONMMUT059573.2	6:148232462-148236189	3728	1	16	0.0386834	0.437667	-4.13389	0.00122209	0.048245	DOWN
NONMMUT051889.2	5:33896024-33897966	1943	40	6	2.96902	0.314912	2.60312	0.00123316	0.0485026	UP
NONMMUT052500.2	5:65490830-65493399	2570	40	6	2.24467	0.238083	2.60312	0.00123316	0.0485026	UP
NONMMUT066749.2	8:93990799-94017814	518	32	95	8.90933	18.7022	-1.70366	0.00123349	0.0485026	DOWN
NONMMUT011101.2	11:83215125-83218272	3148	52	10	2.38229	0.323935	2.24473	0.00127536	0.050083	-
NONMMUT077744.1	1:45900943-45901907	965	26	3	3.88567	0.317033	2.98162	0.00129061	0.0506152	-
NONMMUT030805.2	17:81604174-81606156	1983	136	35	9.89103	1.79989	1.82437	0.00133146	0.0521491	-
NONMMUT068381.2	9:25146800-25148199	1400	5	25	0.515041	1.82102	-2.45583	0.0014102	0.0551605	-
NONMMUT028651.2	17:24454865-24457101	2237	71	16	4.5774	0.729379	2.01594	0.00141391	0.055233	-
NONMMUT131910.1	8:128436236-128488580	4461	117	29	3.7825	0.662924	1.87858	0.00142627	0.0556432	-
NONMMUT012283.2	11:104542820-104545932	3113	18	59	0.833917	1.93274	-1.84651	0.00143257	0.0558158	-
NONMMUT046816.2	4:41185709-41188660	2952	6	28	0.293143	0.967245	-2.35612	0.00148305	0.0577073	-
NONMMUT053968.2	5:113937102-113939949	2848	55	11	2.78514	0.393872	2.18811	0.00150695	0.0585613	-
NONMMUT019049.2	13:106960585-106961280	696	35	5	7.2524	0.732577	2.67356	0.00152434	0.0590063	-
NONMMUT047527.2	4:60437440-60439918	479	7	31	2.10766	6.59967	-2.2806	0.00152434	0.0590063	-
NONMMUT054485.2	5:124250961-124253168	2208	35	5	2.28608	0.230921	2.67356	0.00152434	0.0590063	-
NONMMUT030797.2	17:81470367-81472698	2332	39	6	2.41192	0.262382	2.5666	0.00154445	0.0597072	-
NONMMUT137219.1	X:103549501-103623755	8696	10	39	0.165847	0.457343	-2.09727	0.00154686	0.0597232	-
NONMMUT044213.2	3:95759875-95762564	2690	21	2	1.12588	0.075813	3.25862	0.00156686	0.0603394	-
NONMMUT047499.2	4:59472065-59475750	3686	2	19	0.0782483	0.525653	-3.38183	0.00156686	0.0603394	-
NONMMUT070110.2	9:77806413-77810637	2275	60	160	3.80361	7.17193	-1.54884	0.00162383	0.0624526	-
ENSMUST00000135268	11:83817682-83849493	3036	0	11	0	0.369482	Inf	0.00177786	0.0658315	-
ENSMUST00000145438	11:117076790-117077457	459	0	11	0	2.44389	Inf	0.00177786	0.0658315	-
ENSMUST00000160947	1:58505148-58512616	2126	13	0	0.881862	0	Inf	0.00177786	0.0658315	-
ENSMUST00000181475	4:40720154-40722398	2146	0	11	0	0.522716	Inf	0.00177786	0.0658315	-
ENSMUST00000202053	5:118618294-118619313	1020	13	0	1.83808	0	Inf	0.00177786	0.0658315	-
ENSMUST00000202694	5:66321005-66323017	2013	13	0	0.931365	0	Inf	0.00177786	0.0658315	-
NONMMUT007099.2	10:99459818-99490593	2425	13	0	0.773129	0	Inf	0.00177786	0.0658315	-
NONMMUT011105.2	11:83223594-83226585	1769	0	11	0	0.634114	Inf	0.00177786	0.0658315	-
NONMMUT014459.2	12:69198913-69199949	839	13	0	2.23461	0	Inf	0.00177786	0.0658315	-
NONMMUT015919.2	12:110599898-110601293	1008	0	11	0	1.11284	Inf	0.00177786	0.0658315	-
NONMMUT019807.2	14:19708008-19731555	735	0	11	0	1.52619	Inf	0.00177786	0.0658315	-
NONMMUT020554.2	14:45226696-45231423	4728	13	0	0.396539	0	Inf	0.00177786	0.0658315	-
NONMMUT027011.2	16:57391107-57391681	447	0	11	0	2.5095	Inf	0.00177786	0.0658315	-
NONMMUT030977.2	17:85913619-85921549	3039	0	11	0	0.369117	Inf	0.00177786	0.0658315	-
NONMMUT045312.2	3:131490503-131492355	1170	13	0	1.60243	0	Inf	0.00177786	0.0658315	-
NONMMUT050016.2	4:134732427-134737655	4729	13	0	0.396456	0	Inf	0.00177786	0.0658315	-
NONMMUT062061.2	7:70402322-70411254	1162	13	0	1.61346	0	Inf	0.00177786	0.0658315	-
NONMMUT067522.2	8:122443662-122445734	1991	0	11	0	0.563409	Inf	0.00177786	0.0658315	-
NONMMUT068478.2	9:31028977-31030479	1283	13	0	1.46129	0	Inf	0.00177786	0.0658315	-
NONMMUT070229.2	9:82903414-82904979	1566	0	11	0	0.716314	Inf	0.00177786	0.0658315	-
NONMMUT071208.2	9:114409652-114411197	1546	3	22	0.279841	1.45116	-3.00837	0.0017689	0.0658315	-
NONMMUT072410.2	X:51115173-51117983	2811	25	3	1.28263	0.108836	2.92503	0.0017689	0.0658315	-
NONMMUT075249.1	1:36132042-36136394	2061	0	11	0	0.544273	Inf	0.00177786	0.0658315	-
NONMMUT081496.1	10:9466216-9469378	3158	13	0	0.593679	0	Inf	0.00177786	0.0658315	-
NONMMUT098340.1	16:39032947-39034374	1428	0	11	0	0.785538	Inf	0.00177786	0.0658315	-
NONMMUT112901.1	3:24675639-24676876	1238	0	11	0	0.906097	Inf	0.00177786	0.0658315	-
NONMMUT115963.1	4:146428305-146429430	1126	13	0	1.66504	0	Inf	0.00177786	0.0658315	-
NONMMUT123792.1	6:52531483-52534016	2534	0	11	0	0.442679	Inf	0.00177786	0.0658315	-
NONMMUT134049.1	9:31028965-31031079	1182	0	11	0	0.949025	Inf	0.00177786	0.0658315	-
NONMMUT134737.1	9:75499822-75500743	811	0	11	0	1.38317	Inf	0.00177786	0.0658315	-
NONMMUT006434.2	10:80794395-80795458	1064	1	15	0.135537	1.43761	-4.04076	0.00183262	0.0675241	-
NONMMUT048661.2	4:109403082-109404280	1113	17	1	2.20285	0.0916441	3.95334	0.00183262	0.0675241	-
NONMMUT055028.2	5:139402694-139406086	3393	17	1	0.722597	0.0300619	3.95334	0.00183262	0.0675241	-
NONMMUT071278.2	9:116577306-116578593	1288	1	15	0.111965	1.18759	-4.04076	0.00183262	0.0675241	-
NONMMUT038045.2	2:75895193-75897488	2296	44	8	2.76379	0.355318	2.32562	0.00188891	0.0695123	-
ENSMUST00000149601	19:36614052-36705641	973	8	33	1.1858	3.45863	-2.17819	0.00193774	0.0711338	-
NONMMUT056329.2	6:34873344-34873853	510	689	210	194.838	41.9902	1.58031	0.00193609	0.0711338	-
NONMMUT041767.2	2:178422568-178424424	1857	34	5	2.64053	0.274569	2.63174	0.00194477	0.0712167	-
NONMMUT089861.1	13:52180235-52181773	1371	34	5	3.57655	0.371899	2.63174	0.00194477	0.0712167	-
NONMMUT036248.2	2:25605127-25608467	3341	86	21	3.71233	0.640974	1.90014	0.00204616	0.0748377	-
NONMMUT041546.2	2:173140323-173148687	4367	118	31	3.89694	0.723893	1.79465	0.00210551	0.0769143	-
NONMMUT023714.2	15:62178193-62184753	6544	94	24	2.07162	0.373996	1.83582	0.00211022	0.076992	-
NONMMUT030881.2	17:83827761-83830483	2281	13	46	0.821937	2.05652	-1.95695	0.00211837	0.0771949	-
NONMMUT058717.2	6:122248906-122257069	2368	12	43	0.730839	1.85177	-1.97512	0.00218	0.0793439	-
ENSMUST00000190861	15:75007303-75024410	3503	2	18	0.082336	0.523996	-3.30381	0.00223741	0.0811366	-
NONMMUT065553.2	8:47985333-47987121	1789	2	18	0.16122	1.02602	-3.30381	0.00223741	0.0811366	-
NONMMUT116323.1	4:23886909-23888213	1305	20	2	2.21027	0.156274	3.18823	0.00223741	0.0811366	-
NONMMUT046063.2	4:6938464-6940709	2246	158	44	10.1455	1.99774	1.71055	0.00228206	0.0826554	-
NONMMUT028948.2	17:28420075-28422717	2643	117	31	6.38431	1.19608	1.78237	0.00228874	0.0827969	-
NONMMUT049597.2	4:129066359-129068445	2087	43	8	2.97147	0.390901	2.29245	0.00230963	0.0834513	-
ENSMUST00000133808	2:26136814-26140521	2483	342	104	19.8643	4.27126	1.5836	0.00240111	0.086652	-
NONMMUT017540.2	13:52554357-52561221	1672	24	3	2.07013	0.182977	2.86614	0.00243379	0.0876781	-
NONMMUT033372.2	18:88865173-88865831	659	36	6	7.87842	0.928488	2.45111	0.00243542	0.0876781	-
ENSMUST00000178628	15:83357526-83367282	1290	4	23	0.447168	1.81816	-2.65744	0.00250944	0.0893728	-
ENSMUST00000188703	9:50488795-50507823	815	4	23	0.707787	2.87783	-2.65744	0.00250944	0.0893728	-
ENSMUST00000194467	1:138161820-138167683	5864	180	52	4.42694	0.904287	1.65761	0.0024996	0.0893728	-
NONMMUT012290.2	11:104669262-104670469	1208	5	23	0.596902	1.94158	-2.33551	0.00250944	0.0893728	-
NONMMUT041583.2	2:173585250-173597455	8045	27	4	0.484024	0.0506991	2.6212	0.00250944	0.0893728	-
NONMMUT047451.2	4:57916568-57919241	1464	27	4	2.65982	0.278602	2.6212	0.00250944	0.0893728	-
NONMMUT053491.2	5:105584025-105586591	2567	27	4	1.51694	0.158891	2.6212	0.00250944	0.0893728	-
NONMMUT069620.2	9:65688458-65690300	1655	27	4	2.35286	0.246449	2.6212	0.00250944	0.0893728	-
NONMMUT104237.1	18:26004299-26005640	1342	505	157	54.2705	11.9302	1.55171	0.00248763	0.0893728	-
NONMMUT044369.2	3:98379274-98382124	2556	6	26	0.338559	1.03731	-2.24921	0.0025168	0.0894212	-
NONMMUT071350.2	9:119040763-119044118	3349	30	4	1.29191	0.12179	2.7732	0.0025168	0.0894212	-
NONMMUT049753.2	4:130823253-130826309	3057	1841	590	86.8527	19.6814	1.5079	0.00257228	0.0912839	-
NONMMUT064566.2	8:10870422-10882454	3085	48	10	2.24395	0.33055	2.12926	0.00261191	0.0925801	-
NONMMUT017649.2	13:55184771-55186647	1877	405	125	31.1183	6.79117	1.56218	0.00263305	0.0932186	-
NONMMUT092674.1	14:32118000-32118942	943	478	149	73.104	16.1129	1.54789	0.00269064	0.0951446	-
ENSMUST00000194579	6:57684739-57687580	2842	40	107	2.02984	3.83937	-1.55334	0.00270815	0.0956508	-
NONMMUT061289.2	7:48898807-48913065	4032	57	13	2.03881	0.328791	1.99864	0.0027406	0.0966824	-
NONMMUT027558.2	16:87454998-87458783	3786	1	14	0.0380907	0.377096	-3.94126	0.00276843	0.0972043	-
NONMMUT044491.2	3:101855776-101857067	1292	16	1	1.78604	0.0789473	3.86588	0.00276843	0.0972043	-
NONMMUT046058.2	4:6760857-6762692	1836	16	1	1.25684	0.0555555	3.86588	0.00276843	0.0972043	-
NONMMUT112062.1	3:121531612-121545559	3932	1	14	0.0366764	0.363094	-3.94126	0.00276843	0.0972043	-
ENSMUST00000071067	8:84065236-84067287	1849	0	10	0	0.551513	Inf	0.00292486	0.0976427	-
ENSMUST00000148687	7:83597048-83631842	1865	12	0	0.92795	0	Inf	0.00292486	0.0976427	-
ENSMUST00000150239	4:109403809-109406155	796	12	0	2.17415	0	Inf	0.00292486	0.0976427	-
ENSMUST00000163053	13:59769965-59771939	1182	12	0	1.46415	0	Inf	0.00292486	0.0976427	-
ENSMUST00000177043	12:85086374-85088228	1133	0	10	0	0.900042	Inf	0.00292486	0.0976427	-
ENSMUST00000181764	5:22550437-22558170	4299	12	0	0.402565	0	Inf	0.00292486	0.0976427	-
ENSMUST00000184080	9:83240508-83254487	430	0	10	0	2.37151	Inf	0.00292486	0.0976427	-
ENSMUST00000187558	16:34935854-34939329	588	12	0	2.94324	0	Inf	0.00292486	0.0976427	-
ENSMUST00000201816	5:67259971-67261262	1292	0	10	0	0.789278	Inf	0.00292486	0.0976427	-
NONMMUT004021.2	1:180211897-180214750	645	0	10	0	1.581	Inf	0.00292486	0.0976427	-
NONMMUT004417.2	1:192144041-192150963	2782	12	0	0.62208	0	Inf	0.00292486	0.0976427	-
NONMMUT007498.2	10:116954493-116963281	1800	0	10	0	0.566526	Inf	0.00292486	0.0976427	-
NONMMUT010485.2	11:70205461-70216394	924	12	0	1.87297	0	Inf	0.00292486	0.0976427	-
NONMMUT012118.2	11:102136550-102147564	1785	12	0	0.969539	0	Inf	0.00292486	0.0976427	-
NONMMUT012490.2	11:108200486-108204484	2716	0	10	0	0.375459	Inf	0.00292486	0.0976427	-
NONMMUT013032.2	11:119932583-119939945	2813	0	10	0	0.362512	Inf	0.00292486	0.0976427	-
NONMMUT014859.2	12:80930036-80932933	1235	12	0	1.40132	0	Inf	0.00292486	0.0976427	-
NONMMUT016307.2	13:9062552-9076407	3496	126	35	5.19786	1.02093	1.71419	0.00285086	0.0976427	-
NONMMUT017532.2	13:52180235-52182417	1563	0	10	0	0.65243	Inf	0.00292486	0.0976427	-
NONMMUT017533.2	13:52180235-52182773	1803	0	10	0	0.565584	Inf	0.00292486	0.0976427	-
NONMMUT017755.2	13:58385251-58387168	1918	12	0	0.902308	0	Inf	0.00292486	0.0976427	-
NONMMUT018719.2	13:95338134-95340529	2396	12	0	0.722298	0	Inf	0.00292486	0.0976427	-
NONMMUT021683.2	14:76430960-76434644	3685	12	0	0.469641	0	Inf	0.00292486	0.0976427	-
NONMMUT022066.2	14:103346909-103450422	4950	12	0	0.349622	0	Inf	0.00292486	0.0976427	-
NONMMUT022076.2	14:103425139-103443781	3570	0	10	0	0.285644	Inf	0.00292486	0.0976427	-
NONMMUT022739.2	15:10419433-10428373	8282	12	0	0.208962	0	Inf	0.00292486	0.0976427	-
NONMMUT025980.2	16:23200818-23204676	1583	65	16	5.92184	1.03071	1.88856	0.00281053	0.0976427	-
NONMMUT030981.2	17:85913619-85928583	2810	0	10	0	0.3629	Inf	0.00292486	0.0976427	-
NONMMUT039169.2	2:114054318-114064888	1488	0	10	0	0.685314	Inf	0.00292486	0.0976427	-
NONMMUT051511.2	5:23852120-23854924	1237	0	10	0	0.824372	Inf	0.00292486	0.0976427	-
NONMMUT055155.2	5:143331063-143332703	482	0	10	0	2.11566	Inf	0.00292486	0.0976427	-
NONMMUT055372.2	5:148957712-148960076	1429	0	10	0	0.713609	Inf	0.00292486	0.0976427	-
NONMMUT064026.2	7:135623710-135648693	1026	12	0	1.68677	0	Inf	0.00292486	0.0976427	-
NONMMUT067448.2	8:120779613-120781409	1797	12	0	0.963064	0	Inf	0.00292486	0.0976427	-
NONMMUT070024.2	9:74519476-74528709	2658	14	47	0.759612	1.80318	-1.88106	0.00285859	0.0976427	-
NONMMUT077264.1	1:6189484-6190754	1271	0	10	0	0.802319	Inf	0.00292486	0.0976427	-
NONMMUT081564.1	10:11244791-11281222	3634	12	0	0.476232	0	Inf	0.00292486	0.0976427	-
NONMMUT084237.1	11:94723288-94724599	1312	0	10	0	0.777247	Inf	0.00292486	0.0976427	-
NONMMUT100694.1	17:17197797-17199733	1937	0	10	0	0.526457	Inf	0.00292486	0.0976427	-
NONMMUT103523.1	18:53966789-53972932	6144	0	10	0	0.165975	Inf	0.00292486	0.0976427	-
NONMMUT113688.1	3:97284909-97297779	1536	0	10	0	0.663898	Inf	0.00292486	0.0976427	-
NONMMUT125854.1	7:98177195-98185598	4068	12	0	0.425424	0	Inf	0.00292486	0.0976427	-
NONMMUT135886.1	X:42290223-42291563	1341	12	0	1.29055	0	Inf	0.00292486	0.0976427	-
NONMMUT136258.1	X:101482955-101485543	2589	0	10	0	0.393877	Inf	0.00292486	0.0976427	-
ENSMUST00000135144	3:89315439-89318907	1844	39	7	3.05022	0.387099	2.34429	0.00294525	0.0978854	-
MSTRG.7723.1	12:34679549-34682237	2638	38	7	2.07748	0.270588	2.30682	0.00294525	0.0978854	-
NONMMUT049290.2	4:122838847-122843002	4156	39	7	1.35337	0.171754	2.34429	0.00294525	0.0978854	-
NONMMUT111591.1	3:90296500-90297778	1279	39	7	4.39766	0.558101	2.34429	0.00294525	0.0978854	-
NONMMUT038152.2	2:79293893-79295360	1468	50	11	4.91214	0.764133	2.05061	0.00298876	0.0992208	-
NONMMUT003113.2	1:151138034-151144095	2640	16	51	0.874076	1.97	-1.80621	0.00306151	0.101523	-
NONMMUT065842.2	8:66387657-66388386	730	35	6	6.91461	0.838183	2.41047	0.00306617	0.101565	-
NONMMUT009256.2	11:34543358-34684875	3362	47	10	2.01615	0.303316	2.09887	0.00313252	0.103647	-
NONMMUT005796.2	10:60762614-60764747	2134	7	28	0.473088	1.33801	-2.13375	0.00318491	0.104916	-
NONMMUT030202.2	17:63045993-63049140	3148	32	5	1.46602	0.161968	2.54428	0.00318491	0.104916	-
NONMMUT033936.2	19:11482620-11484166	1547	32	5	2.98321	0.329589	2.54428	0.00318491	0.104916	-
NONMMUT133767.1	9:124423787-124424856	1070	7	28	0.943522	2.66851	-2.13375	0.00318491	0.104916	-
NONMMUT003161.2	1:152524010-152762410	3183	56	13	2.53732	0.416489	1.97311	0.0032081	0.105204	-
NONMMUT009092.2	11:30106843-30108676	1834	19	2	1.49411	0.111198	3.11424	0.00321129	0.105204	-
NONMMUT023238.2	15:37960471-37964977	4507	19	2	0.607987	0.0452489	3.11424	0.00321129	0.105204	-
NONMMUT027112.2	16:64780351-64781618	1268	2	17	0.227463	1.36721	-3.22138	0.00321129	0.105204	-
NONMMUT059530.2	6:147070993-147073991	2999	2	17	0.0961731	0.578066	-3.22138	0.00321129	0.105204	-
NONMMUT061414.2	7:59278223-59281188	2966	64	16	3.11196	0.550108	1.86619	0.00322999	0.105701	-
ENSMUST00000186472	6:91440987-91441755	486	29	4	8.60576	0.839247	2.72429	0.00329064	0.107237	-
NONMMUT027853.2	16:95717734-95721045	3312	44	9	1.91596	0.277117	2.15566	0.0032913	0.107237	-
NONMMUT036392.2	2:26962887-26964325	1439	44	9	4.40977	0.637811	2.15566	0.0032913	0.107237	-
NONMMUT071523.2	9:123306597-123462555	1438	337	770	33.7984	54.6048	-1.32592	0.00328117	0.107237	-
NONMMUT025874.2	16:20829050-20832081	2596	22	3	1.2222	0.117849	2.74062	0.00336139	0.109044	-
NONMMUT064676.2	8:13672926-13676276	3351	22	3	0.946831	0.0912972	2.74062	0.00336139	0.109044	-
NONMMUT082192.1	10:75051202-75053024	430	3	20	1.00613	4.74301	-2.87084	0.00336139	0.109044	-
NONMMUT134247.1	9:44670328-44672247	1154	3	20	0.3749	1.76733	-2.87084	0.00336139	0.109044	-
NONMMUT053951.2	5:113606767-113611626	4803	162	48	4.86437	1.01913	1.62108	0.00342367	0.110824	-
NONMMUT056018.2	6:29124163-29125283	1121	35	92	4.50283	8.36913	-1.52809	0.00342047	0.110824	-
NONMMUT030799.2	17:81505173-81509709	4537	134	39	4.25953	0.876582	1.64689	0.00343172	0.110964	-
MSTRG.34179.2	7:106501676-106503723	1925	89	24	6.66781	1.27139	1.75696	0.00353148	0.113999	-
NONMMUT061300.2	7:49554770-49556730	1961	20	58	1.47089	3.01612	-1.66985	0.00353321	0.113999	-
NONMMUT043421.2	3:68900171-68900449	279	63	16	32.5658	5.84811	1.84347	0.00371406	0.119704	-
NONMMUT058467.2	6:114859996-114861694	1699	213	66	18.0805	3.9614	1.55651	0.00379166	0.122073	-
NONMMUT056910.2	6:51461124-51462459	1336	96	227	10.3631	17.3268	-1.37539	0.00380235	0.122286	-
NONMMUT030803.2	17:81591761-81594726	2966	155	46	7.53679	1.58157	1.61875	0.00382957	0.123029	-
MSTRG.36155.1	8:82084336-82096555	12194	51	12	0.603184	0.100351	1.95369	0.00397985	0.127582	-
NONMMUT020580.2	14:45612772-45614066	1295	113	32	12.5845	2.51988	1.68637	0.00397797	0.127582	-
ENSMUST00000134345	11:75461644-75464029	449	43	9	13.8117	2.04412	2.12249	0.0039925	0.127713	-
NONMMUT061901.2	7:65859267-65861940	1665	11	37	0.952802	2.26614	-1.88383	0.0039925	0.127713	-
ENSMUST00000137236	4:127035681-127049398	1970	25	69	1.83019	3.57176	-1.59849	0.00402493	0.128612	-
NONMMUT050207.2	4:138425790-138426002	213	20	57	13.5418	27.2893	-1.64476	0.00404284	0.129047	-
NONMMUT119850.1	5:151424539-151427422	2884	7	27	0.350059	0.954705	-2.0813	0.00408795	0.130347	-
NONMMUT031391.2	18:6790993-6794385	2571	22	62	1.23408	2.45918	-1.62858	0.00414379	0.131987	-
NONMMUT008195.2	10:128979808-128987216	7277	180	408	3.56735	5.7175	-1.31438	0.00416522	0.132528	-
ENSMUST00000188198	9:88856145-88858862	2265	1	13	0.0636696	0.585291	-3.83432	0.00421342	0.132787	-
NONMMUT001738.2	1:84728607-84730668	2062	15	1	1.04911	0.0494665	3.77272	0.00421342	0.132787	-
NONMMUT009244.2	11:34292172-34295750	3579	15	1	0.604432	0.0284996	3.77272	0.00421342	0.132787	-
NONMMUT033630.2	19:5842294-5845473	3037	15	1	0.712302	0.0335857	3.77272	0.00421342	0.132787	-
NONMMUT037690.2	2:68119992-68122692	2701	15	1	0.800911	0.0377638	3.77272	0.00421342	0.132787	-
NONMMUT040115.2	2:136892221-136909170	3769	15	1	0.573962	0.0270629	3.77272	0.00421342	0.132787	-
NONMMUT041176.2	2:166150616-166153746	3131	15	1	0.690917	0.0325774	3.77272	0.00421342	0.132787	-
NONMMUT061387.2	7:57825444-57827340	1897	1	13	0.0760208	0.698832	-3.83432	0.00421342	0.132787	-
NONMMUT066775.2	8:94494322-94505189	521	15	1	4.15213	0.195777	3.77272	0.00421342	0.132787	-
NONMMUT037088.2	2:43954272-43958843	4572	48	11	1.51413	0.245352	1.99172	0.00423158	0.133078	-
NONMMUT050749.2	4:151033076-151036561	3486	48	11	1.98583	0.321786	1.99172	0.00423158	0.133078	-
NONMMUT011318.2	11:86866020-86869685	3666	10	35	0.3934	0.97359	-1.94116	0.0042545	0.133659	-
NONMMUT037085.2	2:43925083-43928222	3140	62	16	2.84766	0.519625	1.82039	0.00427293	0.133955	-
NONMMUT060163.2	7:19566578-19573394	5544	62	16	1.61285	0.294304	1.82039	0.00427293	0.133955	-
NONMMUT022732.2	15:10186392-10190065	3674	36	92	1.41314	2.55356	-1.48745	0.00428918	0.134324	-
NONMMUT030907.2	17:84134378-84135257	724	28	4	5.57761	0.563362	2.67367	0.00431262	0.134775	-
NONMMUT037031.2	2:39066906-39069195	2290	28	4	1.7634	0.178111	2.67367	0.00431262	0.134775	-
NONMMUT008194.2	10:128971188-128979708	2246	142	323	9.11807	14.6653	-1.31945	0.00444065	0.138631	-
ENSMUST00000097608	18:37655907-37658737	2831	0	9	0	0.3242	Inf	0.00487477	0.140161	-
ENSMUST00000122858	3:35933045-35942717	490	11	0	3.23758	0	Inf	0.00487477	0.140161	-
ENSMUST00000126265	11:31818110-31824473	720	0	9	0	1.27474	Inf	0.00487477	0.140161	-
ENSMUST00000134672	X:136741846-136759880	894	0	9	0	1.02663	Inf	0.00487477	0.140161	-
ENSMUST00000141639	6:83106619-83109053	742	0	9	0	1.23694	Inf	0.00487477	0.140161	-
ENSMUST00000174829	19:5843681-5845259	1030	11	0	1.54021	0	Inf	0.00487477	0.140161	-
ENSMUST00000180419	9:22071032-22086122	1415	0	9	0	0.648629	Inf	0.00487477	0.140161	-
ENSMUST00000181697	14:50870364-50877326	973	11	0	1.63044	0	Inf	0.00487477	0.140161	-
ENSMUST00000194110	2:69013612-69014477	866	25	4	4.16335	0.470986	2.51015	0.00451911	0.140161	-
MSTRG.40357.13	Y:90795934-90804334	275	11	0	5.76878	0	Inf	0.00487477	0.140161	-
NONMMUT002308.2	1:118294778-118297580	2803	18	2	0.926145	0.0727567	3.03624	0.00463264	0.140161	-
NONMMUT005314.2	10:39638832-39652284	7900	11	0	0.200812	0	Inf	0.00487477	0.140161	-
NONMMUT015894.2	12:110275384-110278068	1280	0	9	0	0.71704	Inf	0.00487477	0.140161	-
NONMMUT016132.2	12:116462362-116463529	1168	18	2	2.22259	0.174604	3.03624	0.00463264	0.140161	-
NONMMUT017139.2	13:41236157-41242451	2645	0	9	0	0.346998	Inf	0.00487477	0.140161	-
NONMMUT018978.2	13:103591403-103655222	1621	11	0	0.978664	0	Inf	0.00487477	0.140161	-
NONMMUT023437.2	15:50762359-50763808	1450	25	4	2.48653	0.281292	2.51015	0.00451911	0.140161	-
NONMMUT023599.2	15:58941244-58942061	818	397	131	69.9943	16.3311	1.46577	0.00462209	0.140161	-
NONMMUT023659.2	15:60144270-60187408	1524	42	9	3.97457	0.602238	2.08855	0.0048482	0.140161	-
NONMMUT025906.2	16:21794377-21805743	750	0	9	0	1.22375	Inf	0.00487477	0.140161	-
NONMMUT026381.2	16:33996106-33998289	2184	0	9	0	0.420243	Inf	0.00487477	0.140161	-
NONMMUT027495.2	16:85155199-85157467	2269	0	9	0	0.4045	Inf	0.00487477	0.140161	-
NONMMUT027933.2	16:98066316-98068116	524	11	0	3.02751	0	Inf	0.00487477	0.140161	-
NONMMUT028714.2	17:25161041-25162098	1058	3	19	0.408917	1.83134	-2.79686	0.00466002	0.140161	-
NONMMUT028997.2	17:29283956-29285167	1212	18	2	2.1419	0.168265	3.03624	0.00463264	0.140161	-
NONMMUT029296.2	17:34284906-34287681	2755	18	2	0.942281	0.0740243	3.03624	0.00463264	0.140161	-
NONMMUT030096.2	17:55905675-55909571	3753	0	9	0	0.244554	Inf	0.00487477	0.140161	-
NONMMUT030278.2	17:65967501-65968134	634	2	16	0.454926	2.57354	-3.13389	0.00463264	0.140161	-
NONMMUT030970.2	17:85892270-85924762	4005	0	9	0	0.229166	Inf	0.00487477	0.140161	-
NONMMUT031567.2	18:15206306-15214609	2273	11	0	0.697939	0	Inf	0.00487477	0.140161	-
NONMMUT034608.2	19:37258429-37264095	3237	11	0	0.490088	0	Inf	0.00487477	0.140161	-
NONMMUT038216.2	2:82507216-82507744	529	0	9	0	1.73499	Inf	0.00487477	0.140161	-
NONMMUT046530.2	4:28926099-28928168	2070	0	9	0	0.443387	Inf	0.00487477	0.140161	-
NONMMUT050141.2	4:136979734-136987229	3846	24	65	0.899962	1.72346	-1.57122	0.0047539	0.140161	-
NONMMUT050163.2	4:137387328-137389730	1827	0	9	0	0.502359	Inf	0.00487477	0.140161	-
NONMMUT050367.2	4:141729510-141741583	640	11	0	2.47877	0	Inf	0.00487477	0.140161	-
NONMMUT051056.2	4:156127488-156130499	3012	11	0	0.526698	0	Inf	0.00487477	0.140161	-
NONMMUT051467.2	5:23367927-23711502	662	11	0	2.3964	0	Inf	0.00487477	0.140161	-
NONMMUT051780.2	5:31567223-31572768	5546	0	9	0	0.165491	Inf	0.00487477	0.140161	-
NONMMUT053180.2	5:96782105-96784724	2620	21	3	1.15596	0.11677	2.67351	0.00466002	0.140161	-
NONMMUT054798.2	5:134980202-135001370	2356	0	9	0	0.389563	Inf	0.00487477	0.140161	-
NONMMUT055600.2	6:5164485-5165659	1175	18	2	2.20935	0.173563	3.03624	0.00463264	0.140161	-
NONMMUT056987.2	6:52538263-52540487	2225	18	2	1.16673	0.0916571	3.03624	0.00463264	0.140161	-
NONMMUT057781.2	6:86527336-86551096	934	0	9	0	0.982667	Inf	0.00487477	0.140161	-
NONMMUT057810.2	6:87002031-87003221	1191	2	16	0.242169	1.36996	-3.13389	0.00463264	0.140161	-
NONMMUT058033.2	6:92940318-93194103	802	11	0	1.97807	0	Inf	0.00487477	0.140161	-
NONMMUT058039.2	6:92940772-93238800	833	0	9	0	1.10181	Inf	0.00487477	0.140161	-
NONMMUT059323.2	6:141502302-141505030	2729	18	2	0.951258	0.0747296	3.03624	0.00463264	0.140161	-
NONMMUT060217.2	7:24193215-24196007	2793	4	22	0.206533	0.803256	-2.59333	0.00451911	0.140161	-
NONMMUT060807.2	7:37126347-37127415	660	0	9	0	1.39062	Inf	0.00487477	0.140161	-
NONMMUT063313.2	7:114306273-114310167	3091	11	0	0.513237	0	Inf	0.00487477	0.140161	-
NONMMUT066323.2	8:83087466-83091249	3784	11	0	0.419243	0	Inf	0.00487477	0.140161	-
NONMMUT066451.2	8:85299632-85308279	1541	11	0	1.02947	0	Inf	0.00487477	0.140161	-
NONMMUT068569.2	9:35117124-35126883	1647	11	0	0.963215	0	Inf	0.00487477	0.140161	-
NONMMUT069014.2	9:48634908-48649656	14284	11	0	0.111062	0	Inf	0.00487477	0.140161	-
NONMMUT069015.2	9:48694477-48697630	3154	75	20	3.42945	0.646638	1.7731	0.0047539	0.140161	-
NONMMUT071793.2	X:8876178-8895095	5538	11	0	0.28646	0	Inf	0.00487477	0.140161	-
NONMMUT071853.2	X:12134454-12160346	1360	11	0	1.16648	0	Inf	0.00487477	0.140161	-
NONMMUT075504.1	1:58505149-58523231	4616	0	9	0	0.198832	Inf	0.00487477	0.140161	-
NONMMUT077963.1	1:67096290-67104170	924	11	0	1.7169	0	Inf	0.00487477	0.140161	-
NONMMUT092698.1	14:34759403-34770554	6186	21	3	0.489592	0.0494563	2.67351	0.00466002	0.140161	-
NONMMUT094426.1	14:57082260-57090178	244	0	9	0	3.76152	Inf	0.00487477	0.140161	-
NONMMUT096175.1	15:80133451-80136069	587	0	9	0	1.56356	Inf	0.00487477	0.140161	-
NONMMUT097408.1	15:79015329-79025742	783	0	9	0	1.17217	Inf	0.00487477	0.140161	-
NONMMUT098693.1	16:45945607-45971371	5409	59	15	1.57312	0.282792	1.84197	0.00453301	0.140161	-
NONMMUT099723.1	16:44034892-44036117	1051	0	9	0	0.873274	Inf	0.00487477	0.140161	-
NONMMUT100692.1	17:17192642-17194675	2034	11	0	0.779948	0	Inf	0.00487477	0.140161	-
NONMMUT103409.1	18:42426898-42441864	908	0	9	0	1.0108	Inf	0.00487477	0.140161	-
NONMMUT105384.1	19:29067327-29069474	812	11	0	1.95371	0	Inf	0.00487477	0.140161	-
NONMMUT105954.1	19:20410883-20421318	1066	0	9	0	0.860986	Inf	0.00487477	0.140161	-
NONMMUT108523.1	2:174961850-174964705	2856	11	0	0.555467	0	Inf	0.00487477	0.140161	-
NONMMUT109302.1	2:84491533-84494157	941	11	0	1.68588	0	Inf	0.00487477	0.140161	-
NONMMUT114170.1	3:131351440-131352549	1110	25	4	3.24817	0.367454	2.51015	0.00451911	0.140161	-
NONMMUT116500.1	4:32159552-32165464	730	0	9	0	1.25727	Inf	0.00487477	0.140161	-
NONMMUT125133.1	7:45268412-45273607	4486	11	0	0.353637	0	Inf	0.00487477	0.140161	-
NONMMUT125485.1	7:79920756-79924378	1856	11	0	0.854749	0	Inf	0.00487477	0.140161	-
NONMMUT128407.1	8:31582574-31587240	1354	0	9	0	0.677851	Inf	0.00487477	0.140161	-
NONMMUT132030.1	9:13608309-13612899	3530	0	9	0	0.260003	Inf	0.00487477	0.140161	-
NONMMUT136546.1	X:155313158-155314859	1702	11	0	0.932089	0	Inf	0.00487477	0.140161	-
NONMMUT136800.1	X:19203069-19205888	2820	0	9	0	0.325465	Inf	0.00487477	0.140161	-
NONMMUT136805.1	X:19223518-19230349	6719	0	9	0	0.136599	Inf	0.00487477	0.140161	-
NONMMUT137554.1	X:150480053-150482311	2259	0	9	0	0.406291	Inf	0.00487477	0.140161	-
NONMMUT019936.2	14:22401128-22402928	1801	33	6	2.64256	0.339741	2.32558	0.00488426	0.140164	-
NONMMUT028934.2	17:28276002-28285014	6035	8	29	0.191182	0.490026	-1.99176	0.00488426	0.140164	-
NONMMUT009540.2	11:49086027-49087163	1137	61	16	7.73741	1.43502	1.79693	0.00491841	0.141009	-
NONMMUT019901.2	14:21272963-21275051	2089	67	17	4.62552	0.829881	1.84479	0.00498163	0.142684	-
NONMMUT022734.2	15:10268991-10273789	4799	44	109	1.32229	2.31619	-1.44256	0.00509378	0.145756	-
NONMMUT009046.2	11:29452928-29456170	3243	38	8	1.68991	0.25156	2.11413	0.00522805	0.149169	-
NONMMUT034466.2	19:32543318-32558092	1367	39	8	4.11456	0.596789	2.1516	0.00522805	0.149169	-
NONMMUT039119.2	2:112391205-112393102	1898	39	8	2.96344	0.429826	2.1516	0.00522805	0.149169	-
NONMMUT006539.2	10:82613619-82616814	2368	7	26	0.426338	1.11967	-2.02684	0.00525705	0.149711	-
NONMMUT038404.2	2:90804260-90804576	317	7	26	3.18476	8.36394	-2.02684	0.00525705	0.149711	-
NONMMUT067818.2	8:128453355-128462667	2365	117	35	7.13477	1.50917	1.60727	0.00530396	0.150902	-
NONMMUT011169.2	11:84233851-84236786	2936	106	31	5.20685	1.07672	1.63993	0.00532841	0.151454	-
ENSMUST00000188038	7:39552501-39580589	16021	524	1125	4.71701	7.1608	-1.23609	0.00541128	0.153663	-
NONMMUT024914.2	15:98567324-98570864	3428	44	10	1.85113	0.297476	2.00371	0.00543482	0.153746	-
NONMMUT058422.2	6:113428142-113437636	1219	44	10	5.20563	0.836544	2.00371	0.00543482	0.153746	-
NONMMUT069928.2	9:72106139-72108684	2546	51	122	2.88894	4.88653	-1.39212	0.00542078	0.153746	-
NONMMUT073888.2	X:134080477-134085485	2094	44	10	3.0304	0.486986	2.00371	0.00543482	0.153746	-
NONMMUT008655.2	11:16752342-16755821	3480	801	1708	33.1954	50.0504	-1.22624	0.00551587	0.155891	-
ENSMUST00000180613	12:32821872-32826904	5003	610	209	17.5843	4.26005	1.4115	0.00560921	0.158379	-
NONMMUT113867.1	3:115702575-115704072	1498	6	23	0.577675	1.56571	-2.07233	0.005665	0.159803	-
NONMMUT030791.2	17:81383054-81386976	3923	121	37	4.44827	0.961794	1.5756	0.00570368	0.160743	-
NONMMUT014453.2	12:69159295-69159591	297	258164	542951	125362	186424	-1.20634	0.00579613	0.163194	-
NONMMUT003340.2	1:159268618-159271742	3125	113	34	5.215	1.1095	1.59892	0.00598727	0.168417	-
NONMMUT061937.2	7:67231239-67234042	2804	137	42	7.04641	1.52746	1.57191	0.00600521	0.168762	-
ENSMUST00000181403	13:64248700-64268148	1805	13	40	1.03869	2.25986	-1.75531	0.00601101	0.168766	-
MSTRG.9576.1	13:52571111-52572886	1740	23	4	1.90635	0.23441	2.38986	0.00609066	0.169409	-
NONMMUT002544.2	1:130739980-130764214	638	24	4	5.42516	0.639301	2.45125	0.00609066	0.169409	-
NONMMUT002919.2	1:137898605-137935326	4593	24	4	0.753593	0.0888034	2.45125	0.00609066	0.169409	-
NONMMUT002928.2	1:137935335-137937346	2012	24	4	1.7203	0.202721	2.45125	0.00609066	0.169409	-
NONMMUT025998.2	16:23527520-23560057	609	5	21	1.184	3.51641	-2.20428	0.00609066	0.169409	-
NONMMUT033507.2	19:4760112-4761342	1231	5	21	0.58575	1.73964	-2.20428	0.00609066	0.169409	-
NONMMUT035928.2	2:18080508-18085221	4714	197	64	6.02701	1.38449	1.48824	0.00604799	0.169409	-
NONMMUT036956.2	2:37798996-37800123	1128	24	4	3.06849	0.36159	2.45125	0.00609066	0.169409	-
NONMMUT058167.2	6:98928862-98930077	1216	24	4	2.84643	0.335423	2.45125	0.00609066	0.169409	-
NONMMUT114628.1	4:8647797-8648967	1171	5	21	0.615762	1.82877	-2.20428	0.00609066	0.169409	-
ENSMUST00000186500	19:11480205-11484535	4331	32	6	1.06558	0.141278	2.28119	0.00617918	0.171392	-
NONMMUT031311.2	18:4681083-4682868	1786	32	6	2.58401	0.342594	2.28119	0.00617918	0.171392	-
NONMMUT074615.2	X:163926798-163930296	3499	32	6	1.31896	0.174871	2.28119	0.00617918	0.171392	-
NONMMUT038185.2	2:80516104-80517894	1791	29	75	2.33523	4.27037	-1.50464	0.00624439	0.17304	-
NONMMUT037304.2	2:52915275-52919307	4033	122	38	4.36272	0.960852	1.549	0.00635363	0.175904	-
ENSMUST00000129551	7:48877958-48885961	797	1	12	0.180943	1.53536	-3.71882	0.00646119	0.177055	-
ENSMUST00000186535	16:50725625-50732728	2896	10	33	0.497998	1.16203	-1.85628	0.0064317	0.177055	-
ENSMUST00000187315	9:88854674-88858588	3164	14	1	0.638132	0.0322376	3.67319	0.00646119	0.177055	-
NONMMUT006090.2	10:69689084-69690176	1093	1	12	0.131941	1.11957	-3.71882	0.00646119	0.177055	-
NONMMUT012511.2	11:109011680-109012118	439	3	18	0.9855	4.18123	-2.71884	0.00648419	0.177055	-
NONMMUT015536.2	12:105613544-105614681	1138	14	1	1.77421	0.0896308	3.67319	0.00646119	0.177055	-
NONMMUT027742.2	16:92609058-92612578	3521	14	1	0.573431	0.028969	3.67319	0.00646119	0.177055	-
NONMMUT027916.2	16:97958340-97959162	823	20	3	3.50475	0.371734	2.60312	0.00648419	0.177055	-
NONMMUT033081.2	18:75358649-75367076	2793	1	12	0.0516332	0.438126	-3.71882	0.00646119	0.177055	-
NONMMUT040290.2	2:145866961-145870127	3167	20	3	0.91077	0.0966015	2.60312	0.00648419	0.177055	-
NONMMUT045059.2	3:122015033-122016753	1721	3	18	0.251386	1.06656	-2.71884	0.00648419	0.177055	-
NONMMUT066421.2	8:84893337-84893739	292	14	1	6.91455	0.349315	3.67319	0.00646119	0.177055	-
NONMMUT066797.2	8:94819838-94821578	1741	14	1	1.15971	0.058587	3.67319	0.00646119	0.177055	-
NONMMUT088240.1	12:34699956-34700928	973	14	1	2.07508	0.10483	3.67319	0.00646119	0.177055	-
NONMMUT116504.1	4:32559681-32571709	2183	64	17	4.22816	0.794146	1.77871	0.00647665	0.177055	-
NONMMUT003947.2	1:178191087-178194151	3065	38	92	1.78806	3.06094	-1.40943	0.00656108	0.17899	-
ENSMUST00000181485	16:30008667-30021430	2430	2	15	0.118693	0.629474	-3.04076	0.00671687	0.182739	-
ENSMUST00000201213	5:150570833-150571098	266	17	2	9.21719	0.76668	2.95379	0.00671687	0.182739	-
NONMMUT034067.2	19:18638351-18640279	1929	17	2	1.27101	0.105722	2.95379	0.00671687	0.182739	-
NONMMUT003535.2	1:164148576-164152217	1241	29	5	3.37018	0.410857	2.40227	0.00677294	0.184097	-
NONMMUT030807.2	17:81625851-81628706	2856	90	27	4.54476	0.964065	1.60316	0.00681836	0.185163	-
ENSMUST00000181020	X:103493558-103506425	3802	66	18	2.50355	0.482788	1.74067	0.00687235	0.18629	-
NONMMUT013285.2	12:4817561-4818304	744	67	18	12.9875	2.46715	1.76236	0.00687235	0.18629	-
NONMMUT028951.2	17:28435793-28437075	1283	79	23	8.88022	1.82808	1.64642	0.00702412	0.190231	-
NONMMUT019212.2	13:108196343-108199280	2938	34	7	1.66898	0.242958	2.14634	0.00706902	0.191274	-
ENSMUST00000194483	1:137949422-137954643	5222	40	9	1.10471	0.175758	2.01816	0.00717061	0.193671	-
NONMMUT054186.2	5:118763302-118764659	1358	40	9	4.24802	0.675855	2.01816	0.00717061	0.193671	-
NONMMUT028950.2	17:28424760-28426428	1669	87	26	7.51774	1.5886	1.6087	0.00721825	0.194782	-
NONMMUT008656.2	11:16758310-16762518	4209	949	1960	32.5171	47.4871	-1.18018	0.00730754	0.197013	-
NONMMUT002979.2	1:139174123-139176037	1915	62	140	4.66927	7.45517	-1.30889	0.00746573	0.201096	-
NONMMUT022648.2	15:6642326-6643971	1646	31	6	2.71617	0.371734	2.23539	0.00782908	0.210693	-
NONMMUT071570.2	9:13308214-13311034	2821	12	36	0.61348	1.30135	-1.71877	0.00788204	0.211927	-
NONMMUT016268.2	13:6592197-6595160	2964	36	8	1.75165	0.27524	2.03611	0.00792108	0.212725	-
NONMMUT100807.1	17:23743235-23754066	4842	280	96	8.33984	2.02184	1.41051	0.00792596	0.212725	-
ENSMUST00000133125	X:96239926-96243636	2771	39	92	2.02981	3.38571	-1.37196	0.00801139	0.214132	-
ENSMUST00000136632	19:4446813-4448332	1422	10	0	1.01421	0	Inf	0.00823669	0.214132	-
ENSMUST00000152109	X:53055770-53057188	698	10	0	2.06619	0	Inf	0.00823669	0.214132	-
ENSMUST00000160950	9:74848463-74891476	2740	10	0	0.526352	0	Inf	0.00823669	0.214132	-
ENSMUST00000173314	19:5795691-5797464	556	25	63	6.48465	11.5548	-1.46724	0.00801233	0.214132	-
ENSMUST00000182408	7:92740706-92741459	669	10	0	2.15576	0	Inf	0.00823669	0.214132	-
ENSMUST00000186007	17:52149289-52163048	587	10	0	2.45691	0	Inf	0.00823669	0.214132	-
ENSMUST00000189594	1:182287990-182303325	2607	10	0	0.553204	0	Inf	0.00823669	0.214132	-
ENSMUST00000200016	5:65410651-65413027	2377	5	20	0.303348	0.858012	-2.13387	0.00823126	0.214132	-
MSTRG.38720.1	9:106226964-106228734	1749	10	0	0.824587	0	Inf	0.00823669	0.214132	-
NONMMUT003300.2	1:156992573-157018764	13754	10	0	0.104857	0	Inf	0.00823669	0.214132	-
NONMMUT005092.2	10:26304195-26307625	3431	10	0	0.420345	0	Inf	0.00823669	0.214132	-
NONMMUT007872.2	10:122387943-122405449	1697	10	0	0.849855	0	Inf	0.00823669	0.214132	-
NONMMUT007883.2	10:122387943-122405449	1626	10	0	0.886964	0	Inf	0.00823669	0.214132	-
NONMMUT013907.2	12:33374393-33376397	2005	22	4	1.58246	0.203428	2.32573	0.00823126	0.214132	-
NONMMUT023559.2	15:57974616-57976238	717	10	0	2.01144	0	Inf	0.00823669	0.214132	-
NONMMUT024924.2	15:98831699-98832478	780	22	4	4.06773	0.522915	2.32573	0.00823126	0.214132	-
NONMMUT029131.2	17:32354067-32354702	636	5	20	1.13374	3.20675	-2.13387	0.00823126	0.214132	-
NONMMUT030801.2	17:81554389-81556703	2315	80	24	4.98386	1.05721	1.60316	0.00816603	0.214132	-
NONMMUT032273.2	18:46630667-46643019	4092	10	0	0.352445	0	Inf	0.00823669	0.214132	-
NONMMUT033805.2	19:8756368-8756920	553	10	0	2.60796	0	Inf	0.00823669	0.214132	-
NONMMUT040350.2	2:147944025-147947542	1426	131	278	13.2488	19.8803	-1.21933	0.00818658	0.214132	-
NONMMUT056449.2	6:38445359-38447049	1691	10	0	0.85287	0	Inf	0.00823669	0.214132	-
NONMMUT057766.2	6:86483382-86488143	667	10	0	2.16222	0	Inf	0.00823669	0.214132	-
NONMMUT064568.2	8:10878900-10880044	454	10	0	3.17666	0	Inf	0.00823669	0.214132	-
NONMMUT067398.2	8:119422912-119429232	1160	4	20	0.497281	1.75819	-2.4558	0.00823126	0.214132	-
NONMMUT073226.2	X:95159096-95160856	1761	5	20	0.409459	1.15815	-2.13387	0.00823126	0.214132	-
NONMMUT073454.2	X:103447722-103482406	2828	10	0	0.509973	0	Inf	0.00823669	0.214132	-
NONMMUT074393.2	X:152297649-152327244	1385	10	0	1.0413	0	Inf	0.00823669	0.214132	-
NONMMUT081529.1	10:9552348-9553869	1522	10	0	0.947571	0	Inf	0.00823669	0.214132	-
NONMMUT088232.1	12:34664954-34665681	728	10	0	1.98105	0	Inf	0.00823669	0.214132	-
NONMMUT105194.1	19:16064129-16091186	2560	10	0	0.563361	0	Inf	0.00823669	0.214132	-
NONMMUT116405.1	4:24234269-24235024	756	10	0	1.90768	0	Inf	0.00823669	0.214132	-
NONMMUT120514.1	5:53264224-53266928	782	10	0	1.84425	0	Inf	0.00823669	0.214132	-
NONMMUT132805.1	9:71168693-71208169	2533	10	0	0.569366	0	Inf	0.00823669	0.214132	-
NONMMUT136769.1	X:17509423-17510950	1528	10	0	0.94385	0	Inf	0.00823669	0.214132	-
NONMMUT005989.2	10:67179980-67183950	3971	26	65	0.944265	1.66921	-1.45574	0.0083759	0.217562	-
NONMMUT008657.2	11:16815391-16817644	2254	215	447	13.7565	20.2233	-1.18975	0.008384	0.217583	-
NONMMUT048575.2	4:108228592-108230815	2224	41	96	2.65873	4.40186	-1.36122	0.00849975	0.220395	-
NONMMUT067214.2	8:111153310-111155882	2573	164	344	9.19242	13.6338	-1.20252	0.00855196	0.221557	-
NONMMUT022531.2	14:122686316-122688378	2063	13	38	0.908792	1.87839	-1.68132	0.00856468	0.221694	-
NONMMUT026775.2	16:45205325-45216846	1163	24	61	2.97614	5.34871	-1.47959	0.00860932	0.222656	-
NONMMUT026581.2	16:38768173-38768848	676	39	9	8.32042	1.35771	1.98164	0.00873281	0.22548	-
NONMMUT063089.2	7:105371211-105373718	2508	7	24	0.402539	0.97585	-1.91137	0.00874119	0.22548	-
NONMMUT071726.2	X:7697177-7698116	940	7	24	1.07401	2.60365	-1.91137	0.00874119	0.22548	-
NONMMUT039839.2	2:129828481-129832271	3791	9	29	0.342388	0.780086	-1.82185	0.00882713	0.227304	-
NONMMUT127194.1	7:65792132-65798125	1257	9	29	1.03261	2.35267	-1.82185	0.00882713	0.227304	-
NONMMUT022049.2	14:102976806-102980522	3717	1013	369	39.3045	10.1235	1.32314	0.00888226	0.228527	-
NONMMUT004915.2	10:20214030-20215285	1256	16	45	1.83723	3.6536	-1.62563	0.00893818	0.229767	-
NONMMUT074531.2	X:159607986-159608323	338	85	184	36.2683	55.5136	-1.24798	0.00898774	0.230843	-
NONMMUT031919.2	18:34772643-34773738	1096	3	17	0.39474	1.58177	-2.63641	0.00905461	0.231961	-
NONMMUT059912.2	7:10487226-10489826	2601	3	17	0.166334	0.666521	-2.63641	0.00905461	0.231961	-
NONMMUT100691.1	17:17191031-17192176	1146	19	3	2.3911	0.266961	2.52913	0.00905461	0.231961	-
ENSMUST00000131176	6:128992952-129008040	2299	41	10	2.572	0.443561	1.90184	0.00950358	0.243254	-
NONMMUT044047.2	3:90356139-90361551	3793	159	54	6.0456	1.45182	1.42418	0.00952584	0.243615	-
ENSMUST00000139718	19:4125959-4131726	1013	2	14	0.284722	1.40936	-2.94126	0.00978697	0.247746	-
ENSMUST00000181819	3:95217457-95226658	956	2	14	0.301698	1.49339	-2.94126	0.00978697	0.247746	-
ENSMUST00000189675	18:6490155-6491124	670	16	2	3.44412	0.304384	2.86633	0.00978697	0.247746	-
ENSMUST00000198455	5:143329308-143330950	1643	2	14	0.175547	0.86895	-2.94126	0.00978697	0.247746	-
ENSMUST00000205558	7:78777290-78778366	1077	16	2	2.14258	0.189357	2.86633	0.00978697	0.247746	-
MSTRG.33927.1	7:97152285-97155895	3587	106	34	4.26186	0.966596	1.50665	0.00970473	0.247746	-
NONMMUT023433.2	15:50686863-50689811	2943	16	2	0.784085	0.0692956	2.86633	0.00978697	0.247746	-
NONMMUT023751.2	15:63946905-63948177	1273	69	20	7.81714	1.60212	1.65282	0.00970373	0.247746	-
NONMMUT025403.2	16:8688726-8689731	1006	2	14	0.286703	1.41917	-2.94126	0.00978697	0.247746	-
NONMMUT032996.2	18:73796450-73815438	1782	16	2	1.29493	0.114443	2.86633	0.00978697	0.247746	-
NONMMUT039451.2	2:120870556-120873151	2596	10	31	0.555548	1.21774	-1.76606	0.00976531	0.247746	-
NONMMUT073646.2	X:107293827-107296172	2346	16	2	0.983615	0.0869297	2.86633	0.00978697	0.247746	-
ENSMUST00000135132	11:5915315-5916731	480	13	1	3.90591	0.2125	3.56628	0.00998336	0.247881	-
ENSMUST00000178331	12:3235526-3238273	812	6	22	1.06571	2.76293	-2.00822	0.00983892	0.247881	-
ENSMUST00000181070	3:121531619-121536206	3660	13	1	0.512251	0.0278688	3.56628	0.00998336	0.247881	-
ENSMUST00000194539	1:171688311-171690014	1704	13	1	1.10026	0.0598591	3.56628	0.00998336	0.247881	-
ENSMUST00000199660	5:22553915-22557363	3449	6	22	0.250901	0.650477	-2.00822	0.00983892	0.247881	-
ENSMUST00000200359	5:65476505-65478061	1557	6	22	0.555785	1.44091	-2.00822	0.00983892	0.247881	-
NONMMUT007913.2	10:122399869-122412039	6516	65	141	1.43866	2.20667	-1.25099	0.00985935	0.247881	-
NONMMUT011667.2	11:95837884-95842160	4171	116	38	4.01091	0.929062	1.47624	0.00991534	0.247881	-
NONMMUT019025.2	13:104817236-104834265	341	13	1	5.49806	0.29912	3.56628	0.00998336	0.247881	-
NONMMUT025917.2	16:22059016-22060392	1377	13	1	1.36154	0.074074	3.56628	0.00998336	0.247881	-
NONMMUT028073.2	17:6447494-6448849	1356	13	1	1.38262	0.0752212	3.56628	0.00998336	0.247881	-
NONMMUT029189.2	17:33382988-33386137	3143	1	11	0.0458834	0.356903	-3.59333	0.00998336	0.247881	-
NONMMUT030286.2	17:66092529-66094030	1502	1	11	0.096013	0.746836	-3.59333	0.00998336	0.247881	-
NONMMUT036875.2	2:35455483-35457933	2451	13	1	0.764928	0.0416156	3.56628	0.00998336	0.247881	-
NONMMUT037122.2	2:45053788-45057542	3755	163	55	6.2604	1.49366	1.43356	0.00985935	0.247881	-
NONMMUT039766.2	2:128851672-128854260	2589	1	11	0.0557016	0.433274	-3.59333	0.00998336	0.247881	-
NONMMUT043086.2	3:54378484-54382319	3836	13	1	0.488748	0.0265902	3.56628	0.00998336	0.247881	-
NONMMUT050715.2	4:150478732-150480171	1440	6	22	0.600943	1.55798	-2.00822	0.00983892	0.247881	-
NONMMUT052486.2	5:65349469-65350245	777	1	11	0.1856	1.44369	-3.59333	0.00998336	0.247881	-
NONMMUT070815.2	9:105856070-105861988	1427	1	11	0.101059	0.786088	-3.59333	0.00998336	0.247881	-
NONMMUT090492.1	13:98316423-98324416	2780	1	11	0.0518747	0.403506	-3.59333	0.00998336	0.247881	-
NONMMUT098986.1	16:77610492-77617687	7196	97	205	1.94404	2.9051	-1.21337	0.00992421	0.247881	-
NONMMUT136915.1	X:50555745-50635322	4994	13	1	0.375418	0.0204245	3.56628	0.00998336	0.247881	-
MSTRG.19253.1	19:39662332-39677252	2614	98	207	5.40686	8.07539	-1.21259	0.0100374	0.249015	-
NONMMUT029512.2	17:36018461-36020701	2241	63	18	4.05438	0.81908	1.67356	0.0100812	0.249894	-
ENSMUST00000193193	9:108567533-108569174	1642	13	37	1.1418	2.29788	-1.64284	0.0102339	0.25347	-
NONMMUT002212.2	1:105846126-105847558	1433	50	14	5.03211	0.996291	1.70268	0.010439	0.258122	-
NONMMUT011771.2	11:96944281-96966805	4566	16	44	0.505379	0.982682	-1.5932	0.010439	0.258122	-
NONMMUT122469.1	6:72744025-72749994	1674	40	91	3.44613	5.54352	-1.31967	0.0105227	0.259975	-
NONMMUT070113.2	9:77842697-77851878	554	58	127	15.0988	23.3772	-1.26452	0.0105514	0.260469	-
ENSMUST00000195842	1:80747222-80749054	1833	37	9	2.91117	0.500715	1.90569	0.0106445	0.262116	-
NONMMUT062658.2	7:90042697-90043916	1220	38	9	4.49212	0.752304	1.94417	0.0106445	0.262116	-
NONMMUT069379.2	9:59791958-59794357	2400	38	9	2.2835	0.382421	1.94417	0.0106445	0.262116	-
NONMMUT071969.2	X:20398665-20400851	2187	292	105	19.2557	4.89597	1.34178	0.0108629	0.267274	-
ENSMUST00000145803	X:103569568-103616863	2478	14	39	0.81479	1.60494	-1.61187	0.0109252	0.268363	-
NONMMUT115606.1	4:127077383-127124374	4977	45	12	1.30397	0.245868	1.77311	0.0109252	0.268363	-
NONMMUT105957.1	19:20527382-20555795	1831	24	59	1.89036	3.28597	-1.4315	0.0109401	0.26851	-
NONMMUT071190.2	9:113837134-113839846	2713	32	7	1.70108	0.263108	2.05888	0.0110351	0.270619	-
ENSMUST00000181147	17:84954967-84957710	853	31	74	5.24129	8.8467	-1.38906	0.0111048	0.27108	-
NONMMUT028435.2	17:17832954-17834631	1678	5	19	0.429713	1.15468	-2.0599	0.0111532	0.27108	-
NONMMUT036231.2	2:25475305-25478168	580	5	19	1.2432	3.34062	-2.0599	0.0111532	0.27108	-
NONMMUT041625.2	2:174098090-174099770	1681	5	19	0.428946	1.15262	-2.0599	0.0111532	0.27108	-
NONMMUT046062.2	4:6925937-6928517	2581	163	56	9.10802	2.21258	1.40756	0.0111538	0.27108	-
NONMMUT046695.2	4:34949075-34950272	1198	21	4	2.52806	0.340462	2.25862	0.0111532	0.27108	-
NONMMUT051023.2	4:155944199-155945705	1507	4	19	0.382778	1.28571	-2.38183	0.0111532	0.27108	-
NONMMUT063926.2	7:131392055-131394482	2428	4	19	0.237581	0.798006	-2.38183	0.0111532	0.27108	-
NONMMUT107018.1	2:52378623-52390303	2312	4	19	0.249501	0.838044	-2.38183	0.0111532	0.27108	-
NONMMUT121651.1	5:146805147-146809733	2344	21	4	1.29207	0.174008	2.25862	0.0111532	0.27108	-
NONMMUT135347.1	9:107558811-107568416	5919	4	19	0.0974567	0.327346	-2.38183	0.0111532	0.27108	-
NONMMUT005573.2	10:51526340-51531159	1233	27	5	3.15813	0.413523	2.29919	0.0112999	0.274184	-
NONMMUT120935.1	5:104805760-104806671	912	27	5	4.26971	0.559072	2.29919	0.0112999	0.274184	-
NONMMUT007086.2	10:99233066-99234572	1413	18	48	1.83721	3.46416	-1.54883	0.011551	0.27982	-
NONMMUT007357.2	10:111595708-111611521	1540	19	48	1.77935	3.17848	-1.47083	0.011551	0.27982	-
NONMMUT072878.2	X:74452718-74456539	3822	83	174	3.13194	4.64255	-1.20171	0.0118487	0.2868	-
NONMMUT021253.2	14:63664448-63666180	1733	34	8	2.82946	0.470751	1.95365	0.0120503	0.290737	-
NONMMUT023434.2	15:50725641-50728369	2729	34	8	1.7968	0.298941	1.95365	0.0120503	0.290737	-
NONMMUT054863.2	5:136266414-136267616	1203	34	8	4.07602	0.678147	1.95365	0.0120503	0.290737	-
NONMMUT118172.1	5:31559217-31561528	2312	10	30	0.62379	1.32323	-1.71877	0.0120503	0.290737	-
NONMMUT020621.2	14:46880382-46882799	1850	48	104	3.74194	5.73272	-1.24928	0.0121979	0.29406	-
NONMMUT008309.2	11:3646129-3647526	1398	66	20	6.80865	1.45887	1.58868	0.012337	0.296695	-
NONMMUT039921.2	2:131010879-131012371	1493	24	58	2.31832	3.96156	-1.40683	0.012337	0.296695	-
NONMMUT067380.2	8:117681622-117693198	3565	36	81	1.45635	2.31698	-1.30374	0.0123276	0.296695	-
ENSMUST00000197370	3:129527467-129532109	655	44	98	9.68803	15.2575	-1.28909	0.0124029	0.29804	-
ENSMUST00000140267	19:4125959-4131727	939	8	25	1.22873	2.71505	-1.77765	0.0126199	0.302767	-
NONMMUT063473.2	7:121062852-121063945	1094	29	6	3.82303	0.5593	2.13918	0.0126199	0.302767	-
ENSMUST00000093873	9:35116728-35130922	2402	3	16	0.180114	0.679276	-2.54893	0.0126869	0.302913	-
NONMMUT002252.2	1:107590013-107592368	2356	18	3	1.10186	0.129854	2.45113	0.0126869	0.302913	-
NONMMUT003870.2	1:173420604-173455595	696	18	3	3.72986	0.439564	2.45113	0.0126869	0.302913	-
NONMMUT016344.2	13:10120484-10360847	2503	3	16	0.172846	0.651866	-2.54893	0.0126869	0.302913	-
NONMMUT017984.2	13:64248745-64268138	737	3	16	0.587021	2.21387	-2.54893	0.0126869	0.302913	-
NONMMUT064587.2	8:11477972-11480771	2343	18	3	1.10797	0.130575	2.45113	0.0126869	0.302913	-
NONMMUT070465.2	9:94873274-94876513	3240	78	25	3.47195	0.786862	1.50772	0.0128405	0.306335	-
ENSMUST00000047953	6:148944867-148947121	1729	9	0	0.750718	0	Inf	0.01412	0.306482	-
ENSMUST00000125396	18:77793259-77796390	2355	9	0	0.551164	0	Inf	0.01412	0.306482	-
ENSMUST00000126967	2:20969054-20969997	854	0	8	0	0.955282	Inf	0.01412	0.306482	-
ENSMUST00000130892	5:110167508-110176504	1250	0	8	0	0.652649	Inf	0.01412	0.306482	-
ENSMUST00000131275	11:96345481-96347923	2315	8	0	0.498393	0	Inf	0.01412	0.306482	-
ENSMUST00000137168	3:105966115-105976411	1580	0	8	0	0.516336	Inf	0.01412	0.306482	-
ENSMUST00000139492	2:84501171-84531322	529	8	0	2.18106	0	Inf	0.01412	0.306482	-
ENSMUST00000153113	10:39721413-39731967	1756	9	0	0.739175	0	Inf	0.01412	0.306482	-
ENSMUST00000155681	11:120185400-120188751	2615	0	8	0	0.311973	Inf	0.01412	0.306482	-
ENSMUST00000159884	6:87672430-87681024	2822	0	8	0	0.28909	Inf	0.01412	0.306482	-
ENSMUST00000174530	12:20990459-21200919	1609	0	8	0	0.50703	Inf	0.01412	0.306482	-
ENSMUST00000180869	1:186749396-186752921	1275	8	0	0.904926	0	Inf	0.01412	0.306482	-
ENSMUST00000180967	16:93792150-93794888	1553	8	0	0.742937	0	Inf	0.01412	0.306482	-
ENSMUST00000181064	6:88719241-88724501	2098	8	0	0.549943	0	Inf	0.01412	0.306482	-
ENSMUST00000181220	15:81800791-81802613	1115	9	0	1.16412	0	Inf	0.01412	0.306482	-
ENSMUST00000181291	17:23743234-23750915	1798	9	0	0.721909	0	Inf	0.01412	0.306482	-
ENSMUST00000181492	7:81528792-81531498	720	0	8	0	1.13307	Inf	0.01412	0.306482	-
ENSMUST00000181524	1:136683396-136690804	413	9	0	3.14284	0	Inf	0.01412	0.306482	-
ENSMUST00000185221	5:100210692-100218049	1107	8	0	1.04226	0	Inf	0.01412	0.306482	-
ENSMUST00000185416	8:68099492-68121313	635	8	0	1.81698	0	Inf	0.01412	0.306482	-
ENSMUST00000187561	1:137898595-137899729	1135	9	0	1.14361	0	Inf	0.01412	0.306482	-
ENSMUST00000191157	7:109998376-110006646	617	9	0	2.10371	0	Inf	0.01412	0.306482	-
ENSMUST00000194223	3:61358549-61361897	3349	9	0	0.387576	0	Inf	0.01412	0.306482	-
ENSMUST00000194945	1:180376444-180379514	3071	31	7	1.45582	0.232436	2.01308	0.01381	0.306482	-
ENSMUST00000197184	5:107254338-107256504	2167	8	0	0.532432	0	Inf	0.01412	0.306482	-
ENSMUST00000199221	5:111329738-111330544	807	8	0	1.42972	0	Inf	0.01412	0.306482	-
ENSMUST00000203858	6:115675968-115677780	1813	9	0	0.715936	0	Inf	0.01412	0.306482	-
NONMMUT001753.2	1:85103004-85266099	2856	9	0	0.454479	0	Inf	0.01412	0.306482	-
NONMMUT002747.2	1:135501731-135503395	1665	9	0	0.779575	0	Inf	0.01412	0.306482	-
NONMMUT003825.2	1:172195452-172197326	1875	6	21	0.461524	1.14213	-1.9411	0.0130055	0.306482	-
NONMMUT004757.2	10:13299295-13301437	2143	8	0	0.538395	0	Inf	0.01412	0.306482	-
NONMMUT005570.2	10:51486886-51488550	1665	8	0	0.692961	0	Inf	0.01412	0.306482	-
NONMMUT007373.2	10:111596584-111610966	3371	8	0	0.342267	0	Inf	0.01412	0.306482	-
NONMMUT007375.2	10:111596584-111610966	3368	8	0	0.342571	0	Inf	0.01412	0.306482	-
NONMMUT008220.2	11:3125589-3159576	715	8	0	1.61368	0	Inf	0.01412	0.306482	-
NONMMUT008947.2	11:24088270-24089379	1110	8	0	1.03944	0	Inf	0.01412	0.306482	-
NONMMUT009477.2	11:46368071-46374979	6724	8	0	0.171591	0	Inf	0.01412	0.306482	-
NONMMUT010697.2	11:75161380-75164507	3128	31	7	1.42929	0.2282	2.01308	0.01381	0.306482	-
NONMMUT012669.2	11:114720380-114720975	596	31	7	7.50138	1.19767	2.01308	0.01381	0.306482	-
NONMMUT013718.2	12:25187514-25189614	1566	8	0	0.736769	0	Inf	0.01412	0.306482	-
NONMMUT016040.2	12:112746814-112748488	1395	8	0	0.827083	0	Inf	0.01412	0.306482	-
NONMMUT016532.2	13:19401466-19403090	1043	8	0	1.10621	0	Inf	0.01412	0.306482	-
NONMMUT017128.2	13:41236157-41242451	1812	0	8	0	0.450227	Inf	0.01412	0.306482	-
NONMMUT019288.2	13:111420072-111421942	1871	0	8	0	0.436029	Inf	0.01412	0.306482	-
NONMMUT019625.2	14:8210978-8212084	994	8	0	1.16074	0	Inf	0.01412	0.306482	-
NONMMUT023604.2	15:59076744-59079022	2279	83	27	5.25242	1.20815	1.48634	0.0135127	0.306482	-
NONMMUT024247.2	15:80043443-80044951	1150	8	0	1.00329	0	Inf	0.01412	0.306482	-
NONMMUT024647.2	15:90511092-90512534	1443	9	0	0.899509	0	Inf	0.01412	0.306482	-
NONMMUT025058.2	15:100730481-100732720	2139	8	0	0.539402	0	Inf	0.01412	0.306482	-
NONMMUT028002.2	17:4908267-4913392	1002	8	0	1.15148	0	Inf	0.01412	0.306482	-
NONMMUT028312.2	17:13758349-13760320	1313	0	8	0	0.621333	Inf	0.01412	0.306482	-
NONMMUT029640.2	17:39842995-39847253	3743	9	0	0.346779	0	Inf	0.01412	0.306482	-
NONMMUT031128.2	17:90800997-90803059	2063	9	0	0.629177	0	Inf	0.01412	0.306482	-
NONMMUT032087.2	18:38239573-38250187	653	9	0	1.98774	0	Inf	0.01412	0.306482	-
NONMMUT034352.2	19:29067252-29069468	807	0	8	0	1.01092	Inf	0.01412	0.306482	-
NONMMUT034500.2	19:33099462-33102313	923	8	0	1.25003	0	Inf	0.01412	0.306482	-
NONMMUT036415.2	2:27441978-27444194	2104	8	0	0.548375	0	Inf	0.01412	0.306482	-
NONMMUT036896.2	2:36192247-36193614	1086	8	0	1.06241	0	Inf	0.01412	0.306482	-
NONMMUT039137.2	2:113444877-113446109	1233	8	0	0.935751	0	Inf	0.01412	0.306482	-
NONMMUT039651.2	2:126669929-126671655	1727	34	76	2.83929	4.48765	-1.29427	0.01288	0.306482	-
NONMMUT039729.2	2:128298663-128429351	2797	9	0	0.464066	0	Inf	0.01412	0.306482	-
NONMMUT040503.2	2:151865315-151980176	1460	0	8	0	0.558774	Inf	0.01412	0.306482	-
NONMMUT041113.2	2:164913979-164919956	975	0	8	0	0.836729	Inf	0.01412	0.306482	-
NONMMUT042825.2	3:41477047-41528490	2389	8	0	0.482955	0	Inf	0.01412	0.306482	-
NONMMUT044336.2	3:97284908-97297778	1536	9	0	0.845047	0	Inf	0.01412	0.306482	-
NONMMUT045051.2	3:121896129-121903361	4767	71	22	2.14803	0.47063	1.5565	0.013145	0.306482	-
NONMMUT045570.2	3:142882495-142894644	3095	0	8	0	0.26359	Inf	0.01412	0.306482	-
NONMMUT048369.2	4:102289493-102292551	2995	8	0	0.385236	0	Inf	0.01412	0.306482	-
NONMMUT050993.2	4:155769350-155770836	1408	9	0	0.921869	0	Inf	0.01412	0.306482	-
NONMMUT053075.2	5:90983118-90985943	2826	9	0	0.459304	0	Inf	0.01412	0.306482	-
NONMMUT053078.2	5:91251680-91253524	1845	9	0	0.703519	0	Inf	0.01412	0.306482	-
NONMMUT054387.2	5:122995714-122998312	1307	0	8	0	0.624186	Inf	0.01412	0.306482	-
NONMMUT055274.2	5:146645690-146652665	6243	9	0	0.207912	0	Inf	0.01412	0.306482	-
NONMMUT055536.2	5:151367720-151368443	724	0	8	0	1.12681	Inf	0.01412	0.306482	-
NONMMUT055995.2	6:27841610-27844320	2711	0	8	0	0.300926	Inf	0.01412	0.306482	-
NONMMUT061277.2	7:48724087-48748318	1066	8	0	1.08235	0	Inf	0.01412	0.306482	-
NONMMUT062630.2	7:89426283-89432940	3259	9	0	0.398279	0	Inf	0.01412	0.306482	-
NONMMUT062882.2	7:98904268-98907902	2531	9	0	0.512838	0	Inf	0.01412	0.306482	-
NONMMUT062985.2	7:101339491-101347723	6741	8	0	0.171159	0	Inf	0.01412	0.306482	-
NONMMUT062995.2	7:101576970-101578763	1794	9	0	0.723518	0	Inf	0.01412	0.306482	-
NONMMUT064012.2	7:134952121-134955089	2969	8	0	0.388609	0	Inf	0.01412	0.306482	-
NONMMUT064449.2	8:4325233-4327693	2461	19	47	1.11345	1.94753	-1.44045	0.0133358	0.306482	-
NONMMUT064889.2	8:22398484-22399595	971	8	0	1.18824	0	Inf	0.01412	0.306482	-
NONMMUT065940.2	8:69576061-69585095	206	9	0	6.30093	0	Inf	0.01412	0.306482	-
NONMMUT066423.2	8:84894028-84900025	224	8	0	5.15081	0	Inf	0.01412	0.306482	-
NONMMUT066485.2	8:86063002-86063874	757	0	8	0	1.07769	Inf	0.01412	0.306482	-
NONMMUT067378.2	8:117646830-117648466	1200	0	8	0	0.679842	Inf	0.01412	0.306482	-
NONMMUT070862.2	9:106688082-106691449	3368	597	226	25.5639	6.84283	1.2676	0.0134132	0.306482	-
NONMMUT071407.2	9:120869852-120872512	1388	8	0	0.831254	0	Inf	0.01412	0.306482	-
NONMMUT071518.2	9:123138466-123139641	1176	9	0	1.10373	0	Inf	0.01412	0.306482	-
NONMMUT077343.1	1:13610805-13612911	2107	0	8	0	0.387191	Inf	0.01412	0.306482	-
NONMMUT080894.1	10:111581701-111582852	667	8	0	1.72981	0	Inf	0.01412	0.306482	-
NONMMUT081376.1	10:9066170-9066893	724	8	0	1.59362	0	Inf	0.01412	0.306482	-
NONMMUT082275.1	10:82204696-82209328	4552	0	8	0	0.17922	Inf	0.01412	0.306482	-
NONMMUT085460.1	11:72594058-72595000	943	8	0	1.22352	0	Inf	0.01412	0.306482	-
NONMMUT086581.1	12:25418934-25422547	3609	8	0	0.319695	0	Inf	0.01412	0.306482	-
NONMMUT086598.1	12:25471869-25479637	7697	9	0	0.168636	0	Inf	0.01412	0.306482	-
NONMMUT088952.1	12:103898668-103968558	376	0	8	0	2.16971	Inf	0.01412	0.306482	-
NONMMUT089270.1	13:12710133-12712372	2240	0	8	0	0.364201	Inf	0.01412	0.306482	-
NONMMUT090829.1	13:9065220-9076387	1208	14	38	1.6714	3.20788	-1.57441	0.0129553	0.306482	-
NONMMUT096174.1	15:80133413-80135856	409	9	0	3.17357	0	Inf	0.01412	0.306482	-
NONMMUT098122.1	16:21818201-21823466	5266	9	0	0.246485	0	Inf	0.01412	0.306482	-
NONMMUT098714.1	16:49918078-49919985	1908	9	0	0.680289	0	Inf	0.01412	0.306482	-
NONMMUT099116.1	16:87495999-87502543	682	0	8	0	1.1962	Inf	0.01412	0.306482	-
NONMMUT103475.1	18:46799134-46803179	4035	9	0	0.321683	0	Inf	0.01412	0.306482	-
NONMMUT103626.1	18:59419931-59422062	2132	9	0	0.608814	0	Inf	0.01412	0.306482	-
NONMMUT103917.1	18:84891261-84893254	1994	8	0	0.578626	0	Inf	0.01412	0.306482	-
NONMMUT104497.1	18:46226108-46228413	2306	0	8	0	0.353777	Inf	0.01412	0.306482	-
NONMMUT105796.1	19:4411341-4412680	1340	0	8	0	0.608814	Inf	0.01412	0.306482	-
NONMMUT106415.1	19:58927495-58932376	4875	9	0	0.266255	0	Inf	0.01412	0.306482	-
NONMMUT107507.1	2:92762328-92763687	1360	0	8	0	0.599861	Inf	0.01412	0.306482	-
NONMMUT107746.1	2:116064539-116085912	6335	8	0	0.182128	0	Inf	0.01412	0.306482	-
NONMMUT111787.1	3:102262389-102289503	2774	9	0	0.467913	0	Inf	0.01412	0.306482	-
NONMMUT112300.1	3:142882496-142894645	3095	9	0	0.419384	0	Inf	0.01412	0.306482	-
NONMMUT112942.1	3:24801609-24806277	4669	0	8	0	0.174729	Inf	0.01412	0.306482	-
NONMMUT114952.1	4:49510415-49511311	464	0	8	0	1.75821	Inf	0.01412	0.306482	-
NONMMUT118658.1	5:77094533-77102304	1981	0	8	0	0.411818	Inf	0.01412	0.306482	-
NONMMUT123662.1	6:39306731-39317743	10894	8	0	0.10591	0	Inf	0.01412	0.306482	-
NONMMUT125062.1	7:39560277-39561196	920	8	0	1.25411	0	Inf	0.01412	0.306482	-
NONMMUT126565.1	7:27950033-27951593	1561	0	8	0	0.522621	Inf	0.01412	0.306482	-
NONMMUT132266.1	9:32084868-32086049	1182	0	8	0	0.690195	Inf	0.01412	0.306482	-
NONMMUT134738.1	9:75499827-75503833	771	9	0	1.68352	0	Inf	0.01412	0.306482	-
NONMMUT136259.1	X:101483559-101490894	6262	0	8	0	0.13028	Inf	0.01412	0.306482	-
NONMMUT136791.1	X:19156982-19167242	7009	0	8	0	0.116395	Inf	0.01412	0.306482	-
ENSMUST00000181570	13:12619084-12650297	2997	48	14	2.30984	0.476371	1.64379	0.0142577	0.308981	-
ENSMUST00000182232	9:88521050-88522929	781	15	2	2.76986	0.261123	2.77317	0.0143284	0.308981	-
NONMMUT032546.2	18:60774665-60775651	987	2	13	0.292222	1.34315	-2.83432	0.0143284	0.308981	-
NONMMUT033730.2	19:6996131-6999046	974	2	13	0.296122	1.36107	-2.83432	0.0143284	0.308981	-
NONMMUT043897.2	3:88745727-88746993	1267	15	2	1.70739	0.160961	2.77317	0.0143284	0.308981	-
NONMMUT046060.2	4:6853972-6855476	1505	15	2	1.43738	0.135506	2.77317	0.0143284	0.308981	-
NONMMUT046593.2	4:32585196-32586103	908	2	13	0.317647	1.46	-2.83432	0.0143284	0.308981	-
NONMMUT052535.2	5:65863759-65868398	4640	2	13	0.0621601	0.285708	-2.83432	0.0143284	0.308981	-
NONMMUT062407.2	7:80586633-80587307	675	2	13	0.427293	1.96398	-2.83432	0.0143284	0.308981	-
NONMMUT112119.1	3:126447396-126448045	650	59	125	13.0908	19.6108	-1.21694	0.0143829	0.309933	-
NONMMUT043550.2	3:79471268-79472206	837	26	5	4.4799	0.609168	2.24471	0.0146296	0.314305	-
NONMMUT044214.2	3:95761119-95763701	2583	41	11	2.28921	0.434281	1.7643	0.0146384	0.314305	-
NONMMUT054995.2	5:138759069-138761940	2872	26	5	1.3056	0.177533	2.24471	0.0146296	0.314305	-
NONMMUT068699.2	9:41012421-41014350	1930	41	11	3.06374	0.581216	1.7643	0.0146384	0.314305	-
NONMMUT070470.2	9:95215435-95217868	2434	41	11	2.42934	0.460866	1.7643	0.0146384	0.314305	-
NONMMUT040614.2	2:154522813-154526789	3511	60	18	2.4646	0.522802	1.60317	0.0148275	0.318136	-
NONMMUT037592.2	2:63973980-63976730	2751	10	29	0.524247	1.07499	-1.66985	0.0148828	0.319094	-
NONMMUT006923.2	10:94673555-94678481	3726	82	27	3.17393	0.738961	1.46885	0.014909	0.319424	-
ENSMUST00000143836	12:109541005-109571721	1896	5	18	0.380305	0.968121	-1.98188	0.015149	0.322944	-
NONMMUT037030.2	2:39066217-39067594	1378	20	4	2.09318	0.29599	2.18823	0.015149	0.322944	-
NONMMUT039758.2	2:128755655-128759396	3742	72	23	2.77495	0.626786	1.51257	0.0150965	0.322944	-
NONMMUT048642.2	4:109153599-109156679	3081	4	18	0.187227	0.595767	-2.30381	0.015149	0.322944	-
NONMMUT060689.2	7:34364162-34365331	1170	4	18	0.493031	1.56885	-2.30381	0.015149	0.322944	-
NONMMUT078378.1	1:105978834-105980970	2137	5	18	0.337416	0.858942	-1.98188	0.015149	0.322944	-
NONMMUT125575.1	7:90049396-90055176	5781	20	4	0.498946	0.0705542	2.18823	0.015149	0.322944	-
ENSMUST00000176493	19:39229254-39274737	1443	33	73	3.29816	5.15886	-1.27924	0.0152234	0.324298	-
NONMMUT039115.2	2:112383825-112387413	3589	62	19	2.4914	0.53986	1.57246	0.0152745	0.325154	-
ENSMUST00000049684	12:3236611-3249999	778	12	1	2.22446	0.131105	3.45081	0.0155419	0.326884	-
ENSMUST00000121058	3:95530418-95530974	557	12	1	3.10705	0.183124	3.45081	0.0155419	0.326884	-
ENSMUST00000180932	17:25985815-25988469	709	1	10	0.203401	1.43829	-3.4558	0.0155419	0.326884	-
ENSMUST00000192701	3:51884276-51886891	2616	1	10	0.0551267	0.389812	-3.4558	0.0155419	0.326884	-
NONMMUT001030.2	1:58405414-58407353	1940	1	10	0.0743358	0.525643	-3.4558	0.0155419	0.326884	-
NONMMUT002583.2	1:132008389-132010154	1766	18	46	1.46998	2.65624	-1.48744	0.0154013	0.326884	-
NONMMUT015323.2	12:98628167-98630359	2193	12	1	0.789159	0.0465116	3.45081	0.0155419	0.326884	-
NONMMUT020487.2	14:43118784-43120206	1362	1	10	0.105882	0.748713	-3.4558	0.0155419	0.326884	-
NONMMUT025046.2	15:100575320-100577857	2538	1	10	0.0568209	0.401792	-3.4558	0.0155419	0.326884	-
NONMMUT029478.2	17:35833926-35834708	783	1	10	0.184178	1.30236	-3.4558	0.0155419	0.326884	-
NONMMUT033456.2	19:4078299-4078512	214	1	10	0.673886	4.76518	-3.4558	0.0155419	0.326884	-
NONMMUT035754.2	2:11739231-11741448	1761	1	10	0.0818918	0.579073	-3.4558	0.0155419	0.326884	-
NONMMUT038836.2	2:103101309-103102451	1143	1	10	0.126169	0.892168	-3.4558	0.0155419	0.326884	-
NONMMUT048656.2	4:109402313-109406316	2557	1	10	0.0563987	0.398806	-3.4558	0.0155419	0.326884	-
NONMMUT051742.2	5:30959055-30959555	410	1	10	0.351735	2.48719	-3.4558	0.0155419	0.326884	-
NONMMUT070842.2	9:106273395-106275979	873	1	10	0.165191	1.1681	-3.4558	0.0155419	0.326884	-
NONMMUT132135.1	9:22071033-22086123	1800	12	1	0.961459	0.0566666	3.45081	0.0155419	0.326884	-
NONMMUT009915.2	11:58093190-58094718	434	20	48	6.6461	11.2785	-1.39684	0.0159213	0.334391	-
NONMMUT038913.2	2:104590478-104595195	4697	76	153	2.33355	3.32177	-1.14327	0.0159153	0.334391	-
ENSMUST00000169055	19:4125934-4132285	1477	28	6	2.73405	0.414268	2.08856	0.0160518	0.33666	-
NONMMUT051255.2	5:12587132-12588751	1620	8	24	0.71221	1.51076	-1.71874	0.0160518	0.33666	-
NONMMUT022720.2	15:9200494-9202476	1983	270	516	19.6366	26.5354	-1.06822	0.0160688	0.33678	-
NONMMUT069651.2	9:66043478-66045008	1531	57	17	5.36937	1.13235	1.61159	0.0164102	0.343693	-
NONMMUT008444.2	11:5761859-5784869	1853	69	22	5.37033	1.21074	1.51528	0.0164867	0.345054	-
NONMMUT000353.2	1:23366437-23369897	3461	47	14	1.95848	0.412506	1.6134	0.0166721	0.348689	-
ENSMUST00000203592	6:129418179-129418772	594	37	10	8.98347	1.71675	1.75375	0.0167271	0.34935	-
NONMMUT069383.2	9:59813984-59817124	3141	37	10	1.69888	0.324657	1.75375	0.0167271	0.34935	-
ENSMUST00000153581	2:119594303-119607502	8300	401	758	6.96773	9.313	-1.0524	0.0168863	0.352427	-
NONMMUT061838.2	7:63886353-63887671	1319	111	39	12.1368	3.0152	1.37522	0.016953	0.353572	-
NONMMUT011291.2	11:86584696-86586934	2239	377	713	24.2836	32.4739	-1.05314	0.0169775	0.353837	-
ENSMUST00000141329	2:163493807-163541720	839	6	20	1.03142	2.43086	-1.87069	0.0172218	0.357928	-
ENSMUST00000160231	5:143329247-143332704	501	6	20	1.72726	4.07085	-1.87069	0.0172218	0.357928	-
ENSMUST00000194697	9:83114108-83116864	2757	6	20	0.313876	0.739752	-1.87069	0.0172218	0.357928	-
NONMMUT061939.2	7:67246538-67250118	3581	273	104	10.9947	2.96161	1.25851	0.0171975	0.357928	-
NONMMUT058508.2	6:116106918-116110394	3477	49	15	2.03244	0.439926	1.57404	0.0172525	0.358317	-
NONMMUT065500.2	8:46815005-46818969	3965	275	105	10.0026	2.7005	1.25524	0.0172811	0.358661	-
NONMMUT057177.2	6:58973197-58975291	2095	40	11	2.75361	0.53544	1.72868	0.0175212	0.363391	-
NONMMUT011311.2	11:86812765-86816129	3365	407	766	17.4435	23.2136	-1.04612	0.0175566	0.363872	-
NONMMUT054828.2	5:135406587-135409207	2621	302	116	16.6175	4.51325	1.24662	0.0177052	0.366698	-
ENSMUST00000122969	4:126145979-126147735	519	17	3	4.72403	0.589474	2.36867	0.0178327	0.368062	-
NONMMUT010719.2	11:75427753-75428152	400	3	15	1.08159	3.82405	-2.4558	0.0178327	0.368062	-
NONMMUT021682.2	14:76418830-76421188	2359	17	3	1.03933	0.129689	2.36867	0.0178327	0.368062	-
NONMMUT047145.2	4:46389486-46390318	833	3	15	0.519369	1.83628	-2.4558	0.0178327	0.368062	-
NONMMUT129644.1	8:117687752-117690151	1723	3	15	0.251094	0.887766	-2.4558	0.0178327	0.368062	-
NONMMUT040359.2	2:147975211-147976405	887	30	67	4.8778	7.70284	-1.293	0.0178519	0.368203	-
NONMMUT047281.2	4:53157306-53159892	2587	107	38	5.96502	1.49792	1.35972	0.0180393	0.371811	-
NONMMUT021387.2	14:67751928-67753338	1411	80	27	8.17692	1.95136	1.43323	0.0181556	0.373692	-
NONMMUT125557.1	7:89980756-90049077	8481	79	27	1.34339	0.324651	1.41507	0.0181556	0.373692	-
NONMMUT013159.2	11:120978377-120980577	2201	14	36	0.917333	1.66793	-1.49639	0.0182429	0.374971	-
NONMMUT059325.2	6:141504174-141505946	1773	14	36	1.13878	2.07057	-1.49639	0.0182429	0.374971	-
NONMMUT028796.2	17:26283954-26285504	1551	32	8	2.97552	0.52599	1.86619	0.0183952	0.377322	-
NONMMUT059199.2	6:134984725-134986818	2094	32	8	2.20393	0.389594	1.86619	0.0183952	0.377322	-
NONMMUT102067.1	17:36108586-36111688	2490	32	8	1.85343	0.327635	1.86619	0.0183952	0.377322	-
NONMMUT127337.1	7:75769109-75773055	3947	55	113	2.00965	2.91951	-1.17263	0.0186591	0.382473	-
NONMMUT056328.2	6:34869220-34872925	3629	15	38	0.596104	1.06782	-1.47488	0.0189006	0.386627	-
NONMMUT059089.2	6:129232632-129233227	480	15	38	4.50679	8.07316	-1.47488	0.0189006	0.386627	-
NONMMUT094394.1	14:51905212-51919779	1531	44	13	4.14478	0.865895	1.62519	0.0189006	0.386627	-
ENSMUST00000117249	5:74093083-74094336	1036	7	22	0.974487	2.16554	-1.78585	0.018966	0.38664	-
NONMMUT009232.2	11:34095108-34097111	2004	25	5	1.79913	0.254428	2.18813	0.018966	0.38664	-
NONMMUT061369.2	7:55973523-55978323	4052	25	5	0.889799	0.125833	2.18813	0.018966	0.38664	-
NONMMUT088238.1	12:34695583-34697290	1708	25	5	2.11093	0.298521	2.18813	0.018966	0.38664	-
NONMMUT097409.1	15:79016212-79025991	1234	25	5	2.92177	0.413188	2.18813	0.018966	0.38664	-
NONMMUT060607.2	7:30616974-30624615	405	102	36	36.3221	9.06449	1.36871	0.0190333	0.387746	-
NONMMUT053890.2	5:112911530-112914615	3086	283	109	13.2256	3.60188	1.24267	0.0193411	0.393749	-
NONMMUT034934.2	19:46251638-46252981	1344	11	30	1.18037	2.27627	-1.58128	0.0193624	0.393914	-
NONMMUT007704.2	10:120782080-120850030	2341	78	153	4.80526	6.66482	-1.1058	0.0194979	0.396399	-
NONMMUT003867.2	1:173336005-173336819	815	23	52	4.06999	6.50643	-1.31069	0.0196081	0.397828	-
NONMMUT034316.2	19:27968127-27971029	2903	23	52	1.14263	1.82664	-1.31069	0.0196081	0.397828	-
NONMMUT136801.1	X:19205644-19220313	14670	60	19	0.589858	0.132076	1.52515	0.0196081	0.397828	-
NONMMUT028953.2	17:28453997-28455678	1682	92	32	7.88838	1.9401	1.38976	0.0197272	0.399971	-
NONMMUT018470.2	13:81672306-81672859	554	57	115	14.8384	21.1684	-1.14642	0.0201733	0.408738	-
NONMMUT043448.2	3:69333509-69335806	2298	12	32	0.753101	1.42004	-1.54886	0.020219	0.409387	-
NONMMUT009538.2	11:49014075-49014785	711	64	21	12.9818	3.01195	1.47388	0.0203518	0.410682	-
NONMMUT022589.2	15:3416928-3420492	3565	513	944	20.7531	27.0029	-1.01363	0.0203166	0.410682	-
NONMMUT026158.2	16:30385895-30387710	1816	25	56	1.98539	3.14464	-1.29732	0.0203518	0.410682	-
NONMMUT046065.2	4:6943617-6948328	4712	136	50	4.16255	1.08209	1.3098	0.0203204	0.410682	-
NONMMUT046584.2	4:32452607-32457104	4498	25	56	0.801571	1.2696	-1.29732	0.0203518	0.410682	-
NONMMUT088243.1	12:34709725-34711312	1588	27	6	2.45213	0.385311	2.03609	0.0204382	0.412148	-
NONMMUT016267.2	13:6589046-6592073	3028	50	16	2.38145	0.538845	1.51005	0.0205582	0.414288	-
NONMMUT002116.2	1:95623625-95625363	1739	19	4	1.57573	0.234545	2.11424	0.0206215	0.415002	-
NONMMUT069633.2	9:65891092-65894769	3678	19	4	0.745023	0.110896	2.11424	0.0206215	0.415002	-
NONMMUT025286.2	16:4871450-4874336	2887	67	22	3.34697	0.777103	1.47283	0.0206904	0.416109	-
ENSMUST00000130490	6:47943171-47954549	4419	14	2	0.456902	0.04615	2.67364	0.0210717	0.419536	-
ENSMUST00000197360	3:101580304-101581055	752	14	2	2.68491	0.271193	2.67364	0.0210717	0.419536	-
NONMMUT007528.2	10:117354054-117354681	628	2	12	0.459272	1.94854	-2.71882	0.0210717	0.419536	-
NONMMUT009048.2	11:29494047-29495700	1654	14	2	1.22071	0.123299	2.67364	0.0210717	0.419536	-
NONMMUT015565.2	12:106084370-106088654	4285	14	2	0.47119	0.0475932	2.67364	0.0210717	0.419536	-
NONMMUT024970.2	15:99317225-99317697	473	2	12	0.609774	2.58707	-2.71882	0.0210717	0.419536	-
NONMMUT028382.2	17:15770445-15772059	1615	14	2	1.25019	0.126277	2.67364	0.0210717	0.419536	-
NONMMUT039278.2	2:118389272-118391496	2225	14	2	0.907438	0.0916571	2.67364	0.0210717	0.419536	-
NONMMUT040036.2	2:132866211-132868583	2373	14	2	0.850843	0.0859406	2.67364	0.0210717	0.419536	-
NONMMUT051942.2	5:34820703-34822078	1376	2	12	0.20961	0.889306	-2.71882	0.0210717	0.419536	-
NONMMUT057117.2	6:56884428-56886107	1680	2	12	0.17168	0.728384	-2.71882	0.0210717	0.419536	-
NONMMUT073946.2	X:135803038-135803464	427	14	2	4.72845	0.477604	2.67364	0.0210717	0.419536	-
NONMMUT081806.1	10:31476255-31477170	916	14	2	2.2042	0.222639	2.67364	0.0210717	0.419536	-
NONMMUT098321.1	16:36107145-36108018	874	14	2	2.31013	0.233337	2.67364	0.0210717	0.419536	-
NONMMUT118754.1	5:93053396-93054517	1122	2	12	0.257062	1.09063	-2.71882	0.0210717	0.419536	-
NONMMUT025009.2	15:99902963-99904276	1314	55	17	6.03659	1.31935	1.56006	0.0214543	0.426869	-
ENSMUST00000191850	1:40238020-40244499	6480	888	360	19.7635	5.66534	1.16876	0.0215837	0.429084	-
NONMMUT013228.2	12:3474620-3477025	2406	73	25	4.37575	1.05961	1.41215	0.0215944	0.429084	-
NONMMUT029888.2	17:47527968-47532454	4487	41	12	1.31781	0.272718	1.63882	0.0216605	0.429204	-
NONMMUT031870.2	18:33201507-33205798	2695	9	25	0.48163	0.945986	-1.60774	0.0216867	0.429204	-
NONMMUT043172.2	3:57304445-57311787	2612	29	7	1.60122	0.273281	1.91687	0.0216867	0.429204	-
NONMMUT056918.2	6:51571430-51575709	4280	114	42	3.84137	1.0007	1.30677	0.0216508	0.429204	-
NONMMUT092407.1	14:12309357-12312802	3446	29	7	1.2137	0.207142	1.91687	0.0216867	0.429204	-
NONMMUT131669.1	8:114121017-114131631	1648	9	25	0.787616	1.54699	-1.60774	0.0216867	0.429204	-
NONMMUT007949.2	10:122402701-122405449	2207	57	18	3.72474	0.831698	1.52916	0.0218524	0.432123	-
NONMMUT051998.2	5:36689017-36692315	3299	30	65	1.31149	2.00922	-1.24927	0.0218632	0.432123	-
ENSMUST00000128634	6:147475131-147476046	772	7	0	1.30773	0	Inf	0.0245793	0.440185	-
ENSMUST00000131130	11:5762150-5782240	595	11	1	2.66624	0.171428	3.32529	0.0243739	0.440185	-
ENSMUST00000144421	X:108834502-108886690	747	7	0	1.3515	0	Inf	0.0245793	0.440185	-
ENSMUST00000150777	4:155761221-155763560	650	0	7	0	1.09817	Inf	0.0245793	0.440185	-
ENSMUST00000153188	2:179975993-179977987	601	7	0	1.67982	0	Inf	0.0245793	0.440185	-
ENSMUST00000155482	10:39679016-39732006	2803	0	7	0	0.25466	Inf	0.0245793	0.440185	-
ENSMUST00000155952	7:143032621-143053686	2219	7	0	0.454966	0	Inf	0.0245793	0.440185	-
ENSMUST00000162218	14:122913075-122937469	928	0	7	0	0.769193	Inf	0.0245793	0.440185	-
ENSMUST00000176590	2:181384411-181387199	1143	0	7	0	0.624506	Inf	0.0245793	0.440185	-
ENSMUST00000179924	12:3235915-3249944	823	11	1	1.9276	0.123937	3.32529	0.0243739	0.440185	-
ENSMUST00000181167	8:46730972-46739515	1317	23	5	2.51863	0.387148	2.06784	0.0246162	0.440185	-
ENSMUST00000181231	8:121058803-121060413	1092	7	0	0.924514	0	Inf	0.0245793	0.440185	-
ENSMUST00000181619	3:135436226-135437759	1406	0	7	0	0.507689	Inf	0.0245793	0.440185	-
ENSMUST00000181717	7:79920723-79922521	1690	0	7	0	0.422373	Inf	0.0245793	0.440185	-
ENSMUST00000181746	1:136411916-136415519	2097	7	0	0.481435	0	Inf	0.0245793	0.440185	-
ENSMUST00000181751	5:5781530-5783636	2026	7	0	0.498306	0	Inf	0.0245793	0.440185	-
ENSMUST00000182768	14:61602839-61682373	1442	47	15	4.70062	1.06076	1.5139	0.0233118	0.440185	-
ENSMUST00000183317	1:135108498-135132594	6108	7	0	0.165286	0	Inf	0.0245793	0.440185	-
ENSMUST00000185662	16:84703167-84715245	1362	7	0	0.74124	0	Inf	0.0245793	0.440185	-
ENSMUST00000186858	1:82719911-82725169	657	7	0	1.53663	0	Inf	0.0245793	0.440185	-
ENSMUST00000187154	1:153690391-153692656	714	7	0	1.41396	0	Inf	0.0245793	0.440185	-
ENSMUST00000190673	8:13200720-13207702	913	1	9	0.157953	1.00527	-3.30385	0.0243739	0.440185	-
ENSMUST00000191034	1:131962954-132014486	598	1	9	0.241156	1.5348	-3.30385	0.0243739	0.440185	-
ENSMUST00000193177	1:89825481-89827525	2045	0	7	0	0.349052	Inf	0.0245793	0.440185	-
ENSMUST00000195494	2:11532596-11534694	2099	7	0	0.480976	0	Inf	0.0245793	0.440185	-
ENSMUST00000197676	5:72554240-72555229	990	25	55	3.64188	5.66533	-1.27132	0.0228843	0.440185	-
ENSMUST00000199289	5:5137445-5140107	2663	7	0	0.37911	0	Inf	0.0245793	0.440185	-
ENSMUST00000200648	3:134200086-134213238	1957	0	7	0	0.364747	Inf	0.0245793	0.440185	-
ENSMUST00000202634	5:67463900-67477632	2020	7	0	0.499787	0	Inf	0.0245793	0.440185	-
ENSMUST00000206155	19:8723475-8726443	605	1	9	0.238366	1.51704	-3.30385	0.0243739	0.440185	-
NONMMUT000885.2	1:52513381-52520528	1989	7	0	0.507576	0	Inf	0.0245793	0.440185	-
NONMMUT001678.2	1:80682744-80685647	2904	31	8	1.53954	0.280927	1.82039	0.0227511	0.440185	-
NONMMUT002497.2	1:128175674-128178143	2470	7	21	0.408732	0.867002	-1.71872	0.0246162	0.440185	-
NONMMUT003729.2	1:169972281-169975433	3153	11	1	0.503145	0.0323501	3.32529	0.0243739	0.440185	-
NONMMUT003878.2	1:173782199-173794540	1716	88	31	7.39587	1.84222	1.37143	0.0232108	0.440185	-
NONMMUT004077.2	1:181232459-181234999	1711	0	7	0	0.417189	Inf	0.0245793	0.440185	-
NONMMUT004126.2	1:182288019-182303742	2995	7	0	0.337085	0	Inf	0.0245793	0.440185	-
NONMMUT005286.2	10:39385797-39386674	878	7	0	1.14985	0	Inf	0.0245793	0.440185	-
NONMMUT005322.2	10:39653215-39731993	1897	0	7	0	0.376284	Inf	0.0245793	0.440185	-
NONMMUT006859.2	10:93084185-93093430	8161	0	7	0	0.0874661	Inf	0.0245793	0.440185	-
NONMMUT007491.2	10:116950570-116963334	1558	7	0	0.64799	0	Inf	0.0245793	0.440185	-
NONMMUT007758.2	10:122386851-122434439	1417	1	9	0.101772	0.647714	-3.30385	0.0243739	0.440185	-
NONMMUT007866.2	10:122386851-122405449	1461	11	1	1.08584	0.0698151	3.32529	0.0243739	0.440185	-
NONMMUT007924.2	10:122399869-122434439	2991	7	0	0.337536	0	Inf	0.0245793	0.440185	-
NONMMUT007926.2	10:122399869-122434439	3119	7	0	0.323684	0	Inf	0.0245793	0.440185	-
NONMMUT007932.2	10:122399869-122434439	3027	7	0	0.333521	0	Inf	0.0245793	0.440185	-
NONMMUT008097.2	10:127667784-127668673	337	7	0	2.99575	0	Inf	0.0245793	0.440185	-
NONMMUT008466.2	11:5915307-5916687	440	0	7	0	1.6223	Inf	0.0245793	0.440185	-
NONMMUT009154.2	11:31817984-31824547	920	0	7	0	0.775881	Inf	0.0245793	0.440185	-
NONMMUT009250.2	11:34407926-34411404	3479	31	8	1.28509	0.234496	1.82039	0.0227511	0.440185	-
NONMMUT009434.2	11:44736045-44739999	3955	7	0	0.255264	0	Inf	0.0245793	0.440185	-
NONMMUT009844.2	11:55501516-55505188	3673	1	9	0.0392626	0.24988	-3.30385	0.0243739	0.440185	-
NONMMUT010498.2	11:70388225-70389833	1609	0	7	0	0.443636	Inf	0.0245793	0.440185	-
NONMMUT010534.2	11:70785695-70789451	3757	23	5	0.882896	0.135713	2.06784	0.0246162	0.440185	-
NONMMUT010833.2	11:77529168-77530141	974	24	5	3.55365	0.523484	2.12924	0.0246162	0.440185	-
NONMMUT010951.2	11:79258572-79273943	810	0	7	0	0.881248	Inf	0.0245793	0.440185	-
NONMMUT012432.2	11:107207892-107209366	1475	11	29	1.07554	2.00495	-1.53236	0.0236636	0.440185	-
NONMMUT012464.2	11:107637934-107639163	1230	7	0	0.820788	0	Inf	0.0245793	0.440185	-
NONMMUT013387.2	12:9037789-9045166	3988	0	7	0	0.17899	Inf	0.0245793	0.440185	-
NONMMUT013388.2	12:9037789-9045166	3902	7	0	0.258731	0	Inf	0.0245793	0.440185	-
NONMMUT013643.2	12:23903122-23903413	205	54	17	37.9896	8.45669	1.53359	0.024537	0.440185	-
NONMMUT013966.2	12:36607448-36611104	3657	31	8	1.22254	0.223082	1.82039	0.0227511	0.440185	-
NONMMUT014794.2	12:79596338-79597891	1554	7	0	0.649658	0	Inf	0.0245793	0.440185	-
NONMMUT015191.2	12:89901853-89908255	6403	7	0	0.157671	0	Inf	0.0245793	0.440185	-
NONMMUT015270.2	12:98277517-98281040	3413	7	0	0.295801	0	Inf	0.0245793	0.440185	-
NONMMUT016420.2	13:14197604-14199603	2000	1	9	0.0721058	0.458905	-3.30385	0.0243739	0.440185	-
NONMMUT016467.2	13:16002121-16003712	1592	23	5	2.08357	0.320273	2.06784	0.0246162	0.440185	-
NONMMUT016538.2	13:20160203-20163371	3169	7	0	0.318576	0	Inf	0.0245793	0.440185	-
NONMMUT016547.2	13:20794134-20801827	1566	7	0	0.64468	0	Inf	0.0245793	0.440185	-
NONMMUT020380.2	14:36979832-36983878	1253	1	9	0.115093	0.732491	-3.30385	0.0243739	0.440185	-
NONMMUT021120.2	14:60385984-60388193	2210	0	7	0	0.322991	Inf	0.0245793	0.440185	-
NONMMUT023674.2	15:61453916-61462588	308	7	0	3.27782	0	Inf	0.0245793	0.440185	-
NONMMUT025974.2	16:23192104-23193583	404	1	9	0.356959	2.27181	-3.30385	0.0243739	0.440185	-
NONMMUT026006.2	16:23989075-23992453	3379	259	476	11.0545	14.3654	-1.01181	0.0225914	0.440185	-
NONMMUT026031.2	16:24392556-24393655	854	30	64	5.06629	7.64225	-1.22691	0.0241979	0.440185	-
NONMMUT028153.2	17:8983356-8986639	3284	11	1	0.483074	0.0310597	3.32529	0.0243739	0.440185	-
NONMMUT028947.2	17:28397935-28399353	1419	11	1	1.11798	0.0718815	3.32529	0.0243739	0.440185	-
NONMMUT029625.2	17:37995859-38014684	3978	0	7	0	0.17944	Inf	0.0245793	0.440185	-
NONMMUT031303.2	18:4353547-4368945	881	7	0	1.14594	0	Inf	0.0245793	0.440185	-
NONMMUT031839.2	18:32443271-32449857	3535	0	7	0	0.201927	Inf	0.0245793	0.440185	-
NONMMUT032083.2	18:38238405-38250198	1270	0	7	0	0.562056	Inf	0.0245793	0.440185	-
NONMMUT033493.2	19:4439559-4448325	1126	1	9	0.128074	0.815107	-3.30385	0.0243739	0.440185	-
NONMMUT033866.2	19:10035373-10038365	2993	35	10	1.68649	0.340711	1.67356	0.0244503	0.440185	-
NONMMUT034951.2	19:46478706-46480370	1665	7	0	0.606348	0	Inf	0.0245793	0.440185	-
NONMMUT035120.2	19:55133347-55139765	375	7	0	2.69218	0	Inf	0.0245793	0.440185	-
NONMMUT037484.2	2:60301620-60303432	1813	7	0	0.55685	0	Inf	0.0245793	0.440185	-
NONMMUT037670.2	2:67565826-68073574	593	0	7	0	1.20373	Inf	0.0245793	0.440185	-
NONMMUT038175.2	2:80283854-80288478	4625	7	0	0.218285	0	Inf	0.0245793	0.440185	-
NONMMUT039218.2	2:116066016-116068956	2856	0	7	0	0.249934	Inf	0.0245793	0.440185	-
NONMMUT039502.2	2:121538334-121541965	2998	0	7	0	0.238096	Inf	0.0245793	0.440185	-
NONMMUT040289.2	2:145865245-145867313	2069	0	7	0	0.345003	Inf	0.0245793	0.440185	-
NONMMUT041084.2	2:164564181-164568494	339	1	9	0.425403	2.70741	-3.30385	0.0243739	0.440185	-
NONMMUT044372.2	3:98382886-98411585	1141	7	0	0.884811	0	Inf	0.0245793	0.440185	-
NONMMUT044848.2	3:113595107-113596187	1081	1	9	0.133406	0.849038	-3.30385	0.0243739	0.440185	-
NONMMUT046263.2	4:13777118-13780279	3162	7	0	0.319282	0	Inf	0.0245793	0.440185	-
NONMMUT046454.2	4:23771252-23976652	915	7	0	1.10335	0	Inf	0.0245793	0.440185	-
NONMMUT048784.2	4:115520718-115520970	253	11	1	6.27042	0.403162	3.32529	0.0243739	0.440185	-
NONMMUT049673.2	4:129703443-129712185	700	1	9	0.206016	1.31116	-3.30385	0.0243739	0.440185	-
NONMMUT050339.2	4:141539209-141543009	3801	0	7	0	0.187796	Inf	0.0245793	0.440185	-
NONMMUT050648.2	4:149425904-149428876	2973	0	7	0	0.240098	Inf	0.0245793	0.440185	-
NONMMUT051031.2	4:156000836-156002912	2077	33	9	2.2914	0.441892	1.74062	0.0236636	0.440185	-
NONMMUT051194.2	5:8490337-8491775	1439	1	9	0.100216	0.637811	-3.30385	0.0243739	0.440185	-
NONMMUT051329.2	5:18322119-18324632	2514	7	0	0.401579	0	Inf	0.0245793	0.440185	-
NONMMUT051697.2	5:30038468-30039281	814	0	7	0	0.876917	Inf	0.0245793	0.440185	-
NONMMUT051999.2	5:36691905-36695930	4026	11	1	0.394042	0.0253353	3.32529	0.0243739	0.440185	-
NONMMUT053382.2	5:102892858-102895920	3063	11	1	0.517929	0.0333007	3.32529	0.0243739	0.440185	-
NONMMUT054021.2	5:114984536-114997983	1569	24	53	2.20602	3.4447	-1.27678	0.0225647	0.440185	-
NONMMUT054386.2	5:122989182-122996046	1701	0	7	0	0.419642	Inf	0.0245793	0.440185	-
NONMMUT054982.2	5:138342173-138342894	566	24	5	6.11529	0.900837	2.12924	0.0246162	0.440185	-
NONMMUT057279.2	6:67036605-67063673	610	7	0	1.65503	0	Inf	0.0245793	0.440185	-
NONMMUT057612.2	6:83454750-83456457	1224	0	7	0	0.583179	Inf	0.0245793	0.440185	-
NONMMUT058162.2	6:98925352-98927417	2066	1	9	0.0698023	0.444245	-3.30385	0.0243739	0.440185	-
NONMMUT059095.2	6:129407632-129415788	704	0	7	0	1.01394	Inf	0.0245793	0.440185	-
NONMMUT061329.2	7:51997161-52005714	2954	0	7	0	0.241642	Inf	0.0245793	0.440185	-
NONMMUT061841.2	7:63896749-63900239	2200	0	7	0	0.324459	Inf	0.0245793	0.440185	-
NONMMUT062499.2	7:82695399-82698272	2874	1	9	0.050178	0.31935	-3.30385	0.0243739	0.440185	-
NONMMUT062618.2	7:88311582-88315861	4280	265	105	8.9295	2.50175	1.2018	0.0235783	0.440185	-
NONMMUT062653.2	7:90037769-90040960	533	7	0	1.89413	0	Inf	0.0245793	0.440185	-
NONMMUT063537.2	7:123031223-123069577	3992	0	7	0	0.17881	Inf	0.0245793	0.440185	-
NONMMUT064943.2	8:24412360-24416891	1061	0	7	0	0.672772	Inf	0.0245793	0.440185	-
NONMMUT065908.2	8:69132674-69134711	2038	7	0	0.495372	0	Inf	0.0245793	0.440185	-
NONMMUT066422.2	8:84893337-84900163	497	20	45	5.80364	9.23325	-1.30373	0.0241663	0.440185	-
NONMMUT067136.2	8:109735130-109737750	2621	6	19	0.330163	0.739244	-1.79672	0.0228409	0.440185	-
NONMMUT069401.2	9:60197933-60200486	2554	0	7	0	0.279487	Inf	0.0245793	0.440185	-
NONMMUT071277.2	9:116572754-116573774	1021	11	1	1.55379	0.099902	3.32529	0.0243739	0.440185	-
NONMMUT071696.2	X:6634127-6637448	3322	10	27	0.434137	0.828829	-1.56677	0.0227511	0.440185	-
NONMMUT072841.2	X:74081035-74084271	3237	20	45	0.891074	1.41765	-1.30373	0.0241663	0.440185	-
NONMMUT077274.1	1:6201940-6203356	1417	0	7	0	0.503748	Inf	0.0245793	0.440185	-
NONMMUT077965.1	1:67100701-67116562	726	0	7	0	0.98321	Inf	0.0245793	0.440185	-
NONMMUT078968.1	1:151240071-151250937	3488	7	0	0.289441	0	Inf	0.0245793	0.440185	-
NONMMUT079088.1	1:155063524-155083267	3379	0	7	0	0.211249	Inf	0.0245793	0.440185	-
NONMMUT081384.1	10:9085477-9086571	1095	7	0	0.921981	0	Inf	0.0245793	0.440185	-
NONMMUT083450.1	11:31113129-31114588	1460	0	7	0	0.488911	Inf	0.0245793	0.440185	-
NONMMUT083642.1	11:51922236-51923465	1230	7	0	0.820788	0	Inf	0.0245793	0.440185	-
NONMMUT084292.1	11:96916271-96967345	6739	24	5	0.513615	0.0756602	2.12924	0.0246162	0.440185	-
NONMMUT086046.1	11:119011400-119012901	1502	7	0	0.67215	0	Inf	0.0245793	0.440185	-
NONMMUT089312.1	13:14673530-14676129	2600	0	7	0	0.274543	Inf	0.0245793	0.440185	-
NONMMUT095782.1	15:43545549-43602251	2294	0	7	0	0.311164	Inf	0.0245793	0.440185	-
NONMMUT096152.1	15:79742698-79753072	1188	7	0	0.849805	0	Inf	0.0245793	0.440185	-
NONMMUT099774.1	16:48912689-48914259	1571	7	0	0.642628	0	Inf	0.0245793	0.440185	-
NONMMUT104095.1	18:11042037-11052567	671	33	9	7.09276	1.36783	1.74062	0.0236636	0.440185	-
NONMMUT104867.1	18:74735286-74736838	1471	7	0	0.686315	0	Inf	0.0245793	0.440185	-
NONMMUT106793.1	2:28481784-28483287	1504	0	7	0	0.474608	Inf	0.0245793	0.440185	-
NONMMUT107890.1	2:129315634-129423177	7625	0	7	0	0.0936145	Inf	0.0245793	0.440185	-
NONMMUT110035.1	2:156696241-156720910	2620	1	9	0.0550426	0.350309	-3.30385	0.0243739	0.440185	-
NONMMUT110154.1	2:167775008-167776157	1150	7	0	0.877886	0	Inf	0.0245793	0.440185	-
NONMMUT112946.1	3:24815558-24818132	2575	0	7	0	0.277208	Inf	0.0245793	0.440185	-
NONMMUT114171.1	3:131352005-131352784	780	1	9	0.184887	1.17668	-3.30385	0.0243739	0.440185	-
NONMMUT116325.1	4:23897015-23898918	1904	7	0	0.530236	0	Inf	0.0245793	0.440185	-
NONMMUT123257.1	6:141507409-141508905	1497	7	0	0.674395	0	Inf	0.0245793	0.440185	-
NONMMUT123722.1	6:48130919-48396129	5054	0	7	0	0.141237	Inf	0.0245793	0.440185	-
NONMMUT125499.1	7:80457226-80457929	599	79	28	19.0206	4.76679	1.36263	0.0223591	0.440185	-
NONMMUT127663.1	7:114305161-114309692	2873	0	7	0	0.248455	Inf	0.0245793	0.440185	-
NONMMUT127700.1	7:120673439-120677549	1088	7	0	0.927913	0	Inf	0.0245793	0.440185	-
NONMMUT130001.1	8:14878577-14879241	665	7	0	1.51815	0	Inf	0.0245793	0.440185	-
NONMMUT131806.1	8:121058802-121083110	2714	7	0	0.371986	0	Inf	0.0245793	0.440185	-
NONMMUT132645.1	9:59883886-59886673	1021	11	1	1.55379	0.099902	3.32529	0.0243739	0.440185	-
NONMMUT135733.1	X:12909132-12911916	2785	0	7	0	0.256305	Inf	0.0245793	0.440185	-
NONMMUT136766.1	X:17494169-17495267	1099	7	0	0.918625	0	Inf	0.0245793	0.440185	-
ENSMUST00000157463	4:43492788-43493058	271	16039	28470	8535.58	10713.1	-0.961665	0.0247386	0.44211	-
ENSMUST00000130619	19:4125960-4132285	1616	13	33	1.16017	2.08245	-1.47779	0.025132	0.443659	-
NONMMUT000894.2	1:52656311-52657560	1250	16	3	1.84605	0.244749	2.28122	0.0251375	0.443659	-
NONMMUT009246.2	11:34303937-34307161	3225	16	3	0.715523	0.0948641	2.28122	0.0251375	0.443659	-
NONMMUT010327.2	11:68531338-68533221	1884	16	3	1.22482	0.162387	2.28122	0.0251375	0.443659	-
NONMMUT014810.2	12:80124753-80131963	524	3	14	0.825639	2.72459	-2.3563	0.0251375	0.443659	-
NONMMUT014999.2	12:84141387-84144199	2813	16	3	0.82032	0.108758	2.28122	0.0251375	0.443659	-
NONMMUT021621.2	14:74788020-74789644	1625	16	3	1.42004	0.188269	2.28122	0.0251375	0.443659	-
NONMMUT024490.2	15:85671655-85701064	1574	16	3	1.46605	0.194369	2.28122	0.0251375	0.443659	-
NONMMUT030982.2	17:85913619-85924762	9000	13	33	0.208315	0.373916	-1.47779	0.025132	0.443659	-
NONMMUT034158.2	19:21663158-21665984	2827	13	33	0.66319	1.19039	-1.47779	0.025132	0.443659	-
NONMMUT034805.2	19:43731417-43732679	1263	16	3	1.82705	0.24223	2.28122	0.0251375	0.443659	-
NONMMUT042448.2	3:32580335-32583051	2717	3	14	0.159232	0.525464	-2.3563	0.0251375	0.443659	-
NONMMUT043174.2	3:57309223-57311787	1592	13	33	1.17766	2.11385	-1.47779	0.025132	0.443659	-
NONMMUT046306.2	4:16011005-16012326	1322	16	3	1.74551	0.23142	2.28122	0.0251375	0.443659	-
NONMMUT052782.2	5:75005432-75011271	1373	3	14	0.315102	1.03983	-2.3563	0.0251375	0.443659	-
NONMMUT055260.2	5:146258609-146259987	1379	16	3	1.67336	0.221854	2.28122	0.0251375	0.443659	-
NONMMUT058319.2	6:108471204-108472223	1020	16	3	2.26231	0.299938	2.28122	0.0251375	0.443659	-
NONMMUT063083.2	7:104476701-104479268	2568	16	3	0.898583	0.119134	2.28122	0.0251375	0.443659	-
NONMMUT069786.2	9:68654173-68664884	1916	16	3	1.20436	0.159675	2.28122	0.0251375	0.443659	-
NONMMUT077098.1	1:190227797-190229910	2114	3	14	0.204652	0.675347	-2.3563	0.0251375	0.443659	-
NONMMUT096455.1	15:97044126-97107242	1328	13	33	1.41178	2.53407	-1.47779	0.025132	0.443659	-
NONMMUT004908.2	10:20090644-20093338	2695	60	20	3.21084	0.75677	1.45118	0.0254716	0.44929	-
NONMMUT005234.2	10:34298667-34301252	2586	39	79	2.17502	3.11528	-1.15218	0.0256331	0.451605	-
NONMMUT023065.2	15:34127980-34130596	2617	39	79	2.14926	3.07837	-1.15218	0.0256331	0.451605	-
NONMMUT022650.2	15:6649978-6651865	1888	40	12	3.05552	0.648138	1.6032	0.0257259	0.452973	-
NONMMUT019903.2	14:21279504-21281261	1758	438	179	35.9319	10.3832	1.15717	0.0258228	0.454412	-
NONMMUT118617.1	5:74316568-74359144	1344	26	6	2.78994	0.455263	1.98162	0.0260458	0.457796	-
NONMMUT135409.1	9:113070979-113140161	3692	26	6	1.01562	0.16573	1.98162	0.0260458	0.457796	-
NONMMUT019290.2	13:111440132-111442109	1978	44	88	3.20812	4.53686	-1.13381	0.0262713	0.461488	-
NONMMUT024096.2	15:77406782-77411027	4246	644	266	21.8741	6.38851	1.14183	0.0263371	0.462371	-
ENSMUST00000123544	11:60920917-60931867	1291	44	14	4.91531	1.10587	1.51825	0.0267025	0.468235	-
NONMMUT101767.1	17:10190482-10196164	5683	44	14	1.1166	0.25122	1.51825	0.0267025	0.468235	-
ENSMUST00000206384	7:80110804-80112634	1831	28	7	2.20545	0.389848	1.86625	0.0272056	0.476218	-
NONMMUT022731.2	15:10181135-10182024	890	9	24	1.45842	2.74992	-1.54883	0.0272056	0.476218	-
NONMMUT044183.2	3:95282281-95283724	1444	9	24	0.898886	1.6949	-1.54883	0.0272056	0.476218	-
NONMMUT008165.2	10:128511361-128514147	2641	34	69	1.85667	2.66428	-1.15487	0.0272556	0.476534	-
NONMMUT030789.2	17:81378840-81380175	1336	79	29	8.52794	2.21355	1.31199	0.0272556	0.476534	-
NONMMUT124712.1	7:14518445-14536518	1074	57	111	7.6541	10.5394	-1.09534	0.0273385	0.477703	-
NONMMUT017153.2	13:41236157-41242451	3041	19	42	0.901084	1.40842	-1.27818	0.0274635	0.479608	-
NONMMUT006297.2	10:77597063-77598731	1669	1301	2288	112.421	139.797	-0.948273	0.0274854	0.479708	-
NONMMUT008654.2	11:16752231-16753285	1049	20	44	2.74967	4.27734	-1.2713	0.0277817	0.484597	-
ENSMUST00000123899	4:44970576-44978319	636	4	16	0.906991	2.56544	-2.13389	0.0281243	0.487937	-
ENSMUST00000194336	9:86546682-86547153	472	4	16	1.22213	3.45682	-2.13389	0.0281243	0.487937	-
NONMMUT001285.2	1:64789123-64790913	1791	4	16	0.32208	0.911011	-2.13389	0.0281243	0.487937	-
NONMMUT004485.2	1:194814196-194816853	2658	18	4	0.976668	0.153451	2.03624	0.0281243	0.487937	-
NONMMUT005976.2	10:67035219-67037322	2104	30	8	2.05637	0.387743	1.77309	0.028153	0.487937	-
NONMMUT045406.2	3:135610591-135612297	1707	30	8	2.53463	0.477921	1.77309	0.028153	0.487937	-
NONMMUT047027.2	4:44010104-44012503	2400	30	8	1.80275	0.339921	1.77309	0.028153	0.487937	-
NONMMUT048876.2	4:116764595-116766766	2172	18	4	1.1952	0.187787	2.03624	0.0281243	0.487937	-
NONMMUT055945.2	6:22306522-22308092	1571	4	16	0.367184	1.03859	-2.13389	0.0281243	0.487937	-
NONMMUT058246.2	6:101164940-101168345	3406	18	4	0.76218	0.119752	2.03624	0.0281243	0.487937	-
NONMMUT104193.1	18:21120672-21121805	1134	18	4	2.28923	0.359677	2.03624	0.0281243	0.487937	-
NONMMUT038184.2	2:80514122-80517180	3059	99	37	4.66745	1.23345	1.28609	0.0282431	0.489214	-
NONMMUT058552.2	6:117716490-117718584	2095	566	997	38.9635	48.5299	-0.950597	0.0283242	0.490333	-
ENSMUST00000128125	9:57056630-57071807	1241	23	49	2.67288	4.02643	-1.22495	0.028549	0.493939	-
NONMMUT001904.2	1:87776938-87777209	272	1534	2678	813.358	1004.01	-0.937664	0.0289433	0.500471	-
NONMMUT023755.2	15:64020241-64060428	2614	63	22	3.47584	0.858261	1.38403	0.0291101	0.503063	-
ENSMUST00000197086	3:102491342-102494247	2906	68	24	3.37471	0.8422	1.36869	0.0294028	0.507829	-
NONMMUT048438.2	4:104742208-104744653	2446	12	30	0.707533	1.25074	-1.45575	0.0295766	0.51024	-
NONMMUT071612.2	10:7440364-7442749	2386	34	10	2.0551	0.427388	1.63174	0.0295766	0.51024	-
NONMMUT070961.2	9:108302695-108303845	1151	33	66	4.13488	5.84746	-1.13381	0.0298509	0.514673	-
MSTRG.18157.2	18:65212751-65220845	6182	204	363	4.75911	5.98793	-0.965209	0.0300077	0.517079	-
NONMMUT025278.2	16:4761246-4762605	1360	13	32	1.37856	2.39944	-1.43339	0.0301127	0.518589	-
NONMMUT034365.2	19:29272828-29276504	3677	93	35	3.64767	0.970677	1.27607	0.0304043	0.523308	-
NONMMUT006154.2	10:71336702-71339623	2922	98	37	4.83693	1.29128	1.27145	0.0304978	0.524614	-
NONMMUT021070.2	14:57698013-57698219	207	44	87	30.6554	42.8595	-1.11732	0.0305398	0.525034	-
NONMMUT065291.2	8:36667969-36669229	1261	45	88	5.14661	7.11651	-1.10139	0.0305789	0.525405	-
NONMMUT030161.2	17:57233284-57247370	2369	46	90	2.80037	3.87415	-1.1021	0.0306155	0.52573	-
ENSMUST00000180515	17:83851675-83854393	1617	2	11	0.178369	0.693721	-2.59333	0.0311164	0.527353	-
ENSMUST00000181185	10:34295912-34298907	2777	13	2	0.675131	0.0734379	2.56673	0.0311164	0.527353	-
ENSMUST00000182158	1:137966531-137969918	3388	13	2	0.553376	0.0601939	2.56673	0.0311164	0.527353	-
ENSMUST00000197736	3:56123156-56126159	3004	13	2	0.624114	0.0678885	2.56673	0.0311164	0.527353	-
ENSMUST00000199441	5:65405751-65406517	767	2	11	0.376041	1.46251	-2.59333	0.0311164	0.527353	-
NONMMUT021238.2	14:63372849-63378709	1290	13	2	1.45336	0.158091	2.56673	0.0311164	0.527353	-
NONMMUT022373.2	14:117011018-117012290	1273	13	2	1.47277	0.160202	2.56673	0.0311164	0.527353	-
NONMMUT023441.2	15:50874604-50877896	2963	13	2	0.63275	0.0688279	2.56673	0.0311164	0.527353	-
NONMMUT030467.2	17:71588587-71599005	1503	2	11	0.191898	0.746339	-2.59333	0.0311164	0.527353	-
NONMMUT030879.2	17:83821521-83823714	2194	13	2	0.85453	0.0929521	2.56673	0.0311164	0.527353	-
NONMMUT033806.2	19:8756563-8757020	458	2	11	0.629745	2.44923	-2.59333	0.0311164	0.527353	-
NONMMUT040361.2	2:148010745-148031368	2309	75	139	4.68449	6.13887	-1.02393	0.0310705	0.527353	-
NONMMUT043539.2	3:79154590-79159419	4830	117	45	3.49352	0.950088	1.2447	0.0307906	0.527353	-
NONMMUT060364.2	7:27580796-27583194	2399	2	11	0.120226	0.46759	-2.59333	0.0311164	0.527353	-
NONMMUT061275.2	7:48723038-48740530	1740	13	2	1.07749	0.117205	2.56673	0.0311164	0.527353	-
NONMMUT061303.2	7:49589290-49590053	764	13	2	2.45398	0.266933	2.56673	0.0311164	0.527353	-
NONMMUT062976.2	7:101250842-101253847	2977	132	52	6.39469	1.78124	1.21015	0.0309266	0.527353	-
NONMMUT064595.2	8:11747343-11749445	2103	2	11	0.137148	0.533403	-2.59333	0.0311164	0.527353	-
NONMMUT068898.2	9:45003588-45009592	2086	13	2	0.898772	0.0977646	2.56673	0.0311164	0.527353	-
NONMMUT070262.2	9:83240319-83250386	900	2	11	0.32047	1.24639	-2.59333	0.0311164	0.527353	-
NONMMUT071160.2	9:113086280-113123325	958	2	11	0.301068	1.17093	-2.59333	0.0311164	0.527353	-
NONMMUT074437.2	X:153725635-153741297	543	13	2	3.45274	0.375575	2.56673	0.0311164	0.527353	-
NONMMUT089257.1	13:9183178-9185978	2801	2	11	0.102971	0.400481	-2.59333	0.0311164	0.527353	-
NONMMUT030787.2	17:81373106-81374354	1249	43	14	4.96513	1.14306	1.48508	0.0312536	0.529379	-
NONMMUT006764.2	10:89818174-89819890	1717	18	41	1.51193	2.43506	-1.32141	0.0317482	0.536841	-
NONMMUT011267.2	11:86305296-86306707	1412	19	41	1.94065	2.96104	-1.24341	0.0317482	0.536841	-
NONMMUT089279.1	13:12755752-12756696	945	47	16	7.1728	1.72658	1.42077	0.0317482	0.536841	-
ENSMUST00000147177	1:62456725-62499261	862	7	20	1.17119	2.366	-1.64832	0.031979	0.538912	-
ENSMUST00000192541	1:80728809-80730664	1856	22	5	1.7095	0.274717	2.00371	0.031979	0.538912	-
NONMMUT020348.2	14:34662025-34662633	416	7	20	2.42685	4.90263	-1.64832	0.031979	0.538912	-
NONMMUT023955.2	15:74967951-74974868	4356	22	5	0.728382	0.117051	2.00371	0.031979	0.538912	-
NONMMUT066162.2	8:73179585-73182833	3249	22	5	0.976556	0.156933	2.00371	0.031979	0.538912	-
NONMMUT077103.1	1:190238840-190242893	4054	7	20	0.24903	0.503082	-1.64832	0.031979	0.538912	-
NONMMUT034483.2	19:32806371-32808553	2183	135	242	8.91878	11.3047	-0.975851	0.0320994	0.540636	-
NONMMUT061283.2	7:48877962-48886774	1606	269	111	24.1564	7.04816	1.14324	0.0321332	0.5409	-
ENSMUST00000181598	10:89686371-89700866	3027	54	18	2.5728	0.606395	1.45116	0.0322437	0.542455	-
NONMMUT016125.2	12:116291815-116295836	4022	24	50	0.86058	1.26773	-1.19271	0.0324633	0.545841	-
NONMMUT018268.2	13:74460135-74462685	2551	75	28	4.24009	1.11929	1.28767	0.032871	0.552384	-
NONMMUT030790.2	17:81381495-81383339	1845	95	36	7.42596	1.98977	1.26613	0.0329361	0.552856	-
NONMMUT046061.2	4:6893146-6898263	5118	95	36	2.677	0.717295	1.26613	0.0329361	0.552856	-
ENSMUST00000070085	3:107039504-107054347	5569	25	6	0.647417	0.109871	1.92503	0.0332142	0.556897	-
NONMMUT063193.2	7:110126900-110130018	3119	25	6	1.15597	0.196176	1.92503	0.0332142	0.556897	-
ENSMUST00000192629	9:32535251-32537177	1927	27	7	2.02075	0.370426	1.81379	0.0341457	0.571233	-
NONMMUT019666.2	14:12300369-12302837	2469	9	23	0.525716	0.949952	-1.48742	0.0341457	0.571233	-
NONMMUT020791.2	14:52186929-52188644	1716	9	23	0.756406	1.3668	-1.48742	0.0341457	0.571233	-
NONMMUT035427.2	2:4565498-4568401	2904	27	7	1.3409	0.245803	1.81379	0.0341457	0.571233	-
ENSMUST00000159669	17:34809094-34823464	5165	1028	444	28.7044	8.7662	1.0774	0.0341697	0.571313	-
ENSMUST00000136382	10:76564765-76570532	640	10	25	2.25344	3.98349	-1.45575	0.0348503	0.582041	-
NONMMUT039120.2	2:112391982-112394232	2251	10	25	0.640695	1.13258	-1.45575	0.0348503	0.582041	-
NONMMUT006994.2	10:95848937-95849525	474	3	13	0.912731	2.7968	-2.24936	0.0355216	0.587011	-
NONMMUT023663.2	15:60822965-60831400	5130	15	3	0.421688	0.0596368	2.18806	0.0355216	0.587011	-
NONMMUT025538.2	16:13293606-13295905	2300	44	85	2.75898	3.76869	-1.08377	0.035502	0.587011	-
NONMMUT026368.2	16:33763948-33765631	1684	15	3	1.2846	0.181673	2.18806	0.0355216	0.587011	-
NONMMUT030798.2	17:81499592-81501804	2213	31	9	2.02025	0.414736	1.65043	0.0353833	0.587011	-
NONMMUT033313.2	18:84262946-84264496	1551	3	13	0.278939	0.854729	-2.24936	0.0355216	0.587011	-
NONMMUT039730.2	2:128311684-128315999	4296	15	3	0.503552	0.0712144	2.18806	0.0355216	0.587011	-
NONMMUT042028.2	3:7551674-7553753	2080	15	3	1.04003	0.147085	2.18806	0.0355216	0.587011	-
NONMMUT044574.2	3:103919319-103921566	2248	31	9	1.9888	0.408279	1.65043	0.0353833	0.587011	-
NONMMUT047901.2	4:83416088-83418157	2070	15	3	1.04505	0.147796	2.18806	0.0355216	0.587011	-
NONMMUT051451.2	5:22553729-22608311	1899	3	13	0.227822	0.698096	-2.24936	0.0355216	0.587011	-
NONMMUT053360.2	5:101822244-101823857	1614	15	3	1.34031	0.189552	2.18806	0.0355216	0.587011	-
NONMMUT058887.2	6:125476049-125478755	2707	15	3	0.799136	0.113017	2.18806	0.0355216	0.587011	-
NONMMUT068701.2	9:41109527-41112081	2555	15	3	0.846678	0.11974	2.18806	0.0355216	0.587011	-
NONMMUT071554.2	9:124143924-124146390	2467	15	3	0.876879	0.124012	2.18806	0.0355216	0.587011	-
NONMMUT072312.2	X:48146511-48149180	2670	15	3	0.81021	0.114583	2.18806	0.0355216	0.587011	-
NONMMUT102550.1	17:81356924-81359499	2576	104	41	5.82255	1.62306	1.20909	0.0353299	0.587011	-
NONMMUT103457.1	18:46617140-46618505	1366	15	3	1.58365	0.223965	2.18806	0.0355216	0.587011	-
NONMMUT132255.1	9:32053471-32054219	749	15	3	2.8882	0.40846	2.18806	0.0355216	0.587011	-
NONMMUT109886.1	2:147936832-147943892	7061	966	1645	19.7304	23.7574	-0.901799	0.0357009	0.589647	-
NONMMUT017063.2	13:37779740-37781442	1703	33	10	2.79462	0.598795	1.58868	0.0357853	0.590388	-
NONMMUT031407.2	18:7928186-7929027	842	12	29	2.05538	3.51224	-1.40683	0.0357853	0.590388	-
NONMMUT020790.2	14:52158551-52160949	2399	13	31	0.781508	1.31773	-1.38757	0.0360863	0.595025	-
NONMMUT069391.2	9:59898468-59904132	3220	76	29	3.40394	0.918418	1.25614	0.0361315	0.595442	-
NONMMUT014845.2	12:80678136-80680263	2128	14	33	0.948802	1.58141	-1.37088	0.0363088	0.597045	-
NONMMUT026721.2	16:43940447-43942732	2286	14	33	0.883224	1.47211	-1.37088	0.0363088	0.597045	-
NONMMUT047300.2	4:53533277-53537464	4188	14	33	0.482104	0.803544	-1.37088	0.0363088	0.597045	-
NONMMUT059723.2	7:4004468-4008548	4081	38	12	1.3429	0.299849	1.5292	0.0363088	0.597045	-
ENSMUST00000197051	5:3751901-3755577	3677	15	35	0.588322	0.970677	-1.35623	0.0364701	0.599037	-
NONMMUT036357.2	2:26637176-26640244	742	40	13	7.77468	1.78664	1.48769	0.0364701	0.599037	-
NONMMUT035506.2	2:6566136-6569263	3128	42	14	1.93646	0.456421	1.45114	0.0365832	0.599574	-
NONMMUT061980.2	7:68266485-68275401	1132	16	36	2.03848	3.24304	-1.3037	0.0365832	0.599574	-
NONMMUT067181.2	8:110718875-110720394	1520	42	14	3.98502	0.939266	1.45114	0.0365832	0.599574	-
NONMMUT100732.1	17:17356446-17376368	1188	16	36	1.94239	3.09017	-1.3037	0.0365832	0.599574	-
NONMMUT003290.2	1:156645148-156648026	2879	57	20	2.85533	0.708404	1.37717	0.0366501	0.600143	-
NONMMUT068382.2	9:25149713-25151644	1932	17	38	1.26903	2.00575	-1.29426	0.0366581	0.600143	-
NONMMUT097369.1	15:75651779-75654213	1725	23	48	1.92292	2.8376	-1.19522	0.0366856	0.600264	-
MSTRG.21205.1	2:91951287-91956482	3551	48	17	1.94948	0.488207	1.36368	0.0367235	0.600556	-
NONMMUT019294.2	13:111441209-111444224	3016	125	50	5.97729	1.69058	1.18812	0.0369717	0.604283	-
NONMMUT068756.2	9:42251595-42254436	2842	1766	2981	89.6173	106.964	-0.889118	0.0372321	0.608206	-
NONMMUT030788.2	17:81373942-81376736	2795	114	45	5.88232	1.64183	1.20723	0.0374177	0.610903	-
ENSMUST00000142297	4:11123958-11126998	1257	17	4	1.9505	0.324482	1.95379	0.0384159	0.616667	-
ENSMUST00000162565	2:93452820-93456721	867	10	1	1.66344	0.117647	3.18779	0.0384939	0.616667	-
ENSMUST00000174338	18:75365332-75367088	690	10	1	2.09015	0.147826	3.18779	0.0384939	0.616667	-
ENSMUST00000180547	17:23749337-23751207	1709	101	40	8.52326	2.38681	1.20248	0.0380429	0.616667	-
ENSMUST00000205975	7:18994746-18997066	2321	17	4	1.05634	0.175732	1.95379	0.0384159	0.616667	-
MSTRG.34065.6	7:101556136-101582797	1304	17	4	1.88019	0.312787	1.95379	0.0384159	0.616667	-
NONMMUT001432.2	1:71934720-71938623	2884	103	41	5.15072	1.44972	1.19516	0.037931	0.616667	-
NONMMUT001854.2	1:86606443-86609375	2933	4	15	0.196674	0.521521	-2.04076	0.0384159	0.616667	-
NONMMUT002460.2	1:127486464-127488333	1870	17	4	1.31111	0.218114	1.95379	0.0384159	0.616667	-
NONMMUT003838.2	1:172382248-172384075	1828	17	4	1.34123	0.223126	1.95379	0.0384159	0.616667	-
NONMMUT004667.2	10:9482929-9487202	4274	10	1	0.337436	0.0238652	3.18779	0.0384939	0.616667	-
NONMMUT010756.2	11:76089468-76091021	1554	17	4	1.57772	0.262467	1.95379	0.0384159	0.616667	-
NONMMUT019900.2	14:21270455-21273357	2903	569	247	28.2677	8.67659	1.07011	0.0383607	0.616667	-
NONMMUT024340.2	15:81855736-81858323	2588	154	63	8.58188	2.48241	1.15571	0.0378009	0.616667	-
NONMMUT025275.2	16:4746714-4750610	3897	17	4	0.629144	0.104664	1.95379	0.0384159	0.616667	-
NONMMUT025610.2	16:14361567-14364369	2803	10	1	0.514521	0.0363895	3.18779	0.0384939	0.616667	-
NONMMUT028141.2	17:8343087-8344083	997	10	1	1.44654	0.102307	3.18779	0.0384939	0.616667	-
NONMMUT033946.2	19:11818571-11821106	2536	17	4	0.966787	0.160834	1.95379	0.0384159	0.616667	-
NONMMUT034441.2	19:31610742-31614127	3386	17	4	0.724091	0.120459	1.95379	0.0384159	0.616667	-
NONMMUT034940.2	19:46314101-46315373	1273	17	4	1.92598	0.320404	1.95379	0.0384159	0.616667	-
NONMMUT042349.2	3:28359686-28360786	1101	10	1	1.3099	0.092643	3.18779	0.0384939	0.616667	-
NONMMUT046620.2	4:33170409-33172026	1618	49	91	4.36762	5.73539	-1.02689	0.0378223	0.616667	-
NONMMUT047765.2	4:76192513-76195183	2671	150	61	8.0992	2.32892	1.16427	0.0379766	0.616667	-
NONMMUT050023.2	4:134902681-134904765	861	17	4	2.84759	0.473721	1.95379	0.0384159	0.616667	-
NONMMUT058134.2	6:97382385-97384547	2158	10	1	0.668306	0.0472659	3.18779	0.0384939	0.616667	-
NONMMUT061098.2	7:44986948-44991518	565	10	1	2.55257	0.180531	3.18779	0.0384939	0.616667	-
NONMMUT061245.2	7:46712951-46715009	2059	10	1	0.700439	0.0495386	3.18779	0.0384939	0.616667	-
NONMMUT062145.2	7:73426698-73428872	2175	4	15	0.265217	0.703274	-2.04076	0.0384159	0.616667	-
NONMMUT068103.2	9:13652678-13653860	1183	10	1	1.21911	0.0862214	3.18779	0.0384939	0.616667	-
NONMMUT091752.1	13:74521707-74523119	838	10	1	1.72101	0.121718	3.18779	0.0384939	0.616667	-
NONMMUT094388.1	14:51082285-51083382	425	10	1	3.39342	0.24	3.18779	0.0384939	0.616667	-
NONMMUT109497.1	2:109078801-109085098	6293	4	15	0.0916647	0.243067	-2.04076	0.0384159	0.616667	-
NONMMUT112882.1	3:24601595-24602782	1188	17	4	2.06378	0.343328	1.95379	0.0384159	0.616667	-
NONMMUT124430.1	6:125252163-125253739	1577	17	4	1.55471	0.258639	1.95379	0.0384159	0.616667	-
NONMMUT136773.1	X:17519681-17520350	670	10	1	2.15254	0.152239	3.18779	0.0384939	0.616667	-
NONMMUT048665.2	4:109451107-109453833	2727	1456	641	77.0019	23.9702	1.04981	0.0388754	0.622444	-
NONMMUT004634.2	10:8192734-8195164	1929	243	103	18.1677	5.44507	1.10451	0.0389266	0.622929	-
NONMMUT068866.2	9:44670453-44671697	1245	60	111	6.95038	9.09185	-1.02133	0.0390086	0.623908	-
ENSMUST00000120437	2:173984482-173984691	210	22	45	15.1087	21.852	-1.16623	0.0417971	0.625773	-
ENSMUST00000124108	11:69448548-69453676	859	6	0	1.0074	0	Inf	0.0434865	0.625773	-
ENSMUST00000124842	X:50555744-50635261	1145	0	6	0	0.534388	Inf	0.0434865	0.625773	-
ENSMUST00000125917	4:95052951-95060658	560	6	0	1.54528	0	Inf	0.0434865	0.625773	-
ENSMUST00000126679	2:84500760-84506873	818	6	0	1.05789	0	Inf	0.0434865	0.625773	-
ENSMUST00000129740	1:58505152-58517530	2097	6	0	0.412664	0	Inf	0.0434865	0.625773	-
ENSMUST00000131710	15:79166041-79216383	472	6	0	1.83338	0	Inf	0.0434865	0.625773	-
ENSMUST00000131845	5:114969897-114985827	740	7	19	1.36428	2.61832	-1.57435	0.0415712	0.625773	-
ENSMUST00000135825	11:96944165-96965060	2801	6	0	0.308946	0	Inf	0.0434865	0.625773	-
ENSMUST00000140954	X:105041401-105070124	3287	32	10	1.40403	0.310237	1.54428	0.0433007	0.625773	-
ENSMUST00000141120	4:41642185-41643077	660	0	6	0	0.927081	Inf	0.0434865	0.625773	-
ENSMUST00000147690	7:97693423-97696621	3091	0	6	0	0.197953	Inf	0.0434865	0.625773	-
ENSMUST00000148585	1:9600413-9631144	3475	0	6	0	0.176079	Inf	0.0434865	0.625773	-
ENSMUST00000151005	4:60437362-60440064	539	12	28	3.21081	5.29741	-1.3562	0.0433007	0.625773	-
ENSMUST00000153162	2:173584905-173659539	4552	0	6	0	0.134419	Inf	0.0434865	0.625773	-
ENSMUST00000159933	9:35116767-35118269	501	6	0	1.72726	0	Inf	0.0434865	0.625773	-
ENSMUST00000160676	3:104752727-104753165	439	401	175	131.736	40.6511	1.06244	0.0432452	0.625773	-
ENSMUST00000180740	5:28019465-28071105	1954	6	0	0.442865	0	Inf	0.0434865	0.625773	-
ENSMUST00000180860	18:11820676-11839337	1745	6	0	0.495907	0	Inf	0.0434865	0.625773	-
ENSMUST00000181206	16:11178176-11192292	2481	6	0	0.348794	0	Inf	0.0434865	0.625773	-
ENSMUST00000181574	5:23850597-23855038	1375	6	0	0.629351	0	Inf	0.0434865	0.625773	-
ENSMUST00000181910	15:60824341-60831793	4116	0	6	0	0.148657	Inf	0.0434865	0.625773	-
ENSMUST00000185122	3:138210716-138239663	825	32	63	5.59398	7.78726	-1.11108	0.0398575	0.625773	-
ENSMUST00000185310	1:127753616-127774092	498	0	6	0	1.22866	Inf	0.0434865	0.625773	-
ENSMUST00000186025	9:51278513-51284210	4934	6	0	0.175387	0	Inf	0.0434865	0.625773	-
ENSMUST00000186838	5:151367720-151428210	1543	0	6	0	0.396548	Inf	0.0434865	0.625773	-
ENSMUST00000186885	1:101892958-101895091	2134	26	7	1.75711	0.334494	1.75931	0.0428687	0.625773	-
ENSMUST00000192114	10:27613568-27615328	1761	0	6	0	0.347458	Inf	0.0434865	0.625773	-
ENSMUST00000193067	1:141356789-141357277	489	0	6	0	1.25128	Inf	0.0434865	0.625773	-
ENSMUST00000197704	5:51491097-51492916	1820	34	11	2.69421	0.616345	1.49421	0.0432469	0.625773	-
ENSMUST00000201339	5:30950089-30953712	474	6	0	1.82565	0	Inf	0.0434865	0.625773	-
MSTRG.11849.1	14:70763930-70766300	2190	49	89	3.22685	4.14423	-0.99482	0.0434799	0.625773	-
MSTRG.20534.1	2:43896851-43911885	15007	129	53	1.23971	0.360148	1.1495	0.0411791	0.625773	-
NONMMUT000173.2	1:12743781-12746074	2294	0	6	0	0.266728	Inf	0.0434865	0.625773	-
NONMMUT000853.2	1:51470562-51471412	851	47	17	7.96509	2.03716	1.33329	0.0422217	0.625773	-
NONMMUT000857.2	1:51509543-51513139	680	6	0	1.27258	0	Inf	0.0434865	0.625773	-
NONMMUT001754.2	1:85105479-85267059	1448	6	0	0.597622	0	Inf	0.0434865	0.625773	-
NONMMUT002878.2	1:136675997-136682870	1814	6	0	0.477044	0	Inf	0.0434865	0.625773	-
NONMMUT003115.2	1:151140233-151143923	2962	259	110	12.6107	3.78709	1.10165	0.039557	0.625773	-
NONMMUT003914.2	1:176834624-176836133	1510	30	9	2.8653	0.607822	1.60312	0.0432784	0.625773	-
NONMMUT004076.2	1:181232459-181234999	1691	6	0	0.511743	0	Inf	0.0434865	0.625773	-
NONMMUT004465.2	1:194300364-194312683	2643	6	0	0.327415	0	Inf	0.0434865	0.625773	-
NONMMUT004610.2	10:7714010-7716470	2461	48	88	2.81292	3.64645	-1.00827	0.0407227	0.625773	-
NONMMUT006251.2	10:76544760-76562211	2333	0	6	0	0.262269	Inf	0.0434865	0.625773	-
NONMMUT007098.2	10:99459818-99490593	2474	0	6	0	0.247322	Inf	0.0434865	0.625773	-
NONMMUT007369.2	10:111596584-111610526	4750	6	0	0.18218	0	Inf	0.0434865	0.625773	-
NONMMUT007370.2	10:111596584-111610526	4747	6	0	0.182296	0	Inf	0.0434865	0.625773	-
NONMMUT007474.2	10:116566782-116568031	1250	20	41	2.30753	3.34479	-1.16941	0.0422217	0.625773	-
NONMMUT007796.2	10:122386851-122434439	1560	0	6	0	0.392227	Inf	0.0434865	0.625773	-
NONMMUT007802.2	10:122386851-122434439	1468	0	6	0	0.416808	Inf	0.0434865	0.625773	-
NONMMUT007860.2	10:122386851-122434439	2017	6	0	0.429032	0	Inf	0.0434865	0.625773	-
NONMMUT007871.2	10:122387943-122434439	1917	6	0	0.451412	0	Inf	0.0434865	0.625773	-
NONMMUT007885.2	10:122387943-122434439	1881	6	0	0.460052	0	Inf	0.0434865	0.625773	-
NONMMUT007894.2	10:122387943-122434439	2009	6	0	0.43074	0	Inf	0.0434865	0.625773	-
NONMMUT007909.2	10:122399869-122434439	2855	6	0	0.303102	0	Inf	0.0434865	0.625773	-
NONMMUT007915.2	10:122399869-122434439	2956	6	0	0.292746	0	Inf	0.0434865	0.625773	-
NONMMUT007916.2	10:122399869-122434439	2920	6	0	0.296355	0	Inf	0.0434865	0.625773	-
NONMMUT007920.2	10:122399869-122434439	2763	6	0	0.313195	0	Inf	0.0434865	0.625773	-
NONMMUT007921.2	10:122399869-122434439	2891	6	0	0.299328	0	Inf	0.0434865	0.625773	-
NONMMUT007922.2	10:122399869-122434439	2692	6	0	0.321455	0	Inf	0.0434865	0.625773	-
NONMMUT007927.2	10:122399869-122434439	2983	6	0	0.290096	0	Inf	0.0434865	0.625773	-
NONMMUT007930.2	10:122399869-122434439	2828	6	0	0.305996	0	Inf	0.0434865	0.625773	-
NONMMUT007934.2	10:122399869-122434439	3048	6	0	0.28391	0	Inf	0.0434865	0.625773	-
NONMMUT007935.2	10:122399869-122418849	2075	6	0	0.41704	0	Inf	0.0434865	0.625773	-
NONMMUT007937.2	10:122399869-122434439	2912	6	0	0.297169	0	Inf	0.0434865	0.625773	-
NONMMUT007938.2	10:122399869-122418849	2146	6	0	0.403242	0	Inf	0.0434865	0.625773	-
NONMMUT008470.2	11:6105986-6107618	1633	93	37	8.21339	2.31054	1.1959	0.0414633	0.625773	-
NONMMUT008833.2	11:21597567-21599475	1909	6	0	0.453304	0	Inf	0.0434865	0.625773	-
NONMMUT010116.2	11:61865795-61867301	918	0	6	0	0.666529	Inf	0.0434865	0.625773	-
NONMMUT011499.2	11:90476498-90479837	3340	7	19	0.302266	0.580107	-1.57435	0.0415712	0.625773	-
NONMMUT011752.2	11:96814006-96815609	1604	6	0	0.5395	0	Inf	0.0434865	0.625773	-
NONMMUT012747.2	11:115631751-115643290	2106	6	0	0.410901	0	Inf	0.0434865	0.625773	-
NONMMUT014323.2	12:57230427-57308040	1200	6	0	0.721131	0	Inf	0.0434865	0.625773	-
NONMMUT014796.2	12:79801885-79804665	2748	6	0	0.314904	0	Inf	0.0434865	0.625773	-
NONMMUT014830.2	12:80498147-80501987	3841	0	6	0	0.159301	Inf	0.0434865	0.625773	-
NONMMUT015695.2	12:109540996-109568600	11410	6	0	0.075842	0	Inf	0.0434865	0.625773	-
NONMMUT019489.2	13:119386408-119389308	2901	10	24	0.49714	0.843651	-1.39684	0.0431491	0.625773	-
NONMMUT019999.2	14:24439093-24440593	230	0	6	0	2.66032	Inf	0.0434865	0.625773	-
NONMMUT020865.2	14:54174385-54177436	3052	6	0	0.283538	0	Inf	0.0434865	0.625773	-
NONMMUT021011.2	14:55665045-55668157	3113	16	35	0.741266	1.14654	-1.26307	0.0428213	0.625773	-
NONMMUT021269.2	14:64111178-64114014	950	0	6	0	0.644078	Inf	0.0434865	0.625773	-
NONMMUT022740.2	15:10437553-10440321	2769	5	17	0.260404	0.626082	-1.89945	0.0403225	0.625773	-
NONMMUT023707.2	15:62107148-62242297	638	6	0	1.35636	0	Inf	0.0434865	0.625773	-
NONMMUT024166.2	15:78921299-78928325	6931	6	0	0.124853	0	Inf	0.0434865	0.625773	-
NONMMUT024489.2	15:85671613-85693853	905	14	32	2.23099	3.60579	-1.32647	0.0431391	0.625773	-
NONMMUT024660.2	15:91267704-91272132	4429	13	30	0.42331	0.690744	-1.34028	0.0432469	0.625773	-
NONMMUT024786.2	15:95897879-95899203	1325	26	7	2.82994	0.538725	1.75931	0.0428687	0.625773	-
NONMMUT025325.2	16:5885668-6814135	5237	6	0	0.165239	0	Inf	0.0434865	0.625773	-
NONMMUT027427.2	16:78542643-78544041	1399	10	24	1.03088	1.74942	-1.39684	0.0431491	0.625773	-
NONMMUT028000.2	17:4908181-4912393	1366	6	0	0.633497	0	Inf	0.0434865	0.625773	-
NONMMUT028421.2	17:17540031-17541437	1407	30	9	3.07506	0.652317	1.60312	0.0432784	0.625773	-
NONMMUT030215.2	17:63305913-63308758	498	6	0	1.73767	0	Inf	0.0434865	0.625773	-
NONMMUT030516.2	17:74055420-74079083	1636	0	6	0	0.374006	Inf	0.0434865	0.625773	-
NONMMUT030583.2	17:74055420-74079083	1598	0	6	0	0.3829	Inf	0.0434865	0.625773	-
NONMMUT030882.2	17:83851656-83854463	1706	6	0	0.507243	0	Inf	0.0434865	0.625773	-
NONMMUT030883.2	17:83851751-83854418	1427	6	0	0.606417	0	Inf	0.0434865	0.625773	-
NONMMUT030922.2	17:84917182-84957710	878	0	6	0	0.696895	Inf	0.0434865	0.625773	-
NONMMUT031296.2	18:3435270-3436700	1431	32	10	3.22504	0.712612	1.54428	0.0433007	0.625773	-
NONMMUT031517.2	18:12287404-12289780	2377	37	70	2.24492	3.0031	-1.05363	0.0428011	0.625773	-
NONMMUT032675.2	18:64600071-64601643	1565	0	6	0	0.390974	Inf	0.0434865	0.625773	-
NONMMUT032907.2	18:69629355-69632237	2883	41	14	2.051	0.495208	1.41637	0.0428213	0.625773	-
NONMMUT033084.2	18:75363772-75367051	1867	6	0	0.463502	0	Inf	0.0434865	0.625773	-
NONMMUT033924.2	19:11390145-11393315	863	6	0	1.00273	0	Inf	0.0434865	0.625773	-
NONMMUT034313.2	19:27829973-27833121	3149	10	24	0.457988	0.777209	-1.39684	0.0431491	0.625773	-
NONMMUT034600.2	19:37093830-37097318	3489	10	24	0.413357	0.701471	-1.39684	0.0431491	0.625773	-
NONMMUT035872.2	2:16493895-16496992	3098	6	0	0.279328	0	Inf	0.0434865	0.625773	-
NONMMUT036031.2	2:20757539-20759652	2114	7	19	0.477563	0.916537	-1.57435	0.0415712	0.625773	-
NONMMUT036403.2	2:27110389-27112893	2372	6	0	0.364822	0	Inf	0.0434865	0.625773	-
NONMMUT036652.2	2:31687070-31688516	876	6	0	0.987851	0	Inf	0.0434865	0.625773	-
NONMMUT036713.2	2:32570904-32575097	4194	75	29	2.57904	0.705128	1.23703	0.0396906	0.625773	-
NONMMUT037124.2	2:45075438-45077893	2456	259	110	15.2089	4.56732	1.10165	0.039557	0.625773	-
NONMMUT037302.2	2:52902539-52904259	1721	47	17	3.93858	1.00733	1.33329	0.0422217	0.625773	-
NONMMUT037671.2	2:67565826-68073574	598	6	0	1.44709	0	Inf	0.0434865	0.625773	-
NONMMUT038198.2	2:80650186-80652173	1988	6	17	0.43529	0.872043	-1.63627	0.0403225	0.625773	-
NONMMUT038759.2	2:98666556-98667267	637	6	0	1.35849	0	Inf	0.0434865	0.625773	-
NONMMUT038923.2	2:104666855-104667934	1080	6	0	0.801257	0	Inf	0.0434865	0.625773	-
NONMMUT039995.2	2:132240005-132242140	2136	79	30	5.33396	1.43226	1.26307	0.0393717	0.625773	-
NONMMUT040035.2	2:132865648-132866865	1218	0	6	0	0.502359	Inf	0.0434865	0.625773	-
NONMMUT040258.2	2:144527750-144530692	2943	9	22	0.441044	0.762316	-1.42331	0.0428687	0.625773	-
NONMMUT040778.2	2:156714401-156720761	988	6	0	0.875868	0	Inf	0.0434865	0.625773	-
NONMMUT041268.2	2:167188659-167192416	1000	0	6	0	0.611874	Inf	0.0434865	0.625773	-
NONMMUT041549.2	2:173142376-173148383	5503	81	144	2.12281	2.66847	-0.963881	0.0407579	0.625773	-
NONMMUT041797.2	2:179977003-179979154	1960	0	6	0	0.31218	Inf	0.0434865	0.625773	-
NONMMUT042255.2	3:22250941-22251639	699	0	6	0	0.875356	Inf	0.0434865	0.625773	-
NONMMUT042943.2	3:50365444-50368833	3390	6	0	0.255268	0	Inf	0.0434865	0.625773	-
NONMMUT045204.2	3:127616480-127618021	1396	0	6	0	0.438305	Inf	0.0434865	0.625773	-
NONMMUT046580.2	4:32382318-32391878	1391	6	17	0.622112	1.24631	-1.63627	0.0403225	0.625773	-
NONMMUT046583.2	4:32449057-32451530	2474	13	30	0.757817	1.23658	-1.34028	0.0432469	0.625773	-
NONMMUT050124.2	4:136357541-136359440	1900	36	12	2.73257	0.644045	1.45118	0.0431391	0.625773	-
NONMMUT050366.2	4:141729510-141742598	531	0	6	0	1.1523	Inf	0.0434865	0.625773	-
NONMMUT051351.2	5:19273176-19275755	2580	0	6	0	0.23716	Inf	0.0434865	0.625773	-
NONMMUT051447.2	5:22550428-22740553	1170	6	0	0.739622	0	Inf	0.0434865	0.625773	-
[truncated: 27,847 more rows]
