# Supplementary material for: RNA sequencing analysis of altered expression of long noncoding RNAs associated with Schistosoma japonicum infection in the murine liver and spleen
Source: Parasit Vectors. 2020 Dec 1;13:601. doi: 10.1186/s13071-020-04457-9 (PMC7705434; doi:10.1186/s13071-020-04457-9)
Supplement: Supplementary file 6 — Additional file 6: Table S6. lncRNA expression level in infected and control murine spleen. [file 13071_2020_4457_MOESM6_ESM.xlsx]

## Sheet: S6.txt.tmp
		Table S6. lncRNA expression level in the infected and control murine spleen
LncRNA_ID	Locus	Length	Infected_Spleen_count	Control_Spleen_count	Infected_Spleen_TPM	Control_Spleen_TPM	Infected spleen	Control spleen	Log2FC	Pvalue	Qvalue	Updown
NONMMUT033611.2	19:5796076-5802772	6554	20	9764	0.505841	256.963	0.154406	82.4367	-9.06042	1.27e-38	4.29e-34	DOWN
NONMMUT057839.2	6:87788866-87791317	2452	2696	18	182.257	1.26622	55.6331	0.406217	7.09755	7.46e-31	8.85e-27	UP
NONMMUT074090.2	X:140539537-140540618	1082	4	1752	0.612714	279.291	0.187028	89.5996	-8.90409	7.86e-31	8.85e-27	DOWN
NONMMUT033604.2	19:5795745-5802674	6638	132	16170	3.29626	420.167	1.00617	134.795	-7.06574	1.95e-29	1.65e-25	DOWN
NONMMUT062260.2	7:75752590-75754606	2017	1211	6	99.5228	0.51315	30.3789	0.164624	7.52775	4.09e-29	2.76e-25	UP
NONMMUT035195.2	19:57034906-57037212	2307	2885	28	207.292	2.09346	63.275	0.671605	6.55788	7.67e-29	4.32e-25	UP
NONMMUT003249.2	1:155844971-155848677	3707	673	1	30.0938	0.0465618	9.186	0.0149376	9.26435	1.6e-27	6.94e-24	UP
NONMMUT060075.2	7:16915382-16916322	941	672	1	118.376	0.183427	36.1338	0.0588454	9.26221	1.64e-27	6.94e-24	UP
NONMMUT003373.2	1:160076956-160080208	3253	5	1126	0.254787	59.7041	0.0777726	19.1538	-7.94415	1.75e-26	6.57e-23	DOWN
NONMMUT063222.2	7:111070732-111071807	1076	506	2	77.9512	0.320546	23.7943	0.102835	7.85414	3.74e-25	1.26e-21	UP
NONMMUT072236.2	X:42276090-42277175	1086	4	883	0.610457	140.243	0.186339	44.9915	-7.91557	4.37e-25	1.34e-21	DOWN
NONMMUT020780.2	14:52074830-52075140	311	561	3	299.011	1.66403	91.2717	0.533838	7.41762	5.42e-25	1.41e-21	UP
NONMMUT067418.2	8:119809225-119810278	1054	1615	23	253.99	3.76394	77.5293	1.20751	6.00463	5.32e-25	1.41e-21	UP
NONMMUT007472.2	10:116510406-116512263	1853	371	0	33.1881	0	10.1305	0	Inf	6.41e-24	1.51e-20	UP
NONMMUT029743.2	17:44096312-44099031	2720	1	579	0.0609797	36.7163	0.0186138	11.779	-9.30563	6.72e-24	1.51e-20	DOWN
NONMMUT062734.2	7:92730040-92733748	2969	358	0	19.9874	0	6.10107	0	Inf	1.3e-23	2.74e-20	UP
NONMMUT059240.2	6:136801805-136803991	2187	415	1	31.4546	0.078923	9.60137	0.0253194	8.56685	1.58e-23	3.13e-20	UP
NONMMUT031800.2	18:31581592-31583073	1482	489	4	54.6947	0.465462	16.6953	0.149325	6.80484	5.16e-23	9.69e-20	UP
NONMMUT070332.2	9:88449742-88452875	3134	8	876	0.423154	48.2119	0.129166	15.4669	-6.90382	8.1e-23	1.44e-19	DOWN
NONMMUT036614.2	2:31026642-31028469	1828	355	1	32.1912	0.0944226	9.82623	0.0302918	8.34156	2.87e-22	4.84e-19	UP
NONMMUT013181.2	11:121307477-121309894	2418	606	8	41.5433	0.570691	12.6809	0.183084	6.11401	3.62e-22	5.83e-19	UP
NONMMUT050113.2	4:136343975-136345981	2007	317	3	26.1816	0.257853	7.99182	0.0827223	6.5941	2.26e-20	3.47e-17	UP
NONMMUT034891.2	19:45445466-45448292	2827	1	321	0.0586717	19.5852	0.0179093	6.28316	-8.45464	3.51e-20	5.16e-17	DOWN
NONMMUT036927.2	2:37370075-37371639	1565	7	563	0.741405	62.0503	0.226311	19.9064	-6.45879	1.02e-19	1.43e-16	DOWN
NONMMUT015416.2	12:101039409-101040396	988	3	409	0.503384	71.4029	0.153656	22.9069	-7.21993	1.61e-19	2.17e-16	DOWN
NONMMUT067880.2	9:3388190-3390701	2512	0	239	0	16.4108	0	5.26476	Inf	3.86e-19	5.01e-16	DOWN
NONMMUT007462.2	10:116387397-116389532	2136	6	488	0.465677	39.4066	0.142146	12.6421	-6.47472	4.29e-19	5.36e-16	DOWN
MSTRG.10683.2	13:120010328-120019548	1975	198	0	16.6182	0	5.07262	0	Inf	5.79e-19	6.98e-16	UP
NONMMUT034159.2	19:21663650-21666018	2369	1	268	0.0700147	19.5128	0.0213717	6.25992	-8.1943	8.99e-19	1.05e-15	DOWN
NONMMUT018229.2	13:73515748-73516412	665	5	429	1.24635	111.272	0.380442	35.6973	-6.55199	1.24e-18	1.4e-15	DOWN
NONMMUT058167.2	6:98928862-98930077	1216	4	390	0.545194	55.3199	0.166418	17.7473	-6.73664	1.77e-18	1.93e-15	DOWN
NONMMUT000937.2	1:54478364-54479592	1229	4	386	0.539427	54.1732	0.164658	17.3794	-6.72176	2.06e-18	2.1e-15	DOWN
NONMMUT034148.2	19:21574694-21596141	16663	0	217	0	2.24625	0	0.720622	Inf	2.05e-18	2.1e-15	DOWN
NONMMUT074145.2	X:142851679-142854239	2561	414	10	26.7963	0.673502	8.17945	0.216067	5.24245	4.12e-18	4.09e-15	UP
NONMMUT073617.2	X:105968087-105969483	1397	746	28	88.517	3.45713	27.0194	1.10909	4.60655	1.11e-17	1.07e-14	UP
NONMMUT054186.2	5:118763302-118764659	1358	391	10	47.7267	1.27013	14.5684	0.407473	5.15999	1.16e-17	1.09e-14	UP
NONMMUT031471.2	18:10812910-10816768	3859	472	15	20.2746	0.670448	6.18873	0.215087	4.84665	1.58e-17	1.44e-14	UP
NONMMUT029772.2	17:45433831-45441562	2971	162	0	9.03854	0	2.75898	0	Inf	2.07e-17	1.84e-14	UP
NONMMUT014582.2	12:71990475-71992332	1858	6	387	0.535353	35.9265	0.163414	11.5256	-6.14017	2.68e-17	2.32e-14	DOWN
NONMMUT000106.2	1:9667415-9668325	911	425	14	77.3313	2.65055	23.605	0.850327	4.79493	4.57e-17	3.86e-14	UP
NONMMUT092777.1	14:46084027-46084957	703	0	180	0	44.1637	0	14.1682	Inf	5.09e-17	4.19e-14	DOWN
NONMMUT051093.2	5:3525612-3529438	3827	431	15	18.6682	0.676054	5.69839	0.216886	4.71555	8.2e-17	6.6e-14	UP
NONMMUT000243.2	1:16568674-16619338	3035	279	7	15.2381	0.397801	4.65136	0.127619	5.18774	1.41e-16	1.11e-13	UP
NONMMUT047062.2	4:44762475-44766520	4046	1007	48	41.2561	2.04629	12.5932	0.656473	4.26177	1.47e-16	1.13e-13	UP
NONMMUT063407.2	7:118735685-118737016	1332	233	5	28.9959	0.647462	8.85089	0.207713	5.41316	1.96e-16	1.47e-13	UP
NONMMUT102488.1	17:74174504-74178995	4492	408	15	15.0558	0.57597	4.59573	0.184778	4.63643	2.18e-16	1.6e-13	UP
MSTRG.36432.2	8:95801672-95806693	4297	1	194	0.0386002	7.7873	0.0117825	2.49826	-7.72813	2.43e-16	1.75e-13	DOWN
NONMMUT001112.2	1:59873469-59875856	2388	12	483	0.832965	34.887	0.254259	11.1921	-5.46004	4.52e-16	3.18e-13	DOWN
NONMMUT057813.2	6:87090219-87092196	1978	10	416	0.838039	36.2757	0.255808	11.6377	-5.5076	5.02e-16	3.46e-13	DOWN
NONMMUT085003.1	11:29148565-29173559	2298	130	0	9.37733	0	2.86239	0	Inf	7.87e-16	5.32e-13	UP
NONMMUT012434.2	11:107208534-107211796	3263	12	466	0.609599	24.633	0.186077	7.90256	-5.40834	8.62e-16	5.71e-13	DOWN
NONMMUT027553.2	16:87376654-87378943	2290	6	313	0.434361	23.5753	0.132587	7.56323	-5.83399	1.1e-15	7.17e-13	DOWN
NONMMUT040378.2	2:148436642-148437883	1242	6	308	0.800874	42.7738	0.244464	13.7223	-5.81076	1.49e-15	9.52e-13	DOWN
NONMMUT091760.1	13:74557291-74587339	1038	125	0	19.9617	0	6.09323	0	Inf	1.61e-15	1.01e-12	UP
NONMMUT025270.2	16:4637220-4639449	2169	124	0	9.47644	0	2.89264	0	Inf	1.82e-15	1.12e-12	UP
NONMMUT025414.2	16:8850205-8852342	2138	9	362	0.697744	29.2046	0.212983	9.36916	-5.45911	2.16e-15	1.3e-12	DOWN
ENSMUST00000180643	12:80120548-80132844	4843	7	319	0.239583	11.3612	0.0731316	3.64482	-5.63921	2.55e-15	1.51e-12	DOWN
NONMMUT033609.2	19:5796056-5802661	6142	118	0	3.18463	0	0.972094	0	Inf	3.85e-15	2.24e-12	UP
NONMMUT108832.1	2:23492820-23496388	3564	0	137	0	6.63025	0	2.12706	Inf	4.38e-15	2.51e-12	DOWN
NONMMUT036688.2	2:32230795-32232820	2026	16	500	1.30902	42.5677	0.399573	13.6562	-5.09495	4.45e-15	2.51e-12	DOWN
NONMMUT008477.2	11:6270376-6271530	1155	3	225	0.4306	33.6007	0.131439	10.7795	-6.35776	5.67e-15	3.14e-12	DOWN
NONMMUT029999.2	17:51736597-51739407	2811	18	526	1.06147	32.2757	0.324011	10.3544	-4.99806	6.48e-15	3.42e-12	DOWN
NONMMUT042943.2	3:50365444-50368833	3390	7	303	0.342271	15.4167	0.104477	4.94586	-5.56497	6.28e-15	3.42e-12	DOWN
NONMMUT120048.1	5:23698496-23699971	867	115	0	21.9869	0	6.7114	0	Inf	6.45e-15	3.42e-12	UP
NONMMUT037850.2	2:72141340-72142618	1273	111	0	14.4538	0	4.41196	0	Inf	1.09e-14	5.69e-12	UP
NONMMUT001891.2	1:87449870-87450769	900	147	3	27.0745	0.575013	8.26437	0.184471	5.48544	1.6e-14	8.17e-12	UP
NONMMUT054292.2	5:121440977-121442408	1432	193	6	22.3408	0.722782	6.81944	0.231877	4.87822	2.22e-14	1.12e-11	UP
NONMMUT055780.2	6:13580701-13582847	2147	29	684	2.23897	54.9508	0.683435	17.6288	-4.68899	2.81e-14	1.39e-11	DOWN
ENSMUST00000129876	11:29170909-29173558	2203	0	121	0	9.47375	0	3.03929	Inf	3.29e-14	1.59e-11	DOWN
NONMMUT007560.2	10:117685499-117687344	1846	140	3	12.5714	0.280342	3.83736	0.089937	5.41505	3.35e-14	1.59e-11	UP
NONMMUT033668.2	19:6125139-6128166	3028	140	3	7.66405	0.170909	2.33942	0.0548295	5.41505	3.35e-14	1.59e-11	UP
NONMMUT062654.2	7:90038620-90040283	1664	1	142	0.0996784	14.7191	0.0304264	4.72207	-7.27795	4.31e-14	2.02e-11	DOWN
NONMMUT013613.2	12:21545241-21557869	3740	0	119	0	5.48817	0	1.76067	Inf	4.38e-14	2.03e-11	DOWN
NONMMUT009845.2	11:55501566-55504836	3271	9	302	0.456061	15.9249	0.139211	5.10889	-5.19767	5.04e-14	2.3e-11	DOWN
NONMMUT036933.2	2:37432171-37434717	2547	167	5	10.8686	0.338602	3.31759	0.108627	4.93268	5.81e-14	2.62e-11	UP
NONMMUT031377.2	18:6201490-6202202	713	5	226	1.16244	54.6725	0.35483	17.5395	-5.62734	8.86e-14	3.94e-11	DOWN
NONMMUT069465.2	9:62057256-62059489	2234	4	208	0.296757	16.0594	0.090584	5.15204	-5.82974	9.13e-14	4.01e-11	DOWN
NONMMUT026902.2	16:50719297-50732773	2197	0	112	0	8.79296	0	2.82088	Inf	1.06e-13	4.58e-11	DOWN
NONMMUT053008.2	5:88650497-88651414	918	1	133	0.180681	24.9896	0.055152	8.01693	-7.18349	1.18e-13	5.06e-11	DOWN
NONMMUT056402.2	6:37327381-37331285	3905	8	269	0.339607	11.8818	0.103663	3.81181	-5.2005	1.31e-13	5.53e-11	DOWN
NONMMUT046180.2	4:11175873-11191217	2875	1	132	0.0576921	7.91924	0.0176103	2.54058	-7.1726	1.35e-13	5.62e-11	DOWN
NONMMUT060510.2	7:29761755-29767612	5205	0	108	0	3.57893	0	1.14816	Inf	1.94e-13	8.01e-11	DOWN
NONMMUT067881.2	9:3389402-3391300	1899	208	9	18.1561	0.817395	5.54208	0.26223	4.40153	2.37e-13	9.66e-11	UP
NONMMUT051864.2	5:33416391-33419352	2962	21	470	1.17518	27.3692	0.35872	8.78036	-4.61335	2.45e-13	9.84e-11	DOWN
NONMMUT007731.2	10:121587385-121589262	1878	4	194	0.353012	17.8179	0.107755	5.71619	-5.72922	2.89e-13	1.15e-10	DOWN
NONMMUT012476.2	11:107933389-107936950	3562	269	15	12.5182	0.72635	3.82114	0.233021	4.03547	2.93e-13	1.15e-10	UP
NONMMUT053990.2	5:114727416-114729834	2419	231	11	15.8292	0.784391	4.8318	0.251642	4.26312	2.99e-13	1.16e-10	UP
ENSMUST00000147198	7:92734166-92741459	6559	90	0	2.27451	0	0.694285	0	Inf	3.11e-13	1.18e-10	UP
ENSMUST00000190080	17:47140942-47361958	7045	90	0	2.1176	0	0.64639	0	Inf	3.11e-13	1.18e-10	UP
NONMMUT009891.2	11:57785101-57787498	2398	13	343	0.898659	24.6714	0.274312	7.91487	-4.85068	3.53e-13	1.33e-10	DOWN
ENSMUST00000181719	9:122572502-122679596	2867	0	104	0	6.25689	0	2.00728	Inf	3.65e-13	1.35e-10	DOWN
NONMMUT028714.2	17:25161041-25162098	1058	3	174	0.470078	28.3671	0.143489	9.10048	-5.98693	3.95e-13	1.43e-10	DOWN
NONMMUT042418.2	3:31050570-31052740	2171	149	5	11.3766	0.397245	3.47265	0.127441	4.76814	3.95e-13	1.43e-10	UP
NONMMUT064669.2	8:13285352-13287230	1879	0	103	0	9.45497	0	3.03326	Inf	4.28e-13	1.54e-10	DOWN
NONMMUT019049.2	13:106960585-106961280	696	133	4	31.6759	0.991113	9.66894	0.31796	4.92644	4.92e-13	1.75e-10	UP
NONMMUT083787.1	11:62551504-62553206	703	0	102	0	25.026	0	8.02863	Inf	5.03e-13	1.77e-10	DOWN
NONMMUT026984.2	16:56189226-56190004	779	1	120	0.21292	26.57	0.064993	8.52397	-7.0351	5.96e-13	2.08e-10	DOWN
NONMMUT045401.2	3:135467602-135468195	594	4	185	1.11609	53.7197	0.340681	17.2339	-5.66068	6.09e-13	2.1e-10	DOWN
NONMMUT070331.2	9:88447910-88448943	1034	130	4	20.8405	0.667132	6.36148	0.214024	4.89352	6.89e-13	2.35e-10	UP
NONMMUT007092.2	10:99450193-99460772	3729	0	99	0	4.57926	0	1.46908	Inf	6.98e-13	2.36e-10	DOWN
NONMMUT056105.2	6:30453453-30455178	1726	5	196	0.480198	19.5869	0.146578	6.28369	-5.42187	8.69e-13	2.91e-10	DOWN
NONMMUT026998.2	16:57153116-57154530	1415	23	475	2.69444	57.9011	0.822465	18.5753	-4.49729	9.64e-13	3.19e-10	DOWN
ENSMUST00000195676	1:133128676-133131782	3107	83	0	4.42814	0	1.35167	0	Inf	9.73e-13	3.19e-10	UP
NONMMUT074146.2	X:142853465-142854906	1442	163	7	18.7372	0.837258	5.71947	0.268602	4.41234	1.25e-12	4.05e-10	UP
NONMMUT017165.2	13:41639513-41641354	1842	197	10	17.728	0.936394	5.4114	0.300406	4.17102	1.49e-12	4.81e-10	UP
NONMMUT012780.2	11:116021193-116024497	3305	1715	160	86.0155	8.3502	26.2559	2.67884	3.29296	1.95e-12	6.2e-10	UP
NONMMUT048194.2	4:96022180-96025388	3209	11	268	0.568169	14.405	0.173431	4.6213	-4.73586	2.09e-12	6.6e-10	DOWN
NONMMUT063369.2	7:117670564-117673577	3014	3	157	0.165011	8.9847	0.0503689	2.8824	-5.83859	2.11e-12	6.6e-10	DOWN
NONMMUT065286.2	8:36568527-36570081	1555	3	155	0.319835	17.1929	0.0976282	5.51568	-5.8201	2.63e-12	8.14e-10	DOWN
NONMMUT001028.2	1:58390938-58393329	1949	78	0	6.63387	0	2.02496	0	Inf	2.73e-12	8.4e-10	UP
NONMMUT043394.2	3:67356645-67357514	870	106	3	20.1964	0.594841	6.16486	0.190832	5.01369	2.85e-12	8.67e-10	UP
NONMMUT054925.2	5:137525976-137527933	1958	5	182	0.4233	16.0328	0.12921	5.14352	-5.31496	2.88e-12	8.7e-10	DOWN
NONMMUT050780.2	4:152015955-152017677	1723	4	168	0.384768	16.818	0.117449	5.39539	-5.52162	2.94e-12	8.8e-10	DOWN
NONMMUT018494.2	13:83664245-83666339	2095	9	234	0.712065	19.2656	0.217355	6.18062	-4.82963	3.3e-12	9.78e-10	DOWN
NONMMUT001118.2	1:59983564-59985346	1783	12	285	1.1156	27.5703	0.340533	8.84487	-4.69897	3.55e-12	1.04e-09	DOWN
NONMMUT050630.2	4:149233740-149236694	2955	16	336	0.897488	19.6124	0.273954	6.29189	-4.52149	3.62e-12	1.05e-09	DOWN
NONMMUT043118.2	3:55469674-55471316	1643	9	226	0.907959	23.7258	0.277151	7.6115	-4.77944	6.07e-12	1.75e-09	DOWN
NONMMUT006436.2	10:80826656-80829284	1143	191	11	27.6995	1.66005	8.45516	0.532565	3.9888	6.55e-12	1.88e-09	UP
NONMMUT025393.2	16:8628745-8631807	3063	0	85	0	4.78652	0	1.53557	Inf	6.75e-12	1.92e-09	DOWN
NONMMUT017365.2	13:47245119-47247991	2873	222	15	12.8086	0.900542	3.90977	0.288904	3.75842	6.9e-12	1.94e-09	UP
NONMMUT045972.2	4:3614876-3616619	1744	119	5	11.3105	0.494506	3.4525	0.158643	4.44378	1.31e-11	3.66e-09	UP
ENSMUST00000163781	15:98567324-98569583	2147	70	0	5.4044	0	1.64967	0	Inf	1.43e-11	3.97e-09	UP
NONMMUT069887.2	9:71016014-71023379	3108	95	2	5.06671	0.110974	1.54659	0.0356017	5.441	1.53e-11	4.21e-09	UP
NONMMUT043222.2	3:58462939-58466774	3836	290	23	12.5315	1.0342	3.82519	0.331783	3.52722	1.62e-11	4.41e-09	UP
NONMMUT044882.2	3:115941363-115942106	744	126	6	28.0724	1.39116	8.56899	0.4463	4.26304	2.28e-11	6.16e-09	UP
NONMMUT023690.2	15:62038002-62041069	3068	1	94	0.0540629	5.28477	0.0165025	1.69541	-6.68281	2.38e-11	6.3e-09	DOWN
NONMMUT055723.2	6:8593263-8597284	4022	1	94	0.0412394	4.03124	0.0125882	1.29327	-6.68281	2.38e-11	6.3e-09	DOWN
NONMMUT113828.1	3:107888851-107896214	6821	93	3	2.26006	0.0758704	0.689874	0.0243401	4.82493	2.39e-11	6.3e-09	UP
NONMMUT052437.2	5:64481731-64490166	7025	0	78	0	1.91513	0	0.614396	Inf	2.57e-11	6.74e-09	DOWN
NONMMUT099554.1	16:24186031-24246638	7076	103	4	2.41288	0.0974865	0.73652	0.0312748	4.55765	2.83e-11	7.36e-09	UP
NONMMUT016951.2	13:33986502-33987814	1313	5	156	0.631242	20.4932	0.192684	6.57446	-5.09256	3.25e-11	8.31e-09	DOWN
NONMMUT053481.2	5:105488252-105490063	1812	133	7	12.1669	0.666295	3.7139	0.213755	4.1189	3.25e-11	8.31e-09	UP
NONMMUT028614.2	17:23812158-23814466	2309	32	482	2.29727	36.0058	0.701233	11.5511	-4.04199	3.33e-11	8.46e-09	DOWN
NONMMUT011004.2	11:80134618-80135774	1157	2	118	0.286498	17.5913	0.0874523	5.64349	-6.01195	3.72e-11	9.38e-09	DOWN
NONMMUT003664.2	1:166395164-166397963	2800	90	2	5.32805	0.123181	1.62636	0.0395179	5.363	3.76e-11	9.4e-09	UP
NONMMUT033352.2	18:86602065-86647007	1989	0	76	0	6.59069	0	2.11437	Inf	3.83e-11	9.53e-09	DOWN
NONMMUT023574.2	15:58175885-58178254	2370	1	91	0.0699852	6.62285	0.0213627	2.12468	-6.63601	3.98e-11	9.81e-09	DOWN
NONMMUT024317.2	15:81454110-81456807	2698	217	17	13.3322	1.08679	4.0696	0.348655	3.54501	4.43e-11	1.08e-08	UP
NONMMUT068929.2	9:45858627-45860682	2056	160	10	12.8997	0.838929	3.93758	0.269138	3.87089	4.44e-11	1.08e-08	UP
NONMMUT066559.2	8:88214375-88217175	2646	0	75	0	4.889	0	1.56845	Inf	4.7e-11	1.13e-08	DOWN
NONMMUT034892.2	19:45445499-45448956	3458	352	33	16.8734	1.64605	5.15053	0.52807	3.28592	5.3e-11	1.27e-08	UP
NONMMUT012674.2	11:114870962-114872595	1634	1	89	0.101508	9.39488	0.030985	3.01399	-6.60396	5.64e-11	1.34e-08	DOWN
NONMMUT025874.2	16:20829050-20832081	2596	0	73	0	4.8503	0	1.55603	Inf	5.76e-11	1.36e-08	DOWN
NONMMUT045204.2	3:127616480-127618021	1396	87	3	10.3304	0.37071	3.1533	0.118928	4.7287	5.97e-11	1.4e-08	UP
NONMMUT062722.2	7:92445072-92449087	4016	6	160	0.247681	6.87187	0.0756035	2.20457	-4.8659	6.59e-11	1.54e-08	DOWN
NONMMUT036548.2	2:30097285-30098610	1326	184	14	23.0017	1.82101	7.02117	0.584199	3.58718	6.64e-11	1.54e-08	UP
NONMMUT107355.1	2:75637801-75642926	5126	0	71	0	2.38909	0	0.766447	Inf	8.74e-11	2.01e-08	DOWN
NONMMUT041920.2	2:181388624-181389625	1002	7	167	1.15798	28.7472	0.353469	9.22244	-4.70549	1.01e-10	2.31e-08	DOWN
ENSMUST00000186944	16:50719294-50732773	2052	60	0	4.84678	0	1.47946	0	Inf	1.08e-10	2.45e-08	UP
ENSMUST00000178129	12:102673017-102727333	2724	59	0	3.5903	0	1.09593	0	Inf	1.34e-10	2.95e-08	UP
NONMMUT046181.2	4:11175964-11191274	4019	272	25	11.2185	1.07293	3.42441	0.344207	3.31451	1.32e-10	2.95e-08	UP
NONMMUT061857.2	7:64015413-64021326	2885	0	69	0	4.12533	0	1.32345	Inf	1.34e-10	2.95e-08	DOWN
NONMMUT127262.1	7:70276561-70282796	6236	0	69	0	1.90853	0	0.612277	Inf	1.34e-10	2.95e-08	DOWN
NONMMUT039698.2	2:127575535-127577416	1882	70	1	6.16538	0.0917133	1.88196	0.0294227	5.99916	1.67e-10	3.66e-08	UP
NONMMUT027887.2	16:96156227-96157846	1620	5	137	0.511618	14.5866	0.156169	4.67953	-4.90518	2.19e-10	4.77e-08	DOWN
NONMMUT045163.2	3:126843370-126846325	2956	69	1	3.86929	0.0583912	1.18109	0.0187326	5.97842	2.43e-10	5.27e-08	UP
NONMMUT052499.2	5:65489945-65492881	2937	15	248	0.8466	14.5645	0.258421	4.67247	-4.17639	2.45e-10	5.27e-08	DOWN
NONMMUT034384.2	19:29604096-29605029	934	79	3	14.0206	0.554081	4.27974	0.177756	4.58956	2.57e-10	5.43e-08	UP
NONMMUT072467.2	X:53053112-53057190	2993	0	66	0	3.80356	0	1.22023	Inf	2.57e-10	5.43e-08	DOWN
NONMMUT072859.2	X:74291023-74295317	3125	0	66	0	3.6429	0	1.16868	Inf	2.57e-10	5.43e-08	DOWN
ENSMUST00000155621	2:90910994-90917596	744	78	3	17.3782	0.69558	5.30463	0.22315	4.57117	3.04e-10	6.39e-08	UP
ENSMUST00000181452	8:72492934-72505499	2994	56	0	3.10042	0	0.946389	0	Inf	3.21e-10	6.62e-08	UP
NONMMUT053707.2	5:109866697-109885788	3429	56	0	2.7071	0	0.826331	0	Inf	3.21e-10	6.62e-08	UP
NONMMUT068751.2	9:42142087-42146511	2080	56	0	4.46281	0	1.36225	0	Inf	3.21e-10	6.62e-08	UP
NONMMUT006742.2	10:88473326-88474646	1321	3	112	0.37649	14.6239	0.114922	4.6915	-5.35132	3.34e-10	6.83e-08	DOWN
NONMMUT065231.2	8:35385812-35388130	2319	67	1	4.7892	0.0744306	1.46188	0.0238782	5.93599	3.56e-10	7.25e-08	UP
NONMMUT036524.2	2:29843763-29844060	298	77	3	42.8307	1.73662	13.0739	0.557126	4.55254	3.61e-10	7.3e-08	UP
NONMMUT087265.1	12:72802235-72808633	6399	0	64	0	1.72514	0	0.553443	Inf	4.03e-10	8.1e-08	DOWN
NONMMUT071208.2	9:114409652-114411197	1546	85	4	9.11365	0.446193	2.7819	0.143144	4.28054	4.49e-10	8.98e-08	UP
NONMMUT117888.1	5:3528428-3531003	2576	186	17	11.9688	1.13826	3.65344	0.365168	3.32262	4.66e-10	9.26e-08	UP
NONMMUT013874.2	12:32977137-32979494	2358	9	170	0.632645	12.4352	0.193112	3.98936	-4.36865	4.84e-10	9.56e-08	DOWN
NONMMUT057786.2	6:86541517-86564434	295	53	0	29.7807	0	9.09043	0	Inf	6.38e-10	1.25e-07	UP
NONMMUT025468.2	16:10742381-10744871	2491	134	10	8.91692	0.692428	2.72185	0.222139	3.61506	6.55e-10	1.28e-07	UP
NONMMUT012038.2	11:100956740-100957938	1199	3	107	0.414798	15.3926	0.126615	4.93812	-5.28544	6.82e-10	1.32e-07	DOWN
NONMMUT069141.2	9:53437122-53438149	1028	237	24	38.2155	4.02674	11.6651	1.29182	3.17472	6.82e-10	1.32e-07	UP
NONMMUT011102.2	11:83223576-83226152	2577	1314	178	84.5212	11.9139	25.7997	3.82212	2.75491	7.73e-10	1.48e-07	UP
NONMMUT051062.2	4:156203304-156208183	1939	52	0	4.44543	0	1.35695	0	Inf	8.05e-10	1.53e-07	UP
NONMMUT084658.1	11:117076532-117078956	895	52	0	9.63094	0	2.9398	0	Inf	8.05e-10	1.53e-07	UP
NONMMUT055168.2	5:143624903-143627428	2526	9	164	0.590569	11.1985	0.180269	3.59262	-4.31682	8.67e-10	1.64e-07	DOWN
NONMMUT002692.2	1:134754659-134758572	3914	40	473	1.69406	20.8445	0.517106	6.68714	-3.69286	8.72e-10	1.64e-07	DOWN
NONMMUT038379.2	2:90432895-90435195	2301	60	666	4.32229	49.9238	1.31936	16.0161	-3.60161	9.87e-10	1.84e-07	DOWN
NONMMUT007704.2	10:120782080-120850030	2341	13	208	0.92054	15.3254	0.280991	4.91655	-4.12905	1.01e-09	1.87e-07	DOWN
NONMMUT060841.2	7:38090821-38092973	2061	51	0	4.10181	0	1.25206	0	Inf	1.02e-09	1.87e-07	UP
NONMMUT128877.1	8:72492935-72505500	3743	0	59	0	2.71887	0	0.872244	Inf	1.02e-09	1.87e-07	DOWN
NONMMUT018265.2	13:74443136-74450839	6308	237	26	6.22789	0.710954	1.90104	0.228082	3.05916	1.12e-09	2.05e-07	UP
NONMMUT006465.2	10:81195114-81209239	3765	50	0	2.20138	0	0.671963	0	Inf	1.3e-09	2.32e-07	UP
NONMMUT023432.2	15:50654755-50657427	2673	13	205	0.806205	13.2283	0.246091	4.24378	-4.10809	1.28e-09	2.32e-07	DOWN
NONMMUT060508.2	7:29761568-29768498	5060	50	0	1.63799	0	0.499988	0	Inf	1.3e-09	2.32e-07	UP
NONMMUT084772.1	11:5554704-5555574	871	0	58	0	11.4858	0	3.68477	Inf	1.3e-09	2.32e-07	DOWN
NONMMUT028322.2	17:13904421-13905792	1372	10	168	1.20819	21.1205	0.368796	6.7757	-4.19947	1.35e-09	2.39e-07	DOWN
NONMMUT034147.2	19:21574694-21596141	17175	286	33	2.76029	0.331413	0.842566	0.106321	2.98636	1.4e-09	2.48e-07	UP
NONMMUT057919.2	6:89316317-89317498	1182	4	111	0.560877	16.1978	0.171205	5.19645	-4.92373	1.42e-09	2.51e-07	DOWN
NONMMUT011548.2	11:93903368-93905172	1805	134	11	12.3058	1.05121	3.75631	0.337242	3.47746	1.58e-09	2.77e-07	UP
NONMMUT101585.1	17:88079418-88084180	4763	0	57	0	2.06414	0	0.662201	Inf	1.65e-09	2.88e-07	DOWN
NONMMUT046076.2	4:7431361-7444819	10695	48	0	0.743944	0	0.227086	0	Inf	2.11e-09	3.66e-07	UP
NONMMUT003838.2	1:172382248-172384075	1828	76	4	6.89165	0.37736	2.10365	0.121061	4.11908	2.28e-09	3.92e-07	UP
NONMMUT025875.2	16:20829504-20836037	1647	47	0	4.73034	0	1.44392	0	Inf	2.7e-09	4.59e-07	UP
NONMMUT028251.2	17:12799721-12801619	1899	0	55	0	4.99558	0	1.60264	Inf	2.7e-09	4.59e-07	DOWN
NONMMUT044728.2	3:107888605-107896477	5916	0	55	0	1.60355	0	0.514438	Inf	2.7e-09	4.59e-07	DOWN
MSTRG.27712.1	5:22024564-22026581	1781	222	25	20.662	2.42117	6.307	0.776737	3.02146	2.97e-09	5.01e-07	UP
NONMMUT024564.2	15:88687035-88687833	799	200	22	41.4923	4.74917	12.6653	1.52359	3.05534	3.11e-09	5.23e-07	UP
NONMMUT043710.2	3:86127064-86130518	3455	156	16	7.48446	0.798802	2.2846	0.256265	3.15623	3.44e-09	5.75e-07	UP
NONMMUT005863.2	10:62558556-62559194	639	2	85	0.518745	22.9439	0.158345	7.36065	-5.53869	3.8e-09	6.33e-07	DOWN
NONMMUT003017.2	1:143598965-143601039	2075	133	12	10.6248	0.997468	3.24317	0.319999	3.34127	3.96e-09	6.56e-07	UP
NONMMUT021214.2	14:62752002-62753880	1879	104	8	9.17463	0.734396	2.80052	0.235603	3.57126	4.07e-09	6.71e-07	UP
NONMMUT059912.2	7:10487226-10489826	2601	56	1	3.56888	0.0663608	1.08938	0.0212893	5.67724	4.18e-09	6.85e-07	UP
ENSMUST00000204461	2:38015218-38019167	3950	6	120	0.251819	5.24001	0.0768668	1.68106	-4.45086	4.62e-09	7.54e-07	DOWN
NONMMUT007091.2	10:99450193-99460772	3631	45	0	2.05436	0	0.627085	0	Inf	5.8e-09	9.38e-07	UP
NONMMUT060337.2	7:27204875-27208676	3802	0	52	0	2.35905	0	0.756809	Inf	5.8e-09	9.38e-07	DOWN
NONMMUT057275.2	6:67019716-67021349	1634	252	32	25.5643	3.37786	7.80339	1.08366	2.84819	6.4e-09	1.03e-06	UP
MSTRG.34233.1	7:110185471-110208480	2830	190	22	11.1289	1.34084	3.39704	0.430157	2.98134	6.72e-09	1.08e-06	UP
ENSMUST00000138007	11:88718645-88722600	3220	0	51	0	2.73192	0	0.876432	Inf	7.54e-09	1.2e-06	DOWN
ENSMUST00000191153	17:47141216-47318790	3255	44	0	2.24071	0	0.683969	0	Inf	7.54e-09	1.2e-06	UP
NONMMUT045108.2	3:123106603-123109530	2928	161	18	9.11463	1.06037	2.7822	0.340179	3.03186	8.17e-09	1.29e-06	UP
NONMMUT037030.2	2:39066217-39067594	1378	76	5	9.14218	0.625848	2.79061	0.200779	3.7969	9.5e-09	1.49e-06	UP
NONMMUT038842.2	2:103263439-103264736	1298	3	89	0.383161	11.8268	0.116958	3.79419	-5.01972	9.5e-09	1.49e-06	DOWN
ENSMUST00000148466	5:122989354-122998345	1896	43	0	3.75931	0	1.14751	0	Inf	9.82e-09	1.51e-06	UP
NONMMUT077741.1	1:45731236-45732431	1196	0	50	0	7.21086	0	2.31333	Inf	9.82e-09	1.51e-06	DOWN
NONMMUT088181.1	12:32097536-32103826	573	0	50	0	15.0509	0	4.82851	Inf	9.82e-09	1.51e-06	DOWN
NONMMUT041643.2	2:174331577-174333958	2382	375	54	26.096	3.91016	7.96568	1.25442	2.66677	9.95e-09	1.53e-06	UP
NONMMUT068131.2	9:14543451-14544620	1170	6	114	0.850159	16.8063	0.259507	5.39164	-4.37688	1.01e-08	1.54e-06	DOWN
NONMMUT003267.2	1:156035725-156036977	1253	1	60	0.132374	8.2594	0.0404067	2.64971	-6.0351	1.02e-08	1.55e-06	DOWN
NONMMUT058016.2	6:92370919-92374635	3717	11	154	0.490518	7.14627	0.149729	2.29261	-3.93657	1.04e-08	1.58e-06	DOWN
NONMMUT033912.2	19:10859138-10860508	1371	7	120	0.846316	15.0971	0.258334	4.84331	-4.22868	1.23e-08	1.85e-06	DOWN
NONMMUT072368.2	X:50555744-50635258	4872	0	48	0	1.69936	0	0.545174	Inf	1.28e-08	1.9e-06	DOWN
NONMMUT077409.1	1:17672845-17675775	2566	0	48	0	3.22653	0	1.03511	Inf	1.28e-08	1.9e-06	DOWN
NONMMUT080560.1	10:83387032-83391405	4374	42	0	1.59169	0	0.485856	0	Inf	1.28e-08	1.9e-06	UP
NONMMUT120502.1	5:52134469-52141237	6769	0	48	0	1.22312	0	0.39239	Inf	1.28e-08	1.9e-06	DOWN
NONMMUT041558.2	2:173224466-173227787	3322	74	5	3.69249	0.259608	1.12712	0.0832853	3.75843	1.33e-08	1.96e-06	UP
NONMMUT041003.2	2:163466380-163468981	2602	11	149	0.700713	9.87712	0.21389	3.16869	-3.88895	1.56e-08	2.29e-06	DOWN
NONMMUT013701.2	12:24890292-24893575	3284	41	0	2.06948	0	0.631701	0	Inf	1.69e-08	2.46e-06	UP
MSTRG.36129.2	8:81353173-81355056	1851	6	109	0.537378	10.1572	0.164032	3.25854	-4.31217	1.73e-08	2.51e-06	DOWN
NONMMUT017743.2	13:58125880-58127070	1191	49	1	6.81977	0.144924	2.08171	0.0464933	5.4846	2.05e-08	2.97e-06	UP
NONMMUT001041.2	1:58505144-58507431	2094	0	46	0	3.7891	0	1.21559	Inf	2.22e-08	3.21e-06	DOWN
NONMMUT040576.2	2:153344814-153345811	998	57	2	9.46744	0.345598	2.8899	0.110872	4.70405	2.32e-08	3.33e-06	UP
NONMMUT011325.2	11:87033870-87035259	1390	3	82	0.357801	10.1753	0.109217	3.26434	-4.90152	2.63e-08	3.76e-06	DOWN
NONMMUT004068.2	1:181166855-181168984	2130	7	114	0.544741	9.23161	0.16628	2.96161	-4.15469	2.65e-08	3.78e-06	DOWN
ENSMUST00000192778	1:191436340-191465048	2385	83	7	5.76865	0.506216	1.76086	0.1624	3.43865	2.94e-08	4.17e-06	UP
NONMMUT046767.2	4:40255318-40258087	2770	47	1	2.81259	0.0623121	0.85853	0.0199904	5.42449	3.3e-08	4.65e-06	UP
NONMMUT064248.2	7:142008536-142008935	400	47	1	19.4772	0.431511	5.94532	0.138434	5.42449	3.3e-08	4.65e-06	UP
ENSMUST00000098305	7:92737658-92741468	3811	135	1094	5.87193	49.514	1.79238	15.8846	-3.14768	3.7e-08	5.19e-06	DOWN
NONMMUT033827.2	19:8936088-8941685	1391	38	0	4.52828	0	1.38224	0	Inf	3.9e-08	5.38e-06	UP
NONMMUT068568.2	9:35116963-35126814	1987	38	0	3.17002	0	0.967637	0	Inf	3.9e-08	5.38e-06	UP
NONMMUT075885.1	1:86366531-86369685	3088	38	0	2.03978	0	0.622634	0	Inf	3.9e-08	5.38e-06	UP
NONMMUT110530.1	3:9403065-9437234	5786	0	44	0	1.31164	0	0.42079	Inf	3.9e-08	5.38e-06	DOWN
NONMMUT029805.2	17:46016997-46018672	1676	39	360	3.85722	37.0492	1.1774	11.8858	-3.33556	3.92e-08	5.39e-06	DOWN
ENSMUST00000181574	5:23850597-23855038	1375	6	103	0.723408	12.9206	0.220817	4.14509	-4.23048	3.97e-08	5.43e-06	DOWN
ENSMUST00000181947	1:194976385-195027428	4632	1	54	0.0358085	2.0108	0.0109304	0.645086	-5.88308	4.21e-08	5.74e-06	DOWN
NONMMUT028510.2	17:21746735-21748968	2234	11	139	0.816139	10.7321	0.249123	3.44297	-3.78872	4.46e-08	6.05e-06	DOWN
NONMMUT052428.2	5:64476943-64489519	6234	37	0	0.983835	0	0.300311	0	Inf	5.2e-08	7.03e-06	UP
NONMMUT034959.2	19:46595001-46596888	1888	6	101	0.526846	9.22722	0.160818	2.9602	-4.2022	5.28e-08	7.11e-06	DOWN
NONMMUT027558.2	16:87454998-87458783	3786	1	53	0.0438101	2.41461	0.0133728	0.774633	-5.85614	5.39e-08	7.19e-06	DOWN
NONMMUT065160.2	8:33782644-33784165	1522	46	1	5.00986	0.113406	1.52924	0.0363821	5.39344	5.39e-08	7.19e-06	UP
NONMMUT001415.2	1:71027539-71029071	1533	6	100	0.648849	11.2514	0.198058	3.60957	-4.18783	6.1e-08	8.12e-06	DOWN
NONMMUT054187.2	5:118764621-118765433	813	52	3	10.6023	0.636546	3.23631	0.204211	3.98622	6.82e-08	9.03e-06	UP
NONMMUT123662.1	6:39306731-39317743	10894	0	42	0	0.664977	0	0.213332	Inf	6.96e-08	9.19e-06	DOWN
ENSMUST00000181167	8:46730972-46739515	1317	3	76	0.377633	9.9536	0.115271	3.19323	-4.79191	7.67e-08	1.01e-05	DOWN
NONMMUT058510.2	6:116132515-116133782	1268	7	105	0.915062	14.283	0.279319	4.58214	-4.03604	7.72e-08	1.01e-05	DOWN
NONMMUT068969.2	9:46913506-46927269	2984	95	10	5.27726	0.578029	1.61086	0.185438	3.11882	8.3e-08	1.08e-05	UP
ENSMUST00000204663	6:86547981-86582466	2007	35	0	2.89076	0	0.882391	0	Inf	9.36e-08	1.2e-05	UP
NONMMUT022739.2	15:10419433-10428373	8282	35	0	0.700525	0	0.213832	0	Inf	9.36e-08	1.2e-05	UP
NONMMUT026754.2	16:44718879-44721696	2679	35	0	2.16564	0	0.661052	0	Inf	9.36e-08	1.2e-05	UP
NONMMUT037674.2	2:67654150-67656922	2773	0	41	0	2.55029	0	0.818162	Inf	9.36e-08	1.2e-05	DOWN
NONMMUT036956.2	2:37798996-37800123	1128	6	96	0.881814	14.6796	0.26917	4.70938	-4.12895	9.46e-08	1.21e-05	DOWN
NONMMUT023605.2	15:59078189-59082001	3813	3	73	0.130433	3.30222	0.0398143	1.05939	-4.73381	1.11e-07	1.41e-05	DOWN
MSTRG.10683.3	13:120010348-120018965	1227	0	40	0	5.62294	0	1.8039	Inf	1.26e-07	1.58e-05	DOWN
MSTRG.17966.2	18:49986615-49987544	910	0	40	0	7.58171	0	2.4323	Inf	1.26e-07	1.58e-05	DOWN
NONMMUT014809.2	12:80120556-80132520	4748	34	0	1.187	0	0.362327	0	Inf	1.26e-07	1.58e-05	UP
NONMMUT055495.2	5:150591852-150594528	1271	4	80	0.521602	10.8566	0.159217	3.48291	-4.45123	1.26e-07	1.58e-05	DOWN
NONMMUT129232.1	8:94400635-94402844	2210	34	0	2.55017	0	0.77843	0	Inf	1.26e-07	1.58e-05	UP
NONMMUT069905.2	9:71626509-71627898	1390	9	115	1.07322	14.2702	0.327596	4.57806	-3.80474	1.28e-07	1.59e-05	DOWN
NONMMUT045461.2	3:137915425-137916557	1133	3	72	0.438961	10.961	0.133991	3.5164	-4.71389	1.34e-07	1.66e-05	DOWN
NONMMUT042881.2	3:41615640-41616855	1216	86	9	11.7233	1.27651	3.5785	0.409518	3.12735	1.35e-07	1.67e-05	UP
NONMMUT015133.2	12:87305061-87309422	4362	65	508	2.47006	20.0876	0.753977	6.44433	-3.09544	1.47e-07	1.81e-05	DOWN
NONMMUT065978.2	8:70139713-70141546	1834	42	1	3.7961	0.0941137	1.15874	0.0301927	5.26222	1.49e-07	1.83e-05	UP
NONMMUT033087.2	18:75367370-75368362	993	85	9	14.189	1.56318	4.33114	0.501485	3.11047	1.55e-07	1.9e-05	UP
ENSMUST00000186267	1:17615084-17641081	4218	0	39	0	1.59477	0	0.511621	Inf	1.72e-07	2.09e-05	DOWN
NONMMUT046768.2	4:40255318-40257879	2562	0	39	0	2.62558	0	0.842318	Inf	1.72e-07	2.09e-05	DOWN
NONMMUT055365.2	5:148871588-148874213	2626	6	92	0.378784	6.04282	0.115622	1.93861	-4.06753	1.72e-07	2.09e-05	DOWN
NONMMUT016268.2	13:6592197-6595160	2964	25	229	1.39815	13.3262	0.426778	4.27521	-3.32444	1.74e-07	2.11e-05	DOWN
NONMMUT006194.2	10:75015878-75016877	1000	5	84	0.828821	14.4888	0.252994	4.64818	-4.19949	1.92e-07	2.3e-05	DOWN
NONMMUT074530.2	X:159592369-159593072	704	5	84	1.1773	20.5807	0.359367	6.60253	-4.19949	1.92e-07	2.3e-05	DOWN
ENSMUST00000099292	2:144173150-144189290	1743	47	2	4.4698	0.197881	1.36439	0.0634826	4.42575	2.13e-07	2.54e-05	UP
NONMMUT036961.2	2:38015218-38018169	2952	105	14	5.896	0.817972	1.79973	0.262415	2.77786	2.13e-07	2.54e-05	UP
ENSMUST00000128160	3:95015625-95017076	1089	33	0	5.02297	0	1.53324	0	Inf	2.34e-07	2.72e-05	UP
ENSMUST00000185694	9:96435783-96438138	2356	0	38	0	2.78202	0	0.892505	Inf	2.34e-07	2.72e-05	DOWN
NONMMUT050962.2	4:155599333-155601829	2497	33	0	2.19064	0	0.668682	0	Inf	2.34e-07	2.72e-05	UP
NONMMUT108343.1	2:167553315-167607846	2148	0	38	0	3.05142	0	0.97893	Inf	2.34e-07	2.72e-05	DOWN
NONMMUT118345.1	5:44233125-44243574	1643	33	0	3.32929	0	1.01625	0	Inf	2.34e-07	2.72e-05	UP
NONMMUT133932.1	9:18645991-18672708	5651	0	38	0	1.15987	0	0.372101	Inf	2.34e-07	2.72e-05	DOWN
NONMMUT134985.1	9:88644968-88858854	3605	0	38	0	1.81815	0	0.583285	Inf	2.34e-07	2.72e-05	DOWN
ENSMUST00000180865	9:107558809-107568412	5192	32	0	1.02165	0	0.311854	0	Inf	3.21e-07	3.67e-05	UP
NONMMUT015662.2	12:108761732-108767360	4946	32	0	1.07246	0	0.327365	0	Inf	3.21e-07	3.67e-05	UP
NONMMUT037904.2	2:73341510-73342584	1075	52	4	8.01831	0.641688	2.44756	0.205861	3.5716	3.2e-07	3.67e-05	UP
NONMMUT062649.2	7:90029160-90049069	814	0	37	0	7.8401	0	2.51519	Inf	3.21e-07	3.67e-05	DOWN
NONMMUT012104.2	11:101971148-101972975	1828	64	470	5.80351	44.3478	1.7715	14.2273	-3.00562	3.66e-07	4.18e-05	DOWN
NONMMUT000567.2	1:36506834-36508776	1943	80	9	6.82495	0.798885	2.08329	0.256291	3.02301	3.7e-07	4.21e-05	UP
NONMMUT068926.2	9:45856769-45858781	2013	11	118	0.90574	10.1109	0.276473	3.24368	-3.55242	3.84e-07	4.36e-05	DOWN
ENSMUST00000148687	7:83597048-83631842	1865	31	0	2.75525	0	0.841028	0	Inf	4.42e-07	4.86e-05	UP
ENSMUST00000178978	1:162217623-162225548	7926	0	36	0	0.783439	0	0.251336	Inf	4.42e-07	4.86e-05	DOWN
NONMMUT005322.2	10:39653215-39731993	1897	0	36	0	3.27335	0	1.05013	Inf	4.42e-07	4.86e-05	DOWN
NONMMUT006558.2	10:82891382-82894200	2819	0	36	0	2.20274	0	0.706666	Inf	4.42e-07	4.86e-05	DOWN
NONMMUT041172.2	2:166072522-166073235	714	45	2	10.4473	0.483063	3.189	0.154972	4.36302	4.35e-07	4.86e-05	UP
NONMMUT045325.2	3:132682137-132683836	1700	4	72	0.389974	7.30516	0.119038	2.34358	-4.29922	4.4e-07	4.86e-05	DOWN
NONMMUT046595.2	4:32593334-33031323	2568	0	36	0	2.41804	0	0.775736	Inf	4.42e-07	4.86e-05	DOWN
NONMMUT055874.2	6:17914996-17918788	3793	62	6	2.70955	0.272877	0.827079	0.0875421	3.23998	4.4e-07	4.86e-05	UP
NONMMUT119738.1	5:145253843-145262327	8478	0	36	0	0.73243	0	0.234972	Inf	4.42e-07	4.86e-05	DOWN
NONMMUT050792.2	4:152283955-152285336	1382	14	141	1.67916	17.5979	0.512556	5.64562	-3.46135	4.61e-07	5.06e-05	DOWN
NONMMUT041642.2	2:174331084-174333926	2843	72	513	4.19802	31.1237	1.28143	9.98482	-2.96198	5e-07	5.47e-05	DOWN
NONMMUT062856.2	7:98211987-98214300	2314	10	109	0.716353	8.12486	0.218664	2.60655	-3.57535	5.1e-07	5.56e-05	DOWN
NONMMUT050583.2	4:148077063-148079507	2445	63	452	4.27114	31.8867	1.30375	10.2296	-2.97201	5.33e-07	5.79e-05	DOWN
NONMMUT003295.2	1:156793512-156793844	333	224	41	111.503	21.2371	34.0359	6.81311	2.32067	5.4e-07	5.85e-05	UP
NONMMUT030172.2	17:59000123-59002083	1961	37	1	3.1276	0.0880186	0.954687	0.0282374	5.07935	5.72e-07	6.17e-05	UP
NONMMUT026710.2	16:43640086-43642602	2517	143	23	9.41749	1.57616	2.87465	0.505649	2.50718	5.87e-07	6.31e-05	UP
NONMMUT041942.2	2:181582319-181583596	1278	12	120	1.55643	16.1957	0.475094	5.19575	-3.45105	5.91e-07	6.34e-05	DOWN
ENSMUST00000127006	2:167553314-167607845	2019	30	0	2.46306	0	0.75184	0	Inf	6.12e-07	6.5e-05	UP
NONMMUT040573.2	2:153341625-153346182	1546	0	34	0	3.79323	0	1.21691	Inf	6.12e-07	6.5e-05	DOWN
NONMMUT047076.2	4:44943753-44949193	1500	30	0	3.31528	0	1.01198	0	Inf	6.12e-07	6.5e-05	UP
NONMMUT058162.2	6:98925352-98927417	2066	49	4	3.93144	0.333889	1.20005	0.107115	3.48586	6.16e-07	6.52e-05	UP
ENSMUST00000147425	2:119594297-119600746	1381	1	42	0.120105	5.24566	0.0366615	1.68287	-5.52051	7.57e-07	7.92e-05	DOWN
ENSMUST00000181764	5:22550437-22558170	4299	36	1	1.38808	0.0401499	0.423706	0.0128806	5.0398	7.57e-07	7.92e-05	UP
NONMMUT002689.2	1:134631310-134632878	1569	126	20	13.3116	2.19865	4.06331	0.705351	2.52624	7.52e-07	7.92e-05	UP
NONMMUT033610.2	19:5796074-5802672	6457	10772	2426	276.535	64.8052	84.4111	20.7902	2.02153	7.54e-07	7.92e-05	UP
NONMMUT035065.2	19:53444036-53450384	2832	59	6	3.45339	0.365474	1.05413	0.117248	3.16841	7.68e-07	8.01e-05	UP
NONMMUT051467.2	5:23367927-23711502	662	6	81	1.50255	21.1047	0.458646	6.77063	-3.88384	8.35e-07	8.68e-05	DOWN
NONMMUT031416.2	18:9312308-9314888	2581	47	338	3.01855	22.588	0.921398	7.24648	-2.97538	9.42e-07	9.77e-05	DOWN
NONMMUT001147.2	1:60520814-60522291	1478	3	62	0.336497	7.23541	0.102714	2.3212	-4.49816	9.6e-07	9.92e-05	DOWN
NONMMUT022119.2	14:105106728-105114676	3691	6	79	0.26949	3.69179	0.0822605	1.18437	-3.84777	1.16e-06	0.000119622	DOWN
NONMMUT003365.2	1:159985867-160025756	1686	0	32	0	3.27368	0	1.05023	Inf	1.19e-06	0.000120236	DOWN
NONMMUT005321.2	10:39653215-39722936	1769	0	32	0	3.12008	0	1.00096	Inf	1.19e-06	0.000120236	DOWN
NONMMUT006921.2	10:94673352-94683234	3929	28	0	1.18133	0	0.360596	0	Inf	1.19e-06	0.000120236	UP
NONMMUT054914.2	5:137282345-137285684	3217	28	0	1.44279	0	0.440405	0	Inf	1.19e-06	0.000120236	UP
NONMMUT086581.1	12:25418934-25422547	3609	0	32	0	1.52935	0	0.490633	Inf	1.19e-06	0.000120236	DOWN
NONMMUT097406.1	15:78918894-78928234	4305	0	32	0	1.2821	0	0.411311	Inf	1.19e-06	0.000120236	DOWN
NONMMUT110324.1	2:174609529-174614080	582	0	32	0	9.48354	0	3.04243	Inf	1.19e-06	0.000120236	DOWN
NONMMUT014271.2	12:55653378-55657374	3997	10	102	0.414722	4.40162	0.126592	1.41209	-3.47957	1.27e-06	0.000127213	DOWN
ENSMUST00000202926	6:17914996-17920600	5605	1	40	0.0295923	1.23093	0.00903293	0.394896	-5.45013	1.34e-06	0.000133739	DOWN
NONMMUT052280.2	5:52190681-52197984	1500	34	1	3.75725	0.11507	1.14689	0.0369157	4.95735	1.34e-06	0.000133739	UP
NONMMUT066323.2	8:83087466-83091249	3784	34	1	1.4894	0.0456143	0.454632	0.0146336	4.95735	1.34e-06	0.000133739	UP
NONMMUT054952.2	5:137781907-137782467	561	214	42	63.2316	12.9131	19.3012	4.14268	2.22005	1.35e-06	0.000133903	UP
ENSMUST00000148028	15:79209311-79217383	905	27	0	4.9454	0	1.50956	0	Inf	1.68e-06	0.000163631	UP
MSTRG.40357.13	Y:90795934-90804334	275	27	0	16.2748	0	4.96783	0	Inf	1.68e-06	0.000163631	UP
NONMMUT001767.2	1:85178793-85273488	934	27	0	4.79184	0	1.46269	0	Inf	1.68e-06	0.000163631	UP
NONMMUT005478.2	10:43826186-43833252	1405	27	0	3.18547	0	0.972351	0	Inf	1.68e-06	0.000163631	UP
NONMMUT027930.2	16:98063877-98082001	3150	370	80	19.4704	4.38054	5.94326	1.40533	2.08035	1.68e-06	0.000163631	UP
NONMMUT073212.2	X:94744684-94746843	2160	10	99	0.767427	7.90559	0.234254	2.5362	-3.43653	1.65e-06	0.000163631	DOWN
NONMMUT077406.1	1:17662532-17664234	1703	0	31	0	3.13982	0	1.00729	Inf	1.68e-06	0.000163631	DOWN
NONMMUT014727.2	12:76797963-76799460	1498	60	7	6.63925	0.805959	2.0266	0.258561	2.97049	1.81e-06	0.000175426	UP
ENSMUST00000160676	3:104752727-104753165	439	1014	238	382.876	93.5107	116.871	29.9993	1.96192	2.08e-06	0.000201055	UP
NONMMUT070797.2	9:105077621-105079883	2263	49	5	3.58919	0.381095	1.09559	0.12226	3.16368	2.23e-06	0.000215501	UP
NONMMUT034795.2	19:43609074-43610684	1056	0	30	0	4.90011	0	1.57201	Inf	2.38e-06	0.000227629	DOWN
NONMMUT102156.1	17:46159560-46160937	724	26	0	5.95265	0	1.81702	0	Inf	2.38e-06	0.000227629	UP
NONMMUT107430.1	2:80666508-80670860	4347	0	30	0	1.19036	0	0.381882	Inf	2.38e-06	0.000227629	DOWN
NONMMUT044142.2	3:94996572-94999946	1515	44	4	4.81421	0.455323	1.46952	0.146073	3.33058	2.44e-06	0.000232682	UP
ENSMUST00000203963	8:13285352-13287466	2115	82	12	6.42665	0.978603	1.96171	0.313947	2.64352	2.48e-06	0.000236015	UP
NONMMUT018122.2	13:67658685-67661680	2996	141	27	7.80118	1.55441	2.38128	0.498671	2.25558	2.55e-06	0.000241841	UP
NONMMUT092698.1	14:34759403-34770554	6186	38	2	1.01824	0.0557561	0.310814	0.0178872	4.11905	2.56e-06	0.000241965	UP
NONMMUT015653.2	12:108538360-108539544	1185	48	5	6.71433	0.72778	2.04952	0.23348	3.13392	2.77e-06	0.000261538	UP
ENSMUST00000090779	3:96245554-96248509	2956	1580	386	88.6007	22.5233	27.045	7.22573	1.90415	2.96e-06	0.000278617	UP
NONMMUT017979.2	13:64192545-64195894	3350	126	23	6.23459	1.18424	1.90308	0.379916	2.32459	3.16e-06	0.000296178	UP
NONMMUT068330.2	9:22071002-22086131	1518	32	1	3.49434	0.113705	1.06663	0.0364779	4.86989	3.27e-06	0.000305859	UP
NONMMUT027125.2	16:65860828-65863066	2239	9	89	0.666269	6.85629	0.203376	2.19958	-3.43501	3.28e-06	0.000306464	DOWN
ENSMUST00000131147	2:25141797-25145396	2646	0	29	0	1.89037	0	0.606451	Inf	3.39e-06	0.000309583	DOWN
NONMMUT017842.2	13:60622967-60626366	3400	0	29	0	1.47115	0	0.471962	Inf	3.39e-06	0.000309583	DOWN
NONMMUT025508.2	16:11203383-11225796	2156	0	29	0	2.32	0	0.744281	Inf	3.39e-06	0.000309583	DOWN
NONMMUT028645.2	17:24409481-24414513	1484	0	29	0	3.37056	0	1.08131	Inf	3.39e-06	0.000309583	DOWN
NONMMUT038149.2	2:79231648-79238030	3717	0	29	0	1.34568	0	0.431711	Inf	3.39e-06	0.000309583	DOWN
NONMMUT057072.2	6:54813753-54816126	2374	0	29	0	2.10695	0	0.675935	Inf	3.39e-06	0.000309583	DOWN
NONMMUT059076.2	6:129203248-129205769	1555	0	29	0	3.21666	0	1.03194	Inf	3.39e-06	0.000309583	DOWN
NONMMUT066322.2	8:83085241-83087756	2516	2	43	0.131748	2.94788	0.0402155	0.945713	-4.55558	3.33e-06	0.000309583	DOWN
ENSMUST00000180991	16:84713023-84715245	1264	5	66	0.655713	9.00637	0.200154	2.88935	-3.85156	3.79e-06	0.000344966	DOWN
NONMMUT008815.2	11:21242929-21245824	2896	33	220	1.88882	13.1031	0.576554	4.20361	-2.8661	4.25e-06	0.000385905	DOWN
NONMMUT002972.2	1:139054621-139055813	1193	36	2	5.00198	0.289109	1.52683	0.0927495	4.04106	4.37e-06	0.000394368	UP
NONMMUT006541.2	10:82649083-82650323	1241	36	2	4.80851	0.277927	1.46778	0.0891621	4.04106	4.37e-06	0.000394368	UP
ENSMUST00000187458	7:126648543-126649594	1052	0	28	0	4.59088	0	1.47281	Inf	4.86e-06	0.000432495	DOWN
NONMMUT005304.2	10:39621451-39640707	1912	24	0	2.08067	0	0.635116	0	Inf	4.86e-06	0.000432495	UP
NONMMUT017076.2	13:38034857-38037134	2270	0	28	0	2.12758	0	0.682552	Inf	4.86e-06	0.000432495	DOWN
NONMMUT031561.2	18:15194782-15214696	1595	0	28	0	3.02797	0	0.971406	Inf	4.86e-06	0.000432495	DOWN
NONMMUT055862.2	6:17572410-17573970	1561	17	132	1.80522	14.5854	0.551034	4.67916	-3.08604	4.86e-06	0.000432495	DOWN
NONMMUT088203.1	12:33111712-33147598	4929	82	13	2.75763	0.45493	0.841755	0.145947	2.52796	4.82e-06	0.000432495	UP
ENSMUST00000140405	19:4125989-4131727	875	121	23	22.9224	4.53393	6.99695	1.45454	2.26617	5.02e-06	0.000445526	UP
NONMMUT005314.2	10:39638832-39652284	7900	21	152	0.44062	3.31867	0.134497	1.06467	-2.98475	5.16e-06	0.000456206	DOWN
NONMMUT052728.2	5:73557876-73559115	1240	50	6	6.68404	0.834696	2.04028	0.26778	2.92964	5.52e-06	0.000486865	UP
NONMMUT043008.2	3:51685913-51687789	1877	2	41	0.1766	3.76769	0.0539064	1.20872	-4.48688	5.73e-06	0.000504527	DOWN
NONMMUT002460.2	1:127486464-127488333	1870	1	34	0.0886978	3.136	0.0270746	1.00607	-5.21564	6.05e-06	0.000530825	DOWN
NONMMUT071516.2	9:123072310-123075834	3525	185	41	8.69954	2.00623	2.6555	0.643621	2.0447	6.41e-06	0.000560851	UP
ENSMUST00000146333	11:64079582-64083259	959	0	27	0	4.8561	0	1.55789	Inf	7.03e-06	0.000602517	DOWN
ENSMUST00000146456	11:3452472-3458338	1675	23	0	2.2762	0	0.694799	0	Inf	7.03e-06	0.000602517	UP
ENSMUST00000160588	1:98031116-98035675	3469	23	0	1.09906	0	0.335482	0	Inf	7.03e-06	0.000602517	UP
NONMMUT029354.2	17:34949218-34952468	1529	23	0	2.49354	0	0.761143	0	Inf	7.03e-06	0.000602517	UP
NONMMUT030201.2	17:63045954-63048948	2995	0	27	0	1.55493	0	0.498838	Inf	7.03e-06	0.000602517	DOWN
NONMMUT051998.2	5:36689017-36692315	3299	20	143	1.00494	7.47658	0.306752	2.39857	-2.96703	7.02e-06	0.000602517	DOWN
NONMMUT092911.1	14:50061295-50068677	7383	23	0	0.516406	0	0.157631	0	Inf	7.03e-06	0.000602517	UP
NONMMUT098492.1	16:40682355-40688598	6244	0	27	0	0.745836	0	0.239273	Inf	7.03e-06	0.000602517	DOWN
NONMMUT072246.2	X:42364885-42394249	8916	19	138	0.353232	2.66968	0.107823	0.856462	-2.98973	7.34e-06	0.000627818	DOWN
NONMMUT060295.2	7:25670871-25673067	2197	62	9	4.67789	0.706524	1.42791	0.226661	2.65529	7.54e-06	0.000643009	UP
ENSMUST00000139987	19:4125960-4132305	1489	34	2	3.78501	0.231637	1.15536	0.0743117	3.95861	7.56e-06	0.000643321	UP
NONMMUT064818.2	8:20267775-20270618	2786	29	1	1.72543	0.0619542	0.526682	0.0198756	4.72786	8.29e-06	0.000703541	UP
NONMMUT004582.2	10:3964475-3967295	2821	74	12	4.34826	0.733692	1.32729	0.235377	2.49544	8.8e-06	0.00074483	UP
NONMMUT004037.2	1:180755838-180758888	1752	22	0	2.08149	0	0.635365	0	Inf	1.02e-05	0.000846316	UP
NONMMUT014657.2	12:73985363-73988962	3600	0	26	0	1.24575	0	0.399651	Inf	1.02e-05	0.000846316	DOWN
NONMMUT043771.2	3:88133592-88141205	3279	0	26	0	1.3677	0	0.438775	Inf	1.02e-05	0.000846316	DOWN
NONMMUT066247.2	8:79082477-79085647	3171	22	0	1.15004	0	0.351043	0	Inf	1.02e-05	0.000846316	UP
NONMMUT071047.2	9:109978974-110005780	3222	22	0	1.13183	0	0.345487	0	Inf	1.02e-05	0.000846316	UP
NONMMUT071803.2	X:9328975-9332607	1110	22	0	3.28537	0	1.00285	0	Inf	1.02e-05	0.000846316	UP
NONMMUT078434.1	1:111840916-111845402	4487	0	26	0	0.999487	0	0.320647	Inf	1.02e-05	0.000846316	DOWN
NONMMUT112513.1	3:157554012-157557788	3777	0	26	0	1.18737	0	0.380922	Inf	1.02e-05	0.000846316	DOWN
NONMMUT118988.1	5:105495206-105499380	4175	22	0	0.873476	0	0.266625	0	Inf	1.02e-05	0.000846316	UP
ENSMUST00000182578	7:92737637-92741468	3832	194	45	8.39194	2.02551	2.5616	0.649808	1.97896	1.08e-05	0.000894446	UP
NONMMUT059198.2	6:134953826-134955069	1244	85	16	11.3261	2.21854	3.45725	0.711732	2.28022	1.09e-05	0.000895583	UP
NONMMUT077742.1	1:45732600-45734168	1569	8	75	0.845229	8.24492	0.258003	2.64507	-3.35785	1.17e-05	0.000962881	DOWN
NONMMUT055970.2	6:24613811-24614592	782	4	54	0.84777	11.9105	0.258778	3.82102	-3.88417	1.28e-05	0.00105072	DOWN
NONMMUT063272.2	7:112905487-112906774	1288	2	38	0.257359	5.08886	0.0785577	1.63256	-4.37724	1.33e-05	0.00108668	DOWN
NONMMUT026239.2	16:31773355-31774801	1447	8	73	0.916492	8.70171	0.279755	2.79161	-3.31886	1.38e-05	0.0011263	DOWN
NONMMUT049473.2	4:126333583-126338631	5049	255	64	8.37183	2.1864	2.55547	0.701423	1.86523	1.44e-05	0.0011727	UP
NONMMUT003260.2	1:156004614-156007103	2490	11	88	0.732231	6.09584	0.22351	1.95561	-3.12921	1.45e-05	0.00117595	DOWN
ENSMUST00000079529	17:12741374-12815557	1113	0	25	0	3.8743	0	1.24292	Inf	1.5e-05	0.00120166	DOWN
NONMMUT065869.2	8:68099524-68121386	676	0	25	0	6.37884	0	2.0464	Inf	1.5e-05	0.00120166	DOWN
NONMMUT107585.1	2:103900951-103913968	4916	20	134	0.674386	4.70159	0.205854	1.50832	-2.87325	1.49e-05	0.00120166	DOWN
NONMMUT124495.1	6:129203249-129238501	6619	0	25	0	0.651472	0	0.209	Inf	1.5e-05	0.00120166	DOWN
NONMMUT132270.1	9:32090905-32097503	6599	0	25	0	0.653447	0	0.209633	Inf	1.5e-05	0.00120166	DOWN
NONMMUT001262.2	1:64032868-64035586	2719	165	39	10.0591	2.47398	3.07049	0.793681	1.95184	1.51e-05	0.00121211	UP
NONMMUT008965.2	11:24264729-24274412	9236	207	50	3.7151	0.933758	1.13402	0.29956	1.92052	1.55e-05	0.00123592	UP
NONMMUT054863.2	5:136266414-136267616	1203	122	27	16.8104	3.87116	5.13131	1.24191	2.04676	1.56e-05	0.00124469	UP
NONMMUT088673.1	12:80120549-80132845	5623	1	31	0.0294976	0.950937	0.00900401	0.305071	-5.08244	1.58e-05	0.00125528	DOWN
NONMMUT078312.1	1:98031117-98057681	3968	3	47	0.125338	2.04301	0.038259	0.655422	-4.09855	1.7e-05	0.00134691	DOWN
NONMMUT050210.2	4:138457015-138457623	609	12	91	3.26621	25.7736	0.996996	8.26848	-3.05196	1.75e-05	0.00138089	DOWN
NONMMUT016032.2	12:112681273-112682746	1474	36	3	4.04841	0.351093	1.23576	0.112635	3.45568	1.78e-05	0.00139546	UP
NONMMUT047616.2	4:63414912-63416030	784	36	3	7.61143	0.660092	2.32336	0.211765	3.45568	1.78e-05	0.00139546	UP
NONMMUT067137.2	8:109735411-109737721	2311	36	3	2.58215	0.223934	0.788192	0.0718406	3.45568	1.78e-05	0.00139546	UP
NONMMUT019008.2	13:104202400-104204418	2019	174	42	14.2856	3.58804	4.36062	1.15109	1.92154	1.79e-05	0.00140643	UP
ENSMUST00000181114	5:151368709-151396164	2034	21	0	1.71136	0	0.522384	0	Inf	2.21e-05	0.00168199	UP
NONMMUT001686.2	1:82233107-82237090	3984	1	30	0.0416328	1.29882	0.0127082	0.416678	-5.0351	2.2e-05	0.00168199	DOWN
NONMMUT032587.2	18:61591371-61593060	1690	0	24	0	2.4494	0	0.785796	Inf	2.21e-05	0.00168199	DOWN
NONMMUT035258.2	19:58742043-58743761	1719	0	24	0	2.40808	0	0.77254	Inf	2.21e-05	0.00168199	DOWN
NONMMUT055064.2	5:140585033-140596725	4656	0	24	0	0.889066	0	0.285222	Inf	2.21e-05	0.00168199	DOWN
NONMMUT063333.2	7:115020349-115065484	1242	0	24	0	3.33292	0	1.06924	Inf	2.21e-05	0.00168199	DOWN
NONMMUT063382.2	7:118273492-118275494	1223	21	0	2.8462	0	0.868789	0	Inf	2.21e-05	0.00168199	UP
NONMMUT066821.2	8:95373111-95374293	1183	1	30	0.140207	4.37406	0.0427976	1.40325	-5.0351	2.2e-05	0.00168199	DOWN
NONMMUT098104.1	16:20829504-20835174	533	0	24	0	7.7664	0	2.49155	Inf	2.21e-05	0.00168199	DOWN
NONMMUT101869.1	17:21528195-21535879	2634	0	24	0	1.57156	0	0.504175	Inf	2.21e-05	0.00168199	DOWN
NONMMUT105647.1	19:53460622-53462546	839	21	0	4.14886	0	1.26642	0	Inf	2.21e-05	0.00168199	UP
NONMMUT111063.1	3:51196911-51200409	2661	21	0	1.30812	0	0.399297	0	Inf	2.21e-05	0.00168199	UP
NONMMUT135856.1	X:23814056-23816035	1980	0	24	0	2.09065	0	0.670705	Inf	2.21e-05	0.00168199	DOWN
NONMMUT073178.2	X:94234990-94238319	3330	72	13	3.58408	0.673378	1.09402	0.216027	2.34036	2.22e-05	0.00168388	UP
NONMMUT021161.2	14:61602836-61682373	1694	12	89	1.17421	9.06213	0.358424	2.90723	-3.01991	2.29e-05	0.00173614	DOWN
NONMMUT000609.2	1:37409614-37410733	1120	35	3	5.18013	0.462064	1.58121	0.148235	3.41507	2.31e-05	0.00173998	UP
NONMMUT013717.2	12:25187375-25189724	1610	35	4	3.60357	0.428456	1.09997	0.137454	3.00045	2.31e-05	0.00173998	UP
NONMMUT067710.2	8:124908587-124910441	1855	4	51	0.357389	4.74221	0.109091	1.52135	-3.80175	2.46e-05	0.00185342	DOWN
NONMMUT006923.2	10:94673555-94678481	3726	112	25	4.98263	1.1573	1.52093	0.371275	2.03439	2.94e-05	0.00221054	UP
NONMMUT047914.2	4:83505185-83505538	354	317	86	148.436	41.9032	45.3096	13.443	1.75296	3.03e-05	0.00226983	UP
NONMMUT017983.2	13:64248724-64267766	1334	1	29	0.124336	3.74956	0.0379532	1.2029	-4.98615	3.07e-05	0.00228404	DOWN
NONMMUT025031.2	15:100260653-100261107	455	1	29	0.364538	10.9932	0.111274	3.52675	-4.98615	3.07e-05	0.00228404	DOWN
NONMMUT056438.2	6:38287394-38289281	1888	1	29	0.0878522	2.64932	0.0268165	0.849931	-4.98615	3.07e-05	0.00228404	DOWN
NONMMUT063019.2	7:102061371-102065137	3767	4	50	0.17599	2.28941	0.0537204	0.734467	-3.77316	3.08e-05	0.00228404	DOWN
ENSMUST00000067628	4:155761192-155762260	971	0	22	0	3.90791	0	1.2537	Inf	3.29e-05	0.00233916	DOWN
ENSMUST00000128026	2:153341157-153345810	1898	0	22	0	1.99925	0	0.641383	Inf	3.29e-05	0.00233916	DOWN
ENSMUST00000147173	7:48881300-48886608	1390	20	0	2.3851	0	0.728041	0	Inf	3.29e-05	0.00233916	UP
NONMMUT002160.2	1:98173299-98192366	6101	20	0	0.5434	0	0.165871	0	Inf	3.29e-05	0.00233916	UP
NONMMUT028556.2	17:22710418-22729015	16469	108	540	1.08703	5.65557	0.331812	1.81437	-2.45103	3.16e-05	0.00233916	DOWN
NONMMUT033630.2	19:5842294-5845473	3037	30	2	1.63745	0.113568	0.499824	0.036434	3.77806	3.19e-05	0.00233916	UP
NONMMUT042734.2	3:40025820-40033410	7419	0	23	0	0.534734	0	0.171549	Inf	3.29e-05	0.00233916	DOWN
NONMMUT051780.2	5:31567223-31572768	5546	20	0	0.597779	0	0.18247	0	Inf	3.29e-05	0.00233916	UP
NONMMUT052319.2	5:53268392-53269265	874	30	2	5.68985	0.394631	1.7368	0.126602	3.77806	3.19e-05	0.00233916	UP
NONMMUT054385.2	5:122989114-122998312	2103	20	0	1.57645	0	0.481206	0	Inf	3.29e-05	0.00233916	UP
NONMMUT054403.2	5:123133764-123138479	1479	58	10	6.50042	1.16622	1.98423	0.374136	2.40694	3.19e-05	0.00233916	UP
NONMMUT058033.2	6:92940318-93194103	802	0	23	0	4.94662	0	1.58693	Inf	3.29e-05	0.00233916	DOWN
NONMMUT059755.2	7:4363965-4368489	4525	25	152	0.915824	5.79392	0.279552	1.85875	-2.73315	3.24e-05	0.00233916	DOWN
NONMMUT072243.2	X:42364666-42394249	7360	20	0	0.450446	0	0.137497	0	Inf	3.29e-05	0.00233916	UP
NONMMUT080506.1	10:82020723-82023660	2938	20	0	1.12842	0	0.344444	0	Inf	3.29e-05	0.00233916	UP
NONMMUT083864.1	11:69340456-69342637	967	0	23	0	4.10257	0	1.31615	Inf	3.29e-05	0.00233916	DOWN
NONMMUT091052.1	13:30521278-30526850	5573	0	22	0	0.680887	0	0.218436	Inf	3.29e-05	0.00233916	DOWN
NONMMUT092217.1	13:104583539-104626261	4059	20	0	0.816774	0	0.249317	0	Inf	3.29e-05	0.00233916	UP
NONMMUT110372.1	2:177180314-177181129	816	0	22	0	4.65022	0	1.49185	Inf	3.29e-05	0.00233916	DOWN
NONMMUT121642.1	5:146645690-146653165	1469	0	23	0	2.7006	0	0.866385	Inf	3.29e-05	0.00233916	DOWN
NONMMUT100669.1	17:16984837-16994204	9368	69	13	1.22093	0.239363	0.372682	0.0767903	2.27895	3.42e-05	0.00243084	UP
NONMMUT022745.2	15:10584220-10587688	3192	12	86	0.623158	4.64716	0.190216	1.49086	-2.97043	3.47e-05	0.00245787	DOWN
ENSMUST00000150627	19:4125960-4132307	1472	88	19	9.90968	2.22627	3.02489	0.714213	2.08245	3.56e-05	0.00251697	UP
NONMMUT052100.2	5:43286149-43289723	3575	179	46	8.2997	2.21941	2.53345	0.712011	1.83113	3.6e-05	0.00253735	UP
NONMMUT011169.2	11:84233851-84236786	2936	61	11	3.44396	0.646268	1.05125	0.20733	2.34211	3.87e-05	0.00271206	UP
NONMMUT014759.2	12:78225121-78226525	1405	61	11	7.19677	1.35049	2.19678	0.433254	2.34211	3.87e-05	0.00271206	UP
NONMMUT072701.2	X:68821093-68822209	1019	24	141	3.90406	23.8669	1.1917	7.65676	-2.68372	3.87e-05	0.00271206	DOWN
ENSMUST00000149822	11:117076790-117078955	593	13	89	3.63404	25.8874	1.10927	8.30498	-2.90436	4.01e-05	0.00280237	DOWN
NONMMUT074615.2	X:163926798-163930296	3499	36	200	1.70545	9.85903	0.520581	3.16289	-2.60305	4.12e-05	0.0028727	DOWN
NONMMUT016384.2	13:13231767-13231980	214	64	12	49.5739	9.67171	15.1322	3.10279	2.28598	4.58e-05	0.00319392	UP
NONMMUT074193.2	X:145447777-145450081	2305	4	47	0.287617	3.517	0.0877937	1.12829	-3.68388	4.83e-05	0.0033503	DOWN
NONMMUT105869.1	19:8936092-8942210	2199	4	47	0.301481	3.68653	0.0920257	1.18268	-3.68388	4.83e-05	0.0033503	DOWN
ENSMUST00000131222	14:75843379-75844964	902	19	0	3.4916	0	1.06579	0	Inf	4.93e-05	0.00335342	UP
ENSMUST00000167642	3:105959503-105984600	2566	0	21	0	1.41164	0	0.452872	Inf	4.93e-05	0.00335342	DOWN
NONMMUT009917.2	11:58094570-58097944	1391	0	21	0	2.60408	0	0.83542	Inf	4.93e-05	0.00335342	DOWN
NONMMUT032901.2	18:69588852-69592183	3322	19	0	0.948049	0	0.289388	0	Inf	4.93e-05	0.00335342	UP
NONMMUT073362.2	X:101462743-101465277	1378	19	0	2.2855	0	0.697639	0	Inf	4.93e-05	0.00335342	UP
NONMMUT074309.2	X:150503391-150512251	3763	19	0	0.836944	0	0.255474	0	Inf	4.93e-05	0.00335342	UP
NONMMUT075462.1	1:52508796-52523907	2144	19	0	1.46895	0	0.448389	0	Inf	4.93e-05	0.00335342	UP
NONMMUT085386.1	11:69068911-69071041	2033	19	0	1.54915	0	0.472871	0	Inf	4.93e-05	0.00335342	UP
NONMMUT095779.1	15:43537467-43541668	4202	19	0	0.749505	0	0.228783	0	Inf	4.93e-05	0.00335342	UP
NONMMUT132563.1	9:55182963-55191703	905	19	0	3.48002	0	1.06226	0	Inf	4.93e-05	0.00335342	UP
ENSMUST00000097535	1:153404827-153408429	1956	11	78	0.932135	6.87822	0.28453	2.20661	-2.95518	5.33e-05	0.00361748	DOWN
NONMMUT038953.2	2:105172658-105173612	955	1	27	0.17368	4.87644	0.0530152	1.56442	-4.88308	6.11e-05	0.00410235	DOWN
NONMMUT050963.2	4:155599617-155601836	2220	1	27	0.0747139	2.09775	0.0228061	0.672982	-4.88308	6.11e-05	0.00410235	DOWN
NONMMUT077740.1	1:45730015-45731129	1115	1	27	0.148758	4.17668	0.0454077	1.33993	-4.88308	6.11e-05	0.00410235	DOWN
NONMMUT099556.1	16:24278484-24284571	3372	23	1	1.13067	0.0511876	0.345133	0.0164216	4.39349	6.11e-05	0.00410235	UP
NONMMUT103245.1	18:32443637-32463730	7965	1	27	0.0208242	0.584683	0.0063565	0.187573	-4.88308	6.11e-05	0.00410235	DOWN
ENSMUST00000180601	5:52190679-52197984	2120	44	7	3.44034	0.569494	1.05015	0.1827	2.52305	6.27e-05	0.00420538	UP
NONMMUT058342.2	6:108832126-108833442	1317	47	8	5.91562	1.04778	1.80572	0.336141	2.42543	6.37e-05	0.00425519	UP
NONMMUT071480.2	9:122572501-122679596	2953	47	8	2.63829	0.467298	0.805327	0.149915	2.42543	6.37e-05	0.00425519	UP
NONMMUT025403.2	16:8688726-8689731	1006	32	3	5.27277	0.514425	1.60949	0.165033	3.28577	6.79e-05	0.00451433	UP
NONMMUT068276.2	9:20965952-20967118	1167	32	4	4.54533	0.591101	1.38744	0.189632	2.87116	6.79e-05	0.00451433	UP
ENSMUST00000188947	17:47140875-47329536	3503	13	84	0.615183	4.13612	0.187782	1.32691	-2.82094	6.89e-05	0.00457677	DOWN
ENSMUST00000074702	18:5565650-5592382	2286	0	20	0	1.50904	0	0.484119	Inf	7.46e-05	0.00478433	DOWN
ENSMUST00000163053	13:59769965-59771939	1182	18	0	2.52437	0	0.770553	0	Inf	7.46e-05	0.00478433	UP
ENSMUST00000180874	3:9403064-9436317	2032	18	0	1.46841	0	0.448225	0	Inf	7.46e-05	0.00478433	UP
ENSMUST00000181821	1:9747648-9791922	1996	18	0	1.49489	0	0.45631	0	Inf	7.46e-05	0.00478433	UP
ENSMUST00000181882	3:142882495-142892921	1372	18	0	2.17479	0	0.663844	0	Inf	7.46e-05	0.00478433	UP
NONMMUT001225.2	1:63113178-63115508	1102	0	20	0	3.13038	0	1.00426	Inf	7.46e-05	0.00478433	DOWN
NONMMUT004500.2	1:195017399-195037908	5195	3	41	0.0957349	1.3613	0.0292227	0.436721	-3.90155	7.35e-05	0.00478433	DOWN
NONMMUT005305.2	10:39621451-39639875	1656	18	0	1.80182	0	0.549996	0	Inf	7.46e-05	0.00478433	UP
NONMMUT015998.2	12:111941991-111944484	1662	0	20	0	2.07562	0	0.665882	Inf	7.46e-05	0.00478433	DOWN
NONMMUT020556.2	14:45256687-45258839	2153	18	0	1.38588	0	0.423035	0	Inf	7.46e-05	0.00478433	UP
NONMMUT026018.2	16:24206332-24207963	459	18	0	6.50067	0	1.9843	0	Inf	7.46e-05	0.00478433	UP
NONMMUT034352.2	19:29067252-29069468	807	18	0	3.69741	0	1.12862	0	Inf	7.46e-05	0.00478433	UP
NONMMUT053026.2	5:89235593-89238783	3191	0	20	0	1.08106	0	0.346818	Inf	7.46e-05	0.00478433	DOWN
NONMMUT072241.2	X:42364666-42382747	7301	18	0	0.408685	0	0.124749	0	Inf	7.46e-05	0.00478433	UP
NONMMUT074393.2	X:152297649-152327244	1385	0	20	0	2.49074	0	0.799058	Inf	7.46e-05	0.00478433	DOWN
NONMMUT102066.1	17:35994517-35999750	3523	0	20	0	0.979187	0	0.314134	Inf	7.46e-05	0.00478433	DOWN
NONMMUT115963.1	4:146428305-146429430	1126	0	20	0	3.06366	0	0.982856	Inf	7.46e-05	0.00478433	DOWN
NONMMUT118780.1	5:96934975-96937166	2192	0	20	0	1.57376	0	0.504879	Inf	7.46e-05	0.00478433	DOWN
ENSMUST00000161150	1:85111812-85114025	1262	192	54	25.2188	7.38035	7.69794	2.3677	1.70099	7.48e-05	0.00478904	UP
ENSMUST00000123272	4:114909257-114921118	2908	4	45	0.227977	2.66911	0.0695889	0.856281	-3.62115	7.65e-05	0.00488677	DOWN
NONMMUT055724.2	6:8593327-8597545	4219	5	50	0.19645	2.04413	0.0599654	0.655781	-3.45101	7.77e-05	0.00495593	DOWN
NONMMUT021684.2	14:76432644-76435159	2516	17	104	1.12001	7.12977	0.341878	2.28731	-2.7421	7.79e-05	0.00495987	DOWN
NONMMUT125500.1	7:80636018-80644385	2920	1	26	0.056803	1.53586	0.0173389	0.49272	-4.82869	8.69e-05	0.00551696	DOWN
NONMMUT003039.2	1:144158102-144160540	2439	31	3	2.10682	0.212182	0.643099	0.0680704	3.23994	8.96e-05	0.00568258	UP
ENSMUST00000134140	14:115042879-115046727	3536	135	609	6.3286	29.7067	1.93178	9.53024	-2.30258	9.04e-05	0.00572047	DOWN
NONMMUT026803.2	16:45793244-45796053	2810	7	57	0.412918	3.49876	0.126041	1.12244	-3.15467	9.33e-05	0.00588262	DOWN
NONMMUT060364.2	7:27580796-27583194	2399	49	9	3.38572	0.647034	1.03348	0.207576	2.3158	9.33e-05	0.00588262	UP
NONMMUT038931.2	2:104754803-104757360	2558	11	73	0.712766	4.92235	0.217569	1.57915	-2.8596	9.75e-05	0.00613384	DOWN
NONMMUT000677.2	1:39545924-39546873	950	10	69	1.74489	12.528	0.532619	4.01911	-2.9157	0.00010112	0.00635065	DOWN
NONMMUT002495.2	1:128171631-128174758	3128	71	331	3.7625	18.252	1.14849	5.85545	-2.35004	0.000108669	0.00681207	DOWN
ENSMUST00000061823	7:125329643-125349772	3801	0	19	0	0.86216	0	0.276591	Inf	0.000113897	0.00697168	DOWN
ENSMUST00000150111	4:44967769-44971096	441	17	0	6.38989	0	1.95049	0	Inf	0.000113897	0.00697168	UP
ENSMUST00000180419	9:22071032-22086122	1415	0	19	0	2.31595	0	0.742984	Inf	0.000113897	0.00697168	DOWN
ENSMUST00000196524	3:151294126-151296641	921	0	19	0	3.55817	0	1.1415	Inf	0.000113897	0.00697168	DOWN
NONMMUT009594.2	11:50222452-50225236	2634	17	0	1.06983	0	0.326562	0	Inf	0.000113897	0.00697168	UP
NONMMUT038981.2	2:105941372-105949758	1790	17	0	1.57427	0	0.480539	0	Inf	0.000113897	0.00697168	UP
NONMMUT061329.2	7:51997161-52005714	2954	17	0	0.953941	0	0.291186	0	Inf	0.000113897	0.00697168	UP
NONMMUT073505.2	X:103591775-103615181	1073	0	19	0	3.05412	0	0.979797	Inf	0.000113897	0.00697168	DOWN
NONMMUT078438.1	1:111848218-111850080	1863	0	19	0	1.75903	0	0.564317	Inf	0.000113897	0.00697168	DOWN
NONMMUT089402.1	13:24767236-24769548	2313	17	0	1.21831	0	0.371883	0	Inf	0.000113897	0.00697168	UP
NONMMUT118258.1	5:35619216-35631344	12124	0	19	0	0.270296	0	0.0867141	Inf	0.000113897	0.00697168	DOWN
NONMMUT134941.1	9:83680177-83681430	1254	17	0	2.24716	0	0.685937	0	Inf	0.000113897	0.00697168	UP
NONMMUT135616.1	9:122294719-122310929	4294	0	19	0	0.763175	0	0.244835	Inf	0.000113897	0.00697168	DOWN
NONMMUT052555.2	5:66080209-66084191	3983	6	52	0.249733	2.25184	0.0762299	0.722417	-3.2444	0.000116763	0.00713416	DOWN
NONMMUT055875.2	6:17918447-17920600	2154	30	4	2.30869	0.320248	0.704719	0.102739	2.77806	0.000118807	0.00724593	UP
NONMMUT028252.2	17:12799770-12801824	2055	37	6	2.98454	0.503661	0.911018	0.16158	2.49523	0.000122363	0.00744935	UP
NONMMUT043015.2	3:51884276-51887789	3514	1	25	0.0472012	1.22712	0.014408	0.393674	-4.77206	0.000124298	0.00753999	DOWN
NONMMUT078968.1	1:151240071-151250937	3488	1	25	0.047553	1.23627	0.0145154	0.396608	-4.77206	0.000124298	0.00753999	DOWN
NONMMUT069643.2	9:65904679-65908381	3703	306	95	13.6979	4.42505	4.18122	1.41961	1.55843	0.000129477	0.0078401	UP
NONMMUT057744.2	6:86334007-86334316	310	800	263	427.772	146.333	130.576	46.9454	1.47583	0.000134724	0.00814324	UP
NONMMUT085480.1	11:75599646-75600231	586	1270	424	359.245	124.801	109.658	40.0375	1.45359	0.000142629	0.00860561	UP
NONMMUT117540.1	4:139371231-139380380	3681	44	8	1.9814	0.374879	0.604813	0.120266	2.33027	0.000143378	0.0086354	UP
NONMMUT020741.2	14:51143070-51144117	1048	2	29	0.316296	4.77281	0.096548	1.53117	-3.98725	0.000148847	0.0089171	DOWN
NONMMUT052531.2	5:65857318-65858228	911	25	2	4.54896	0.378603	1.38855	0.12146	3.51503	0.000148847	0.0089171	UP
NONMMUT057574.2	6:83106587-83109980	2842	2	29	0.116635	1.76	0.0356025	0.564627	-3.98725	0.000148847	0.0089171	DOWN
NONMMUT001736.2	1:84721199-84721955	757	70	17	15.3279	3.8734	4.67879	1.24263	1.91274	0.000150418	0.00899526	UP
NONMMUT038882.2	2:103904908-103911431	996	50	10	8.3215	1.73177	2.5401	0.55557	2.19285	0.00015652	0.00934365	UP
NONMMUT011965.2	11:99232766-99234889	2124	29	3	2.26321	0.24365	0.690836	0.0781656	3.14374	0.00015802	0.00939999	UP
NONMMUT069029.2	9:49502136-49504133	1998	29	3	2.40594	0.259015	0.734402	0.0830949	3.14374	0.00015802	0.00939999	UP
NONMMUT040581.2	2:153408630-153410443	1814	3	38	0.274169	3.61326	0.083689	1.15917	-3.79191	0.00015881	0.00943038	DOWN
NONMMUT058800.2	6:124799323-124802344	3022	670	222	36.7507	12.671	11.218	4.06499	1.46449	0.000163773	0.00970802	UP
ENSMUST00000050571	3:121637126-121643485	990	16	0	2.67886	0	0.817712	0	Inf	0.000175464	0.0101691	UP
ENSMUST00000156242	16:91688911-91715642	1583	16	0	1.67535	0	0.511393	0	Inf	0.000175464	0.0101691	UP
ENSMUST00000172872	19:43609077-43610625	994	16	0	2.66808	0	0.814422	0	Inf	0.000175464	0.0101691	UP
ENSMUST00000180442	19:53460631-53462723	1485	16	0	1.78591	0	0.545141	0	Inf	0.000175464	0.0101691	UP
ENSMUST00000181106	9:44112923-44121947	2138	0	18	0	1.45218	0	0.465877	Inf	0.000175464	0.0101691	DOWN
ENSMUST00000181482	14:50870376-50879003	2513	16	0	1.05534	0	0.322139	0	Inf	0.000175464	0.0101691	UP
NONMMUT017175.2	13:41884000-41912947	1772	0	18	0	1.75213	0	0.562102	Inf	0.000175464	0.0101691	DOWN
NONMMUT022701.2	15:8664966-8666631	1666	16	0	1.59188	0	0.485915	0	Inf	0.000175464	0.0101691	UP
NONMMUT026030.2	16:24392313-24393600	1037	0	18	0	2.99399	0	0.960507	Inf	0.000175464	0.0101691	DOWN
NONMMUT057286.2	6:67075437-67078446	1572	16	0	1.68707	0	0.514971	0	Inf	0.000175464	0.0101691	UP
NONMMUT062437.2	7:81161403-81164003	322	16	0	8.23626	0	2.51408	0	Inf	0.000175464	0.0101691	UP
NONMMUT063731.2	7:127474362-127477008	2282	0	18	0	1.36055	0	0.436479	Inf	0.000175464	0.0101691	DOWN
NONMMUT125041.1	7:38090821-38091908	456	0	18	0	6.8087	0	2.18431	Inf	0.000175464	0.0101691	DOWN
NONMMUT040093.2	2:135994403-135997289	2887	1	24	0.0574523	1.43384	0.0175371	0.459992	-4.71313	0.00017896	0.0103186	DOWN
NONMMUT052803.2	5:75675180-75685178	3108	1	24	0.0533671	1.33188	0.0162901	0.427283	-4.71313	0.00017896	0.0103186	DOWN
NONMMUT071995.2	X:20961676-20987349	1778	1	24	0.0932873	2.32817	0.0284756	0.746904	-4.71313	0.00017896	0.0103186	DOWN
ENSMUST00000125685	7:68273839-68363089	2819	5	45	0.294012	2.75338	0.0897461	0.883315	-3.29901	0.000187086	0.0107504	DOWN
NONMMUT043648.2	3:84156018-84158543	2526	39	7	2.55926	0.47796	0.781205	0.153335	2.34901	0.000187086	0.0107504	UP
NONMMUT038786.2	2:101714288-101716051	1764	35	6	3.28897	0.586748	1.00394	0.188235	2.41507	0.000197582	0.0113343	UP
NONMMUT003364.2	1:159985643-160003660	1825	24	2	2.17986	0.18899	0.665392	0.0606302	3.4561	0.000205346	0.0117398	UP
NONMMUT004379.2	1:191536044-191536996	953	24	2	4.17444	0.361917	1.27423	0.116107	3.4561	0.000205346	0.0117398	UP
NONMMUT060305.2	7:25828587-25828877	291	1609	557	916.532	330.15	279.767	105.916	1.40131	0.000208799	0.011917	UP
NONMMUT005334.2	10:39856399-39858725	2327	100	28	7.12341	2.07547	2.17439	0.665833	1.70738	0.000210755	0.0119985	UP
NONMMUT007491.2	10:116950570-116963334	1558	28	4	2.97911	0.442756	0.90936	0.142041	2.67854	0.000210936	0.0119985	UP
ENSMUST00000186806	16:50726751-50732737	2264	19	102	1.39109	7.77089	0.424623	2.49299	-2.55362	0.000217356	0.0123429	DOWN
NONMMUT018873.2	13:100695116-100698465	3350	74	19	3.66163	0.97823	1.1177	0.313827	1.83248	0.000223955	0.0126963	UP
NONMMUT064687.2	8:13952011-13954001	1991	8	56	0.666079	4.85144	0.203318	1.5564	-2.9364	0.000226157	0.0127996	DOWN
NONMMUT045865.2	3:154576526-154579157	2632	10	64	0.629803	4.1942	0.192245	1.34555	-2.80718	0.000229055	0.0129204	DOWN
NONMMUT074655.2	X:166499818-166501627	1810	55	12	5.03689	1.14351	1.53749	0.36685	2.06732	0.000229055	0.0129204	UP
NONMMUT050739.2	4:150861836-150862944	1109	29	141	4.33459	21.93	1.32312	7.03538	-2.41069	0.000245519	0.013826	DOWN
NONMMUT028633.2	17:24176949-24180654	3706	129	38	5.76989	1.7686	1.76124	0.567388	1.63418	0.000246791	0.0138745	UP
ENSMUST00000202328	5:66080209-66084466	4258	20	1	0.778601	0.0405365	0.237665	0.0130046	4.19184	0.000259302	0.0145055	UP
NONMMUT067103.2	8:108958580-108961057	2478	20	1	1.33789	0.0696548	0.408384	0.022346	4.19184	0.000259302	0.0145055	UP
NONMMUT101880.1	17:22305510-22309363	3854	20	1	0.860219	0.0447858	0.262578	0.0143678	4.19184	0.000259302	0.0145055	UP
ENSMUST00000107628	11:96944189-96960062	1216	15	0	2.04479	0	0.624163	0	Inf	0.000272943	0.0145991	UP
ENSMUST00000141810	7:120872692-120875298	1992	47	10	3.91108	0.865883	1.19384	0.277785	2.10357	0.000272409	0.0145991	UP
ENSMUST00000149300	2:32050086-32064164	1492	31	5	3.44406	0.578029	1.05129	0.185438	2.50314	0.000269237	0.0145991	UP
ENSMUST00000181612	19:32389216-32391184	1641	15	0	1.51521	0	0.462512	0	Inf	0.000272943	0.0145991	UP
ENSMUST00000192701	3:51884276-51886891	2616	15	0	0.950483	0	0.290131	0	Inf	0.000272943	0.0145991	UP
ENSMUST00000195280	X:152294828-152296304	1477	12	70	1.34673	8.17459	0.411084	2.6225	-2.67344	0.000266114	0.0145991	DOWN
NONMMUT005737.2	10:58500979-58502372	1379	15	0	1.80309	0	0.550386	0	Inf	0.000272943	0.0145991	UP
NONMMUT007442.2	10:115325839-115335593	3947	15	0	0.629963	0	0.192293	0	Inf	0.000272943	0.0145991	UP
NONMMUT008906.2	11:23305420-23306308	884	15	0	2.81274	0	0.858577	0	Inf	0.000272943	0.0145991	UP
NONMMUT011251.2	11:86100054-86101899	1846	54	12	4.84895	1.12121	1.48012	0.359696	2.04087	0.000270629	0.0145991	UP
NONMMUT029296.2	17:34284906-34287681	2755	496	170	29.8432	10.6433	9.1095	3.41449	1.4157	0.000265877	0.0145991	UP
NONMMUT030424.2	17:70967886-70971805	2943	15	0	0.844874	0	0.257894	0	Inf	0.000272943	0.0145991	UP
NONMMUT030639.2	17:74519796-74528102	961	0	17	0	3.05116	0	0.978847	Inf	0.000272943	0.0145991	DOWN
NONMMUT030831.2	17:83211247-83214075	1308	0	17	0	2.24172	0	0.719168	Inf	0.000272943	0.0145991	DOWN
NONMMUT045393.2	3:135433816-135438912	1070	15	0	2.3238	0	0.709329	0	Inf	0.000272943	0.0145991	UP
NONMMUT051064.2	4:156203304-156210561	2802	60	14	3.54946	0.86176	1.08346	0.276463	1.97049	0.000266114	0.0145991	UP
NONMMUT058467.2	6:114859996-114861694	1699	274	91	26.7327	9.23846	8.16003	2.9638	1.46112	0.000266135	0.0145991	UP
NONMMUT064143.2	7:140134539-140137224	2686	22	111	1.35769	7.12801	0.41443	2.28675	-2.4641	0.000273074	0.0145991	DOWN
NONMMUT066937.2	8:104634114-104637142	2254	0	17	0	1.30087	0	0.417334	Inf	0.000272943	0.0145991	DOWN
NONMMUT069638.2	9:65895922-65898263	2342	174	55	12.3154	4.05064	3.75922	1.29949	1.53248	0.000263487	0.0145991	UP
NONMMUT072378.2	X:50559667-50592085	3969	0	17	0	0.738767	0	0.237005	Inf	0.000272943	0.0145991	DOWN
NONMMUT074705.2	X:169322020-169330864	1090	15	0	2.28116	0	0.696314	0	Inf	0.000272943	0.0145991	UP
NONMMUT091763.1	13:74610974-74617973	1041	15	0	2.38853	0	0.72909	0	Inf	0.000272943	0.0145991	UP
NONMMUT105391.1	19:29806488-29826929	3200	0	17	0	0.916301	0	0.29396	Inf	0.000272943	0.0145991	DOWN
NONMMUT107064.1	2:58161159-58177064	1444	15	0	1.72193	0	0.525611	0	Inf	0.000272943	0.0145991	UP
NONMMUT116506.1	4:33023246-33031324	5365	60	14	1.85379	0.450075	0.565863	0.144389	1.97049	0.000266114	0.0145991	UP
NONMMUT117693.1	4:144938256-144950762	12507	15	0	0.198806	0	0.0606846	0	Inf	0.000272943	0.0145991	UP
NONMMUT125434.1	7:73608967-73615427	1020	0	17	0	2.87467	0	0.922227	Inf	0.000272943	0.0145991	DOWN
NONMMUT130578.1	8:46713709-46739516	1552	113	33	12.069	3.66754	3.68402	1.17659	1.64667	0.000273871	0.0146186	UP
ENSMUST00000180923	16:33379855-33380727	737	27	3	6.0727	0.702187	1.85367	0.22527	3.04066	0.000282602	0.0149899	UP
NONMMUT001835.2	1:86344908-86348036	3129	97	28	5.13865	1.5435	1.56855	0.495172	1.66343	0.000282521	0.0149899	UP
NONMMUT002765.2	1:136163289-136164830	1542	3	31	0.322531	3.46765	0.0984513	1.11246	-3.4982	0.000282602	0.0149899	DOWN
NONMMUT057953.2	6:90656091-90659893	3803	27	4	1.17686	0.181387	0.35923	0.058191	2.62604	0.000282602	0.0149899	UP
ENSMUST00000203933	X:50563125-50635066	5555	2	27	0.059672	0.838344	0.0182146	0.26895	-3.88417	0.000284623	0.0150498	DOWN
NONMMUT025503.2	16:11176175-11178268	2094	23	2	1.82074	0.164712	0.555773	0.0528415	3.39475	0.000284623	0.0150498	UP
NONMMUT034158.2	19:21663158-21665984	2827	278	93	16.3006	5.67423	4.97568	1.82036	1.45067	0.00029229	0.0154311	UP
NONMMUT055555.2	6:3333230-3342339	3836	50	220	2.16064	9.89219	0.659526	3.17353	-2.26659	0.000301802	0.0159084	DOWN
NONMMUT120874.1	5:100420843-100429517	3691	202	66	9.07175	3.08427	2.76911	0.98947	1.4847	0.000307333	0.0161747	UP
NONMMUT089054.1	12:108764570-108767967	3398	3	35	0.146363	1.77661	0.0446768	0.569958	-3.67326	0.000352128	0.0185034	DOWN
ENSMUST00000144852	11:3639794-3648812	4720	1	21	0.0351409	0.767432	0.0107266	0.246201	-4.52057	0.000378171	0.0195377	DOWN
ENSMUST00000181164	7:81523571-81529438	399	1	21	0.415701	9.0784	0.126891	2.91245	-4.52057	0.000378171	0.0195377	DOWN
ENSMUST00000192556	1:191535885-191536892	1008	1	22	0.164548	3.76447	0.0502277	1.20768	-4.58762	0.000378171	0.0195377	DOWN
ENSMUST00000196629	5:143766311-143768575	2265	1	22	0.0732295	1.67531	0.022353	0.537459	-4.58762	0.000378171	0.0195377	DOWN
NONMMUT001138.2	1:60482310-60483965	1656	1	21	0.10016	2.18737	0.0305734	0.701732	-4.52057	0.000378171	0.0195377	DOWN
NONMMUT018244.2	13:74169798-74171177	1380	1	21	0.120192	2.62484	0.0366881	0.842079	-4.52057	0.000378171	0.0195377	DOWN
NONMMUT048877.2	4:116764982-116766777	1796	19	1	1.75357	0.096105	0.535271	0.0308316	4.11779	0.000378171	0.0195377	UP
NONMMUT055106.2	5:142458420-142462013	3594	19	1	0.876299	0.0480257	0.267487	0.0154072	4.11779	0.000378171	0.0195377	UP
NONMMUT066408.2	8:84815405-84832265	1225	1	21	0.1354	2.95696	0.0413302	0.948628	-4.52057	0.000378171	0.0195377	DOWN
NONMMUT066936.2	8:104631565-104637631	2917	19	1	1.07968	0.0591719	0.329567	0.018983	4.11779	0.000378171	0.0195377	UP
NONMMUT101759.1	17:10007709-10196190	3858	1	21	0.0429925	0.938901	0.0131233	0.30121	-4.52057	0.000378171	0.0195377	DOWN
NONMMUT034871.2	19:45086003-45089330	1806	3	30	0.275384	2.86518	0.0840597	0.919182	-3.45086	0.000380023	0.0195437	DOWN
NONMMUT058610.2	6:119570798-119571743	946	3	30	0.525732	5.46989	0.160478	1.7548	-3.45086	0.000380023	0.0195437	DOWN
NONMMUT066560.2	8:88216220-88217424	1205	26	4	3.57653	0.57246	1.09172	0.183652	2.57156	0.000380023	0.0195437	UP
NONMMUT041613.2	2:173703936-173707319	3384	22	2	1.07765	0.101923	0.328948	0.032698	3.33058	0.000396399	0.0202625	UP
NONMMUT056814.2	6:48436637-48437152	516	22	2	7.06737	0.668425	2.15728	0.214438	3.33058	0.000396399	0.0202625	UP
NONMMUT064428.2	8:3842096-3842395	300	2	26	1.10493	14.949	0.337274	4.79581	-3.82978	0.000396399	0.0202625	DOWN
NONMMUT125255.1	7:64015283-64017669	2387	22	2	1.52776	0.144494	0.466342	0.0463553	3.33058	0.000396399	0.0202625	UP
NONMMUT073222.2	X:95049434-95051558	2125	4	38	0.311979	3.08444	0.0952304	0.989525	-3.37724	0.000412938	0.021076	DOWN
ENSMUST00000144118	3:35999913-36008828	4451	14	0	0.521366	0	0.159145	0	Inf	0.000428911	0.0213747	UP
ENSMUST00000181620	5:104525735-104554207	3805	0	16	0	0.725325	0	0.232693	Inf	0.000428911	0.0213747	DOWN
ENSMUST00000181774	17:12318885-12327250	3142	0	16	0	0.878377	0	0.281793	Inf	0.000428911	0.0213747	DOWN
NONMMUT007073.2	10:99106139-99106946	573	14	0	4.04991	0	1.23622	0	Inf	0.000428911	0.0213747	UP
NONMMUT008961.2	11:24255692-24257998	687	14	0	3.37787	0	1.03108	0	Inf	0.000428911	0.0213747	UP
NONMMUT022423.2	14:118982019-118983760	1238	0	16	0	2.22929	0	0.715182	Inf	0.000428911	0.0213747	DOWN
NONMMUT044286.2	3:96458303-96459177	783	14	0	2.96373	0	0.904665	0	Inf	0.000428911	0.0213747	UP
NONMMUT048876.2	4:116764595-116766766	2172	0	16	0	1.27065	0	0.40764	Inf	0.000428911	0.0213747	DOWN
NONMMUT053795.2	5:111109402-111111123	1722	0	16	0	1.60271	0	0.514167	Inf	0.000428911	0.0213747	DOWN
NONMMUT068971.2	9:46913550-46922558	1621	0	16	0	1.70257	0	0.546203	Inf	0.000428911	0.0213747	DOWN
NONMMUT073966.2	X:135978961-135983642	3142	14	0	0.738574	0	0.225446	0	Inf	0.000428911	0.0213747	UP
NONMMUT079070.1	1:154865769-154867115	1347	0	16	0	2.0489	0	0.657309	Inf	0.000428911	0.0213747	DOWN
NONMMUT103263.1	18:32872539-32874688	2150	14	0	1.07935	0	0.329466	0	Inf	0.000428911	0.0213747	UP
NONMMUT104226.1	18:24456342-24459850	3509	14	0	0.661327	0	0.201867	0	Inf	0.000428911	0.0213747	UP
NONMMUT107262.1	2:71160132-71170627	2040	14	0	1.13755	0	0.347232	0	Inf	0.000428911	0.0213747	UP
NONMMUT136328.1	X:108836084-108839501	2120	14	0	1.09462	0	0.334129	0	Inf	0.000428911	0.0213747	UP
ENSMUST00000168978	17:34026034-34031572	3703	300	105	13.4292	4.89085	4.09922	1.56904	1.38547	0.000432184	0.0215061	UP
NONMMUT017164.2	13:41637378-41639746	2369	29	5	2.02915	0.364044	0.61939	0.116789	2.40694	0.000461926	0.0229523	UP
NONMMUT030625.2	17:74174704-74182545	6776	88	350	2.15275	8.90933	0.657119	2.85822	-2.12089	0.000492804	0.0244506	DOWN
NONMMUT037172.2	2:48910964-48912055	1092	26	121	3.94663	19.1123	1.20469	6.13145	-2.34756	0.000495285	0.0245377	DOWN
ENSMUST00000156790	4:109651529-109657827	3096	38	8	2.03451	0.445714	0.621025	0.14299	2.11874	0.000510269	0.0252061	UP
NONMMUT045570.2	3:142882495-142894644	3095	6	44	0.321385	2.45207	0.0981013	0.786653	-3.00338	0.000510269	0.0252061	DOWN
NONMMUT019717.2	14:15802127-15804326	2010	3	29	0.247434	2.48851	0.0755283	0.798343	-3.40192	0.00051295	0.0252646	DOWN
NONMMUT092696.1	14:34661967-34662647	488	25	4	8.49202	1.41355	2.59215	0.453484	2.51503	0.00051295	0.0252646	UP
NONMMUT069612.2	9:65590695-65594262	3568	137	45	6.36474	2.17538	1.94281	0.697888	1.47708	0.000522666	0.0257057	UP
NONMMUT003620.2	1:165703855-165706414	2560	519	191	33.6056	12.869	10.258	4.12851	1.31305	0.000537454	0.0263946	UP
NONMMUT008930.2	11:23736847-23740357	3511	288	1077	13.5971	52.9096	4.15045	16.974	-2.03199	0.000555984	0.0269908	DOWN
NONMMUT014130.2	12:50626103-50631834	5732	11	62	0.318084	1.86566	0.0970937	0.598523	-2.62396	0.000555076	0.0269908	DOWN
NONMMUT021907.2	14:93543137-93544607	1471	2	25	0.225342	2.9314	0.0687847	0.940428	-3.77316	0.000554765	0.0269908	DOWN
NONMMUT062648.2	7:90029159-90040280	2441	18	1	1.22237	0.0707106	0.373123	0.0226848	4.03986	0.000555241	0.0269908	UP
NONMMUT073240.2	X:95935322-95935591	270	18	1	11.0511	0.639276	3.37331	0.205087	4.03986	0.000555241	0.0269908	UP
NONMMUT074704.2	X:169322020-169330864	1249	1	20	0.132798	2.76195	0.0405361	0.886065	-4.45013	0.000555241	0.0269908	DOWN
NONMMUT078001.1	1:69524007-69525647	1641	21	2	2.1212	0.210181	0.647489	0.0674285	3.26342	0.000554765	0.0269908	UP
NONMMUT105407.1	19:32387590-32395225	2176	1	20	0.0762247	1.58533	0.0232673	0.508592	-4.45013	0.000555241	0.0269908	DOWN
NONMMUT016711.2	13:24636943-24638553	1611	8	51	0.823193	5.46046	0.251276	1.75178	-2.80147	0.000581378	0.0281831	DOWN
NONMMUT029998.2	17:51736197-51736928	732	5	40	1.13227	9.42535	0.34562	3.02376	-3.12908	0.000587516	0.0284398	DOWN
NONMMUT063607.2	7:125710837-125713306	2470	13	68	0.872464	4.74857	0.266316	1.52339	-2.51608	0.000591547	0.028594	DOWN
NONMMUT107588.1	2:103908263-103911903	1261	28	5	3.68077	0.683917	1.12354	0.219408	2.35636	0.0006078	0.0293376	UP
NONMMUT031718.2	18:24470866-24477765	1116	29	129	4.3074	19.9378	1.31482	6.39628	-2.28237	0.000608769	0.0293425	DOWN
ENSMUST00000180830	16:21794392-21806123	3550	144	48	6.72386	2.33219	2.05243	0.748194	1.45585	0.000609741	0.0293475	UP
ENSMUST00000180489	19:53441212-53464796	5292	27	121	0.845726	3.94381	0.258154	1.26522	-2.29308	0.000653874	0.0314269	DOWN
ENSMUST00000028141	2:29250910-29253006	1737	0	15	0	1.4895	0	0.477848	Inf	0.000681211	0.0318792	DOWN
ENSMUST00000047953	6:148944867-148947121	1729	13	0	1.24638	0	0.380451	0	Inf	0.000681211	0.0318792	UP
ENSMUST00000126679	2:84500760-84506873	818	13	0	2.63446	0	0.804157	0	Inf	0.000681211	0.0318792	UP
ENSMUST00000142678	7:80636017-80644384	2884	13	0	0.747221	0	0.228086	0	Inf	0.000681211	0.0318792	UP
ENSMUST00000198159	5:96849505-96852938	655	13	0	3.29005	0	1.00427	0	Inf	0.000681211	0.0318792	UP
NONMMUT004076.2	1:181232459-181234999	1691	13	0	1.27438	0	0.389001	0	Inf	0.000681211	0.0318792	UP
NONMMUT007498.2	10:116954493-116963281	1800	13	0	1.19721	0	0.365444	0	Inf	0.000681211	0.0318792	UP
NONMMUT024885.2	15:98034164-98037476	2095	13	0	1.02863	0	0.313986	0	Inf	0.000681211	0.0318792	UP
NONMMUT032925.2	18:70530373-70530947	575	13	0	3.7478	0	1.144	0	Inf	0.000681211	0.0318792	UP
NONMMUT033080.2	18:75358649-75367076	3611	0	15	0	0.716493	0	0.229859	Inf	0.000681211	0.0318792	DOWN
NONMMUT051029.2	4:155987274-155990578	3305	0	15	0	0.782831	0	0.251141	Inf	0.000681211	0.0318792	DOWN
NONMMUT054915.2	5:137282439-137285684	2451	0	15	0	1.05559	0	0.338646	Inf	0.000681211	0.0318792	DOWN
NONMMUT061785.2	7:61930139-61932404	2266	0	15	0	1.14177	0	0.366294	Inf	0.000681211	0.0318792	DOWN
NONMMUT069503.2	9:63093419-63108506	5552	13	0	0.388146	0	0.11848	0	Inf	0.000681211	0.0318792	UP
NONMMUT070172.2	9:79793615-79803063	1418	0	15	0	1.82458	0	0.585347	Inf	0.000681211	0.0318792	DOWN
NONMMUT086505.1	12:21417912-21432847	2124	13	0	1.01459	0	0.309699	0	Inf	0.000681211	0.0318792	UP
NONMMUT100692.1	17:17192642-17194675	2034	13	0	1.05948	0	0.323402	0	Inf	0.000681211	0.0318792	UP
NONMMUT109779.1	2:136854660-136857812	3153	0	15	0	0.82057	0	0.263248	Inf	0.000681211	0.0318792	DOWN
NONMMUT111216.1	3:61375478-61381533	6056	0	15	0	0.427222	0	0.137058	Inf	0.000681211	0.0318792	DOWN
NONMMUT021209.2	14:62607177-62608485	1309	3	28	0.379941	3.68954	0.115975	1.18365	-3.35135	0.000695001	0.0323899	DOWN
NONMMUT025605.2	16:14299327-14317338	1062	89	27	13.8916	4.38512	4.24036	1.4068	1.59177	0.000694064	0.0323899	UP
NONMMUT037690.2	2:68119992-68122692	2701	3	28	0.184133	1.78808	0.0562058	0.573637	-3.35135	0.000695001	0.0323899	DOWN
NONMMUT021336.2	14:65919395-65920939	1545	18	87	1.93127	9.71264	0.589511	3.11593	-2.40207	0.000745137	0.0346786	DOWN
ENSMUST00000183079	14:61625183-61648762	535	51	13	15.8015	4.19131	4.82335	1.34462	1.84284	0.000771342	0.0357996	UP
ENSMUST00000188611	6:31166524-31218346	516	11	59	3.53344	19.7223	1.07857	6.32715	-2.55244	0.000771342	0.0357996	DOWN
NONMMUT065908.2	8:69132674-69134711	2038	2	24	0.162649	2.03115	0.0496478	0.651617	-3.71422	0.000780248	0.0361137	DOWN
NONMMUT068909.2	9:45128678-45130067	1390	2	24	0.238473	2.97805	0.072793	0.955393	-3.71422	0.000780248	0.0361137	DOWN
NONMMUT109796.1	2:139833479-140066805	2433	54	14	3.67907	0.992459	1.12302	0.318392	1.81851	0.000786327	0.0363453	UP
NONMMUT012432.2	11:107207892-107209366	1475	223	81	25.061	9.47207	7.64976	3.03875	1.33194	0.000788894	0.0363645	UP
NONMMUT020489.2	14:43121772-43122101	330	470	179	236.085	93.56	72.0638	30.0151	1.26359	0.00078879	0.0363645	UP
NONMMUT003898.2	1:175909749-175910853	1105	17	1	2.55017	0.156203	0.77843	0.0501118	3.95735	0.000820847	0.0377344	UP
NONMMUT020370.2	14:36874945-36877412	2468	1	19	0.0672062	1.32782	0.0205144	0.425981	-4.37608	0.000820847	0.0377344	DOWN
ENSMUST00000197897	3:126600029-126604461	4433	39	9	1.45831	0.350154	0.445144	0.112333	1.98648	0.00082738	0.0379315	UP
MSTRG.39208.1	GL456210.1:115336-115873	406	39	9	15.9229	3.82324	4.8604	1.22654	1.98648	0.00082738	0.0379315	UP
ENSMUST00000146938	9:53667246-53681265	516	4	35	1.2848	11.6995	0.392179	3.75333	-3.25858	0.000882625	0.0402458	DOWN
ENSMUST00000181020	X:103493558-103506425	3802	4	35	0.17437	1.58783	0.0532258	0.509394	-3.25858	0.000882625	0.0402458	DOWN
NONMMUT016697.2	13:24335937-24414803	1324	4	35	0.500722	4.55962	0.152843	1.46278	-3.25858	0.000882625	0.0402458	DOWN
NONMMUT045989.2	4:3901824-3903143	1320	4	35	0.502239	4.57343	0.153306	1.46721	-3.25858	0.000882625	0.0402458	DOWN
NONMMUT038185.2	2:80516104-80517894	1791	10	55	0.92554	5.29682	0.282517	1.69928	-2.58851	0.000896839	0.0408388	DOWN
NONMMUT002979.2	1:139174123-139176037	1915	365	140	31.5942	12.6098	9.644	4.04536	1.25336	0.000931559	0.0423627	UP
ENSMUST00000176215	17:24528267-24528743	477	23	3	7.99293	1.08493	2.43981	0.348058	2.80937	0.000945269	0.0427379	UP
NONMMUT013872.2	12:32949640-32953829	1470	23	4	2.59362	0.469262	0.791693	0.150544	2.39475	0.000945269	0.0427379	UP
NONMMUT023570.2	15:58141411-58158665	1094	78	24	11.8185	3.78381	3.60754	1.21389	1.57138	0.000946133	0.0427379	UP
NONMMUT030202.2	17:63045993-63049140	3148	23	3	1.21113	0.164394	0.369691	0.0527394	2.80937	0.000945269	0.0427379	UP
NONMMUT067209.2	8:111127444-111145498	2671	78	24	4.84066	1.54979	1.47759	0.497191	1.57138	0.000946133	0.0427379	UP
NONMMUT023238.2	15:37960471-37964977	4507	146	52	5.36969	1.99004	1.63907	0.638427	1.36029	0.000955811	0.0431174	UP
ENSMUST00000180477	10:128499364-128504242	1997	6	41	0.49809	3.54129	0.15204	1.13609	-2.90155	0.000986367	0.0443773	DOWN
NONMMUT051119.2	5:3818488-3819950	1463	35	8	3.96565	0.94322	1.2105	0.302596	2.00014	0.000986367	0.0443773	UP
ENSMUST00000174714	17:34950241-34952448	520	38	9	12.1132	2.98506	3.69749	0.957643	1.94899	0.00101845	0.0457601	UP
ENSMUST00000151401	19:4125975-4131727	801	52	14	10.7612	3.01455	3.2848	0.967101	1.76407	0.00108021	0.0471509	UP
ENSMUST00000181034	15:100614140-100615110	878	12	0	2.26551	0	0.691538	0	Inf	0.00109407	0.0471509	UP
ENSMUST00000181928	6:86527401-86564448	609	0	14	0	3.96495	0	1.272	Inf	0.00109407	0.0471509	DOWN
ENSMUST00000190739	10:86020441-86022329	1889	0	14	0	1.27827	0	0.410084	Inf	0.00109407	0.0471509	DOWN
ENSMUST00000201650	5:150599937-150606966	1057	0	14	0	2.28444	0	0.732874	Inf	0.00109407	0.0471509	DOWN
ENSMUST00000202739	13:53400270-53402934	2665	12	0	0.746387	0	0.227831	0	Inf	0.00109407	0.0471509	UP
NONMMUT016664.2	13:23534345-23535171	827	26	5	5.21127	1.04283	1.59072	0.334551	2.24938	0.00106197	0.0471509	UP
NONMMUT018421.2	13:78198017-78236564	2305	0	14	0	1.04757	0	0.336073	Inf	0.00109407	0.0471509	DOWN
NONMMUT019447.2	13:117129965-117135898	1723	12	0	1.15445	0	0.352391	0	Inf	0.00109407	0.0471509	UP
NONMMUT024244.2	15:80038451-80044894	1289	12	0	1.54315	0	0.47104	0	Inf	0.00109407	0.0471509	UP
NONMMUT025870.2	16:20701733-20703034	1302	10	54	1.27315	7.15361	0.388624	2.29496	-2.56202	0.00106891	0.0471509	DOWN
NONMMUT036333.2	2:26446043-26460974	3460	0	14	0	0.697877	0	0.223887	Inf	0.00109407	0.0471509	DOWN
NONMMUT041411.2	2:169679197-169683127	3859	12	0	0.51545	0	0.157339	0	Inf	0.00109407	0.0471509	UP
NONMMUT044336.2	3:97284908-97297778	1536	0	14	0	1.57204	0	0.504328	Inf	0.00109407	0.0471509	DOWN
NONMMUT051511.2	5:23852120-23854924	1237	55	16	7.37007	2.23109	2.24968	0.71576	1.65217	0.00108205	0.0471509	UP
NONMMUT061855.2	7:64006840-64021339	847	26	5	5.08822	1.0182	1.55316	0.326652	2.24938	0.00106197	0.0471509	UP
NONMMUT077397.1	1:17647460-17649074	1615	0	14	0	1.49514	0	0.479658	Inf	0.00109407	0.0471509	DOWN
NONMMUT078299.1	1:97587266-97588294	1029	12	0	1.93306	0	0.590059	0	Inf	0.00109407	0.0471509	UP
NONMMUT098986.1	16:77610492-77617687	7196	17	80	0.391598	1.91755	0.119534	0.615173	-2.36357	0.00107196	0.0471509	DOWN
NONMMUT104339.1	18:35917449-35918481	1033	12	0	1.92558	0	0.587774	0	Inf	0.00109407	0.0471509	UP
NONMMUT104718.1	18:62146189-62150132	3944	0	14	0	0.612234	0	0.196412	Inf	0.00109407	0.0471509	DOWN
NONMMUT109986.1	2:153341158-153346074	2208	79	25	5.93083	1.95294	1.81036	0.626526	1.53083	0.00105425	0.0471509	UP
NONMMUT123182.1	6:137856684-137858609	1574	12	0	1.26374	0	0.38575	0	Inf	0.00109407	0.0471509	UP
NONMMUT124417.1	6:124797288-124798428	1141	299	115	43.4381	17.3844	13.2593	5.57712	1.24941	0.00106595	0.0471509	UP
NONMMUT124662.1	7:3629786-3649385	207	12	0	9.60928	0	2.93319	0	Inf	0.00109407	0.0471509	UP
NONMMUT127968.1	7:145240068-145242284	2217	0	14	0	1.08915	0	0.349413	Inf	0.00109407	0.0471509	DOWN
NONMMUT130513.1	8:35582573-35588973	1807	12	0	1.10079	0	0.33601	0	Inf	0.00109407	0.0471509	UP
NONMMUT132576.1	9:56070007-56073317	3311	12	0	0.600761	0	0.18338	0	Inf	0.00109407	0.0471509	UP
NONMMUT132805.1	9:71168693-71208169	2533	12	0	0.785282	0	0.239704	0	Inf	0.00109407	0.0471509	UP
NONMMUT134940.1	9:83678082-83680119	1445	12	0	1.37655	0	0.420187	0	Inf	0.00109407	0.0471509	UP
NONMMUT135888.1	X:42361766-42365700	1040	12	0	1.91262	0	0.583818	0	Inf	0.00109407	0.0471509	UP
NONMMUT136258.1	X:101482955-101485543	2589	12	0	0.768297	0	0.234519	0	Inf	0.00109407	0.0471509	UP
ENSMUST00000100706	5:124598749-124627738	2732	2	23	0.121332	1.45212	0.037036	0.465856	-3.65289	0.00110289	0.0472899	DOWN
ENSMUST00000188198	9:88856145-88858862	2265	20	2	1.4637	0.152277	0.446789	0.0488522	3.1931	0.00110289	0.0472899	UP
NONMMUT029374.2	17:34950263-34952525	842	20	2	3.93739	0.409629	1.20187	0.131414	3.1931	0.00110289	0.0472899	UP
NONMMUT045215.2	3:127869059-127869626	568	20	2	5.83677	0.607231	1.78165	0.194807	3.1931	0.00110289	0.0472899	UP
NONMMUT005989.2	10:67179980-67183950	3971	26	112	1.0853	4.8648	0.331283	1.56068	-2.23604	0.00112449	0.0481548	DOWN
NONMMUT038810.2	2:102300120-102304511	4392	111	38	4.18936	1.49236	1.27878	0.478766	1.41738	0.00117161	0.0501092	-
ENSMUST00000182010	17:39846958-39848788	1831	2328	951	210.755	89.5863	64.3322	28.7403	1.16247	0.0011746	0.0501736	-
ENSMUST00000195633	9:103430780-103432987	2208	73	23	5.48034	1.79673	1.67285	0.576413	1.53713	0.00119541	0.0508212	-
NONMMUT004017.2	1:180127538-180129489	1952	32	7	2.71742	0.618507	0.829481	0.198424	2.06362	0.00119728	0.0508212	-
NONMMUT055879.2	6:18156337-18157120	784	5	37	1.05717	8.1401	0.322697	2.61144	-3.01659	0.00119728	0.0508212	-
NONMMUT060294.2	7:25670445-25672274	1830	5	37	0.452908	3.48734	0.138248	1.11878	-3.01659	0.00119728	0.0508212	-
NONMMUT063047.2	7:103271550-103271870	321	5	37	2.582	19.8811	0.788144	6.37809	-3.01659	0.00119728	0.0508212	-
NONMMUT060144.2	7:19332518-19338107	1968	16	1	1.3476	0.0877055	0.411349	0.0281369	3.86983	0.00122209	0.0518092	-
ENSMUST00000193596	2:16023108-16023425	318	142	51	74.0195	27.6629	22.5942	8.87457	1.3482	0.00122916	0.0520437	-
ENSMUST00000153581	2:119594303-119607502	8300	1328	4514	26.5219	93.8065	8.09569	30.0942	-1.89426	0.00123207	0.0521015	-
NONMMUT072881.2	X:74494379-74494822	444	197	74	73.5473	28.7477	22.45	9.22259	1.28347	0.001249	0.0527515	-
MSTRG.3439.1	10:60390042-60392014	778	56	17	11.9314	3.76885	3.64202	1.20909	1.59082	0.00125284	0.0528474	-
NONMMUT069457.2	9:61815574-61823672	3573	37	9	1.71655	0.434434	0.523969	0.139371	1.91055	0.00125561	0.0528984	-
ENSMUST00000181526	16:11203383-11225796	2925	113	39	6.40381	2.29974	1.95474	0.737784	1.4057	0.0012574	0.052908	-
ENSMUST00000204835	6:87986191-87989729	3539	54	15	2.52929	0.73107	0.772056	0.234536	1.7189	0.00126089	0.0529889	-
NONMMUT068163.2	9:15316264-15316888	625	3839	1585	1018.17	437.42	310.794	140.329	1.14714	0.00126402	0.0530545	-
NONMMUT016104.2	12:114564577-114564888	312	40	10	21.2518	5.52833	6.48703	1.77355	1.87092	0.00126844	0.0531739	-
ENSMUST00000124210	2:52425012-52431893	1314	22	3	2.77531	0.393845	0.847153	0.12635	2.7452	0.00129061	0.054036	-
NONMMUT050116.2	4:136347286-136350334	3049	86	312	4.67549	17.6501	1.42717	5.66236	-1.98824	0.00131322	0.0549147	-
ENSMUST00000206135	19:8724158-8726443	744	72	23	16.0416	5.33224	4.89664	1.71064	1.51725	0.00134424	0.0561421	-
NONMMUT057600.2	6:83341153-83343691	2539	1256	4233	81.9995	287.564	25.03	92.254	-1.88195	0.00134848	0.0562501	-
NONMMUT051889.2	5:33896024-33897966	1943	295	116	25.1671	10.2976	7.68215	3.30359	1.21748	0.0013617	0.0567311	-
NONMMUT016228.2	13:3917311-3918178	595	25	5	6.96488	1.44944	2.126	0.464998	2.19285	0.0014102	0.0586797	-
NONMMUT058741.2	6:122842384-122845341	2958	14	68	0.784516	3.96517	0.23947	1.27207	-2.40926	0.00143257	0.0595369	-
NONMMUT094529.1	14:66963926-66970263	6338	9	49	0.23537	1.33348	0.0718458	0.427795	-2.57394	0.0015371	0.0638031	-
ENSMUST00000123734	11:16935322-16951042	787	33	8	6.95047	1.75341	2.1216	0.562513	1.9152	0.00154445	0.0640291	-
NONMMUT002350.2	1:119545033-119547354	2322	2	21	0.142755	1.55998	0.0435755	0.50046	-3.52167	0.00156686	0.0644053	-
NONMMUT014036.2	12:40790214-40791872	1659	2	22	0.199806	2.28727	0.0609899	0.733783	-3.58871	0.00156686	0.0644053	-
NONMMUT026602.2	16:40087210-40090263	3054	19	2	1.03124	0.112936	0.314783	0.0362312	3.11905	0.00156686	0.0644053	-
NONMMUT040036.2	2:132866211-132868583	2373	2	21	0.139687	1.52646	0.042639	0.489705	-3.52167	0.00156686	0.0644053	-
NONMMUT068291.2	9:21237835-21238817	983	19	2	3.20389	0.350872	0.977972	0.112564	3.11905	0.00156686	0.0644053	-
NONMMUT083024.1	10:128498485-128520703	493	2	22	0.672369	7.69692	0.205238	2.46926	-3.58871	0.00156686	0.0644053	-
NONMMUT131721.1	8:115584363-115588707	4345	2	21	0.0762895	0.833666	0.0232871	0.26745	-3.52167	0.00156686	0.0644053	-
ENSMUST00000131275	11:96345481-96347923	2315	0	13	0	0.968618	0	0.310744	Inf	0.00177786	0.068967	-
ENSMUST00000133960	4:3246005-3258092	2953	11	0	0.617425	0	0.188466	0	Inf	0.00177786	0.068967	-
ENSMUST00000141843	2:164754252-164769624	457	11	0	3.98962	0	1.21781	0	Inf	0.00177786	0.068967	-
ENSMUST00000143828	17:71588557-71598253	781	11	0	2.33451	0	0.7126	0	Inf	0.00177786	0.068967	-
ENSMUST00000154177	4:44943753-44948330	692	11	0	2.63476	0	0.80425	0	Inf	0.00177786	0.068967	-
ENSMUST00000181140	8:84665128-84669406	705	0	13	0	3.18064	0	1.02038	Inf	0.00177786	0.068967	-
ENSMUST00000198720	5:52190713-52245896	837	0	13	0	2.67903	0	0.859464	Inf	0.00177786	0.068967	-
ENSMUST00000203535	3:40862165-40869962	3023	11	0	0.603128	0	0.184102	0	Inf	0.00177786	0.068967	-
NONMMUT008779.2	11:20461259-20464664	3379	67	22	3.28682	1.12299	1.00329	0.360268	1.47759	0.00173729	0.068967	-
NONMMUT010768.2	11:76339721-76343372	3644	11	0	0.500344	0	0.152728	0	Inf	0.00177786	0.068967	-
NONMMUT012747.2	11:115631751-115643290	2106	0	13	0	1.06474	0	0.341582	Inf	0.00177786	0.068967	-
NONMMUT013557.2	12:19049433-19057390	2665	0	13	0	0.841407	0	0.269933	Inf	0.00177786	0.068967	-
NONMMUT020127.2	14:27387638-27428771	2284	0	13	0	0.981764	0	0.314961	Inf	0.00177786	0.068967	-
NONMMUT021518.2	14:70833627-70850532	2452	21	4	1.41962	0.281327	0.433332	0.090253	2.26342	0.0017689	0.068967	-
NONMMUT023580.2	15:58405824-58411326	1390	11	0	1.31169	0	0.400389	0	Inf	0.00177786	0.068967	-
NONMMUT025474.2	16:10801726-10803308	1583	21	4	2.19892	0.435764	0.671212	0.139798	2.26342	0.0017689	0.068967	-
NONMMUT026246.2	16:31927009-31932755	1246	11	0	1.46329	0	0.446662	0	Inf	0.00177786	0.068967	-
NONMMUT029355.2	17:34950005-34952459	962	0	13	0	2.33093	0	0.747787	Inf	0.00177786	0.068967	-
NONMMUT029979.2	17:50445851-50455885	958	11	0	1.90319	0	0.58094	0	Inf	0.00177786	0.068967	-
NONMMUT034397.2	19:29806427-29813478	3867	11	0	0.471491	0	0.143921	0	Inf	0.00177786	0.068967	-
NONMMUT035067.2	19:53444522-53447607	1210	0	13	0	1.85318	0	0.594522	Inf	0.00177786	0.068967	-
NONMMUT035444.2	2:4906578-4910714	1929	11	0	0.945182	0	0.288513	0	Inf	0.00177786	0.068967	-
NONMMUT039385.2	2:119876931-119879794	2864	0	13	0	0.782943	0	0.251177	Inf	0.00177786	0.068967	-
NONMMUT045623.2	3:144224198-144232109	1835	0	13	0	1.22199	0	0.392028	Inf	0.00177786	0.068967	-
NONMMUT047163.2	4:47008371-47011125	795	11	0	2.2934	0	0.700052	0	Inf	0.00177786	0.068967	-
NONMMUT050320.2	4:141222351-141224118	1768	21	3	1.96883	0.29271	0.600978	0.0939048	2.67804	0.0017689	0.068967	-
NONMMUT059491.2	6:145925838-145928622	2037	11	0	0.895069	0	0.273216	0	Inf	0.00177786	0.068967	-
NONMMUT060716.2	7:34916809-34917945	1137	0	13	0	1.97216	0	0.632693	Inf	0.00177786	0.068967	-
NONMMUT062264.2	7:75769066-75782085	1338	0	13	0	1.6759	0	0.537647	Inf	0.00177786	0.068967	-
NONMMUT062953.2	7:100675096-100679995	2843	0	13	0	0.788727	0	0.253033	Inf	0.00177786	0.068967	-
NONMMUT069807.2	9:69042255-69045045	2791	0	13	0	0.803422	0	0.257747	Inf	0.00177786	0.068967	-
NONMMUT071558.2	9:124423251-124424856	1210	0	13	0	1.85318	0	0.594522	Inf	0.00177786	0.068967	-
NONMMUT075247.1	1:36131498-36132241	249	11	0	7.32231	0	2.2351	0	Inf	0.00177786	0.068967	-
NONMMUT076904.1	1:180877052-180881915	4864	11	0	0.374847	0	0.11442	0	Inf	0.00177786	0.068967	-
NONMMUT082795.1	10:118502035-118556525	1121	11	0	1.62645	0	0.496468	0	Inf	0.00177786	0.068967	-
NONMMUT084166.1	11:88718646-88728894	4199	21	3	0.828982	0.123246	0.253043	0.0395389	2.67804	0.0017689	0.068967	-
NONMMUT092182.1	13:103730428-103733398	2971	11	0	0.613684	0	0.187324	0	Inf	0.00177786	0.068967	-
NONMMUT092437.1	14:13990271-13990995	725	0	13	0	3.0929	0	0.992236	Inf	0.00177786	0.068967	-
NONMMUT094592.1	14:70993815-70994641	722	11	0	2.52528	0	0.770832	0	Inf	0.00177786	0.068967	-
NONMMUT098566.1	16:41035706-41042268	6563	0	13	0	0.341665	0	0.10961	Inf	0.00177786	0.068967	-
NONMMUT102067.1	17:36108586-36111688	2490	97	340	6.45736	23.5521	1.97108	7.55579	-1.9386	0.00169409	0.068967	-
NONMMUT108614.1	2:181889419-181893870	4353	11	0	0.41885	0	0.127852	0	Inf	0.00177786	0.068967	-
NONMMUT121012.1	5:108559809-108560816	1008	11	0	1.80878	0	0.552124	0	Inf	0.00177786	0.068967	-
NONMMUT121968.1	6:30803151-30808950	4539	0	13	0	0.494018	0	0.158487	Inf	0.00177786	0.068967	-
NONMMUT123283.1	6:143230704-143231786	1083	11	0	1.68352	0	0.513888	0	Inf	0.00177786	0.068967	-
NONMMUT127334.1	7:75761374-75762494	1121	0	13	0	2.00031	0	0.641723	Inf	0.00177786	0.068967	-
NONMMUT132120.1	9:20983523-20987194	331	11	0	5.50832	0	1.68139	0	Inf	0.00177786	0.068967	-
NONMMUT132892.1	9:79793010-79803236	1564	11	0	1.16576	0	0.355845	0	Inf	0.00177786	0.068967	-
NONMMUT134394.1	9:57044200-57071967	1655	11	0	1.10166	0	0.336279	0	Inf	0.00177786	0.068967	-
ENSMUST00000101522	5:23431810-23433919	2110	429	177	33.7022	14.4691	10.2875	4.64186	1.14811	0.00178235	0.0690618	-
ENSMUST00000181000	10:88379244-88383711	4276	15	1	0.581493	0.0403659	0.177498	0.0129498	3.7768	0.00183262	0.0703642	-
ENSMUST00000189828	9:46913627-46922567	2157	15	1	1.15274	0.0800206	0.351869	0.0256715	3.7768	0.00183262	0.0703642	-
ENSMUST00000200184	5:44492170-44495421	3252	10	51	0.50973	2.70504	0.155593	0.867808	-2.4796	0.00182136	0.0703642	-
NONMMUT001146.2	1:60516905-60518953	2049	10	51	0.809	4.29321	0.246944	1.37731	-2.4796	0.00182136	0.0703642	-
NONMMUT037746.2	2:69799151-69799612	462	1	17	0.359015	6.34668	0.109588	2.03609	-4.21564	0.00183262	0.0703642	-
NONMMUT047576.2	4:62391549-62393399	1851	15	1	1.34331	0.0932493	0.410039	0.0299154	3.7768	0.00183262	0.0703642	-
NONMMUT059031.2	6:128409808-128410159	352	15	1	7.06382	0.490354	2.1562	0.157311	3.7768	0.00183262	0.0703642	-
NONMMUT073772.2	X:120908233-120910618	2386	1	17	0.0695159	1.2289	0.0212194	0.394246	-4.21564	0.00183262	0.0703642	-
NONMMUT033822.2	19:8885502-8888770	3269	164	63	8.31599	3.32412	2.53842	1.06641	1.25116	0.00184504	0.0707609	-
NONMMUT011966.2	11:99241049-99243616	2568	38	10	2.45282	0.671666	0.748713	0.215478	1.79687	0.00188891	0.0722791	-
NONMMUT132136.1	9:22092528-22092941	414	38	10	15.2146	4.16628	4.64419	1.33659	1.79687	0.00188891	0.0722791	-
NONMMUT051847.2	5:32904533-32906322	1790	5	35	0.463028	3.37259	0.141337	1.08196	-2.93644	0.00194477	0.0743324	-
NONMMUT065977.2	8:70139460-70141546	2087	51	16	4.05071	1.32241	1.23646	0.424243	1.54325	0.00200444	0.0765266	-
NONMMUT001029.2	1:58405034-58407348	2315	177	70	12.6737	5.21549	3.86861	1.67319	1.20921	0.00209302	0.0798182	-
NONMMUT055185.2	5:143930404-143933965	3562	71	24	3.30407	1.16213	1.00855	0.372823	1.43573	0.00210034	0.0800069	-
MSTRG.17966.1	18:49986133-49987512	1168	45	13	6.38646	1.91982	1.94944	0.6159	1.66229	0.00211837	0.0806029	-
NONMMUT009202.2	11:32910373-32910603	231	224	91	160.738	67.9487	49.0647	21.7987	1.17044	0.00215321	0.0818365	-
NONMMUT006895.2	10:93961523-93963780	2258	18	77	1.32144	5.88184	0.403363	1.88696	-2.22591	0.00222213	0.084361	-
ENSMUST00000204008	6:86526247-86564449	713	2	20	0.464906	4.83826	0.141911	1.55217	-3.45123	0.00223741	0.0846557	-
NONMMUT012669.2	11:114720380-114720975	596	2	20	0.556171	5.78805	0.169769	1.85687	-3.45123	0.00223741	0.0846557	-
NONMMUT105384.1	19:29067327-29069474	812	2	20	0.408224	4.24837	0.124609	1.36293	-3.45123	0.00223741	0.0846557	-
NONMMUT116499.1	4:32159398-32160992	695	9	46	2.14644	11.4164	0.655192	3.6625	-2.48284	0.00224411	0.0848144	-
NONMMUT073018.2	X:81821473-81821730	258	362	152	232.581	101.618	70.9943	32.6003	1.12282	0.00224992	0.0849389	-
NONMMUT058381.2	6:112700453-112703134	2568	34	9	2.19466	0.604452	0.66991	0.193915	1.78854	0.00237455	0.089544	-
ENSMUST00000137343	4:132308678-132309971	364	32	8	14.5725	3.79102	4.44821	1.2162	1.87084	0.00243542	0.0910266	-
NONMMUT021899.2	14:93219796-93222488	2693	6	37	0.36936	2.36979	0.112746	0.760255	-2.75341	0.00243542	0.0910266	-
NONMMUT021901.2	14:93276309-93277992	1684	3	24	0.295334	2.45813	0.0901495	0.788596	-3.12889	0.00243379	0.0910266	-
NONMMUT027360.2	16:77329328-77598531	2194	3	24	0.226683	1.88673	0.0691941	0.605285	-3.12889	0.00243379	0.0910266	-
NONMMUT030204.2	17:63052355-63054814	2460	6	37	0.404344	2.59424	0.123424	0.832263	-2.75341	0.00243542	0.0910266	-
NONMMUT030879.2	17:83821521-83823714	2194	3	24	0.226683	1.88673	0.0691941	0.605285	-3.12889	0.00243379	0.0910266	-
NONMMUT049543.2	4:127141279-127141488	210	3	24	2.3683	19.7119	0.722914	6.32379	-3.12889	0.00243379	0.0910266	-
NONMMUT074205.2	X:146710644-146711144	382	32	8	13.8859	3.61238	4.2386	1.15889	1.87084	0.00243542	0.0910266	-
NONMMUT088180.1	12:32097530-32123731	705	75	26	17.6341	6.36128	5.38274	2.04077	1.39923	0.00247986	0.0925853	-
NONMMUT001026.2	1:58388470-58393329	1372	5	33	0.604097	4.14871	0.184398	1.33095	-2.85156	0.00248625	0.0925976	-
NONMMUT004502.2	1:195023548-195032710	1103	5	33	0.751424	5.1605	0.229369	1.65555	-2.85156	0.00248625	0.0925976	-
NONMMUT032524.2	18:60376028-60376337	310	100	37	53.4715	20.5866	16.322	6.60441	1.30531	0.00248842	0.0925976	-
ENSMUST00000132408	11:3125936-3129209	659	11	52	2.7667	13.6102	0.844523	4.3663	-2.3702	0.00251507	0.0934479	-
NONMMUT070358.2	9:88841798-88858801	2756	26	6	1.56376	0.375553	0.477331	0.120482	1.98618	0.0025168	0.0934479	-
NONMMUT027572.2	16:87731517-87733340	1824	126	415	11.4506	39.244	3.49525	12.5899	-1.8488	0.0025879	0.0959824	-
NONMMUT048597.2	4:108538265-108539759	1495	92	307	10.2007	35.4199	3.11371	11.3631	-1.86765	0.00263902	0.0977709	-
NONMMUT071570.2	9:13308214-13311034	2821	88	295	5.17088	18.0372	1.57839	5.78655	-1.87425	0.00267375	0.0989494	-
NONMMUT071508.2	9:122951082-122951963	882	39	11	7.3296	2.1513	2.23733	0.69016	1.69677	0.00271621	0.100411	-
NONMMUT058514.2	6:116173634-116174494	792	3518	1568	736.3	341.484	224.753	109.552	1.03672	0.00272192	0.100512	-
ENSMUST00000191963	1:137927251-137930273	3023	19	78	1.04182	4.45048	0.318011	1.42776	-2.16661	0.00274288	0.101175	-
ENSMUST00000182956	15:62037986-62249528	1342	14	1	1.72921	0.128617	0.527834	0.0412619	3.6772	0.00276843	0.101563	-
NONMMUT023172.2	15:36504402-36504977	576	14	1	4.02882	0.299661	1.22978	0.0961345	3.6772	0.00276843	0.101563	-
NONMMUT024268.2	15:80691025-80697610	4442	14	1	0.522422	0.0388574	0.159467	0.0124659	3.6772	0.00276843	0.101563	-
NONMMUT087634.1	12:105849327-105851454	2128	14	1	1.09051	0.0811111	0.332873	0.0260214	3.6772	0.00276843	0.101563	-
NONMMUT091392.1	13:51384358-51387537	3180	14	1	0.729748	0.0542781	0.222752	0.017413	3.6772	0.00276843	0.101563	-
NONMMUT013146.2	11:120805947-120807323	1377	25	95	3.00952	11.8998	0.918642	3.81758	-2.05508	0.00277761	0.10179	-
ENSMUST00000123841	X:103607606-103622500	673	10	0	2.46306	0	0.75184	0	Inf	0.00292486	0.102943	-
ENSMUST00000141216	5:123393649-123397957	460	0	12	0	4.49945	0	1.44347	Inf	0.00292486	0.102943	-
ENSMUST00000161096	18:5565650-5593505	3493	10	0	0.474561	0	0.144858	0	Inf	0.00292486	0.102943	-
ENSMUST00000162209	9:45856769-45858357	1589	127	50	13.2484	5.42743	4.04403	1.74118	1.21573	0.00288833	0.102943	-
ENSMUST00000180685	9:122306130-122310928	3589	10	0	0.461867	0	0.140983	0	Inf	0.00292486	0.102943	-
ENSMUST00000181940	7:135648457-135652314	1494	10	0	1.10953	0	0.33868	0	Inf	0.00292486	0.102943	-
ENSMUST00000200182	3:105815540-105817356	683	10	0	2.427	0	0.740832	0	Inf	0.00292486	0.102943	-
NONMMUT014808.2	12:80120549-80132594	574	10	0	2.88788	0	0.881513	0	Inf	0.00292486	0.102943	-
NONMMUT015023.2	12:84538163-84546502	1115	10	0	1.48667	0	0.453801	0	Inf	0.00292486	0.102943	-
NONMMUT017240.2	13:43990997-43992515	1519	0	12	0	1.36257	0	0.437128	Inf	0.00292486	0.102943	-
NONMMUT018127.2	13:67729262-67756838	2908	0	12	0	0.711742	0	0.228335	Inf	0.00292486	0.102943	-
NONMMUT023177.2	15:36682142-36687153	821	10	0	2.01905	0	0.616307	0	Inf	0.00292486	0.102943	-
NONMMUT023962.2	15:75631969-75635910	2847	10	0	0.582242	0	0.177727	0	Inf	0.00292486	0.102943	-
NONMMUT026247.2	16:31927038-31932718	1281	10	0	1.29402	0	0.394995	0	Inf	0.00292486	0.102943	-
NONMMUT026248.2	16:31930219-31932755	1252	10	0	1.324	0	0.404144	0	Inf	0.00292486	0.102943	-
NONMMUT028740.2	17:25573725-25575030	1193	10	0	1.38947	0	0.424131	0	Inf	0.00292486	0.102943	-
NONMMUT030225.2	17:63862001-63864328	2328	0	12	0	0.889066	0	0.285222	Inf	0.00292486	0.102943	-
NONMMUT031805.2	18:31723503-31726872	1834	10	0	0.90384	0	0.275893	0	Inf	0.00292486	0.102943	-
NONMMUT034870.2	19:45086003-45104374	1875	10	0	0.884076	0	0.26986	0	Inf	0.00292486	0.102943	-
NONMMUT036557.2	2:30205945-30209577	2832	0	12	0	0.730842	0	0.234463	Inf	0.00292486	0.102943	-
NONMMUT036676.2	2:32050090-32065064	1693	0	12	0	1.22253	0	0.392202	Inf	0.00292486	0.102943	-
NONMMUT040289.2	2:145865245-145867313	2069	0	12	0	1.00036	0	0.320927	Inf	0.00292486	0.102943	-
NONMMUT044173.2	3:95217519-95219695	797	10	0	2.07985	0	0.634866	0	Inf	0.00292486	0.102943	-
NONMMUT051495.2	5:23710017-23712667	453	0	12	0	4.56897	0	1.46578	Inf	0.00292486	0.102943	-
NONMMUT052805.2	5:75675180-75685178	1884	0	12	0	1.09859	0	0.352441	Inf	0.00292486	0.102943	-
NONMMUT055155.2	5:143331063-143332703	482	0	12	0	4.29408	0	1.37759	Inf	0.00292486	0.102943	-
NONMMUT071418.2	9:121283723-121284882	1160	10	0	1.429	0	0.436197	0	Inf	0.00292486	0.102943	-
NONMMUT071779.2	X:8790070-8894979	6736	10	0	0.246087	0	0.075117	0	Inf	0.00292486	0.102943	-
NONMMUT072380.2	X:50561347-50635426	4036	10	0	0.410714	0	0.125369	0	Inf	0.00292486	0.102943	-
NONMMUT075465.1	1:52513631-52523907	2215	0	12	0	0.934422	0	0.299773	Inf	0.00292486	0.102943	-
NONMMUT080493.1	10:81194610-81210878	4375	0	12	0	0.473085	0	0.151771	Inf	0.00292486	0.102943	-
NONMMUT088739.1	12:83607544-83609205	1662	10	0	0.997378	0	0.304445	0	Inf	0.00292486	0.102943	-
NONMMUT097668.1	15:97272083-97276941	1048	10	0	1.58172	0	0.482813	0	Inf	0.00292486	0.102943	-
NONMMUT098408.1	16:40125410-40127332	1923	0	12	0	1.07631	0	0.345293	Inf	0.00292486	0.102943	-
NONMMUT098561.1	16:40979286-40985075	5790	0	12	0	0.357469	0	0.11468	Inf	0.00292486	0.102943	-
NONMMUT133097.1	9:89499878-89502920	3043	0	12	0	0.680166	0	0.218205	Inf	0.00292486	0.102943	-
NONMMUT136259.1	X:101483559-101490894	6262	10	0	0.264714	0	0.080803	0	Inf	0.00292486	0.102943	-
NONMMUT137107.1	X:77427114-77428899	1786	0	12	0	1.15887	0	0.371779	Inf	0.00292486	0.102943	-
ENSMUST00000130619	19:4125960-4132285	1616	31	8	3.17979	0.853918	0.970617	0.273947	1.82501	0.00306617	0.107692	-
NONMMUT047050.2	4:44347418-44350650	3233	31	8	1.5894	0.426827	0.485158	0.136931	1.82501	0.00306617	0.107692	-
NONMMUT034385.2	19:29606196-29606674	479	16	68	5.53669	24.4863	1.69005	7.8555	-2.21663	0.00308934	0.108393	-
ENSMUST00000193969	1:40088511-40091581	3071	10	48	0.539773	2.69596	0.164763	0.864894	-2.39213	0.00313252	0.109567	-
NONMMUT006905.2	10:94147953-94150438	2486	41	12	2.73378	0.832561	0.834475	0.267095	1.64352	0.00313252	0.109567	-
NONMMUT017503.2	13:51645701-51647576	1876	335	145	29.6003	13.3316	9.03538	4.27694	1.07901	0.00312889	0.109567	-
NONMMUT007728.2	10:121489033-121493908	4031	28	7	1.15144	0.29951	0.351472	0.0960863	1.87101	0.00318491	0.111131	-
NONMMUT014453.2	12:69159295-69159591	297	131415	59779	73345.4	34717	22388.4	11137.6	1.00731	0.00318712	0.111131	-
NONMMUT132468.1	9:44877886-44881063	1544	28	7	3.00612	0.781947	0.917605	0.250858	1.87101	0.00318491	0.111131	-
NONMMUT007109.2	10:100057498-100059212	1715	2	19	0.193282	1.91083	0.0589984	0.613016	-3.37718	0.00321129	0.111514	-
NONMMUT026703.2	16:43578445-43578828	384	17	2	7.33839	0.898196	2.24001	0.288152	2.95861	0.00321129	0.111514	-
NONMMUT128954.1	8:82134890-82136051	1162	2	19	0.285265	2.8202	0.087076	0.904752	-3.37718	0.00321129	0.111514	-
NONMMUT132026.1	9:13591898-13594723	2826	21	82	1.23174	5.00482	0.375983	1.6056	-2.09437	0.00320777	0.111514	-
NONMMUT030314.2	17:66413631-66413984	354	472	208	221.016	101.347	67.4642	32.5131	1.0531	0.00325867	0.113043	-
ENSMUST00000197095	5:136919352-136933685	617	25	6	6.71654	1.67751	2.0502	0.538164	1.92964	0.00329064	0.113802	-
NONMMUT053632.2	5:108230074-108231182	1109	25	6	3.73679	0.933294	1.14064	0.299412	1.92964	0.00329064	0.113802	-
NONMMUT114864.1	4:42885410-42888706	3297	25	6	1.25693	0.313929	0.383673	0.100712	1.92964	0.00329064	0.113802	-
ENSMUST00000194021	14:61683510-61685656	2147	20	4	1.54415	0.321292	0.471344	0.103074	2.1931	0.00336139	0.115464	-
NONMMUT031919.2	18:34772643-34773738	1096	20	3	3.02489	0.472182	0.923336	0.151481	2.60771	0.00336139	0.115464	-
NONMMUT034685.2	19:40472755-40474430	1676	20	4	1.97809	0.411584	0.603805	0.132041	2.1931	0.00336139	0.115464	-
NONMMUT043086.2	3:54378484-54382319	3836	20	3	0.864255	0.134909	0.26381	0.0432804	2.60771	0.00336139	0.115464	-
NONMMUT043128.2	3:55537370-55539060	1691	3	23	0.294112	2.34606	0.0897764	0.752643	-3.06756	0.00336139	0.115464	-
NONMMUT107227.1	2:67881309-67883799	2491	3	23	0.199656	1.59261	0.0609441	0.510927	-3.06756	0.00336139	0.115464	-
NONMMUT126585.1	7:29761434-29768531	2939	22	5	1.24082	0.29344	0.378754	0.0941388	2.0084	0.00336263	0.115464	-
NONMMUT074390.2	X:152294828-152327493	4254	79	30	3.07834	1.21639	0.939651	0.390231	1.2678	0.0033958	0.116485	-
NONMMUT005640.2	10:55719234-55720836	1603	438	194	45.2924	20.8746	13.8253	6.69682	1.04576	0.00347462	0.119067	-
NONMMUT020193.2	14:30524638-30527057	2420	19	76	1.30141	5.4169	0.397251	1.7378	-2.12914	0.00349066	0.119496	-
NONMMUT021070.2	14:57698013-57698219	207	136	432	108.906	359.967	33.2431	115.482	-1.79654	0.0035271	0.120621	-
NONMMUT096372.1	15:89765336-89766161	826	57	20	11.4389	4.17636	3.49167	1.33983	1.38187	0.00353321	0.120708	-
NONMMUT012233.2	11:103364277-103366877	2601	33	118	2.10304	7.82513	0.641945	2.51039	-1.96739	0.00354164	0.120874	-
NONMMUT042472.2	3:33809506-33812282	2777	69	25	4.1187	1.55279	1.25722	0.498152	1.33557	0.00359258	0.122489	-
NONMMUT036864.2	2:35196639-35200999	4361	112	358	4.25712	14.1594	1.29947	4.54251	-1.80557	0.00363168	0.123677	-
NONMMUT047974.2	4:86578855-86580475	1621	138	57	14.1117	6.06509	4.30753	1.94575	1.14653	0.00363475	0.123677	-
NONMMUT069790.2	9:68744970-68747822	2853	7	38	0.406694	2.29739	0.124142	0.737028	-2.56973	0.00365839	0.124356	-
NONMMUT054404.2	5:123133764-123141203	4589	20	78	0.722441	2.93175	0.220522	0.940539	-2.09256	0.00375739	0.127593	-
NONMMUT071612.2	10:7440364-7442749	2386	476	214	33.069	15.4701	10.0942	4.96299	1.02424	0.0038304	0.129811	-
NONMMUT087743.1	12:110315943-110316431	489	1156	529	391.862	186.593	119.614	59.8613	0.998694	0.00382678	0.129811	-
NONMMUT045131.2	3:124385619-124385922	210	3795	1756	2995.55	1442.3	914.379	462.706	0.982698	0.00388412	0.1315	-
NONMMUT048575.2	4:108228592-108230815	2224	52	18	3.87576	1.39603	1.18306	0.447862	1.4014	0.00391693	0.132478	-
ENSMUST00000193770	1:137909291-137913158	3868	12	52	0.51425	2.31879	0.156973	0.743896	-2.24459	0.00397985	0.134471	-
NONMMUT063101.2	7:105690259-105690567	309	27	7	14.4841	3.90721	4.42121	1.25348	1.81851	0.00408795	0.137848	-
NONMMUT083466.1	11:31936892-31939176	2285	27	7	1.95868	0.52837	0.597879	0.169507	1.81851	0.00408795	0.137848	-
ENSMUST00000180682	14:56697347-56701268	1299	49	17	6.25277	2.25725	1.90863	0.724151	1.39818	0.00414572	0.139518	-
NONMMUT038796.2	2:102039629-102042681	3053	49	17	2.66045	0.960421	0.81209	0.308114	1.39818	0.00414572	0.139518	-
NONMMUT027015.2	16:57624266-57625495	1230	1	15	0.134849	2.10346	0.0411622	0.674814	-4.0351	0.00421342	0.141233	-
NONMMUT061969.2	7:68186625-68187974	1350	1	15	0.122863	1.91649	0.0375034	0.614831	-4.0351	0.00421342	0.141233	-
NONMMUT116611.1	4:47008317-47010782	1083	1	15	0.153153	2.38897	0.0467494	0.76641	-4.0351	0.00421342	0.141233	-
NONMMUT123305.1	6:145314441-145315591	1151	1	15	0.144105	2.24783	0.0439874	0.721131	-4.0351	0.00421342	0.141233	-
NONMMUT041628.2	2:174266429-174267057	629	34	10	8.96007	2.74219	2.73502	0.879726	1.63643	0.0042545	0.142469	-
NONMMUT008664.2	11:16935159-16951118	1053	24	6	3.77801	0.982928	1.15322	0.315335	1.87071	0.00431262	0.143703	-
NONMMUT037517.2	2:60905206-60906886	1681	4	28	0.394382	2.87306	0.120383	0.921709	-2.93667	0.00431262	0.143703	-
NONMMUT042255.2	3:22250941-22251639	699	4	28	0.948435	6.90931	0.289506	2.21659	-2.93667	0.00431262	0.143703	-
NONMMUT061045.2	7:44482080-44486033	3852	24	6	1.03277	0.268698	0.315249	0.0862013	1.87071	0.00431262	0.143703	-
NONMMUT077739.1	1:45722991-45724484	1494	4	28	0.443746	3.23267	0.135452	1.03708	-2.93667	0.00431262	0.143703	-
NONMMUT065779.2	8:61511432-61513190	1759	214	94	20.1665	9.21754	6.15575	2.95709	1.05775	0.00449652	0.149683	-
NONMMUT001139.2	1:60483503-60485883	2381	21	5	1.46195	0.362209	0.446253	0.116201	1.94124	0.00451911	0.150139	-
NONMMUT039521.2	2:121920085-121923098	3014	21	5	1.15491	0.286138	0.352531	0.0917962	1.94124	0.00451911	0.150139	-
NONMMUT132019.1	9:13542085-13546752	4668	102	42	3.62203	1.5519	1.10561	0.497867	1.15101	0.00453734	0.150597	-
NONMMUT006906.2	10:94148649-94151090	2442	7	37	0.475143	2.61337	0.145035	0.838398	-2.53123	0.00455058	0.15074	-
NONMMUT066195.2	8:76952219-76954020	1773	7	37	0.654427	3.59946	0.199761	1.15475	-2.53123	0.00455058	0.15074	-
ENSMUST00000077951	17:47140942-47359458	4544	0	11	0	0.417571	0	0.133962	Inf	0.00487477	0.151109	-
ENSMUST00000125191	5:124598792-124618557	3400	2	18	0.0974935	0.913167	0.0297595	0.292954	-3.29925	0.00463264	0.151109	-
ENSMUST00000141786	2:129178148-129180632	915	0	11	0	2.07371	0	0.665269	Inf	0.00487477	0.151109	-
ENSMUST00000143705	4:125082857-125084947	620	9	0	2.40609	0	0.734449	0	Inf	0.00487477	0.151109	-
ENSMUST00000144719	X:7573600-7581015	3455	9	0	0.431773	0	0.131797	0	Inf	0.00487477	0.151109	-
ENSMUST00000147620	15:79166066-79216497	776	0	11	0	2.44516	0	0.784435	Inf	0.00487477	0.151109	-
ENSMUST00000150037	2:12301319-12312315	2700	9	0	0.55251	0	0.168651	0	Inf	0.00487477	0.151109	-
ENSMUST00000151207	3:95016249-95020138	430	0	11	0	4.41266	0	1.41563	Inf	0.00487477	0.151109	-
ENSMUST00000153023	4:142083972-142088059	3440	0	11	0	0.551582	0	0.176954	Inf	0.00487477	0.151109	-
ENSMUST00000155191	15:4021686-4027393	3291	9	0	0.45329	0	0.138365	0	Inf	0.00487477	0.151109	-
ENSMUST00000162450	13:59769966-59773680	3135	20	76	1.05751	4.18146	0.3228	1.34146	-2.0551	0.0047539	0.151109	-
ENSMUST00000176134	2:156852430-156862945	1196	9	0	1.24731	0	0.380735	0	Inf	0.00487477	0.151109	-
ENSMUST00000180450	18:67773712-67774857	698	0	11	0	2.7184	0	0.872093	Inf	0.00487477	0.151109	-
ENSMUST00000180842	17:21528194-21535878	2478	9	0	0.602009	0	0.183761	0	Inf	0.00487477	0.151109	-
ENSMUST00000182656	16:77236317-77598423	2269	9	0	0.65746	0	0.200687	0	Inf	0.00487477	0.151109	-
ENSMUST00000182865	3:135436209-135438665	511	0	11	0	3.7132	0	1.19124	Inf	0.00487477	0.151109	-
ENSMUST00000182900	9:88521148-88522053	504	81	32	26.6404	10.9512	8.13186	3.51328	1.21077	0.00463176	0.151109	-
ENSMUST00000183030	9:88521062-88522890	994	210	93	35.0201	16.1379	10.6897	5.17722	1.04598	0.00476692	0.151109	-
ENSMUST00000193506	16:77539882-77542205	2324	0	11	0	0.816456	0	0.261928	Inf	0.00487477	0.151109	-
ENSMUST00000193813	3:52739716-52776656	1815	9	0	0.821916	0	0.250886	0	Inf	0.00487477	0.151109	-
ENSMUST00000198947	3:95307076-95315068	360	9	0	4.14383	0	1.26489	0	Inf	0.00487477	0.151109	-
ENSMUST00000204642	6:128169704-128183803	3843	9	0	0.38818	0	0.11849	0	Inf	0.00487477	0.151109	-
NONMMUT003115.2	1:151140233-151143923	2962	9	0	0.503638	0	0.153734	0	Inf	0.00487477	0.151109	-
NONMMUT009523.2	11:48792532-48795422	2337	3	21	0.212813	1.54997	0.0649601	0.497248	-2.93634	0.00466002	0.151109	-
NONMMUT011958.2	11:99170719-99173628	2793	9	0	0.534113	0	0.163036	0	Inf	0.00487477	0.151109	-
NONMMUT013032.2	11:119932583-119939945	2813	9	0	0.530315	0	0.161877	0	Inf	0.00487477	0.151109	-
NONMMUT013724.2	12:25316190-25386731	2033	3	21	0.244635	1.78174	0.0746738	0.571603	-2.93634	0.00466002	0.151109	-
NONMMUT017225.2	13:43864727-43869530	4703	0	11	0	0.403454	0	0.129433	Inf	0.00487477	0.151109	-
NONMMUT019431.2	13:115965192-115971204	3434	9	0	0.434414	0	0.132603	0	Inf	0.00487477	0.151109	-
NONMMUT020592.2	14:46084126-46084815	690	1173	551	281.795	137.738	86.0167	44.1878	0.960968	0.00485897	0.151109	-
NONMMUT023685.2	15:62037893-62262103	4648	9	0	0.32095	0	0.0979687	0	Inf	0.00487477	0.151109	-
NONMMUT025736.2	16:18208265-18215187	6747	9	0	0.221102	0	0.0674905	0	Inf	0.00487477	0.151109	-
NONMMUT026270.2	16:32201283-32207032	5080	9	0	0.293657	0	0.0896375	0	Inf	0.00487477	0.151109	-
NONMMUT026605.2	16:40102938-40104041	1104	0	11	0	1.7187	0	0.551378	Inf	0.00487477	0.151109	-
NONMMUT030832.2	17:83211247-83213486	1272	9	0	1.17278	0	0.357986	0	Inf	0.00487477	0.151109	-
NONMMUT034213.2	19:23206385-23210366	2700	3	22	0.184201	1.4054	0.0562266	0.450869	-3.00338	0.00466002	0.151109	-
NONMMUT034636.2	19:38055069-38055777	709	19	3	4.44206	0.729918	1.35592	0.234166	2.53367	0.00466002	0.151109	-
NONMMUT035768.2	2:12301246-12312315	2773	9	0	0.537965	0	0.164212	0	Inf	0.00487477	0.151109	-
NONMMUT045085.2	3:122376937-122392039	1143	0	11	0	1.66005	0	0.532565	Inf	0.00487477	0.151109	-
NONMMUT045529.2	3:141468571-141470928	2358	19	3	1.33563	0.219471	0.407696	0.0704087	2.53367	0.00466002	0.151109	-
NONMMUT048766.2	4:114960640-114961583	944	806	374	141.53	68.3359	43.2013	21.9229	0.978634	0.00466021	0.151109	-
NONMMUT052800.2	5:75675180-75685178	1789	0	11	0	1.06062	0	0.340258	Inf	0.00487477	0.151109	-
NONMMUT061827.2	7:62461879-62463293	1415	3	21	0.351479	2.55992	0.107288	0.82125	-2.93634	0.00466002	0.151109	-
NONMMUT062656.2	7:90040125-90049077	1193	0	11	0	1.59048	0	0.510244	Inf	0.00487477	0.151109	-
NONMMUT064083.2	7:137410810-137414750	3941	9	0	0.378528	0	0.115544	0	Inf	0.00487477	0.151109	-
NONMMUT072887.2	X:74713502-74713801	300	9	0	4.97259	0	1.51786	0	Inf	0.00487477	0.151109	-
NONMMUT076428.1	1:136635894-136636594	701	0	11	0	2.70677	0	0.868361	Inf	0.00487477	0.151109	-
NONMMUT082612.1	10:110137240-110144723	7484	2	18	0.0442916	0.414854	0.0135198	0.13309	-3.29925	0.00463264	0.151109	-
NONMMUT084920.1	11:20512355-20516486	3986	9	0	0.374254	0	0.11424	0	Inf	0.00487477	0.151109	-
NONMMUT088760.1	12:84908148-84909407	1260	0	11	0	1.50591	0	0.483112	Inf	0.00487477	0.151109	-
NONMMUT089450.1	13:30031598-30032471	874	9	0	1.70684	0	0.521005	0	Inf	0.00487477	0.151109	-
NONMMUT090995.1	13:23525662-23530944	1345	9	0	1.10913	0	0.338557	0	Inf	0.00487477	0.151109	-
NONMMUT091753.1	13:74521882-74522979	934	9	0	1.59719	0	0.487536	0	Inf	0.00487477	0.151109	-
NONMMUT092343.1	13:114270651-114277674	7024	9	0	0.212383	0	0.064829	0	Inf	0.00487477	0.151109	-
NONMMUT098418.1	16:40144995-40148596	3602	0	11	0	0.526775	0	0.168995	Inf	0.00487477	0.151109	-
NONMMUT102941.1	18:15201023-15209298	3744	9	0	0.398445	0	0.121624	0	Inf	0.00487477	0.151109	-
NONMMUT102944.1	18:15204876-15214666	3760	0	11	0	0.504639	0	0.161894	Inf	0.00487477	0.151109	-
NONMMUT106634.1	2:12300948-12311301	2833	3	21	0.175553	1.2786	0.053587	0.41019	-2.93634	0.00466002	0.151109	-
NONMMUT107190.1	2:67627435-67629475	2041	3	22	0.243676	1.85918	0.0743811	0.596446	-3.00338	0.00466002	0.151109	-
NONMMUT110022.1	2:156123757-156126129	884	9	0	1.68753	0	0.515112	0	Inf	0.00487477	0.151109	-
NONMMUT115331.1	4:99285398-99286289	892	0	11	0	2.12718	0	0.682423	Inf	0.00487477	0.151109	-
NONMMUT118138.1	5:29805852-29808966	3115	9	0	0.478901	0	0.146183	0	Inf	0.00487477	0.151109	-
NONMMUT125062.1	7:39560277-39561196	920	9	0	1.6215	0	0.494955	0	Inf	0.00487477	0.151109	-
NONMMUT127403.1	7:80981527-80983795	1403	3	22	0.354485	2.70462	0.108205	0.867673	-3.00338	0.00466002	0.151109	-
NONMMUT127702.1	7:120673440-120677561	2347	0	11	0	0.808454	0	0.259361	Inf	0.00487477	0.151109	-
NONMMUT130039.1	8:20260703-20261595	893	0	11	0	2.1248	0	0.681659	Inf	0.00487477	0.151109	-
NONMMUT131194.1	8:72142485-72160856	1090	0	11	0	1.74077	0	0.55846	Inf	0.00487477	0.151109	-
NONMMUT135347.1	9:107558811-107568416	5919	0	11	0	0.320568	0	0.102842	Inf	0.00487477	0.151109	-
NONMMUT136701.1	X:9328970-9332658	1166	0	11	0	1.62731	0	0.522059	Inf	0.00487477	0.151109	-
NONMMUT137108.1	X:77429088-77431413	2326	0	11	0	0.815754	0	0.261703	Inf	0.00487477	0.151109	-
MSTRG.9167.1	13:27925124-27926251	697	6	33	1.4271	8.16647	0.435615	2.6199	-2.58838	0.00488426	0.151264	-
NONMMUT069151.2	9:53614656-53617380	2725	234	105	14.2342	6.64617	4.34493	2.13217	1.02701	0.00501989	0.155322	-
NONMMUT057857.2	6:87999287-87999695	409	82	258	33.2332	108.804	10.1443	34.9056	-1.78279	0.0052312	0.161713	-
NONMMUT048764.2	4:114909288-114920831	885	26	7	4.86974	1.36421	1.48647	0.437654	1.76402	0.00525705	0.162215	-
NONMMUT062275.2	7:76946505-76949082	2367	5	30	0.350157	2.18611	0.106884	0.701328	-2.71405	0.00525705	0.162215	-
NONMMUT045152.2	3:126600714-126604461	3748	40	135	1.76909	6.21273	0.540009	1.99311	-1.88397	0.00526486	0.162307	-
NONMMUT036089.2	2:23116626-23118015	1390	148	64	17.6494	7.94183	5.3874	2.54783	1.08032	0.00531594	0.163733	-
NONMMUT039397.2	2:120026265-120027393	1129	27	97	3.9642	14.8192	1.21006	4.75417	-1.97412	0.00534855	0.164587	-
ENSMUST00000125001	2:90908716-90917857	3183	10	44	0.52078	2.38428	0.158966	0.764905	-2.26656	0.00543482	0.16709	-
NONMMUT069138.2	9:53400406-53401867	1462	51	166	5.78237	19.5844	1.76504	6.28291	-1.83173	0.00549366	0.168745	-
ENSMUST00000191570	3:106482013-106483461	1449	12	50	1.37275	5.95182	0.419027	1.90941	-2.18801	0.00555757	0.170553	-
NONMMUT048761.2	4:114909257-114917961	3872	23	6	0.984666	0.26731	0.300565	0.085756	1.80937	0.005665	0.173313	-
NONMMUT064968.2	8:25212661-25214706	2046	4	27	0.324025	2.27615	0.0989074	0.730215	-2.88417	0.005665	0.173313	-
NONMMUT073989.2	X:136340514-136340905	202	23	6	18.8744	5.12388	5.76133	1.6438	1.80937	0.005665	0.173313	-
NONMMUT122699.1	6:92940239-93272890	6276	7	36	0.184879	0.98941	0.0564335	0.317414	-2.49174	0.00566802	0.173313	-
NONMMUT075084.1	1:17771954-17778312	6359	59	187	1.53798	5.07229	0.469461	1.62725	-1.79336	0.00569558	0.173998	-
NONMMUT043432.2	3:69043556-69044703	1137	154	68	22.4515	10.3157	6.85322	3.3094	1.05021	0.00572317	0.174683	-
ENSMUST00000200395	5:44736337-44738553	2217	9	41	0.672881	3.18988	0.205394	1.02335	-2.31683	0.00589328	0.179713	-
NONMMUT071511.2	9:122990507-122992757	2251	106	45	7.8058	3.44814	2.38269	1.1062	1.10697	0.00590168	0.179807	-
NONMMUT068574.2	9:35184397-35186910	2514	36	119	2.37365	8.16458	0.724547	2.61929	-1.85402	0.0059433	0.180912	-
NONMMUT073494.2	X:103569505-103623754	4369	72	29	2.73174	1.14486	0.833852	0.367285	1.18289	0.00595205	0.181015	-
NONMMUT052179.2	5:46414344-46414616	273	285	132	173.048	83.3985	52.8221	26.7552	0.981322	0.00596743	0.18132	-
NONMMUT027853.2	16:95717734-95721045	3312	32	108	1.60157	5.62449	0.488873	1.8044	-1.88399	0.00603369	0.183168	-
NONMMUT040536.2	2:152634818-152637996	3179	6	32	0.312893	1.73621	0.0955092	0.556997	-2.54396	0.00617918	0.187249	-
NONMMUT042408.2	3:30828156-30830309	2154	28	8	2.1548	0.640636	0.657745	0.205523	1.67822	0.00617918	0.187249	-
ENSMUST00000111461	2:90910713-90918258	1529	8	38	0.867341	4.28675	0.264752	1.37524	-2.37697	0.0064317	0.193366	-
ENSMUST00000137752	4:155608300-155624755	2490	12	1	0.798843	0.0693191	0.243844	0.0222384	3.45483	0.00646119	0.193366	-
ENSMUST00000139056	1:191224454-191225835	716	1	14	0.231655	3.37242	0.0707117	1.08191	-3.93549	0.00646119	0.193366	-
ENSMUST00000199653	5:52139585-52142573	2989	32	10	1.77464	0.577062	0.541702	0.185128	1.54898	0.0064317	0.193366	-
MSTRG.40357.11	Y:90795934-90806931	571	80	33	23.224	9.96852	7.08902	3.19802	1.14841	0.00645877	0.193366	-
NONMMUT006490.2	10:81399138-81403383	1966	1	14	0.0843667	1.22821	0.0257526	0.394022	-3.93549	0.00646119	0.193366	-
NONMMUT009508.2	11:47541432-47542306	875	1	14	0.18956	2.7596	0.0578623	0.885312	-3.93549	0.00646119	0.193366	-
NONMMUT012392.2	11:106768204-106779515	1430	1	14	0.115989	1.68857	0.0354053	0.541712	-3.93549	0.00646119	0.193366	-
NONMMUT037842.2	2:71873686-71875472	1787	1	14	0.0928175	1.35123	0.0283322	0.433491	-3.93549	0.00646119	0.193366	-
NONMMUT048324.2	4:100809939-100813752	3814	1	14	0.0434884	0.633102	0.0132747	0.203106	-3.93549	0.00646119	0.193366	-
NONMMUT051999.2	5:36691905-36695930	4026	12	1	0.494069	0.0428725	0.150812	0.013754	3.45483	0.00646119	0.193366	-
NONMMUT061681.2	7:59969346-59975957	5276	1	14	0.0314376	0.457667	0.0095962	0.146825	-3.93549	0.00646119	0.193366	-
NONMMUT080817.1	10:99913123-99916418	964	1	14	0.172059	2.50483	0.0525203	0.803577	-3.93549	0.00646119	0.193366	-
NONMMUT115897.1	4:142083973-142088100	3562	12	1	0.558428	0.0484572	0.170458	0.0155456	3.45483	0.00646119	0.193366	-
NONMMUT025892.2	16:21794337-21807123	527	3	20	0.943725	6.54588	0.288068	2.09999	-2.8659	0.00648419	0.19337	-
NONMMUT026826.2	16:46447164-46448343	1180	3	20	0.421477	2.92345	0.128654	0.937878	-2.8659	0.00648419	0.19337	-
NONMMUT062440.2	7:81303911-81305966	2056	17	65	1.37059	5.45304	0.418368	1.7494	-2.06401	0.00647665	0.19337	-
NONMMUT067316.2	8:115577712-115582215	4504	3	20	0.110423	0.765914	0.033706	0.245714	-2.8659	0.00648419	0.19337	-
NONMMUT057143.2	6:57509367-57510883	1517	10	43	1.09271	4.88917	0.333545	1.5685	-2.23343	0.00654231	0.194931	-
ENSMUST00000128111	11:97020508-97026248	5272	2	17	0.0628752	0.556177	0.0191924	0.178428	-3.21673	0.00671687	0.198904	-
ENSMUST00000205909	19:8724005-8726443	709	271	127	63.3589	30.8962	19.34	9.91184	0.964365	0.00668829	0.198904	-
NONMMUT000091.2	1:8791923-8792162	240	682	329	471.04	236.447	143.783	75.855	0.922577	0.00668881	0.198904	-
NONMMUT035212.2	19:57322457-57360824	2619	2	17	0.126567	1.11957	0.0386339	0.359172	-3.21673	0.00671687	0.198904	-
NONMMUT064741.2	8:16547242-16549872	2631	2	17	0.125989	1.11447	0.0384577	0.357534	-3.21673	0.00671687	0.198904	-
NONMMUT091207.1	13:40956415-41001152	2401	2	17	0.138058	1.22123	0.0421417	0.391783	-3.21673	0.00671687	0.198904	-
NONMMUT110893.1	3:35999834-36025107	7442	2	17	0.0445415	0.394002	0.0135961	0.1264	-3.21673	0.00671687	0.198904	-
NONMMUT060436.2	7:28169722-28172130	2409	109	47	7.50018	3.36516	2.2894	1.07958	1.0845	0.00675703	0.199918	-
NONMMUT056732.2	6:47595190-47597527	2338	25	7	1.7725	0.516393	0.541048	0.165665	1.70749	0.00677294	0.200038	-
NONMMUT059982.2	7:13004178-13005538	1361	25	7	3.0449	0.887088	0.929442	0.284588	1.70749	0.00677294	0.200038	-
NONMMUT045780.2	3:152273853-152276507	2655	78	238	4.86983	15.4618	1.4865	4.96034	-1.73852	0.00679946	0.200646	-
NONMMUT026044.2	16:24895783-24896912	1130	73	30	10.7085	4.57922	3.26872	1.46906	1.15383	0.00691751	0.203952	-
NONMMUT018391.2	13:76941668-76944077	2410	7	35	0.481452	2.50495	0.146961	0.803617	-2.45107	0.00706902	0.208237	-
NONMMUT063021.2	7:102065751-102067622	1860	11	45	0.980245	4.173	0.299216	1.33874	-2.16162	0.00717254	0.211103	-
NONMMUT026004.2	16:23983494-23985511	757	141	63	30.875	14.3547	9.42445	4.60517	1.03316	0.00721458	0.212155	-
ENSMUST00000177363	3:96267075-96270289	3215	130	58	6.70267	3.1117	2.04596	0.998269	1.03528	0.00723043	0.212436	-
NONMMUT115959.1	4:145789515-145831978	4566	124	365	4.50162	13.7882	1.3741	4.42341	-1.68667	0.00736057	0.216072	-
NONMMUT038881.2	2:103900430-103905955	5045	178	82	5.84848	2.80349	1.78522	0.899392	0.989083	0.00741838	0.21758	-
NONMMUT003867.2	1:173336005-173336819	815	4	26	0.813443	5.5027	0.2483	1.76533	-2.82978	0.00745793	0.217795	-
NONMMUT027676.2	16:91464984-91470054	829	4	26	0.799706	5.40977	0.244107	1.73552	-2.82978	0.00745793	0.217795	-
NONMMUT033845.2	19:9018569-9019195	627	22	6	5.81621	1.65076	1.77537	0.529581	1.7452	0.00745793	0.217795	-
NONMMUT041625.2	2:174098090-174099770	1681	4	26	0.394382	2.66788	0.120383	0.855885	-2.82978	0.00745793	0.217795	-
NONMMUT112514.1	3:157555529-157560717	5189	22	6	0.702787	0.199465	0.214523	0.0639906	1.7452	0.00745793	0.217795	-
NONMMUT011301.2	11:86694356-86695146	791	88	37	18.4413	8.06807	5.62912	2.58833	1.12089	0.00750813	0.219072	-
ENSMUST00000143564	9:103423578-103461260	2178	50	19	3.80542	1.50462	1.16159	0.482701	1.2669	0.00752279	0.21931	-
NONMMUT014788.2	12:79359224-79365301	6078	169	77	4.60905	2.18513	1.40689	0.701013	1.005	0.00758428	0.220912	-
NONMMUT001924.2	1:88262290-88263107	818	14	53	2.83692	11.1757	0.865957	3.58528	-2.04972	0.00765681	0.222832	-
ENSMUST00000049518	13:67744204-67756838	2624	8	0	0.505398	0	0.154271	0	Inf	0.00823669	0.223895	-
ENSMUST00000124104	6:8489933-8497979	1350	8	0	0.982344	0	0.299856	0	Inf	0.00823669	0.223895	-
ENSMUST00000134312	7:139950396-139963327	712	0	10	0	2.42253	0	0.777174	Inf	0.00823669	0.223895	-
ENSMUST00000143469	2:34912871-34916014	1847	8	0	0.71801	0	0.219169	0	Inf	0.00823669	0.223895	-
ENSMUST00000144178	2:129297370-129307826	1781	8	0	0.744618	0	0.227291	0	Inf	0.00823669	0.223895	-
ENSMUST00000144421	X:108834502-108886690	747	0	10	0	2.30902	0	0.74076	Inf	0.00823669	0.223895	-
ENSMUST00000146644	X:94442732-94447727	3089	8	0	0.429318	0	0.131048	0	Inf	0.00823669	0.223895	-
ENSMUST00000156508	2:28095483-28113851	2593	0	10	0	0.66519	0	0.213401	Inf	0.00823669	0.223895	-
ENSMUST00000179643	12:3235791-3250376	1075	8	0	1.23364	0	0.376564	0	Inf	0.00823669	0.223895	-
ENSMUST00000180869	1:186749396-186752921	1275	0	10	0	1.35281	0	0.433998	Inf	0.00823669	0.223895	-
ENSMUST00000181099	9:107562850-107568415	1499	0	10	0	1.15066	0	0.369145	Inf	0.00823669	0.223895	-
ENSMUST00000181309	1:166998295-167000841	1627	8	0	0.815098	0	0.248805	0	Inf	0.00823669	0.223895	-
ENSMUST00000186326	11:96944312-96963895	959	8	0	1.38286	0	0.422113	0	Inf	0.00823669	0.223895	-
ENSMUST00000193778	3:64949223-65223701	2174	0	10	0	0.793394	0	0.25453	Inf	0.00823669	0.223895	-
ENSMUST00000196052	3:151294162-151296305	1556	8	0	0.85229	0	0.260158	0	Inf	0.00823669	0.223895	-
ENSMUST00000199503	3:149313164-149445301	1858	0	10	0	0.928331	0	0.297819	Inf	0.00823669	0.223895	-
NONMMUT005162.2	10:30643468-30646545	3078	47	18	2.53115	1.0087	0.772622	0.323601	1.25554	0.00817423	0.223895	-
NONMMUT008170.2	10:128548058-128549161	836	126	57	24.9831	11.7602	7.62599	3.7728	1.01529	0.00797356	0.223895	-
NONMMUT011320.2	11:86898418-86904450	3360	8	0	0.394692	0	0.120478	0	Inf	0.00823669	0.223895	-
NONMMUT013253.2	12:4111412-4115155	3106	0	10	0	0.555325	0	0.178154	Inf	0.00823669	0.223895	-
NONMMUT015938.2	12:110871250-110874293	603	8	0	2.19928	0	0.67132	0	Inf	0.00823669	0.223895	-
NONMMUT017009.2	13:36110575-36113825	3251	0	10	0	0.530556	0	0.170208	Inf	0.00823669	0.223895	-
NONMMUT018620.2	13:91703026-91705553	2528	21	74	1.37694	5.04904	0.420304	1.61979	-1.9463	0.00801233	0.223895	-
NONMMUT018719.2	13:95338134-95340529	2396	0	10	0	0.719882	0	0.230946	Inf	0.00823669	0.223895	-
NONMMUT020348.2	14:34662025-34662633	416	0	10	0	4.14625	0	1.33016	Inf	0.00823669	0.223895	-
NONMMUT024235.2	15:79914556-79915783	1038	0	10	0	1.66169	0	0.53309	Inf	0.00823669	0.223895	-
NONMMUT024311.2	15:81363669-81364576	902	405	196	74.4274	37.48	22.7186	12.024	0.917959	0.00781649	0.223895	-
NONMMUT024801.2	15:96188267-96198058	3585	8	0	0.36992	0	0.112917	0	Inf	0.00823669	0.223895	-
NONMMUT029164.2	17:32951457-32965708	1083	8	0	1.22453	0	0.373782	0	Inf	0.00823669	0.223895	-
NONMMUT029167.2	17:32957348-32965708	773	8	0	1.71561	0	0.523682	0	Inf	0.00823669	0.223895	-
NONMMUT029490.2	17:35908351-35911414	2955	0	10	0	0.583702	0	0.187258	Inf	0.00823669	0.223895	-
NONMMUT030129.2	17:56553449-56554098	638	0	10	0	2.70351	0	0.867316	Inf	0.00823669	0.223895	-
NONMMUT030883.2	17:83851751-83854418	1427	8	0	0.929337	0	0.283676	0	Inf	0.00823669	0.223895	-
NONMMUT032698.2	18:65505825-65509544	2989	0	10	0	0.577062	0	0.185128	Inf	0.00823669	0.223895	-
NONMMUT034021.2	19:16085079-16090528	733	0	10	0	2.35312	0	0.754908	Inf	0.00823669	0.223895	-
NONMMUT036421.2	2:27514468-27515048	335	8	0	3.9587	0	1.20838	0	Inf	0.00823669	0.223895	-
NONMMUT037151.2	2:46284268-46305314	1742	8	0	0.761288	0	0.23238	0	Inf	0.00823669	0.223895	-
NONMMUT037390.2	2:58163974-58177063	1016	0	10	0	1.69768	0	0.544634	Inf	0.00823669	0.223895	-
NONMMUT038951.2	2:105153846-105157238	3387	43	136	2.10442	6.92587	0.642364	2.2219	-1.79033	0.0080578	0.223895	-
NONMMUT039807.2	2:129305122-129315245	1378	0	10	0	1.2517	0	0.401559	Inf	0.00823669	0.223895	-
NONMMUT041850.2	2:180701240-180703754	2515	8	0	0.527302	0	0.160957	0	Inf	0.00823669	0.223895	-
NONMMUT043667.2	3:84745166-84792836	1299	8	0	1.02091	0	0.311629	0	Inf	0.00823669	0.223895	-
NONMMUT050654.2	4:149485302-149486059	652	8	0	2.03399	0	0.620868	0	Inf	0.00823669	0.223895	-
NONMMUT051558.2	5:24577564-24578694	1131	8	0	1.17256	0	0.357919	0	Inf	0.00823669	0.223895	-
NONMMUT052284.2	5:52194243-52204984	8556	8	0	0.154998	0	0.0473125	0	Inf	0.00823669	0.223895	-
NONMMUT053772.2	5:110521233-110536099	794	0	10	0	2.17234	0	0.696912	Inf	0.00823669	0.223895	-
NONMMUT055025.2	5:139392447-139396404	3858	8	0	0.343744	0	0.104926	0	Inf	0.00823669	0.223895	-
NONMMUT055274.2	5:146645690-146652665	6243	0	10	0	0.276284	0	0.0886349	Inf	0.00823669	0.223895	-
NONMMUT055395.2	5:149119565-149182036	1715	8	0	0.773273	0	0.236038	0	Inf	0.00823669	0.223895	-
NONMMUT056400.2	6:37268231-37269939	1709	0	10	0	1.00927	0	0.323785	Inf	0.00823669	0.223895	-
NONMMUT057285.2	6:67075437-67077758	1745	8	0	0.759979	0	0.23198	0	Inf	0.00823669	0.223895	-
NONMMUT057326.2	6:68986095-68988335	2241	87	260	6.43516	20.0115	1.9643	6.41992	-1.70854	0.00785563	0.223895	-
NONMMUT064104.2	7:139065920-139083975	2636	0	10	0	0.654339	0	0.209919	Inf	0.00823669	0.223895	-
NONMMUT068331.2	9:22071002-22086131	1454	0	10	0	1.18627	0	0.380569	Inf	0.00823669	0.223895	-
NONMMUT068720.2	9:41423148-41425972	2825	0	10	0	0.610562	0	0.195875	Inf	0.00823669	0.223895	-
NONMMUT069847.2	9:70031500-70032395	896	8	0	1.48009	0	0.451792	0	Inf	0.00823669	0.223895	-
NONMMUT071778.2	X:8789486-8797554	3332	0	10	0	0.517659	0	0.166071	Inf	0.00823669	0.223895	-
NONMMUT075464.1	1:52513381-52515043	798	0	10	0	2.16145	0	0.693418	Inf	0.00823669	0.223895	-
NONMMUT077248.1	1:4744319-4746104	1786	0	10	0	0.965755	0	0.309825	Inf	0.00823669	0.223895	-
NONMMUT077811.1	1:54373752-54374449	698	8	0	1.89995	0	0.579951	0	Inf	0.00823669	0.223895	-
NONMMUT079429.1	1:180925541-180926551	1011	8	0	1.31173	0	0.400402	0	Inf	0.00823669	0.223895	-
NONMMUT082607.1	10:110065898-110073439	7542	0	10	0	0.228698	0	0.0733688	Inf	0.00823669	0.223895	-
NONMMUT083334.1	11:24255692-24258671	656	8	0	2.02159	0	0.617082	0	Inf	0.00823669	0.223895	-
NONMMUT083371.1	11:26227706-26229435	1730	0	10	0	0.997016	0	0.319854	Inf	0.00823669	0.223895	-
NONMMUT083980.1	11:78290892-78298661	1635	0	10	0	1.05495	0	0.338439	Inf	0.00823669	0.223895	-
NONMMUT087124.1	12:59294024-59295256	1233	8	0	1.07556	0	0.32831	0	Inf	0.00823669	0.223895	-
NONMMUT089168.1	12:116391645-116393694	2050	8	0	0.646909	0	0.197466	0	Inf	0.00823669	0.223895	-
NONMMUT092377.1	13:119419249-119421638	2390	0	10	0	0.72169	0	0.231526	Inf	0.00823669	0.223895	-
NONMMUT097398.1	15:78638541-78647511	3078	8	0	0.430852	0	0.131516	0	Inf	0.00823669	0.223895	-
NONMMUT098725.1	16:50526305-50559436	3067	8	0	0.432398	0	0.131988	0	Inf	0.00823669	0.223895	-
NONMMUT099255.1	16:92019540-92022340	2795	0	10	0	0.617116	0	0.197978	Inf	0.00823669	0.223895	-
NONMMUT103630.1	18:60280733-60284292	1191	8	0	1.11349	0	0.339887	0	Inf	0.00823669	0.223895	-
NONMMUT104545.1	18:46488561-46490932	1429	8	0	0.928036	0	0.283279	0	Inf	0.00823669	0.223895	-
NONMMUT108279.1	2:164525889-164527391	1503	8	0	0.882345	0	0.269332	0	Inf	0.00823669	0.223895	-
NONMMUT109923.1	2:150559176-150561486	2311	0	10	0	0.74636	0	0.239441	Inf	0.00823669	0.223895	-
NONMMUT112956.1	3:24842791-24843490	700	8	0	1.89452	0	0.578294	0	Inf	0.00823669	0.223895	-
NONMMUT122271.1	6:52146717-52162120	1077	8	0	1.23135	0	0.375864	0	Inf	0.00823669	0.223895	-
NONMMUT123361.1	6:149349537-149351644	2108	8	0	0.62911	0	0.192033	0	Inf	0.00823669	0.223895	-
NONMMUT125490.1	7:80120595-80124203	3136	0	10	0	0.550012	0	0.17645	Inf	0.00823669	0.223895	-
NONMMUT126041.1	7:117677080-117678539	1460	8	0	0.908331	0	0.277264	0	Inf	0.00823669	0.223895	-
NONMMUT127774.1	7:127473021-127475397	1091	8	0	1.21555	0	0.371041	0	Inf	0.00823669	0.223895	-
NONMMUT131727.1	8:115610737-115612395	1659	0	10	0	1.03969	0	0.333543	Inf	0.00823669	0.223895	-
NONMMUT027946.2	17:3081406-3084531	1871	82	35	7.26476	3.22658	2.21754	1.03512	1.09915	0.008373	0.227417	-
ENSMUST00000146701	12:109545398-109571726	14548	15	57	0.170914	0.675799	0.0521709	0.216804	-2.05507	0.00867532	0.23525	-
NONMMUT041095.2	2:164787276-164789880	2605	15	57	0.954496	3.77409	0.291356	1.21077	-2.05507	0.00867532	0.23525	-
NONMMUT018413.2	13:78153634-78157137	3504	5	28	0.236536	1.37831	0.0722015	0.442178	-2.61453	0.00874119	0.236467	-
NONMMUT033456.2	19:4078299-4078512	214	5	28	3.873	22.5683	1.18222	7.24015	-2.61453	0.00874119	0.236467	-
NONMMUT037646.2	2:66218133-66220407	2275	24	7	1.74868	0.530693	0.533776	0.170252	1.64856	0.00874119	0.236467	-
NONMMUT053299.2	5:100420856-100429344	508	29	9	9.46272	3.05558	2.88846	0.980264	1.55906	0.00882713	0.23803	-
NONMMUT069796.2	9:68784401-68786652	2252	7	33	0.51523	2.52754	0.157272	0.810865	-2.3662	0.00882713	0.23803	-
NONMMUT089106.1	12:111528269-111531518	3250	29	9	1.4791	0.47761	0.451488	0.153223	1.55906	0.00882713	0.23803	-
NONMMUT133767.1	9:124423787-124424856	1070	29	9	4.49258	1.45069	1.37134	0.465396	1.55906	0.00882713	0.23803	-
ENSMUST00000180730	15:60822271-60828650	3074	3	19	0.16179	1.06606	0.0493858	0.342005	-2.79185	0.00905461	0.243193	-
NONMMUT016573.2	13:21764550-21767823	3274	3	19	0.151907	1.00094	0.0463689	0.321112	-2.79185	0.00905461	0.243193	-
NONMMUT063110.2	7:105803218-105806241	3024	3	19	0.164465	1.08369	0.0502023	0.347659	-2.79185	0.00905461	0.243193	-
NONMMUT083106.1	11:6592903-6593530	513	3	19	0.969479	6.38805	0.29593	2.04936	-2.79185	0.00905461	0.243193	-
NONMMUT098388.1	16:40083466-40085439	1974	3	19	0.251947	1.66012	0.0769057	0.532585	-2.79185	0.00905461	0.243193	-
NONMMUT018386.2	13:76579597-76581924	2328	26	88	1.85125	6.52003	0.565087	2.0917	-1.88813	0.00913161	0.245066	-
NONMMUT004497.2	1:195016848-195023377	2913	16	60	0.910428	3.5527	0.277904	1.13975	-2.03606	0.00916005	0.24544	-
NONMMUT024914.2	15:98567324-98570864	3428	16	59	0.773651	2.96871	0.236154	0.952395	-2.01183	0.00916005	0.24544	-
NONMMUT058242.2	6:100866843-100869928	3086	666	333	35.7736	18.6122	10.9197	5.971	0.870894	0.00919401	0.246155	-
ENSMUST00000171173	8:109861725-109868455	1159	40	14	5.72094	2.08339	1.74629	0.668376	1.38556	0.00921814	0.246605	-
NONMMUT007306.2	10:110768010-110770183	2174	57	23	4.34614	1.82483	1.32664	0.585427	1.18022	0.00929295	0.24841	-
NONMMUT031490.2	18:11657409-11673713	1904	64	26	5.57185	2.35541	1.70078	0.755642	1.17043	0.00937171	0.250317	-
NONMMUT031391.2	18:6790993-6794385	2571	70	30	4.51312	2.01265	1.37761	0.64568	1.09328	0.00941654	0.251316	-
NONMMUT029532.2	17:36226000-36226274	275	203	97	122.362	60.8395	37.3506	19.518	0.936326	0.00944188	0.251793	-
NONMMUT028558.2	17:22710453-22739909	6023	502	250	13.8158	7.15938	4.2172	2.29681	0.876654	0.0094575	0.252011	-
NONMMUT019913.2	14:21643009-21645346	2338	10	41	0.709	3.02479	0.216419	0.970387	-2.16473	0.00950358	0.252641	-
NONMMUT051886.2	5:33873838-33876342	2505	35	12	2.31607	0.826246	0.70697	0.265069	1.41528	0.00950358	0.252641	-
NONMMUT071675.2	X:5885743-5885952	210	35	12	27.6274	9.85593	8.43314	3.16189	1.41528	0.00950358	0.252641	-
NONMMUT027509.2	16:85553233-85553943	711	170	81	39.6335	19.6502	12.098	6.30402	0.94042	0.00955182	0.253724	-
NONMMUT071263.2	9:116040863-116041063	201	1736	883	1431.65	757.729	437.006	243.088	0.846175	0.009583	0.254352	-
ENSMUST00000136518	X:50615449-50635311	715	14	2	3.24559	0.482388	0.990703	0.154756	2.67846	0.00978697	0.25734	-
ENSMUST00000198585	5:108368236-108375873	4059	2	16	0.081665	0.679936	0.0249279	0.218131	-3.12936	0.00978697	0.25734	-
ENSMUST00000201818	6:85961623-86001926	894	2	16	0.370781	3.08709	0.113179	0.990375	-3.12936	0.00978697	0.25734	-
NONMMUT010067.2	11:60878789-60885471	596	14	2	3.89362	0.578703	1.18851	0.185655	2.67846	0.00978697	0.25734	-
NONMMUT022710.2	15:9061793-9063589	1797	2	16	0.184462	1.53582	0.0563062	0.492707	-3.12936	0.00978697	0.25734	-
NONMMUT041427.2	2:170177284-170178236	750	14	2	3.09413	0.459876	0.94447	0.147534	2.67846	0.00978697	0.25734	-
NONMMUT043025.2	3:52104331-52105076	746	2	16	0.444341	3.69955	0.135633	1.18686	-3.12936	0.00978697	0.25734	-
NONMMUT055040.2	5:139824313-139825974	1662	2	16	0.199445	1.66057	0.0608798	0.532729	-3.12936	0.00978697	0.25734	-
NONMMUT061300.2	7:49554770-49556730	1961	14	2	1.18337	0.175883	0.36122	0.0564254	2.67846	0.00978697	0.25734	-
NONMMUT089271.1	13:12712444-12713888	1445	8	36	0.917761	4.29726	0.280143	1.37861	-2.29898	0.00976531	0.25734	-
NONMMUT128059.1	8:10899795-10906007	5002	2	16	0.0662691	0.551752	0.0202284	0.177008	-3.12936	0.00978697	0.25734	-
NONMMUT128925.1	8:79784702-79788149	3448	14	2	0.673027	0.100031	0.205439	0.0320911	2.67846	0.00978697	0.25734	-
ENSMUST00000206155	19:8723475-8726443	605	4	25	1.0958	7.12743	0.334487	2.28656	-2.77316	0.00983892	0.257903	-
NONMMUT021898.2	14:93141684-93144603	2920	4	25	0.22704	1.47674	0.0693029	0.473757	-2.77316	0.00983892	0.257903	-
NONMMUT065940.2	8:69576061-69585095	206	4	25	3.21823	20.9325	0.982352	6.71539	-2.77316	0.00983892	0.257903	-
NONMMUT120045.1	5:23431808-23434353	2546	21	6	1.3672	0.406529	0.417333	0.130419	1.67804	0.00983892	0.257903	-
NONMMUT018610.2	13:91524585-91526007	1423	1	13	0.11656	1.57579	0.0355794	0.505532	-3.82869	0.00998336	0.259077	-
NONMMUT021867.2	14:86657932-86659617	1686	26	8	2.55618	0.818464	0.780263	0.262573	1.57124	0.00993347	0.259077	-
NONMMUT033054.2	18:75358441-75365170	2597	26	8	1.6595	0.531356	0.506555	0.170465	1.57124	0.00993347	0.259077	-
NONMMUT041373.2	2:168980888-168986817	1509	1	13	0.109917	1.48598	0.0335517	0.476721	-3.82869	0.00998336	0.259077	-
NONMMUT053007.2	5:88647223-88650149	411	26	8	10.4859	3.3575	3.20079	1.07712	1.57124	0.00993347	0.259077	-
NONMMUT053106.2	5:92347567-92348878	1312	11	1	1.38968	0.131558	0.424193	0.0422054	3.32922	0.00998336	0.259077	-
NONMMUT054154.2	5:117769381-117774002	4622	26	8	0.932436	0.298557	0.284622	0.0957805	1.57124	0.00993347	0.259077	-
NONMMUT059032.2	6:128423680-128424288	609	11	1	2.99385	0.283423	0.91386	0.0909253	3.32922	0.00998336	0.259077	-
NONMMUT082265.1	10:80615773-80625718	783	11	1	2.32855	0.22044	0.71078	0.0707197	3.32922	0.00998336	0.259077	-
NONMMUT104908.1	18:75358656-75367018	2633	1	13	0.0629946	0.851633	0.0192288	0.273214	-3.82869	0.00998336	0.259077	-
NONMMUT117521.1	4:137882371-137883938	863	11	1	2.11269	0.200005	0.644891	0.064164	3.32922	0.00998336	0.259077	-
NONMMUT120043.1	5:23410931-23411431	419	11	1	4.35144	0.411944	1.32826	0.132156	3.32922	0.00998336	0.259077	-
NONMMUT134955.1	9:86914492-86917123	2632	11	1	0.692726	0.0655792	0.211452	0.0210386	3.32922	0.00998336	0.259077	-
NONMMUT092674.1	14:32118000-32118942	943	29	94	5.09763	17.1937	1.55603	5.51594	-1.82574	0.0100353	0.260226	-
ENSMUST00000137579	19:4126029-4131732	673	74	32	18.2265	8.20122	5.56357	2.63105	1.08037	0.0100691	0.260902	-
ENSMUST00000204328	6:129232788-129233983	338	37	13	18.1456	6.63417	5.53888	2.12832	1.37988	0.0102339	0.264766	-
NONMMUT056001.2	6:28219167-28223166	4000	37	13	1.53331	0.560587	0.468035	0.179843	1.37988	0.0102339	0.264766	-
ENSMUST00000137236	4:127035681-127049398	1970	70	204	5.88997	17.8614	1.79789	5.73013	-1.67226	0.0102622	0.265293	-
ENSMUST00000134066	X:136742976-136803355	3201	30	97	1.55355	5.22676	0.474216	1.67681	-1.8221	0.0103232	0.266667	-
NONMMUT041631.2	2:174276555-174280360	3806	97	44	4.2246	1.994	1.28954	0.639698	1.01139	0.0104452	0.269611	-
NONMMUT056018.2	6:29124163-29125283	1121	31	99	4.58389	15.2329	1.39921	4.88689	-1.8043	0.0106046	0.273517	-
NONMMUT038494.2	2:91754398-91756081	1684	9	38	0.885853	3.89219	0.270403	1.24866	-2.2072	0.0106445	0.274128	-
NONMMUT053360.2	5:101822244-101823857	1614	9	38	0.924273	4.06099	0.282131	1.30281	-2.2072	0.0106445	0.274128	-
NONMMUT051217.2	5:9260945-9261202	258	179	86	115.006	57.4951	35.105	18.4451	0.92844	0.0106561	0.274218	-
NONMMUT011959.2	11:99170719-99173628	2399	73	213	5.04401	15.3143	1.53966	4.91302	-1.67399	0.0107847	0.277315	-
ENSMUST00000051089	3:96269721-96279001	1511	4295	2229	471.176	254.446	143.824	81.6291	0.817154	0.0109065	0.280046	-
NONMMUT039154.2	2:113831549-113832110	562	281	139	82.8809	42.6609	25.2991	13.6861	0.886372	0.0109074	0.280046	-
NONMMUT003705.2	1:168412653-168414108	1456	20	68	2.27698	8.0556	0.695039	2.58433	-1.89462	0.0109401	0.280672	-
NONMMUT008470.2	11:6105986-6107618	1633	153	73	15.5306	7.71058	4.74065	2.47364	0.938448	0.0109627	0.281038	-
NONMMUT026755.2	16:44719082-44724232	2093	52	21	4.11834	1.73066	1.25711	0.555217	1.17898	0.0109967	0.281696	-
NONMMUT127860.1	7:135624472-135652315	4779	45	18	1.56087	0.649669	0.476448	0.208421	1.19282	0.0110081	0.281773	-
NONMMUT035386.2	2:3471446-3473426	1981	28	9	2.34298	0.783561	0.715185	0.251375	1.50848	0.0110351	0.282252	-
ENSMUST00000186325	1:64689124-64690628	1505	19	5	2.09264	0.573036	0.638769	0.183836	1.79687	0.0111532	0.284411	-
NONMMUT029131.2	17:32354067-32354702	636	19	5	4.95192	1.356	1.51155	0.435022	1.79687	0.0111532	0.284411	-
NONMMUT118215.1	5:33629436-33633013	2139	19	4	1.47238	0.322494	0.449438	0.10346	2.11905	0.0111532	0.284411	-
NONMMUT118532.1	5:65832360-65835127	2768	19	5	1.1378	0.311568	0.347307	0.0999544	1.79687	0.0111532	0.284411	-
NONMMUT069683.2	9:66845486-66851427	2471	180	87	12.0749	6.07286	3.68581	1.94824	0.919809	0.0112492	0.286644	-
NONMMUT025933.2	16:22466572-22468705	2134	5	27	0.388388	2.18229	0.118554	0.700103	-2.56202	0.0112999	0.287501	-
NONMMUT032890.2	18:69395533-69398226	2689	23	7	1.41786	0.448987	0.432796	0.14404	1.58722	0.0112999	0.287501	-
ENSMUST00000146304	11:11557421-11579460	972	54	22	9.20902	3.90389	2.81101	1.25241	1.16638	0.0114617	0.290878	-
NONMMUT028500.2	17:21651751-21656805	937	10	40	1.76909	7.36324	0.540009	2.36221	-2.12908	0.0114671	0.290878	-
NONMMUT035530.2	2:6922702-6928722	6021	10	40	0.27531	1.14588	0.0840372	0.367612	-2.12908	0.0114671	0.290878	-
NONMMUT067056.2	8:107341642-107344256	2615	68	196	4.31043	12.9281	1.31574	4.14748	-1.65636	0.0114426	0.290878	-
ENSMUST00000180547	17:23749337-23751207	1709	41	16	3.9767	1.6149	1.21387	0.518078	1.22837	0.011579	0.293057	-
NONMMUT010162.2	11:62602878-62604806	1404	208	103	24.5573	12.6538	7.49602	4.05947	0.884833	0.0115708	0.293057	-
NONMMUT074423.2	X:152923453-152923760	308	25	80	13.4549	44.801	4.10705	14.3727	-1.80715	0.0115774	0.293057	-
ENSMUST00000136127	4:132352004-132353336	440	133	63	50.1055	24.6967	15.2945	7.92298	0.948899	0.011909	0.301184	-
NONMMUT053434.2	5:104523677-104554207	4283	30	10	1.16108	0.402717	0.354416	0.129196	1.45588	0.0120503	0.304302	-
NONMMUT100448.1	16:91456694-91461365	4672	30	10	1.06441	0.369186	0.324907	0.118439	1.45588	0.0120503	0.304302	-
NONMMUT073159.2	X:93553132-93559664	6533	612	316	15.5283	8.34303	4.73994	2.67654	0.824499	0.0121314	0.305891	-
NONMMUT132020.1	9:13543930-13555289	11355	214	584	3.12399	8.87105	0.953586	2.84593	-1.57747	0.0121311	0.305891	-
NONMMUT001193.2	1:61794265-61796310	2046	14	50	1.13421	4.21515	0.346213	1.35227	-1.96565	0.0121973	0.307326	-
NONMMUT001769.2	1:85213799-85215395	1597	194	96	20.1364	10.3685	6.14656	3.32635	0.885841	0.0122306	0.307935	-
NONMMUT070116.2	9:77943692-77946914	3223	24	77	1.23433	4.12076	0.376774	1.32199	-1.81094	0.0124866	0.314145	-
ENSMUST00000182143	X:103762917-103763545	629	25	8	6.5884	2.19385	2.01108	0.703812	1.51471	0.0126199	0.315619	-
NONMMUT002356.2	1:119652469-119654876	2408	6	29	0.413076	2.07721	0.12609	0.666391	-2.40192	0.0126199	0.315619	-
NONMMUT006566.2	10:83230849-83233717	2869	329	168	19.0086	10.1002	5.80228	3.24024	0.840518	0.0125771	0.315619	-
NONMMUT013316.2	12:5201929-5205107	3179	6	29	0.312893	1.57342	0.0955092	0.504772	-2.40192	0.0126199	0.315619	-
NONMMUT013736.2	12:26386338-26388102	1765	17	59	1.59657	5.76585	0.487345	1.84975	-1.92431	0.0125631	0.315619	-
NONMMUT052823.2	5:75687118-75689153	1736	6	29	0.572976	2.88128	0.174898	0.924349	-2.40192	0.0126199	0.315619	-
NONMMUT068733.2	9:41584674-41586194	1521	27	87	2.94253	9.8659	0.898194	3.16509	-1.81715	0.0125693	0.315619	-
NONMMUT096690.1	15:12572137-12574830	754	25	8	5.49616	1.83015	1.67768	0.587132	1.51471	0.0126199	0.315619	-
ENSMUST00000098075	4:53261893-53262547	655	3	18	0.759302	4.74011	0.231774	1.52068	-2.71393	0.0126869	0.31566	-
NONMMUT007016.2	10:96366530-96368044	915	3	18	0.543544	3.39319	0.165915	1.08857	-2.71393	0.0126869	0.31566	-
NONMMUT033828.2	19:8936353-8939121	1318	3	18	0.377347	2.35567	0.115183	0.755725	-2.71393	0.0126869	0.31566	-
NONMMUT044916.2	3:116743051-116745371	2321	3	18	0.21428	1.33769	0.0654079	0.429145	-2.71393	0.0126869	0.31566	-
NONMMUT046683.2	4:34777533-34778349	817	3	18	0.608743	3.80021	0.185816	1.21915	-2.71393	0.0126869	0.31566	-
NONMMUT069155.2	9:53667107-53681407	797	16	3	3.32757	0.649325	1.01573	0.208311	2.2857	0.0126869	0.31566	-
NONMMUT105960.1	19:21162337-21165402	3066	3	18	0.162212	1.01264	0.0495146	0.324868	-2.71393	0.0126869	0.31566	-
NONMMUT009206.2	11:33150510-33151450	941	59	25	10.3932	4.58246	3.17248	1.47011	1.10969	0.012749	0.316972	-
NONMMUT124491.1	6:128944176-128975030	2397	120	333	8.29848	23.9621	2.53308	7.68732	-1.60159	0.0127617	0.317053	-
NONMMUT041583.2	2:173585250-173597455	8045	39	118	0.803568	2.52991	0.245286	0.811625	-1.72635	0.012866	0.31941	-
ENSMUST00000031402	5:129787439-129845820	1599	764	400	79.2007	43.1481	24.1757	13.8424	0.804463	0.0130067	0.321249	-
ENSMUST00000206926	19:8724403-8725522	600	20	6	5.52547	1.72504	1.68663	0.553412	1.60771	0.0130055	0.321249	-
NONMMUT059193.2	6:134929100-134952898	1754	20	6	1.89013	0.590093	0.576954	0.189309	1.60771	0.0130055	0.321249	-
NONMMUT066194.2	8:76922076-76925438	3363	12	44	0.591472	2.25667	0.180544	0.723964	-2.00357	0.0129553	0.321249	-
NONMMUT098386.1	16:40075157-40080641	5485	20	6	0.604427	0.188701	0.184499	0.0605373	1.60771	0.0130055	0.321249	-
NONMMUT102266.1	17:56180982-56184052	994	20	6	3.3353	1.04127	1.01808	0.334052	1.60771	0.0130055	0.321249	-
NONMMUT119565.1	5:136245060-136252032	2207	20	6	1.50217	0.468973	0.45853	0.150452	1.60771	0.0130055	0.321249	-
NONMMUT003704.2	1:168410527-168412614	2088	22	72	1.74653	5.94769	0.533122	1.90809	-1.83959	0.013145	0.324191	-
NONMMUT008546.2	11:7211704-7213384	1681	22	72	2.1694	7.38773	0.6622	2.37007	-1.83959	0.013145	0.324191	-
ENSMUST00000151472	2:174281237-174295436	2248	69	31	5.08791	2.37861	1.55306	0.763086	1.0252	0.0131824	0.324877	-
NONMMUT013870.2	12:32923527-32930651	7029	46	19	1.08479	0.466222	0.331128	0.149569	1.14658	0.0133358	0.328419	-
NONMMUT136804.1	X:19223518-19229284	5767	71	32	2.04077	0.95707	0.622936	0.307039	1.02066	0.0135127	0.332532	-
ENSMUST00000129364	2:164911354-164919953	1127	40	16	5.88338	2.44886	1.79588	0.785621	1.19278	0.0136279	0.333162	-
ENSMUST00000129740	1:58505152-58517530	2097	0	9	0	0.740216	0	0.23747	Inf	0.01412	0.333162	-
ENSMUST00000132559	6:52158432-52162119	713	0	9	0	2.17705	0	0.698421	Inf	0.01412	0.333162	-
ENSMUST00000145400	3:89391850-89398224	923	0	9	0	1.68173	0	0.539517	Inf	0.01412	0.333162	-
ENSMUST00000148743	13:23527011-23530943	1080	0	9	0	1.43725	0	0.461087	Inf	0.01412	0.333162	-
ENSMUST00000151652	11:85702200-85719744	3138	0	9	0	0.494657	0	0.158692	Inf	0.01412	0.333162	-
ENSMUST00000154246	2:27882925-27887052	3416	0	9	0	0.454401	0	0.145777	Inf	0.01412	0.333162	-
ENSMUST00000161599	14:122913067-122929442	3595	0	9	0	0.431776	0	0.138519	Inf	0.01412	0.333162	-
ENSMUST00000164319	14:105109409-105114461	795	81	37	16.889	8.02747	5.15529	2.5753	1.00131	0.0137573	0.333162	-
ENSMUST00000181073	10:12916648-12923100	1060	0	9	0	1.46437	0	0.469787	Inf	0.01412	0.333162	-
ENSMUST00000181191	2:91237146-91238352	887	0	9	0	1.74998	0	0.561414	Inf	0.01412	0.333162	-
ENSMUST00000181530	8:121054882-121083032	2380	0	9	0	0.652199	0	0.209233	Inf	0.01412	0.333162	-
ENSMUST00000181717	7:79920723-79922521	1690	0	9	0	0.918481	0	0.294659	Inf	0.01412	0.333162	-
ENSMUST00000186444	1:151748949-151755018	1381	0	9	0	1.12399	0	0.36059	Inf	0.01412	0.333162	-
ENSMUST00000188662	7:109998404-109999233	654	0	9	0	2.37345	0	0.761428	Inf	0.01412	0.333162	-
ENSMUST00000188813	10:37139402-37143366	3965	0	9	0	0.391484	0	0.125592	Inf	0.01412	0.333162	-
ENSMUST00000189546	19:58698917-58701323	1447	0	9	0	1.07273	0	0.344143	Inf	0.01412	0.333162	-
ENSMUST00000191894	2:14016086-14020049	3964	0	9	0	0.391583	0	0.125624	Inf	0.01412	0.333162	-
ENSMUST00000201159	6:28211008-28214805	3798	40	15	1.74581	0.681216	0.5329	0.218542	1.28595	0.0136279	0.333162	-
ENSMUST00000201551	5:75833035-75835645	1195	0	9	0	1.29894	0	0.416715	Inf	0.01412	0.333162	-
NONMMUT003119.2	1:151249136-151251417	1308	27	9	3.4217	1.18672	1.04446	0.380714	1.45598	0.01381	0.333162	-
NONMMUT003456.2	1:161767883-161774976	884	0	9	0	1.75592	0	0.563319	Inf	0.01412	0.333162	-
NONMMUT004417.2	1:192144041-192150963	2782	0	9	0	0.557956	0	0.178999	Inf	0.01412	0.333162	-
NONMMUT005181.2	10:31555920-31557440	1521	0	9	0	1.02053	0	0.327399	Inf	0.01412	0.333162	-
NONMMUT007596.2	10:118501695-118556596	1085	0	9	0	1.43063	0	0.458962	Inf	0.01412	0.333162	-
NONMMUT014204.2	12:53274263-53275594	1332	0	9	0	1.16534	0	0.373855	Inf	0.01412	0.333162	-
NONMMUT015654.2	12:108579139-108582847	3709	0	9	0	0.418505	0	0.134261	Inf	0.01412	0.333162	-
NONMMUT016781.2	13:28460034-28885422	2503	0	9	0	0.620149	0	0.198951	Inf	0.01412	0.333162	-
NONMMUT017332.2	13:46021749-46025627	1038	0	9	0	1.49541	0	0.479744	Inf	0.01412	0.333162	-
NONMMUT020584.2	14:45665955-45667334	1380	7	31	0.840796	3.87472	0.25665	1.24306	-2.27602	0.01381	0.333162	-
NONMMUT021385.2	14:67680473-67683842	3370	124	60	6.09923	3.07093	1.86176	0.985189	0.918198	0.0135637	0.333162	-
NONMMUT024246.2	15:80042000-80044894	1657	7	31	0.700241	3.22699	0.213746	1.03525	-2.27602	0.01381	0.333162	-
NONMMUT026395.2	16:34559540-34562703	3164	20	66	1.04781	3.59799	0.319841	1.15428	-1.85156	0.0139154	0.333162	-
NONMMUT035118.2	19:55099512-55112862	9801	0	9	0	0.158375	0	0.0508085	Inf	0.01412	0.333162	-
NONMMUT042743.2	3:40736830-40741235	4401	0	9	0	0.3527	0	0.11315	Inf	0.01412	0.333162	-
NONMMUT047594.2	4:62735889-62741506	2096	0	9	0	0.740569	0	0.237583	Inf	0.01412	0.333162	-
NONMMUT047709.2	4:72109949-72113999	4051	0	9	0	0.383173	0	0.122926	Inf	0.01412	0.333162	-
NONMMUT056943.2	6:52166632-52169557	2926	0	9	0	0.530497	0	0.170189	Inf	0.01412	0.333162	-
NONMMUT058096.2	6:95039797-95042894	2956	0	9	0	0.525113	0	0.168462	Inf	0.01412	0.333162	-
NONMMUT058316.2	6:108212261-108212939	598	0	9	0	2.59571	0	0.832733	Inf	0.01412	0.333162	-
NONMMUT065516.2	8:47224459-47227166	2708	0	9	0	0.573203	0	0.18389	Inf	0.01412	0.333162	-
NONMMUT067002.2	8:106135056-106138693	2683	0	9	0	0.578544	0	0.185604	Inf	0.01412	0.333162	-
NONMMUT072248.2	X:42378131-42397585	825	0	9	0	1.8815	0	0.603605	Inf	0.01412	0.333162	-
NONMMUT073888.2	X:134080477-134085485	2094	47	137	3.72057	11.2847	1.13569	3.62027	-1.67253	0.0136446	0.333162	-
NONMMUT075890.1	1:86445065-86447112	1923	0	9	0	0.807194	0	0.258957	Inf	0.01412	0.333162	-
NONMMUT079075.1	1:154876383-154877003	621	0	9	0	2.49957	0	0.801891	Inf	0.01412	0.333162	-
NONMMUT086542.1	12:25067062-25070782	3721	0	9	0	0.417155	0	0.133828	Inf	0.01412	0.333162	-
NONMMUT097180.1	15:58774960-58776596	1637	0	9	0	0.948218	0	0.304199	Inf	0.01412	0.333162	-
NONMMUT098405.1	16:40115440-40116404	965	0	9	0	1.60853	0	0.516035	Inf	0.01412	0.333162	-
NONMMUT100690.1	17:17190750-17191833	1084	10	39	1.52919	6.20549	0.466779	1.99079	-2.09253	0.0138455	0.333162	-
NONMMUT104220.1	18:24444781-24446964	2184	0	9	0	0.71073	0	0.22801	Inf	0.01412	0.333162	-
NONMMUT108677.1	2:11330348-11331851	1413	0	9	0	1.09854	0	0.352423	Inf	0.01412	0.333162	-
NONMMUT110794.1	3:29712176-29716182	4007	0	9	0	0.38738	0	0.124276	Inf	0.01412	0.333162	-
NONMMUT111479.1	3:84040383-84051697	1234	0	9	0	1.25789	0	0.403545	Inf	0.01412	0.333162	-
NONMMUT112446.1	3:151294155-151298084	3750	0	9	0	0.413929	0	0.132793	Inf	0.01412	0.333162	-
NONMMUT114193.1	3:132772147-132776693	801	0	9	0	1.93787	0	0.621691	Inf	0.01412	0.333162	-
NONMMUT122144.1	6:42442010-42444243	2234	0	9	0	0.694823	0	0.222907	Inf	0.01412	0.333162	-
NONMMUT131734.1	8:115638719-115653137	14419	10	39	0.114962	0.46652	0.0350918	0.149665	-2.09253	0.0138455	0.333162	-
NONMMUT136293.1	X:103404685-103407411	2727	0	9	0	0.569209	0	0.182609	Inf	0.01412	0.333162	-
ENSMUST00000174014	9:44107301-44108960	729	13	2	2.95608	0.473124	0.902332	0.151784	2.57164	0.0143284	0.335036	-
NONMMUT012041.2	11:101019349-101020026	678	2	15	0.488906	3.81601	0.149236	1.22422	-3.03619	0.0143284	0.335036	-
NONMMUT017933.2	13:63289154-63297147	2764	13	2	0.779662	0.124786	0.237988	0.0400326	2.57164	0.0143284	0.335036	-
NONMMUT029255.2	17:33963409-33965147	1182	2	15	0.280438	2.18888	0.0856026	0.702218	-3.03619	0.0143284	0.335036	-
NONMMUT031874.2	18:33461141-33463623	2483	2	15	0.133499	1.04199	0.04075	0.334282	-3.03619	0.0143284	0.335036	-
NONMMUT035383.2	2:3454735-3455891	1157	13	2	1.86256	0.298105	0.568539	0.0956354	2.57164	0.0143284	0.335036	-
NONMMUT035515.2	2:6786328-6787405	1078	2	15	0.307494	2.40005	0.0938611	0.769964	-3.03619	0.0143284	0.335036	-
NONMMUT037675.2	2:67655674-67658433	2760	13	2	0.780792	0.124966	0.238333	0.0400906	2.57164	0.0143284	0.335036	-
NONMMUT049879.2	4:132724334-132724762	429	13	2	5.02327	0.80398	1.53333	0.257926	2.57164	0.0143284	0.335036	-
NONMMUT060358.2	7:27469074-27469460	387	85	39	36.4075	17.3818	11.1132	5.57627	0.994906	0.0142999	0.335036	-
NONMMUT099371.1	16:98018799-98019443	645	13	2	3.34106	0.53474	1.01985	0.171551	2.57164	0.0143284	0.335036	-
NONMMUT115068.1	4:63979855-64149925	9635	13	2	0.223662	0.0357973	0.0682719	0.0114842	2.57164	0.0143284	0.335036	-
NONMMUT132255.1	9:32053471-32054219	749	2	15	0.442561	3.45428	0.13509	1.10817	-3.03619	0.0143284	0.335036	-
NONMMUT018123.2	13:67658735-67664184	5065	34	102	1.11271	3.4735	0.33965	1.11434	-1.71407	0.0145594	0.340202	-
ENSMUST00000139718	19:4125959-4131726	1013	22	7	3.59996	1.19183	1.09887	0.382353	1.52305	0.0146296	0.340871	-
NONMMUT032325.2	18:50013635-50016837	1214	22	7	3.00392	0.994503	0.916935	0.319048	1.52305	0.0146296	0.340871	-
NONMMUT041221.2	2:166471460-166474000	1930	5	26	0.429441	2.32368	0.131085	0.745463	-2.50763	0.0146296	0.340871	-
NONMMUT055065.2	5:140587179-140596583	2646	5	26	0.313235	1.6949	0.0956138	0.543743	-2.50763	0.0146296	0.340871	-
NONMMUT119361.1	5:122989154-122998346	2067	11	41	0.882078	3.42136	0.269251	1.09761	-2.02735	0.0146384	0.340871	-
NONMMUT064715.2	8:15030634-15033329	2696	515	271	31.6644	17.338	9.66543	5.56223	0.797172	0.0146723	0.341423	-
NONMMUT031406.2	18:7927534-7928628	1095	18	61	2.72494	9.6088	0.831776	3.08261	-1.88989	0.0148275	0.344798	-
NONMMUT067204.2	8:110975325-110975718	394	180	91	75.7286	39.8379	23.1158	12.7805	0.85494	0.0148629	0.345383	-
NONMMUT013501.2	12:16559020-16562038	3019	8	34	0.439273	1.94247	0.134086	0.623168	-2.21646	0.0148828	0.345609	-
NONMMUT065018.2	8:26076565-26079377	2813	26	82	1.53207	5.02795	0.467658	1.61302	-1.78624	0.014909	0.345978	-
NONMMUT118423.1	5:52190682-52273857	3331	62	27	3.08536	1.39808	0.941793	0.44852	1.07024	0.0150965	0.350091	-
NONMMUT061360.2	7:55924771-55926383	1613	18	5	1.84985	0.534668	0.564659	0.171528	1.71894	0.015149	0.350585	-
NONMMUT087409.1	12:84539407-84540187	781	18	4	3.82049	0.883245	1.16619	0.283355	2.04112	0.015149	0.350585	-
NONMMUT095841.1	15:52000601-52003206	2606	18	5	1.14498	0.330936	0.349499	0.106168	1.71894	0.015149	0.350585	-
ENSMUST00000170849	16:77329259-77598444	2176	10	1	0.761784	0.0793219	0.232531	0.0254474	3.19184	0.0155419	0.354578	-
NONMMUT003808.2	1:171711077-171711500	424	177	89	69.1974	36.2058	21.1222	11.6152	0.862745	0.0153659	0.354578	-
NONMMUT004848.2	10:18581846-18585107	3262	10	1	0.508167	0.0529137	0.155116	0.0169753	3.19184	0.0155419	0.354578	-
NONMMUT009522.2	11:48792456-48794270	1815	10	1	0.913301	0.0950989	0.278781	0.0305088	3.19184	0.0155419	0.354578	-
NONMMUT014554.2	12:70969382-70974186	1845	1	12	0.0898997	1.12181	0.0274415	0.35989	-3.71313	0.0155419	0.354578	-
NONMMUT017985.2	13:64248774-64271518	644	10	1	2.57398	0.268019	0.785696	0.0859837	3.19184	0.0155419	0.354578	-
NONMMUT019076.2	13:107492714-107501357	7256	61	173	1.39353	4.11243	0.42537	1.31931	-1.633	0.0154941	0.354578	-
NONMMUT022942.2	15:26743255-26745678	2424	12	43	0.820594	3.05976	0.250483	0.981607	-1.97043	0.0153701	0.354578	-
NONMMUT030096.2	17:55905675-55909571	3753	10	1	0.441685	0.0459911	0.134822	0.0147545	3.19184	0.0155419	0.354578	-
NONMMUT032420.2	18:55622633-55622920	288	1	12	0.57592	7.18662	0.175797	2.30555	-3.71313	0.0155419	0.354578	-
NONMMUT036830.2	2:34802359-34812149	517	10	1	3.20627	0.333858	0.978701	0.107105	3.19184	0.0155419	0.354578	-
NONMMUT039064.2	2:110014661-110018366	3706	10	1	0.447286	0.0465743	0.136532	0.0149416	3.19184	0.0155419	0.354578	-
NONMMUT043062.2	3:53099000-53102709	3710	1	12	0.0447075	0.557883	0.0136468	0.178975	-3.71313	0.0155419	0.354578	-
NONMMUT054892.2	5:136918594-136937110	4523	231	119	8.46581	4.53808	2.58415	1.45587	0.827811	0.0153875	0.354578	-
NONMMUT057321.2	6:68570757-68571196	314	10	1	5.27911	0.549696	1.61143	0.176349	3.19184	0.0155419	0.354578	-
NONMMUT071431.2	9:121710346-121712828	2316	37	14	2.6482	1.0426	0.808351	0.334477	1.27308	0.0153701	0.354578	-
NONMMUT073892.2	X:134454753-134456572	1820	10	1	0.910792	0.0948376	0.278016	0.030425	3.19184	0.0155419	0.354578	-
NONMMUT088199.1	12:32919385-32953790	2569	10	1	0.645248	0.0671874	0.196959	0.0215545	3.19184	0.0155419	0.354578	-
NONMMUT097630.1	15:96087338-96283609	5036	10	1	0.329158	0.0342741	0.100474	0.0109955	3.19184	0.0155419	0.354578	-
NONMMUT102256.1	17:55905630-55907831	2202	1	12	0.0753246	0.939939	0.0229925	0.301543	-3.71313	0.0155419	0.354578	-
NONMMUT136793.1	X:19169823-19170778	956	10	1	1.73394	0.180549	0.529276	0.0579221	3.19184	0.0155419	0.354578	-
NONMMUT130079.1	8:25229435-25231292	1858	9	36	0.802894	3.34205	0.24508	1.07217	-2.12921	0.0158513	0.361392	-
ENSMUST00000178628	15:83357526-83367282	1290	47	20	6.03943	2.67417	1.84351	0.857903	1.10357	0.0159213	0.362743	-
NONMMUT069142.2	9:53437350-53438978	1629	143	383	14.5512	40.5533	4.44168	13.01	-1.55044	0.015995	0.364178	-
ENSMUST00000123127	4:53261356-53270232	2033	39	15	3.17988	1.27263	0.970646	0.408274	1.24941	0.0160462	0.364734	-
ENSMUST00000159119	1:161034929-161038535	665	24	8	5.98232	2.07508	1.82608	0.665711	1.45578	0.0160518	0.364734	-
NONMMUT105893.1	19:10570478-10577386	1541	39	15	4.19514	1.67895	1.28055	0.538625	1.24941	0.0160462	0.364734	-
NONMMUT033857.2	19:9897500-9898707	1208	67	31	9.19383	4.42642	2.80638	1.42005	0.982771	0.0161337	0.366348	-
NONMMUT122675.1	6:91528263-91533852	5590	10	38	0.296537	1.17253	0.0905167	0.376161	-2.0551	0.0167271	0.379568	-
NONMMUT070435.2	9:92475970-92478029	2060	23	72	1.85079	6.02853	0.564946	1.93402	-1.77542	0.0168526	0.382158	-
NONMMUT025568.2	16:13702542-13703187	646	155	79	39.7728	21.0935	12.1405	6.76704	0.843228	0.0169551	0.384225	-
ENSMUST00000182520	17:39845074-39846245	869	73	34	13.9247	6.74836	4.25046	2.16495	0.973285	0.0170497	0.386016	-
NONMMUT017421.2	13:49559239-49563080	3842	169	86	7.29146	3.86094	2.22569	1.23863	0.845502	0.017057	0.386016	-
ENSMUST00000172531	17:34951594-34952462	691	121	60	29.0261	14.9769	8.86011	4.80476	0.882861	0.0171533	0.387936	-
NONMMUT019066.2	13:107063695-107087797	843	4	23	0.786425	4.70604	0.240053	1.50975	-2.65289	0.0172218	0.388964	-
NONMMUT033596.2	19:5795076-5802664	5713	4	23	0.116043	0.694414	0.0354218	0.222776	-2.65289	0.0172218	0.388964	-
ENSMUST00000192340	3:84058968-84063452	4485	26	9	0.960918	0.346094	0.293316	0.111031	1.40149	0.0172988	0.389662	-
NONMMUT061372.2	7:55976593-55980783	1745	26	9	2.46975	0.889532	0.753882	0.285372	1.40149	0.0172988	0.389662	-
NONMMUT061683.2	7:59969612-59976025	3459	26	9	1.24594	0.448752	0.380319	0.143965	1.40149	0.0172988	0.389662	-
NONMMUT065170.2	8:33906666-33908862	2197	7	30	0.528129	2.35526	0.161209	0.755595	-2.22868	0.0172988	0.389662	-
NONMMUT019010.2	13:104228966-104231042	2077	124	62	9.8962	5.14874	3.02077	1.65177	0.870901	0.0174761	0.393392	-
NONMMUT030006.2	17:51759946-51762344	2399	11	40	0.760006	2.87593	0.231989	0.922631	-1.9917	0.0175212	0.393882	-
NONMMUT034067.2	19:18638351-18640279	1929	11	40	0.945182	3.57665	0.288513	1.14743	-1.9917	0.0175212	0.393882	-
ENSMUST00000185218	1:34470155-34473148	785	3	17	0.633558	3.73524	0.193391	1.19831	-2.63141	0.0178327	0.397974	-
NONMMUT004183.2	1:184896424-184898078	1655	3	17	0.300509	1.7717	0.0917292	0.568382	-2.63141	0.0178327	0.397974	-
NONMMUT009159.2	11:31870912-31872673	1762	1851	1015	174.135	99.3596	53.1538	31.8757	0.737717	0.0178176	0.397974	-
NONMMUT014831.2	12:80501678-80503185	1508	3	17	0.329803	1.94441	0.100671	0.623788	-2.63141	0.0178327	0.397974	-
NONMMUT018720.2	13:95339597-95343292	3696	15	3	0.672744	0.140019	0.205352	0.0449198	2.19268	0.0178327	0.397974	-
NONMMUT023508.2	15:55199519-55204127	4609	3	17	0.107907	0.636182	0.0329381	0.204095	-2.63141	0.0178327	0.397974	-
NONMMUT032515.2	18:59375291-59378773	3483	3	17	0.142792	0.84185	0.0435865	0.270075	-2.63141	0.0178327	0.397974	-
NONMMUT049939.2	4:133660402-133661910	1509	3	17	0.329584	1.94312	0.100604	0.623374	-2.63141	0.0178327	0.397974	-
NONMMUT077931.1	1:64523278-64525218	1941	3	17	0.25623	1.51065	0.0782132	0.484633	-2.63141	0.0178327	0.397974	-
NONMMUT103281.1	18:34438976-34440589	1399	15	3	1.77731	0.369916	0.542518	0.118673	2.19268	0.0178327	0.397974	-
NONMMUT118344.1	5:44226880-44243520	1181	3	17	0.42112	2.48278	0.128545	0.796504	-2.63141	0.0178327	0.397974	-
ENSMUST00000145461	11:83223576-83225869	592	1814	995	507.925	289.902	155.042	93.0039	0.737297	0.0178775	0.398708	-
NONMMUT044264.2	3:96373095-96374266	1172	68	32	9.61755	4.7094	2.93572	1.51083	0.95837	0.0181556	0.404378	-
NONMMUT046841.2	4:41452458-41454051	1594	68	32	7.07137	3.46262	2.15851	1.11085	0.95837	0.0181556	0.404378	-
NONMMUT039362.2	2:119594320-119607568	8180	360	193	7.29515	4.06961	2.22681	1.30558	0.770293	0.018322	0.407816	-
NONMMUT003114.2	1:151138185-151143841	5062	28	10	0.91692	0.340742	0.279886	0.109314	1.35636	0.0183952	0.408905	-
NONMMUT046058.2	4:6760857-6762692	1836	28	10	2.52802	0.939454	0.771668	0.301388	1.35636	0.0183952	0.408905	-
NONMMUT046647.2	4:34353980-34354854	875	701	382	132.799	75.3018	40.5363	24.1577	0.746733	0.0185091	0.411167	-
ENSMUST00000181149	17:45433852-45442544	4897	183	475	6.19449	16.7307	1.89084	5.36739	-1.50519	0.0186733	0.414542	-
ENSMUST00000169111	1:172549258-172558129	1869	17	56	1.50773	5.16812	0.460227	1.65799	-1.84902	0.0187618	0.416233	-
NONMMUT072916.2	X:75475232-75475523	292	100	49	56.7677	28.9438	17.3281	9.2855	0.900062	0.0188361	0.417607	-
NONMMUT021032.2	14:56667100-56668114	1015	21	7	3.42946	1.18948	1.04683	0.3816	1.45589	0.018966	0.419388	-
NONMMUT039238.2	2:117055566-117056012	447	21	7	7.78724	2.70095	2.37702	0.866497	1.45589	0.018966	0.419388	-
NONMMUT067479.2	8:121600392-121603688	3297	5	25	0.251386	1.30788	0.0767346	0.419584	-2.45101	0.018966	0.419388	-
NONMMUT132271.1	9:32095845-32101164	5320	21	7	0.654304	0.226941	0.199724	0.0728053	1.45589	0.018966	0.419388	-
NONMMUT026695.2	16:43510160-43512454	2295	195	103	14.0843	7.74113	4.29918	2.48344	0.79172	0.019326	0.427068	-
NONMMUT080076.1	10:42838062-42841409	3348	30	11	1.48534	0.566739	0.453394	0.181816	1.31828	0.0193624	0.427593	-
NONMMUT066193.2	8:76916227-76919353	3127	14	47	0.742116	2.59248	0.226528	0.831697	-1.87637	0.0195016	0.430105	-
NONMMUT092344.1	13:114276669-114280943	4275	14	46	0.54283	1.85599	0.165697	0.595424	-1.84537	0.0195016	0.430105	-
NONMMUT033356.2	18:86634122-86647205	1928	52	23	4.47079	2.05767	1.36469	0.660124	1.04776	0.0196081	0.432172	-
NONMMUT014758.2	12:78222286-78226026	3741	34	98	1.50652	4.51844	0.459858	1.44957	-1.65636	0.0201711	0.444291	-
ENSMUST00000143673	11:83223576-83226604	1428	334	181	38.7706	21.8625	11.8346	7.01375	0.754748	0.0201934	0.444477	-
NONMMUT018910.2	13:101538134-101566840	4166	10	37	0.397898	1.53189	0.121457	0.491447	-2.01659	0.020219	0.444477	-
NONMMUT049589.2	4:128909554-128911326	1773	10	37	0.934936	3.59946	0.285385	1.15475	-2.01659	0.020219	0.444477	-
NONMMUT042746.2	3:40793639-40797566	3928	21	65	0.886175	2.85424	0.270501	0.915672	-1.7592	0.0203518	0.446813	-
NONMMUT070342.2	9:88521873-88522866	892	55	25	10.2206	4.83419	3.1198	1.55086	1.00838	0.0203518	0.446813	-
ENSMUST00000187421	7:73544264-73557973	519	23	8	7.3461	2.65883	2.24237	0.852982	1.39444	0.0204382	0.448129	-
NONMMUT008441.2	11:5761712-5784702	1509	23	8	2.52659	0.914467	0.771231	0.293371	1.39444	0.0204382	0.448129	-
ENSMUST00000199082	5:108311370-108312749	1380	17	5	2.04199	0.624941	0.623308	0.200488	1.63643	0.0206215	0.448654	-
NONMMUT008483.2	11:6415211-6416225	1015	17	5	2.7763	0.849674	0.847453	0.272585	1.63643	0.0206215	0.448654	-
NONMMUT011262.2	11:86266457-86268599	2143	17	5	1.31495	0.402435	0.401383	0.129106	1.63643	0.0206215	0.448654	-
NONMMUT013643.2	12:23903122-23903413	205	17	5	13.7461	4.20692	4.19593	1.34963	1.63643	0.0206215	0.448654	-
NONMMUT016667.2	13:23582015-23582735	721	17	5	3.90838	1.19614	1.19302	0.383736	1.63643	0.0206215	0.448654	-
NONMMUT026872.2	16:49950648-49972449	2321	17	4	1.21411	0.297206	0.370601	0.095347	1.95861	0.0206215	0.448654	-
NONMMUT030868.2	17:83574028-83575975	887	17	5	3.17693	0.972288	0.969746	0.311921	1.63643	0.0206215	0.448654	-
NONMMUT034049.2	19:17326143-17327185	1043	17	5	2.70177	0.826864	0.824702	0.265267	1.63643	0.0206215	0.448654	-
NONMMUT092649.1	14:30607916-30610636	1565	17	5	1.8006	0.551066	0.549626	0.176788	1.63643	0.0206215	0.448654	-
NONMMUT108324.1	2:166472407-166474109	1703	17	5	1.65469	0.506412	0.505088	0.162463	1.63643	0.0206215	0.448654	-
NONMMUT113662.1	3:96313645-96314280	636	17	5	4.43072	1.356	1.35246	0.435022	1.63643	0.0206215	0.448654	-
NONMMUT120609.1	5:65911250-65914483	2032	17	4	1.38678	0.339476	0.423309	0.108908	1.95861	0.0206215	0.448654	-
NONMMUT089278.1	13:12750852-12751642	791	22	67	4.61032	14.6098	1.40728	4.68699	-1.73575	0.0206904	0.449864	-
ENSMUST00000145803	X:103569568-103616863	2478	73	35	4.88321	2.43621	1.49058	0.781565	0.931435	0.0208106	0.45183	-
NONMMUT051325.2	5:17846306-17849789	3484	104	272	4.94808	13.4661	1.51038	4.32007	-1.51614	0.020821	0.45183	-
NONMMUT052907.2	5:81102945-81104342	1398	29	86	3.43853	10.6107	1.0496	3.40403	-1.69741	0.0208106	0.45183	-
ENSMUST00000137180	2:145701195-145753672	2084	2	14	0.159059	1.15866	0.048552	0.371712	-2.93658	0.0210717	0.452044	-
ENSMUST00000181373	13:24631918-24638567	3837	33	13	1.4256	0.584402	0.435158	0.187483	1.21478	0.0209807	0.452044	-
ENSMUST00000203784	6:93241720-93244206	2487	16	53	1.06638	3.6758	0.325507	1.17924	-1.85709	0.0210242	0.452044	-
NONMMUT014714.2	12:76402751-76403982	1232	12	2	1.61455	0.279957	0.492833	0.0898135	2.4561	0.0210717	0.452044	-
NONMMUT017171.2	13:41865915-41913092	1696	12	2	1.17283	0.203365	0.358001	0.0652419	2.4561	0.0210717	0.452044	-
NONMMUT017967.2	13:63813311-63815560	2250	45	20	3.31528	1.53319	1.01198	0.491865	1.04084	0.0210242	0.452044	-
NONMMUT020661.2	14:48134224-48137246	3023	2	14	0.109652	0.79876	0.0334708	0.256251	-2.93658	0.0210717	0.452044	-
NONMMUT024424.2	15:83602585-83605043	2459	12	2	0.808914	0.140263	0.246918	0.044998	2.4561	0.0210717	0.452044	-
NONMMUT025319.2	16:5290815-5293522	2708	12	2	0.734535	0.127366	0.224214	0.0408605	2.4561	0.0210717	0.452044	-
NONMMUT026037.2	16:24661675-24684176	2546	197	105	12.826	7.11343	3.91508	2.28207	0.778699	0.0209617	0.452044	-
NONMMUT027110.2	16:64762156-64765169	3014	33	13	1.81487	0.743978	0.553981	0.238677	1.21478	0.0209807	0.452044	-
NONMMUT041412.2	2:169681538-169683101	1564	2	14	0.211942	1.5439	0.0646946	0.495299	-2.93658	0.0210717	0.452044	-
NONMMUT041577.2	2:173583346-173586250	2905	2	14	0.114106	0.831206	0.0348304	0.26666	-2.93658	0.0210717	0.452044	-
NONMMUT046643.2	4:33945204-33948821	3618	2	14	0.0916191	0.6674	0.0279664	0.214109	-2.93658	0.0210717	0.452044	-
NONMMUT048327.2	4:101003278-101003566	289	12	2	6.88277	1.19345	2.10094	0.382873	2.4561	0.0210717	0.452044	-
NONMMUT051194.2	5:8490337-8491775	1439	11	39	1.26703	4.6746	0.386755	1.49966	-1.95515	0.0209807	0.452044	-
NONMMUT060582.2	7:30411149-30413463	1023	11	39	1.78226	6.57551	0.544028	2.1095	-1.95515	0.0209807	0.452044	-
NONMMUT133895.1	9:14210341-14211694	1354	2	14	0.244814	1.78335	0.0747284	0.572118	-2.93658	0.0210717	0.452044	-
MSTRG.38705.1	9:106071941-106075610	1365	55	150	6.67896	18.9543	2.03872	6.08074	-1.57658	0.0211267	0.452937	-
NONMMUT045772.2	3:152205390-152208406	3017	31	90	1.70319	5.14536	0.519893	1.65069	-1.66678	0.0212695	0.45571	-
ENSMUST00000184504	6:134929155-134951718	544	24	71	7.31294	22.5119	2.23224	7.22207	-1.69392	0.0213102	0.456292	-
ENSMUST00000115107	6:31165523-31218433	1676	13	43	1.28579	4.42534	0.392482	1.4197	-1.85489	0.0222696	0.458506	-
ENSMUST00000122898	3:100489664-100523920	1410	0	8	0	0.978674	0	0.31397	Inf	0.0245793	0.458506	-
ENSMUST00000124015	5:144241690-144246506	2475	0	8	0	0.557548	0	0.178868	Inf	0.0245793	0.458506	-
ENSMUST00000124762	11:72215172-72218444	1427	0	7	0	0.846059	0	0.271425	Inf	0.0245793	0.458506	-
ENSMUST00000126967	2:20969054-20969997	854	0	7	0	1.41373	0	0.453541	Inf	0.0245793	0.458506	-
ENSMUST00000127284	1:86359574-86367964	1266	0	7	0	0.953654	0	0.305943	Inf	0.0245793	0.458506	-
ENSMUST00000128589	2:6472271-6473111	511	7	0	2.27064	0	0.693104	0	Inf	0.0245793	0.458506	-
ENSMUST00000130089	2:156715952-156720826	544	0	8	0	2.53664	0	0.813782	Inf	0.0245793	0.458506	-
ENSMUST00000130827	2:45112260-45114087	1223	21	64	2.8462	9.02628	0.868789	2.89573	-1.73685	0.0228843	0.458506	-
ENSMUST00000131947	X:136743400-136758196	499	0	7	0	2.41949	0	0.776201	Inf	0.0245793	0.458506	-
ENSMUST00000132267	5:110770949-110779260	2260	7	0	0.513407	0	0.156715	0	Inf	0.0245793	0.458506	-
ENSMUST00000135114	X:105042659-105070087	1007	7	0	1.15223	0	0.351714	0	Inf	0.0245793	0.458506	-
ENSMUST00000138764	2:118069847-118111091	2562	0	7	0	0.471244	0	0.15118	Inf	0.0245793	0.458506	-
ENSMUST00000142879	5:110521095-110525126	524	0	7	0	2.30406	0	0.739168	Inf	0.0245793	0.458506	-
ENSMUST00000144487	18:21651448-21655148	1393	1	11	0.11907	1.36213	0.0363457	0.436986	-3.58773	0.0243739	0.458506	-
ENSMUST00000147235	2:73584860-73589208	493	0	7	0	2.44894	0	0.785647	Inf	0.0245793	0.458506	-
ENSMUST00000149172	16:91465104-91470121	776	53	24	11.3213	5.3344	3.45577	1.71133	1.01388	0.0225647	0.458506	-
ENSMUST00000151816	12:8873187-8877459	3872	0	7	0	0.311809	0	0.100032	Inf	0.0245793	0.458506	-
ENSMUST00000152368	4:137882370-137883412	714	0	8	0	1.93268	0	0.620025	Inf	0.0245793	0.458506	-
ENSMUST00000161362	6:89141005-89147353	2405	0	7	0	0.502007	0	0.16105	Inf	0.0245793	0.458506	-
ENSMUST00000165350	14:105109390-105114676	1113	181	97	26.9568	15.0322	8.22845	4.82251	0.770836	0.0228744	0.458506	-
ENSMUST00000169055	19:4125934-4132285	1477	9	1	1.01	0.116862	0.3083	0.0374905	3.03974	0.0243739	0.458506	-
ENSMUST00000174870	2:105093630-105126403	957	5	24	0.866062	4.32549	0.264362	1.38767	-2.39207	0.0246162	0.458506	-
ENSMUST00000176590	2:181384411-181387199	1143	0	8	0	1.20729	0	0.387312	Inf	0.0245793	0.458506	-
ENSMUST00000180835	1:132466433-132477045	1540	0	8	0	0.896059	0	0.287466	Inf	0.0245793	0.458506	-
ENSMUST00000180880	17:78882042-78892500	2289	7	0	0.506902	0	0.15473	0	Inf	0.0245793	0.458506	-
ENSMUST00000181824	9:118150231-118170376	1181	0	8	0	1.16844	0	0.37485	Inf	0.0245793	0.458506	-
ENSMUST00000183066	14:61603472-61682302	788	85	43	17.8803	9.41226	5.4579	3.01956	0.854006	0.024072	0.458506	-
ENSMUST00000186473	1:98131467-98144655	1687	0	7	0	0.715665	0	0.229593	Inf	0.0245793	0.458506	-
ENSMUST00000188056	16:93343281-93358712	1592	0	8	0	0.866791	0	0.278076	Inf	0.0245793	0.458506	-
ENSMUST00000191409	1:98589517-98607384	1049	7	0	1.1061	0	0.337632	0	Inf	0.0245793	0.458506	-
ENSMUST00000192622	1:137928170-137930273	2104	20	7	1.57571	0.573824	0.480977	0.184089	1.38556	0.0246162	0.458506	-
ENSMUST00000192625	1:133829528-133831225	1698	0	8	0	0.81268	0	0.260717	Inf	0.0245793	0.458506	-
ENSMUST00000193022	1:61677249-61680277	3029	7	29	0.383063	1.65134	0.116928	0.529769	-2.17974	0.0216867	0.458506	-
ENSMUST00000193111	1:130473743-130475313	1571	5	24	0.527575	2.63494	0.16104	0.845319	-2.39207	0.0246162	0.458506	-
ENSMUST00000193462	4:108622929-108625216	2288	0	7	0	0.527678	0	0.169285	Inf	0.0245793	0.458506	-
ENSMUST00000193572	9:86684050-86685208	1159	0	7	0	1.0417	0	0.334188	Inf	0.0245793	0.458506	-
ENSMUST00000194104	9:108567893-108568774	579	7	0	2.00397	0	0.611704	0	Inf	0.0245793	0.458506	-
ENSMUST00000194426	1:36557701-36559667	1967	9	33	0.758402	2.89376	0.231499	0.928351	-2.00366	0.0236636	0.458506	-
ENSMUST00000194892	1:38132083-38159892	1848	9	1	0.807239	0.0934007	0.246406	0.029964	3.03974	0.0243739	0.458506	-
ENSMUST00000196593	5:104541183-104551481	756	0	8	0	1.82531	0	0.585579	Inf	0.0245793	0.458506	-
ENSMUST00000197043	5:131986549-131993384	6836	7	29	0.169734	0.731701	0.0518105	0.234738	-2.17974	0.0216867	0.458506	-
ENSMUST00000197153	5:23709996-23712667	474	9	1	3.14721	0.364145	0.960672	0.116822	3.03974	0.0243739	0.458506	-
ENSMUST00000197663	5:8669520-8673134	3615	5	24	0.229273	1.14509	0.0699845	0.367357	-2.39207	0.0246162	0.458506	-
ENSMUST00000198855	3:106001561-106017539	940	9	34	1.587	6.23865	0.484424	2.00143	-2.04669	0.0236636	0.458506	-
ENSMUST00000198874	3:37339017-37341520	2504	0	8	0	0.551091	0	0.176796	Inf	0.0245793	0.458506	-
ENSMUST00000200034	5:104525869-104539326	605	0	8	0	2.28088	0	0.731731	Inf	0.0245793	0.458506	-
ENSMUST00000200070	3:105502907-105504846	1940	0	7	0	0.622333	0	0.199652	Inf	0.0245793	0.458506	-
ENSMUST00000202768	5:117318497-117319244	748	7	0	1.5512	0	0.473498	0	Inf	0.0245793	0.458506	-
ENSMUST00000205187	6:113044035-113046148	2114	31	12	2.43072	0.979066	0.741967	0.314096	1.24015	0.0244503	0.458506	-
ENSMUST00000206096	7:73404350-73406417	2068	0	7	0	0.583814	0	0.187294	Inf	0.0245793	0.458506	-
NONMMUT001652.2	1:79838920-79840374	1455	0	7	0	0.829778	0	0.266202	Inf	0.0245793	0.458506	-
NONMMUT002813.2	1:136670725-136690802	1799	0	7	0	0.67111	0	0.2153	Inf	0.0245793	0.458506	-
NONMMUT003116.2	1:151142134-151143841	1609	7	0	0.721131	0	0.220122	0	Inf	0.0245793	0.458506	-
NONMMUT003237.2	1:155520217-155527144	1640	0	8	0	0.841421	0	0.269938	Inf	0.0245793	0.458506	-
NONMMUT003672.2	1:166998307-167002055	1717	0	7	0	0.70316	0	0.225582	Inf	0.0245793	0.458506	-
NONMMUT003946.2	1:178143597-178147220	847	56	26	10.9594	5.29481	3.34532	1.69863	0.97777	0.0231825	0.458506	-
NONMMUT004503.2	1:195023548-195035039	1548	0	8	0	0.891428	0	0.28598	Inf	0.0245793	0.458506	-
NONMMUT004754.2	10:13113200-13116162	2963	0	7	0	0.407468	0	0.13072	Inf	0.0245793	0.458506	-
NONMMUT005183.2	10:31574400-31575013	614	0	7	0	1.96633	0	0.630821	Inf	0.0245793	0.458506	-
NONMMUT006271.2	10:76911854-76913615	1762	0	8	0	0.783162	0	0.251247	Inf	0.0245793	0.458506	-
NONMMUT006693.2	10:86685781-86689954	1637	25	9	2.53152	0.948218	0.772737	0.304199	1.34496	0.0216867	0.458506	-
NONMMUT007218.2	10:106933517-106935952	2436	4	22	0.272149	1.55771	0.0830725	0.499731	-2.58871	0.0228409	0.458506	-
NONMMUT007257.2	10:108693431-108696333	2903	7	0	0.39969	0	0.122004	0	Inf	0.0245793	0.458506	-
NONMMUT007483.2	10:116722828-116729189	845	7	0	1.37313	0	0.419144	0	Inf	0.0245793	0.458506	-
NONMMUT008016.2	10:126011631-126015234	3505	0	8	0	0.393704	0	0.126305	Inf	0.0245793	0.458506	-
NONMMUT008340.2	11:4181851-4183590	1740	51	23	4.85852	2.27999	1.48304	0.731448	1.01973	0.0222216	0.458506	-
NONMMUT009595.2	11:50222452-50225236	2684	0	7	0	0.449824	0	0.144309	Inf	0.0245793	0.458506	-
NONMMUT009918.2	11:58094633-58097457	521	7	0	2.22706	0	0.679801	0	Inf	0.0245793	0.458506	-
NONMMUT010828.2	11:77508147-77510510	2001	0	8	0	0.689621	0	0.221238	Inf	0.0245793	0.458506	-
NONMMUT011730.2	11:96579219-96582455	3131	59	157	3.1236	8.64896	0.953465	2.77469	-1.54107	0.0227469	0.458506	-
NONMMUT015370.2	12:99643093-99647220	1327	7	0	0.874378	0	0.2669	0	Inf	0.0245793	0.458506	-
NONMMUT015422.2	12:101082451-101088927	2935	7	0	0.395332	0	0.120673	0	Inf	0.0245793	0.458506	-
NONMMUT015482.2	12:103399897-103402846	2950	0	8	0	0.467773	0	0.150067	Inf	0.0245793	0.458506	-
NONMMUT015608.2	12:107070899-107073454	2556	0	7	0	0.47235	0	0.151535	Inf	0.0245793	0.458506	-
NONMMUT016428.2	13:14512832-14516364	3533	0	7	0	0.341728	0	0.10963	Inf	0.0245793	0.458506	-
NONMMUT018294.2	13:74511355-74617696	1422	7	0	0.815963	0	0.249069	0	Inf	0.0245793	0.458506	-
NONMMUT019096.2	13:107493022-107503160	2011	7	0	0.576976	0	0.17612	0	Inf	0.0245793	0.458506	-
NONMMUT019874.2	14:20700112-20701913	1802	5	24	0.459945	2.29716	0.140396	0.736957	-2.39207	0.0246162	0.458506	-
NONMMUT020098.2	14:26629976-26630892	917	451	249	81.5251	46.836	24.8852	15.0255	0.727871	0.0222632	0.458506	-
NONMMUT021031.2	14:56665663-56668089	467	0	8	0	2.95488	0	0.94796	Inf	0.0245793	0.458506	-
NONMMUT021258.2	14:63830163-63833412	3250	0	8	0	0.424594	0	0.136215	Inf	0.0245793	0.458506	-
NONMMUT021521.2	14:70836947-70850532	1395	0	7	0	0.865467	0	0.277652	Inf	0.0245793	0.458506	-
NONMMUT021994.2	14:99916758-99920143	3386	4	22	0.195793	1.12067	0.0597651	0.359523	-2.58871	0.0228409	0.458506	-
NONMMUT022047.2	14:102818164-102834758	2927	0	8	0	0.471449	0	0.151246	Inf	0.0245793	0.458506	-
NONMMUT022563.2	14:124093542-124096814	3273	0	7	0	0.368875	0	0.118339	Inf	0.0245793	0.458506	-
NONMMUT022638.2	15:6405687-6409136	3450	5	24	0.240238	1.19985	0.0733316	0.384926	-2.39207	0.0246162	0.458506	-
NONMMUT022727.2	15:9528268-9529828	1561	78	203	8.28277	22.4307	2.52828	7.19601	-1.50904	0.0244628	0.458506	-
NONMMUT023012.2	15:31532006-31533309	541	7	0	2.14473	0	0.65467	0	Inf	0.0245793	0.458506	-
NONMMUT023699.2	15:62043929-62175926	865	7	0	1.34139	0	0.409452	0	Inf	0.0245793	0.458506	-
NONMMUT023707.2	15:62107148-62242297	638	41	18	10.6523	4.86641	3.25158	1.5612	1.05848	0.0233118	0.458506	-
NONMMUT024240.2	15:80028049-80042791	2172	7	0	0.534208	0	0.163065	0	Inf	0.0245793	0.458506	-
NONMMUT024647.2	15:90511092-90512534	1443	1	11	0.114944	1.31493	0.0350863	0.421844	-3.58773	0.0243739	0.458506	-
NONMMUT025978.2	16:23192150-23203867	3123	0	7	0	0.386592	0	0.124023	Inf	0.0245793	0.458506	-
NONMMUT026014.2	16:24186078-24193227	515	20	7	6.43744	2.34432	1.965	0.752086	1.38556	0.0246162	0.458506	-
NONMMUT026894.2	16:50526230-50559430	2795	0	8	0	0.493714	0	0.158389	Inf	0.0245793	0.458506	-
NONMMUT027009.2	16:57338310-57340403	1103	0	7	0	1.09458	0	0.351155	Inf	0.0245793	0.458506	-
NONMMUT027011.2	16:57391107-57391681	447	0	7	0	2.70095	0	0.866497	Inf	0.0245793	0.458506	-
NONMMUT027096.2	16:62891224-62891851	628	0	7	0	1.92249	0	0.616758	Inf	0.0245793	0.458506	-
NONMMUT027675.2	16:91458887-91464623	2688	0	8	0	0.513367	0	0.164694	Inf	0.0245793	0.458506	-
NONMMUT028832.2	17:26949058-26952655	3473	0	8	0	0.397331	0	0.127468	Inf	0.0245793	0.458506	-
NONMMUT029510.2	17:35994516-35999749	3523	7	0	0.32935	0	0.100533	0	Inf	0.0245793	0.458506	-
NONMMUT029602.2	17:37130909-37131575	667	19	6	4.72177	1.55176	1.4413	0.497822	1.53367	0.0228409	0.458506	-
NONMMUT029636.2	17:39842995-39847253	3845	49	22	2.11244	0.986888	0.644814	0.316605	1.0262	0.0218524	0.458506	-
NONMMUT029850.2	17:46857951-46884633	1522	0	8	0	0.906656	0	0.290866	Inf	0.0245793	0.458506	-
NONMMUT030902.2	17:84096872-84097710	839	0	8	0	1.64473	0	0.527649	Inf	0.0245793	0.458506	-
NONMMUT032083.2	18:38238405-38250198	1270	0	7	0	0.950651	0	0.30498	Inf	0.0245793	0.458506	-
NONMMUT032301.2	18:47325184-47325916	733	0	8	0	1.88258	0	0.603953	Inf	0.0245793	0.458506	-
NONMMUT034492.2	19:32987966-32988778	528	0	7	0	2.2866	0	0.733568	Inf	0.0245793	0.458506	-
NONMMUT034665.2	19:38929989-38930868	880	9	1	1.6952	0.196141	0.517453	0.0629244	3.03974	0.0243739	0.458506	-
NONMMUT035293.2	19:59903725-59905924	2200	56	150	4.21938	11.7603	1.28795	3.77283	-1.55057	0.0236682	0.458506	-
NONMMUT036677.2	2:32050090-32065064	1537	0	8	0	0.897808	0	0.288027	Inf	0.0245793	0.458506	-
NONMMUT037015.2	2:38960649-38963442	2794	1	11	0.0593647	0.679113	0.0181208	0.217867	-3.58773	0.0243739	0.458506	-
NONMMUT037617.2	2:65201567-65203284	1718	13	43	1.25436	4.31715	0.382887	1.38499	-1.85489	0.0222696	0.458506	-
NONMMUT037928.2	2:73591475-73595541	1139	7	0	1.0187	0	0.310954	0	Inf	0.0245793	0.458506	-
NONMMUT038536.2	2:92350755-92353089	2335	92	240	6.53105	17.7285	1.99358	5.68751	-1.51244	0.022023	0.458506	-
NONMMUT040905.2	2:158858820-158859642	823	1	11	0.201537	2.30552	0.0615183	0.739637	-3.58773	0.0243739	0.458506	-
NONMMUT043253.2	3:59316735-59318410	1676	8	31	0.791267	3.19041	0.241531	1.02352	-2.08326	0.0227511	0.458506	-
NONMMUT043596.2	3:82146238-82150192	1113	0	7	0	1.08475	0	0.348	Inf	0.0245793	0.458506	-
NONMMUT043745.2	3:87508721-87513146	1690	0	7	0	0.714394	0	0.229186	Inf	0.0245793	0.458506	-
NONMMUT043782.2	3:88171560-88177782	1088	9	1	1.37112	0.158644	0.418528	0.0508948	3.03974	0.0243739	0.458506	-
NONMMUT044210.2	3:95716138-95719176	3039	0	7	0	0.397278	0	0.127451	Inf	0.0245793	0.458506	-
NONMMUT044846.2	3:113570016-113606699	1170	0	8	0	1.17943	0	0.378374	Inf	0.0245793	0.458506	-
NONMMUT045117.2	3:123507552-123508320	520	9	1	2.8688	0.331932	0.87569	0.106487	3.03974	0.0243739	0.458506	-
NONMMUT045310.2	3:131327160-131329876	2717	0	7	0	0.44436	0	0.142556	Inf	0.0245793	0.458506	-
NONMMUT046177.2	4:11146450-11147409	880	7	0	1.31852	0	0.402473	0	Inf	0.0245793	0.458506	-
NONMMUT047075.2	4:44943753-44949193	1555	20	7	2.13202	0.776416	0.650789	0.249083	1.38556	0.0246162	0.458506	-
NONMMUT047494.2	4:59280880-59281881	916	0	7	0	1.31804	0	0.422843	Inf	0.0245793	0.458506	-
NONMMUT047601.2	4:63035743-63039768	4026	0	8	0	0.342755	0	0.10996	Inf	0.0245793	0.458506	-
NONMMUT048870.2	4:116702757-116704918	2162	9	1	0.689999	0.0798356	0.210619	0.0256122	3.03974	0.0243739	0.458506	-
NONMMUT050394.2	4:142084298-142088101	1758	0	8	0	0.784944	0	0.251819	Inf	0.0245793	0.458506	-
NONMMUT050970.2	4:155619936-155623338	3403	292	728	14.2234	36.8994	4.34164	11.8377	-1.44708	0.0238004	0.458506	-
NONMMUT051493.2	5:23698497-23700165	953	0	8	0	1.44799	0	0.46453	Inf	0.0245793	0.458506	-
NONMMUT051588.2	5:25223007-25225913	2907	49	22	2.79406	1.30533	0.852876	0.418764	1.0262	0.0218524	0.458506	-
NONMMUT053444.2	5:104541157-104554134	3355	116	60	5.73122	3.08466	1.74943	0.989594	0.821978	0.0230213	0.458506	-
NONMMUT053968.2	5:113937102-113939949	2848	60	28	3.49213	1.69579	1.06596	0.544028	0.970399	0.0237226	0.458506	-
NONMMUT054135.2	5:117238626-117240434	1809	25	73	2.29083	6.96041	0.699265	2.23298	-1.67506	0.0239676	0.458506	-
NONMMUT055169.2	5:143710328-143711313	986	44	120	7.39708	20.9919	2.25793	6.73446	-1.57656	0.023618	0.458506	-
NONMMUT055275.2	5:146648027-146649570	993	0	8	0	1.38966	0	0.445818	Inf	0.0245793	0.458506	-
NONMMUT055861.2	6:17548110-17549985	1876	1	11	0.0884141	1.01143	0.026988	0.324478	-3.58773	0.0243739	0.458506	-
NONMMUT056407.2	6:37442479-37445935	602	7	0	1.92741	0	0.588333	0	Inf	0.0245793	0.458506	-
NONMMUT056435.2	6:38123176-38125516	2341	0	8	0	0.589462	0	0.189106	Inf	0.0245793	0.458506	-
NONMMUT056777.2	6:47869834-47873535	3702	39	16	1.74627	0.745506	0.533043	0.239167	1.15623	0.0228174	0.458506	-
NONMMUT056889.2	6:50566643-50594865	1007	0	7	0	1.19893	0	0.384632	Inf	0.0245793	0.458506	-
NONMMUT057204.2	6:61173983-61177039	3052	0	7	0	0.395585	0	0.126908	Inf	0.0245793	0.458506	-
NONMMUT057770.2	6:86494649-86497804	3156	7	0	0.367649	0	0.112223	0	Inf	0.0245793	0.458506	-
NONMMUT058025.2	6:92670872-92673496	2625	0	8	0	0.525688	0	0.168647	Inf	0.0245793	0.458506	-
NONMMUT058255.2	6:101315455-101316548	1094	0	8	0	1.26136	0	0.40466	Inf	0.0245793	0.458506	-
NONMMUT059475.2	6:145800810-145802518	1709	0	8	0	0.807449	0	0.259039	Inf	0.0245793	0.458506	-
NONMMUT060146.2	7:19333129-19340681	2110	7	0	0.549905	0	0.167856	0	Inf	0.0245793	0.458506	-
NONMMUT060421.2	7:28005466-28014169	656	7	0	1.76875	0	0.539903	0	Inf	0.0245793	0.458506	-
NONMMUT061781.2	7:61916400-61928690	3717	1	11	0.0446233	0.510477	0.0136211	0.163767	-3.58773	0.0243739	0.458506	-
NONMMUT061897.2	7:65803918-65808264	2866	0	7	0	0.421258	0	0.135144	Inf	0.0245793	0.458506	-
NONMMUT062053.2	7:70284562-70338021	1042	0	8	0	1.32431	0	0.424854	Inf	0.0245793	0.458506	-
NONMMUT062557.2	7:84338095-84347869	1222	0	7	0	0.987992	0	0.316959	Inf	0.0245793	0.458506	-
NONMMUT062701.2	7:91666960-91669320	2361	7	0	0.491444	0	0.150011	0	Inf	0.0245793	0.458506	-
NONMMUT063474.2	7:121075287-121078329	3043	17	54	0.92604	3.0608	0.28267	0.981939	-1.79651	0.024537	0.458506	-
NONMMUT063606.2	7:125707917-125709369	1453	31	12	3.5365	1.42446	1.0795	0.456984	1.24015	0.0244503	0.458506	-
NONMMUT065807.2	8:64729899-64731289	1391	49	22	5.83921	2.72795	1.7824	0.875159	1.0262	0.0218524	0.458506	-
NONMMUT066287.2	8:80880155-80881755	1058	0	7	0	1.14114	0	0.366091	Inf	0.0245793	0.458506	-
NONMMUT066422.2	8:84893337-84900163	497	9	1	3.00156	0.347293	0.916215	0.111415	3.03974	0.0243739	0.458506	-
NONMMUT068254.2	9:20608643-20611520	2878	0	8	0	0.479476	0	0.153821	Inf	0.0245793	0.458506	-
NONMMUT068348.2	9:22435898-22436449	552	0	8	0	2.49987	0	0.801988	Inf	0.0245793	0.458506	-
NONMMUT068575.2	9:35200047-35201913	1817	7	0	0.63858	0	0.194924	0	Inf	0.0245793	0.458506	-
NONMMUT068809.2	9:43928513-43946713	16477	7	0	0.0704193	0	0.0214952	0	Inf	0.0245793	0.458506	-
NONMMUT069433.2	9:61057064-61059149	1440	0	7	0	0.838421	0	0.268975	Inf	0.0245793	0.458506	-
NONMMUT071454.2	9:121869904-121870869	575	7	0	2.01791	0	0.615959	0	Inf	0.0245793	0.458506	-
NONMMUT072932.2	X:75726603-75728753	2151	15	50	1.15596	4.00939	0.352851	1.28626	-1.86605	0.0237596	0.458506	-
NONMMUT072946.2	X:75987178-75987615	438	4	22	1.5136	8.66343	0.46202	2.77933	-2.58871	0.0228409	0.458506	-
NONMMUT073196.2	X:94441000-94447718	4312	0	8	0	0.320021	0	0.102666	Inf	0.0245793	0.458506	-
NONMMUT074392.2	X:152297306-152327488	1846	0	7	0	0.654023	0	0.209818	Inf	0.0245793	0.458506	-
NONMMUT075225.1	1:34481059-34489828	1116	72	35	10.6944	5.40944	3.26443	1.73541	0.911553	0.0228061	0.458506	-
NONMMUT075249.1	1:36132042-36136394	2061	64	31	5.14741	2.59443	1.57122	0.832323	0.916675	0.0241979	0.458506	-
NONMMUT075817.1	1:80445901-80479813	2635	7	0	0.440341	0	0.134412	0	Inf	0.0245793	0.458506	-
NONMMUT077310.1	1:9527317-9528941	1625	7	0	0.71403	0	0.217955	0	Inf	0.0245793	0.458506	-
NONMMUT077956.1	1:66975432-66979027	3596	0	7	0	0.335741	0	0.10771	Inf	0.0245793	0.458506	-
NONMMUT078163.1	1:86434448-86437362	2915	7	0	0.398044	0	0.121501	0	Inf	0.0245793	0.458506	-
NONMMUT078426.1	1:111822524-111824269	1746	0	7	0	0.691481	0	0.221835	Inf	0.0245793	0.458506	-
NONMMUT082248.1	10:79508541-79512499	3959	0	7	0	0.304957	0	0.0978338	Inf	0.0245793	0.458506	-
NONMMUT082275.1	10:82204696-82209328	4552	0	8	0	0.303148	0	0.0972534	Inf	0.0245793	0.458506	-
NONMMUT082457.1	10:95442168-95461213	3766	7	0	0.308099	0	0.0940458	0	Inf	0.0245793	0.458506	-
NONMMUT082606.1	10:110060274-110065796	5523	0	8	0	0.249852	0	0.0801553	Inf	0.0245793	0.458506	-
NONMMUT084908.1	11:20455158-20456052	425	7	0	2.73012	0	0.833356	0	Inf	0.0245793	0.458506	-
NONMMUT085292.1	11:59396109-59397966	1858	0	7	0	0.649799	0	0.208463	Inf	0.0245793	0.458506	-
NONMMUT087649.1	12:106091303-106093194	1892	7	0	0.613266	0	0.187197	0	Inf	0.0245793	0.458506	-
NONMMUT088617.1	12:75801668-75811723	10056	1	11	0.0164941	0.188688	0.00503476	0.0605331	-3.58773	0.0243739	0.458506	-
NONMMUT088621.1	12:76376911-76403655	2421	0	7	0	0.498689	0	0.159985	Inf	0.0245793	0.458506	-
NONMMUT090058.1	13:62015925-62018477	2553	7	0	0.454485	0	0.138729	0	Inf	0.0245793	0.458506	-
NONMMUT090164.1	13:67278596-67281289	603	7	0	1.92421	0	0.587357	0	Inf	0.0245793	0.458506	-
NONMMUT095800.1	15:44646343-44647805	1463	7	0	0.793096	0	0.242089	0	Inf	0.0245793	0.458506	-
NONMMUT097786.1	16:3773478-3774370	893	7	0	1.29933	0	0.396614	0	Inf	0.0245793	0.458506	-
NONMMUT098370.1	16:40035535-40040231	4697	13	43	0.4588	1.57906	0.140047	0.506582	-1.85489	0.0222696	0.458506	-
NONMMUT098461.1	16:40562476-40564739	2264	0	7	0	0.533271	0	0.17108	Inf	0.0245793	0.458506	-
NONMMUT098563.1	16:40992989-40995979	2991	0	7	0	0.403653	0	0.129497	Inf	0.0245793	0.458506	-
NONMMUT099736.1	16:44716083-44716950	868	7	0	1.33675	0	0.408037	0	Inf	0.0245793	0.458506	-
NONMMUT100623.1	17:13036924-13038207	1284	0	8	0	1.07471	0	0.34478	Inf	0.0245793	0.458506	-
NONMMUT100777.1	17:22395843-22396989	1147	0	7	0	1.05259	0	0.337684	Inf	0.0245793	0.458506	-
NONMMUT101411.1	17:70967886-70969805	1467	0	8	0	0.940648	0	0.301771	Inf	0.0245793	0.458506	-
NONMMUT101558.1	17:87146856-87147870	1015	0	7	0	1.18948	0	0.3816	Inf	0.0245793	0.458506	-
NONMMUT102174.1	17:47938943-47940185	1243	0	7	0	0.9713	0	0.311604	Inf	0.0245793	0.458506	-
NONMMUT102525.1	17:79603395-79604478	1084	0	7	0	1.11377	0	0.35731	Inf	0.0245793	0.458506	-
NONMMUT103314.1	18:35823691-35824795	1105	0	8	0	1.24881	0	0.400631	Inf	0.0245793	0.458506	-
NONMMUT104218.1	18:24441680-24444280	2601	0	7	0	0.464178	0	0.148914	Inf	0.0245793	0.458506	-
NONMMUT104331.1	18:35584310-35604905	2155	7	0	0.538422	0	0.164351	0	Inf	0.0245793	0.458506	-
NONMMUT105511.1	19:40776610-40777529	920	0	8	0	1.49992	0	0.481193	Inf	0.0245793	0.458506	-
NONMMUT106409.1	19:57403650-57423504	890	0	7	0	1.35655	0	0.435196	Inf	0.0245793	0.458506	-
NONMMUT107659.1	2:107374335-107375299	965	0	7	0	1.25112	0	0.401372	Inf	0.0245793	0.458506	-
NONMMUT109921.1	2:150554900-150565203	5505	0	7	0	0.219315	0	0.0703586	Inf	0.0245793	0.458506	-
NONMMUT111675.1	3:96342183-96342802	620	7	0	1.87145	0	0.571252	0	Inf	0.0245793	0.458506	-
NONMMUT112943.1	3:24807365-24812300	4936	7	0	0.235069	0	0.0717537	0	Inf	0.0245793	0.458506	-
NONMMUT113781.1	3:105821772-105825248	378	7	0	3.06957	0	0.936975	0	Inf	0.0245793	0.458506	-
NONMMUT113786.1	3:106731629-106732301	673	0	7	0	1.79395	0	0.575519	Inf	0.0245793	0.458506	-
NONMMUT115399.1	4:107203712-107205246	329	0	7	0	3.66968	0	1.17728	Inf	0.0245793	0.458506	-
NONMMUT115434.1	4:109118053-109118934	570	0	7	0	2.11812	0	0.679516	Inf	0.0245793	0.458506	-
NONMMUT115564.1	4:125147845-125185983	2641	0	7	0	0.457147	0	0.146658	Inf	0.0245793	0.458506	-
NONMMUT116584.1	4:43504429-43508748	1082	0	8	0	1.27535	0	0.409147	Inf	0.0245793	0.458506	-
NONMMUT117254.1	4:124522735-124532846	9633	7	0	0.12045	0	0.036767	0	Inf	0.0245793	0.458506	-
NONMMUT120153.1	5:30051318-30052890	1573	20	7	2.10762	0.767531	0.643342	0.246233	1.38556	0.0246162	0.458506	-
NONMMUT120154.1	5:30221735-30222733	999	0	7	0	1.20853	0	0.387712	Inf	0.0245793	0.458506	-
NONMMUT120205.1	5:33982231-33983117	641	0	8	0	2.15278	0	0.690636	Inf	0.0245793	0.458506	-
NONMMUT120700.1	5:75833845-75835450	1502	7	0	0.772503	0	0.235803	0	Inf	0.0245793	0.458506	-
NONMMUT122460.1	6:72162756-72167792	578	0	7	0	2.0888	0	0.670111	Inf	0.0245793	0.458506	-
NONMMUT123212.1	6:140707973-140708813	841	0	7	0	1.43558	0	0.460552	Inf	0.0245793	0.458506	-
NONMMUT123316.1	6:145886203-145888168	1966	7	0	0.590183	0	0.180151	0	Inf	0.0245793	0.458506	-
NONMMUT123657.1	6:39299667-39304060	4283	0	7	0	0.281888	0	0.0904329	Inf	0.0245793	0.458506	-
NONMMUT125510.1	7:81523539-81531480	840	0	8	0	1.64277	0	0.527021	Inf	0.0245793	0.458506	-
NONMMUT125533.1	7:83659576-83668024	1052	0	8	0	1.31172	0	0.420815	Inf	0.0245793	0.458506	-
NONMMUT127953.1	7:145182992-145187293	1881	0	8	0	0.733616	0	0.235352	Inf	0.0245793	0.458506	-
NONMMUT130657.1	8:48830148-48831422	1275	0	8	0	1.0823	0	0.347214	Inf	0.0245793	0.458506	-
NONMMUT132707.1	9:63093365-63108219	5319	0	7	0	0.226984	0	0.072819	Inf	0.0245793	0.458506	-
NONMMUT133103.1	9:89517537-89518629	1093	0	7	0	1.1046	0	0.354368	Inf	0.0245793	0.458506	-
NONMMUT134058.1	9:32026651-32027934	1284	0	8	0	1.07471	0	0.34478	Inf	0.0245793	0.458506	-
NONMMUT134930.1	9:83102382-83103430	1049	0	7	0	1.15093	0	0.369232	Inf	0.0245793	0.458506	-
NONMMUT135561.1	9:118460675-118463051	2377	0	7	0	0.50792	0	0.162947	Inf	0.0245793	0.458506	-
NONMMUT136271.1	X:101522070-101525689	3620	7	0	0.320525	0	0.0978388	0	Inf	0.0245793	0.458506	-
NONMMUT136859.1	X:38524315-38525813	1499	0	7	0	0.805421	0	0.258388	Inf	0.0245793	0.458506	-
ENSMUST00000174464	17:34950238-34951244	785	94	48	19.849	10.5469	6.05883	3.38355	0.840501	0.0247663	0.46105	-
NONMMUT051312.2	5:16371081-16374504	3424	18	56	0.871439	2.82103	0.266003	0.905019	-1.76651	0.0248758	0.462832	-
ENSMUST00000162566	9:35117414-35123640	631	3	16	0.788182	4.37379	0.240589	1.40316	-2.54404	0.0251375	0.464885	-
ENSMUST00000206292	7:122096083-122098911	2829	3	16	0.175802	0.975561	0.0536627	0.312971	-2.54404	0.0251375	0.464885	-
NONMMUT021920.2	14:93738460-93740846	2387	11	38	0.763827	2.74589	0.233155	0.880914	-1.91771	0.025132	0.464885	-
NONMMUT026034.2	16:24502168-24508505	6338	463	260	12.1091	7.0757	3.69626	2.26997	0.703395	0.0251262	0.464885	-
NONMMUT050875.2	4:154274778-154275713	936	14	3	2.47927	0.552897	0.756787	0.177376	2.09308	0.0251375	0.464885	-
NONMMUT065868.2	8:68096212-68097693	1482	3	16	0.335589	1.86225	0.102437	0.597433	-2.54404	0.0251375	0.464885	-
NONMMUT074399.2	X:152317513-152319998	2486	32	13	2.13371	0.901991	0.651306	0.289369	1.17043	0.025132	0.464885	-
NONMMUT089374.1	13:21818742-21826820	2471	14	3	0.939133	0.209434	0.286666	0.0671889	2.09308	0.0251375	0.464885	-
NONMMUT125581.1	7:90067944-90069100	1157	3	16	0.429856	2.38536	0.131212	0.765251	-2.54404	0.0251375	0.464885	-
NONMMUT136383.1	X:135902302-135905305	3004	14	3	0.772503	0.172274	0.235803	0.0552675	2.09308	0.0251375	0.464885	-
NONMMUT137546.1	X:150380129-150386581	6453	14	3	0.359615	0.0801971	0.109771	0.0257281	2.09308	0.0251375	0.464885	-
NONMMUT013852.2	12:32113669-32123702	2620	162	87	10.2494	5.72749	3.12859	1.83745	0.767814	0.0251696	0.465225	-
NONMMUT008609.2	11:11959612-11963545	3934	31	88	1.30619	3.85832	0.398708	1.23779	-1.63437	0.0253304	0.467685	-
NONMMUT017609.2	13:54499705-54500089	385	1266	724	545.076	324.36	166.382	104.059	0.677106	0.0253263	0.467685	-
NONMMUT059318.2	6:141300915-141302419	1505	12	40	1.32167	4.58429	0.403436	1.47069	-1.86608	0.0257259	0.474727	-
NONMMUT014060.2	12:41780017-41784015	3999	34	94	1.40932	4.05443	0.43019	1.30071	-1.59625	0.0257733	0.475084	-
NONMMUT069620.2	9:65688458-65690300	1655	80	40	8.01262	4.16879	2.44582	1.3374	0.87089	0.0257733	0.475084	-
NONMMUT054413.2	5:123140328-123140974	647	35	97	8.96715	25.8591	2.73719	8.29591	-1.59971	0.0259068	0.477024	-
NONMMUT102885.1	18:11015205-11018752	3548	35	97	1.63522	4.71558	0.499143	1.51281	-1.59971	0.0259068	0.477024	-
NONMMUT035459.2	2:5058089-5060058	1970	55	26	4.62781	2.2765	1.41262	0.730326	0.951759	0.025977	0.478056	-
NONMMUT050025.2	4:134922116-134923421	1306	22	8	2.79231	1.05661	0.852342	0.338972	1.33027	0.0260458	0.478541	-
NONMMUT079065.1	1:154850912-154852130	1219	6	26	0.815985	3.679	0.249076	1.18026	-2.24445	0.0260458	0.478541	-
NONMMUT086511.1	12:21564256-21568291	4036	36	99	1.47853	4.23094	0.451316	1.35733	-1.58857	0.026034	0.478541	-
ENSMUST00000132226	11:59506668-59510155	3184	36	15	1.87417	0.812581	0.572083	0.260685	1.13392	0.0262456	0.481687	-
NONMMUT037493.2	2:60446766-60450248	3483	13	42	0.618715	2.07989	0.18886	0.667253	-1.82091	0.0262456	0.481687	-
NONMMUT016686.2	13:24018174-24020811	2638	24	69	1.50805	4.51159	0.460326	1.44737	-1.6527	0.0264098	0.484438	-
NONMMUT017649.2	13:55184771-55186647	1877	1261	725	111.361	66.6228	33.9926	21.3734	0.669407	0.0265095	0.486002	-
NONMMUT113865.1	3:115697388-115698380	993	25	71	4.17332	12.3328	1.27389	3.9565	-1.63499	0.0266033	0.487459	-
NONMMUT014988.2	12:83911351-83912647	1297	14	44	1.7892	5.85132	0.546147	1.87717	-1.7812	0.0267025	0.489011	-
NONMMUT038257.2	2:84505440-84510363	1829	65	32	5.89088	3.01773	1.79817	0.968121	0.893267	0.0269516	0.493304	-
ENSMUST00000192052	1:193259616-193261837	2222	65	169	4.84897	13.1188	1.48013	4.20866	-1.50764	0.0269753	0.493471	-
NONMMUT022912.2	15:25377793-25379779	1987	40	18	3.33697	1.56254	1.0186	0.501281	1.02289	0.0271059	0.495593	-
ENSMUST00000198509	3:123507555-123508330	776	198	109	42.2949	24.228	12.9103	7.77261	0.732056	0.0271334	0.495827	-
ENSMUST00000182748	16:77329328-77558428	3151	7	28	0.368232	1.53272	0.112401	0.491715	-2.12916	0.0272056	0.496073	-
NONMMUT024281.2	15:80937112-80941080	3969	106	56	4.42702	2.43366	1.35133	0.780747	0.791453	0.0271939	0.496073	-
NONMMUT053621.2	5:108071454-108073092	1639	200	110	20.2272	11.5761	6.17426	3.71374	0.733392	0.0271686	0.496073	-
NONMMUT074574.2	X:162114468-162118381	3914	7	28	0.296448	1.23393	0.0904896	0.395859	-2.12916	0.0272056	0.496073	-
NONMMUT054079.2	5:115646275-115647156	882	884	508	166.138	99.3448	50.7128	31.871	0.670109	0.0273471	0.498384	-
NONMMUT118172.1	5:31559217-31561528	2312	42	19	3.01127	1.41742	0.919176	0.454724	1.01535	0.0274635	0.500236	-
NONMMUT045299.2	3:131121166-131123598	2433	76	195	5.17794	13.8242	1.58054	4.43497	-1.4885	0.0275274	0.501129	-
ENSMUST00000154682	2:29250910-29253006	1739	43	20	4.09871	1.98371	1.25111	0.636398	0.975213	0.0277817	0.505487	-
NONMMUT089285.1	13:12767358-12770698	3341	58	151	2.87762	7.79562	0.878381	2.50092	-1.50954	0.0279273	0.507862	-
NONMMUT026040.2	16:24773170-24774325	1156	79	41	11.3281	6.11761	3.45785	1.9626	0.81711	0.027969	0.508347	-
ENSMUST00000095903	12:3405310-3426740	1923	199	110	17.1537	9.86647	5.23608	3.16528	0.726156	0.0281217	0.508747	-
ENSMUST00000139334	16:4034371-4037847	809	26	10	5.32722	2.13206	1.62611	0.68399	1.24938	0.028153	0.508747	-
ENSMUST00000201872	5:65859317-65860019	703	16	5	3.77251	1.22677	1.15154	0.393562	1.54891	0.0281243	0.508747	-
NONMMUT000894.2	1:52656311-52657560	1250	16	5	2.12166	0.689935	0.647628	0.221339	1.54891	0.0281243	0.508747	-
NONMMUT026667.2	16:42896674-42897421	748	16	5	3.54556	1.15297	1.08227	0.369885	1.54891	0.0281243	0.508747	-
NONMMUT034412.2	19:30564489-30565789	1301	8	30	1.01934	3.97734	0.31115	1.27597	-2.03592	0.028153	0.508747	-
NONMMUT035455.2	2:4994950-4998138	3189	83	43	4.31428	2.32576	1.31691	0.746132	0.819659	0.0281567	0.508747	-
NONMMUT073765.2	X:120440582-120444580	3999	8	30	0.331624	1.29395	0.101227	0.415115	-2.03592	0.028153	0.508747	-
NONMMUT091394.1	13:51389792-51392610	2819	16	5	0.940786	0.305931	0.287171	0.0981461	1.54891	0.0281243	0.508747	-
NONMMUT104672.1	18:60767868-60768878	1011	16	5	2.62322	0.853036	0.800727	0.273664	1.54891	0.0281243	0.508747	-
NONMMUT131921.1	9:3393157-3395322	2166	26	10	1.98971	0.796324	0.607351	0.25547	1.24938	0.028153	0.508747	-
NONMMUT016379.2	13:12823217-12826378	3162	99	250	5.18985	13.6372	1.58418	4.37498	-1.46554	0.0283017	0.511094	-
NONMMUT113863.1	3:115692706-115694520	1815	18	55	1.64397	5.22678	0.501815	1.67681	-1.74049	0.0283203	0.511157	-
NONMMUT005897.2	10:63270090-63270868	779	40	109	8.51164	24.1347	2.59814	7.74268	-1.57535	0.0285474	0.514981	-
ENSMUST00000200349	3:131136785-131139042	2258	41	111	3.00982	8.47911	0.918736	2.72019	-1.56599	0.0286145	0.515915	-
NONMMUT044797.2	3:108684869-108686679	1811	58	29	5.30874	2.76196	1.62047	0.886068	0.870922	0.0294028	0.529847	-
NONMMUT037231.2	2:50831241-50833992	2752	25	70	1.50585	4.38731	0.459655	1.4075	-1.61451	0.0295301	0.531857	-
ENSMUST00000124897	7:18993553-19001222	560	30	12	8.88022	3.69597	2.71065	1.18571	1.19289	0.0295766	0.532411	-
ENSMUST00000164330	3:106482013-106483437	1425	64	32	7.44478	3.87328	2.27249	1.24259	0.87092	0.0297531	0.535141	-
NONMMUT021868.2	14:86704562-86707185	2624	151	83	9.53887	5.45588	2.9117	1.75031	0.734253	0.0297599	0.535141	-
NONMMUT113866.1	3:115699013-115699987	975	28	79	4.76046	13.9758	1.45311	4.4836	-1.62551	0.0299408	0.538106	-
ENSMUST00000068704	16:77500216-77598531	2858	4	20	0.231965	1.20702	0.0708064	0.387227	-2.45123	0.030333	0.539985	-
ENSMUST00000181708	13:3478243-3488058	4769	18	6	0.625667	0.217032	0.190982	0.0696262	1.45574	0.030333	0.539985	-
ENSMUST00000185737	19:11362278-11363890	568	4	21	1.16718	6.37725	0.356276	2.0459	-2.52167	0.030333	0.539985	-
ENSMUST00000198041	3:94413401-94418286	4886	4	20	0.135685	0.706033	0.0414172	0.226503	-2.45123	0.030333	0.539985	-
NONMMUT005529.2	10:47452985-47455800	2778	11	37	0.656319	2.29728	0.200339	0.736993	-1.87921	0.0301127	0.539985	-
NONMMUT012862.2	11:116806579-116807280	702	4	20	0.944382	4.91407	0.288269	1.57649	-2.45123	0.030333	0.539985	-
NONMMUT014829.2	12:80476082-80481167	947	4	20	0.700059	3.64274	0.21369	1.16863	-2.45123	0.030333	0.539985	-
NONMMUT020298.2	14:32686558-32689247	2690	18	6	1.10922	0.384767	0.338585	0.123438	1.45574	0.030333	0.539985	-
NONMMUT023424.2	15:48725107-48727607	2501	4	20	0.265076	1.37932	0.0809135	0.442501	-2.45123	0.030333	0.539985	-
NONMMUT027218.2	16:72777256-72779348	2093	4	20	0.316749	1.6482	0.0966864	0.52876	-2.45123	0.030333	0.539985	-
NONMMUT046276.2	4:14800246-14801259	1014	4	20	0.653803	3.40205	0.199571	1.09142	-2.45123	0.030333	0.539985	-
NONMMUT061968.2	7:68180509-68182450	1942	4	20	0.341378	1.77635	0.104204	0.569874	-2.45123	0.030333	0.539985	-
NONMMUT069598.2	9:65195902-65196685	784	18	6	3.80587	1.32018	1.16173	0.42353	1.45574	0.030333	0.539985	-
NONMMUT077411.1	1:17676028-17727647	8345	11	37	0.218485	0.76475	0.0666915	0.245341	-1.87921	0.0301127	0.539985	-
NONMMUT098400.1	16:40109367-40110760	1394	18	6	2.14046	0.742485	0.653367	0.238198	1.45574	0.030333	0.539985	-
NONMMUT109487.1	2:105941363-105949694	1735	4	21	0.382107	2.08777	0.116637	0.66978	-2.52167	0.030333	0.539985	-
NONMMUT118511.1	5:64500171-64502002	1832	4	21	0.361876	1.97723	0.110461	0.634317	-2.52167	0.030333	0.539985	-
NONMMUT121065.1	5:109901296-109901938	643	18	6	4.64044	1.60968	1.41648	0.516403	1.45574	0.030333	0.539985	-
NONMMUT065264.2	8:36136231-36138948	2718	88	46	5.36683	2.9192	1.6382	0.936512	0.806745	0.0305789	0.544076	-
NONMMUT016130.2	12:116415560-116418367	2808	91	48	5.37193	2.94846	1.63976	0.9459	0.793725	0.0306497	0.544981	-
NONMMUT132025.1	9:13582978-13593325	10348	205	498	3.28384	8.30086	1.00238	2.66301	-1.40963	0.0306621	0.544981	-
ENSMUST00000131190	2:6255946-6257266	1171	11	2	1.55701	0.294541	0.47527	0.094492	2.33048	0.0311164	0.546161	-
ENSMUST00000151921	10:39621414-39732006	1660	2	13	0.199686	1.35081	0.0609532	0.433356	-2.82978	0.0311164	0.546161	-
ENSMUST00000153686	7:126800790-126809108	799	11	2	2.28192	0.431674	0.696547	0.138486	2.33048	0.0311164	0.546161	-
ENSMUST00000189590	1:133256541-133258672	847	2	13	0.391355	2.6474	0.11946	0.849317	-2.82978	0.0311164	0.546161	-
ENSMUST00000194503	1:170981944-170986466	1163	2	13	0.28502	1.92807	0.0870011	0.618548	-2.82978	0.0311164	0.546161	-
ENSMUST00000204974	X:50559660-50591959	3850	2	13	0.0860982	0.582429	0.0262811	0.18685	-2.82978	0.0311164	0.546161	-
NONMMUT003545.2	1:164450589-164451671	1083	13	41	1.98983	6.52997	0.607387	2.09489	-1.78619	0.0309368	0.546161	-
NONMMUT007095.2	10:99456583-99460265	350	2	13	0.94708	6.40671	0.289092	2.05535	-2.82978	0.0311164	0.546161	-
NONMMUT015372.2	12:99829953-99832219	2267	11	2	0.804259	0.152143	0.245497	0.0488091	2.33048	0.0311164	0.546161	-
NONMMUT019716.2	14:15797780-15911211	606	2	13	0.546993	3.70025	0.166967	1.18708	-2.82978	0.0311164	0.546161	-
NONMMUT021332.2	14:65763206-65765489	2284	2	13	0.14513	0.981764	0.0443005	0.314961	-2.82978	0.0311164	0.546161	-
NONMMUT025046.2	15:100575320-100577857	2538	35	15	2.28595	1.01941	0.697777	0.327038	1.09331	0.0309368	0.546161	-
NONMMUT032926.2	18:70530685-70532225	1541	2	13	0.215106	1.45513	0.0656601	0.466821	-2.82978	0.0311164	0.546161	-
NONMMUT039123.2	2:112468423-112472155	3733	11	2	0.488416	0.0923941	0.149087	0.0296411	2.33048	0.0311164	0.546161	-
NONMMUT058496.2	6:115804258-115804878	621	2	13	0.533781	3.61087	0.162934	1.15841	-2.82978	0.0311164	0.546161	-
NONMMUT062775.2	7:96282369-96284748	2380	2	13	0.139276	0.942164	0.0425136	0.302257	-2.82978	0.0311164	0.546161	-
NONMMUT065362.2	8:40385406-40386302	897	35	15	6.46795	2.88434	1.97431	0.925331	1.09331	0.0309368	0.546161	-
NONMMUT067224.2	8:111522313-111530359	294	11	2	6.20155	1.17315	1.893	0.376361	2.33048	0.0311164	0.546161	-
NONMMUT069797.2	9:68805409-68809467	4059	13	41	0.530915	1.74229	0.16206	0.558947	-1.78619	0.0309368	0.546161	-
NONMMUT070044.2	9:75070390-75071154	765	11	2	2.38334	0.450859	0.727505	0.144641	2.33048	0.0311164	0.546161	-
NONMMUT084372.1	11:101642099-101645549	3451	11	2	0.528327	0.0999442	0.161269	0.0320632	2.33048	0.0311164	0.546161	-
NONMMUT093203.1	14:69728512-69767114	4233	2	13	0.0783081	0.529731	0.0239032	0.169944	-2.82978	0.0311164	0.546161	-
NONMMUT116977.1	4:95467548-95487395	679	2	13	0.488186	3.30243	0.149017	1.05946	-2.82978	0.0311164	0.546161	-
NONMMUT120799.1	5:92139030-92140935	390	1612	946	685.149	418.385	209.139	134.223	0.639833	0.0307852	0.546161	-
NONMMUT047905.2	4:83454462-83455845	1384	523	304	62.6398	37.8867	19.1205	12.1545	0.653632	0.0311479	0.54643	-
NONMMUT045300.2	3:131123910-131140844	3615	89	223	4.08103	10.6401	1.24572	3.41346	-1.45426	0.0311806	0.54672	-
NONMMUT056318.2	6:34746715-34747880	1166	14	43	1.99022	6.36095	0.607507	2.04066	-1.74807	0.0312536	0.547433	-
NONMMUT063549.2	7:123370123-123373350	3228	37	17	1.90001	0.908353	0.579969	0.29141	0.992926	0.0312536	0.547433	-
NONMMUT058727.2	6:122456904-122457374	471	931	546	327.652	199.95	100.015	64.1463	0.640771	0.0317987	0.556692	-
NONMMUT046611.2	4:32964888-32965232	345	549	320	263.777	159.986	80.5169	51.3253	0.649622	0.0319374	0.558599	-
NONMMUT057650.2	6:83795028-83796993	1966	16	50	1.34897	4.38667	0.411768	1.40729	-1.77302	0.0319407	0.558599	-
NONMMUT006754.2	10:89409391-89412913	3523	272	156	12.798	7.63769	3.90653	2.45026	0.672954	0.0319919	0.558916	-
NONMMUT032621.2	18:62182538-62184570	2033	5	23	0.407684	1.9514	0.124444	0.62603	-2.33074	0.031979	0.558916	-
NONMMUT004015.2	1:180125339-180128649	3311	18	54	0.90118	2.81305	0.275081	0.902458	-1.714	0.0322437	0.562733	-
NONMMUT034333.2	19:28661492-28662848	1357	18	54	2.19883	6.86367	0.671182	2.20194	-1.714	0.0322437	0.562733	-
NONMMUT048855.2	4:116616647-116619399	2753	48	23	2.89011	1.44104	0.882195	0.462303	0.93226	0.0323623	0.564512	-
NONMMUT068681.2	9:40363217-40366902	3686	20	58	0.899426	2.71409	0.274546	0.87071	-1.66514	0.0324633	0.565981	-
ENSMUST00000174173	17:34951446-34952468	635	52	25	13.5743	6.7907	4.1435	2.17853	0.927493	0.0325492	0.566892	-
NONMMUT072385.2	X:50563120-50635258	5752	21	61	0.605163	1.82921	0.184723	0.586832	-1.66758	0.0325492	0.566892	-
NONMMUT046799.2	4:40912741-40913085	345	131	72	62.9412	35.9964	19.2125	11.5481	0.734396	0.0326501	0.568358	-
NONMMUT048772.2	4:115017351-115021404	2488	57	28	3.79763	1.94116	1.15921	0.622746	0.896427	0.0327358	0.569557	-
NONMMUT050802.2	4:152325726-152334082	2353	63	32	4.43814	2.3457	1.35472	0.752526	0.848185	0.0328463	0.571184	-
NONMMUT047859.2	4:82290178-82292621	2444	42	111	2.84863	7.83381	0.869532	2.51317	-1.5312	0.0328889	0.57163	-
ENSMUST00000175674	14:67673177-67675106	1930	72	37	6.18392	3.30665	1.88762	1.06081	0.831397	0.0329276	0.57201	-
NONMMUT012702.2	11:115394635-115396127	1493	6	25	0.666233	2.88821	0.203365	0.92657	-2.18783	0.0332142	0.575508	-
NONMMUT025477.2	16:10852519-10853741	1223	21	8	2.8462	1.12832	0.868789	0.361977	1.26311	0.0332142	0.575508	-
NONMMUT051479.2	5:23493260-23494507	1248	21	8	2.78918	1.10571	0.851386	0.354726	1.26311	0.0332142	0.575508	-
NONMMUT081018.1	10:116279285-116284212	614	6	25	1.62001	7.02296	0.494501	2.25304	-2.18783	0.0332142	0.575508	-
NONMMUT103523.1	18:53966789-53972932	6144	6	25	0.161895	0.701838	0.0494179	0.225158	-2.18783	0.0332142	0.575508	-
NONMMUT054495.2	5:124460759-124462273	1515	283	163	30.9641	18.5577	9.45165	5.95352	0.666823	0.0335215	0.580536	-
ENSMUST00000180638	1:169969409-169972396	1135	23	9	3.35914	1.36761	1.02536	0.438744	1.22469	0.0341457	0.589834	-
ENSMUST00000180876	12:109646162-109655009	8089	7	27	0.143442	0.57572	0.0437849	0.184698	-2.07666	0.0341457	0.589834	-
NONMMUT034057.2	19:17777173-17780394	3222	7	27	0.360118	1.44538	0.109924	0.463693	-2.07666	0.0341457	0.589834	-
NONMMUT057333.2	6:69516339-69516620	282	7	27	4.11454	16.5142	1.25594	5.29794	-2.07666	0.0341457	0.589834	-
NONMMUT065352.2	8:39954861-39962559	4681	7	27	0.247874	0.994873	0.0756625	0.319167	-2.07666	0.0341457	0.589834	-
ENSMUST00000173070	17:34950241-34952471	434	25	10	9.54863	3.97428	2.91468	1.27499	1.19285	0.0348503	0.600164	-
ENSMUST00000182742	1:9942025-9944117	400	25	10	10.3603	4.3121	3.16243	1.38337	1.19285	0.0348503	0.600164	-
NONMMUT014862.2	12:80942652-80945399	1142	25	10	3.62881	1.51037	1.10768	0.484543	1.19285	0.0348503	0.600164	-
NONMMUT018487.2	13:83524949-83526808	1860	25	10	2.22801	0.927332	0.680092	0.297499	1.19285	0.0348503	0.600164	-
NONMMUT098453.1	16:40417043-40419432	2390	8	29	0.55488	2.09285	0.169375	0.67141	-1.98697	0.0348503	0.600164	-
NONMMUT132262.1	9:32067298-32070519	3222	8	29	0.411597	1.55242	0.125638	0.498035	-1.98697	0.0348503	0.600164	-
NONMMUT036150.2	2:24959466-24960967	1502	222	128	24.5001	14.6991	7.47854	4.71563	0.665308	0.0351968	0.605822	-
ENSMUST00000163068	1:85266698-85277814	2741	9	31	0.544246	1.95079	0.166129	0.625836	-1.91348	0.0353833	0.607084	-
ENSMUST00000198455	5:143329308-143330950	1643	3	15	0.302704	1.57472	0.0923992	0.505187	-2.45086	0.0355216	0.607084	-
NONMMUT000162.2	1:11289277-11299594	1931	89	48	7.64004	4.28756	2.33209	1.3755	0.761668	0.0353299	0.607084	-
NONMMUT004101.2	1:181899873-181901884	2012	3	15	0.247188	1.28591	0.0754532	0.412536	-2.45086	0.0355216	0.607084	-
NONMMUT009107.2	11:30754572-30754961	390	13	3	5.5256	1.32695	1.68667	0.425702	1.98626	0.0355216	0.607084	-
NONMMUT010882.2	11:78177257-78179155	1899	13	3	1.1348	0.272518	0.346393	0.0874269	1.98626	0.0355216	0.607084	-
NONMMUT024018.2	15:76356976-76359330	1002	27	11	4.46665	1.89366	1.36343	0.607506	1.16627	0.0353833	0.607084	-
NONMMUT026519.2	16:37791709-37794542	2834	3	15	0.175492	0.912935	0.053568	0.29288	-2.45086	0.0355216	0.607084	-
NONMMUT039790.2	2:129178148-129180673	1006	13	3	2.14213	0.514425	0.653877	0.165033	1.98626	0.0355216	0.607084	-
NONMMUT052472.2	5:64839214-64865528	3267	9	31	0.45662	1.63671	0.139381	0.525074	-1.91348	0.0353833	0.607084	-
NONMMUT063095.2	7:105622817-105624704	1888	3	15	0.263423	1.37037	0.0804088	0.43963	-2.45086	0.0355216	0.607084	-
NONMMUT064025.2	7:135566857-135568126	1270	3	15	0.391609	2.03721	0.119537	0.65356	-2.45086	0.0355216	0.607084	-
NONMMUT069193.2	9:54611381-54614732	3352	3	15	0.148372	0.771855	0.0452899	0.24762	-2.45086	0.0355216	0.607084	-
NONMMUT113684.1	3:97274646-97275929	1284	3	15	0.387339	2.015	0.118234	0.646434	-2.45086	0.0355216	0.607084	-
NONMMUT096250.1	15:85684749-85687848	3100	36	94	1.92495	5.23021	0.587584	1.67791	-1.5138	0.0356218	0.608489	-
NONMMUT006753.2	10:89408874-89410119	1246	29	12	3.85799	1.66111	1.17764	0.532904	1.14395	0.0357853	0.610663	-
NONMMUT028495.2	17:21650622-21657129	1364	10	33	1.21528	4.17304	0.370959	1.33876	-1.85156	0.0357853	0.610663	-
MSTRG.38998.1	9:116197976-116201034	1562	30	81	3.18369	8.9445	0.971808	2.8695	-1.56205	0.0360013	0.613939	-
NONMMUT027902.2	16:97440163-97442935	2773	11	36	0.657503	2.23929	0.2007	0.718388	-1.83972	0.0360863	0.613939	-
NONMMUT046336.2	4:18122988-18125377	2320	11	36	0.785886	2.67653	0.239888	0.85866	-1.83972	0.0360863	0.613939	-
NONMMUT048911.2	4:117189944-117190891	948	31	13	5.4204	2.36535	1.65455	0.758831	1.12459	0.0360863	0.613939	-
NONMMUT068972.2	9:46913575-46927340	6982	347	818	8.23824	20.208	2.51469	6.48295	-1.36627	0.0360858	0.613939	-
NONMMUT069293.2	9:57545693-57547603	1911	11	36	0.954084	3.24937	0.29123	1.04243	-1.83972	0.0360863	0.613939	-
NONMMUT015446.2	12:101974316-101975711	1396	125	70	14.8426	8.6489	4.53064	2.77467	0.707401	0.0362376	0.616203	-
ENSMUST00000198244	5:30815620-30818477	2858	12	38	0.695983	2.29337	0.212446	0.735739	-1.7921	0.0363088	0.616794	-
NONMMUT006326.2	10:78185431-78186269	839	32	14	6.32229	2.87801	1.92985	0.923299	1.06362	0.0363088	0.616794	-
ENSMUST00000200021	17:39847113-39848035	923	56	29	10.057	5.41919	3.06987	1.73854	0.820303	0.0364467	0.618824	-
NONMMUT015901.2	12:110475316-110477151	727	36	16	8.2082	3.79623	2.50552	1.21787	1.04074	0.0365832	0.62083	-
NONMMUT005850.2	10:62198360-62201777	3418	16	49	0.775915	2.47267	0.236845	0.793261	-1.74385	0.0367235	0.621962	-
NONMMUT015418.2	12:101044135-101047080	2946	45	22	2.53204	1.28805	0.772894	0.41322	0.903362	0.0367114	0.621962	-
NONMMUT037468.2	2:60078812-60080350	1539	16	49	1.72325	5.49161	0.526014	1.76177	-1.74385	0.0367235	0.621962	-
NONMMUT131624.1	8:111128887-111145481	1537	19	55	2.04907	6.17216	0.62547	1.9801	-1.66256	0.0366856	0.621962	-
NONMMUT034280.2	19:26609147-26611797	2651	51	130	3.18892	8.45828	0.973404	2.71351	-1.47905	0.0368095	0.623106	-
NONMMUT105083.1	19:5435971-5436584	614	488	290	131.745	81.4663	40.2148	26.1353	0.621724	0.0373111	0.631281	-
NONMMUT026006.2	16:23989075-23992453	3379	96	52	4.70944	2.65436	1.43754	0.85155	0.755436	0.0375145	0.634405	-
[truncated: 31,790 more rows]
