# Supplementary material for: RNA sequencing analysis of altered expression of long noncoding RNAs associated with Schistosoma japonicum infection in the murine liver and spleen
Source: Parasit Vectors. 2020 Dec 1;13:601. doi: 10.1186/s13071-020-04457-9 (PMC7705434; doi:10.1186/s13071-020-04457-9)
Supplement: Supplementary file 7 — Additional file 7: Table S7. mRNA expression level in infected and control murine liver. [file 13071_2020_4457_MOESM7_ESM.xlsx]

## Sheet: S7.txt.tmp
	Table S7. mRNA expression level in the infected and control murine liver
Gene ID	Gene name	Description	Locus	Infected_Liver_count	Control_Liver_count	Infected_Liver_TPM	Control_Liver_TPM	Log2FC	Pvalue	Qvalue	Updown
ENSMUSG00000093485	Gm20708	predicted_gene_20708	11:117809668-117839904	23	1770	1.27016	108.271	-6.45744	1.55e-94	2.95e-90	DOWN
ENSMUSG00000064220	Hist2h2aa1	histone_cluster_2_H2aa1	3:96245497-96246082	1336	2	224.106	0.371661	9.19202	2.17e-91	2.07e-87	UP
ENSMUSG00000078922	Tgtp1	T_cell_specific_GTPase_1	11:48985327-48994172	11096	344	286.202	9.82827	4.82	2.34e-83	1.48e-79	UP
ENSMUSG00000029417	Cxcl9	chemokine_C_X_C_motif_ligand_9	5:92321347-92328079	6170	231	186.1	7.71764	4.54782	7.93e-74	3.78e-70	UP
ENSMUSG00000041481	Serpina3g	serine_or_cysteine_peptidase_inhibitor_clade_A_member_3G	12:104236245-104241939	3432	134	101.309	4.38146	4.48725	3.13e-68	1.2e-64	UP
ENSMUSG00000063388	BC023105	cDNA_sequence_BC023105	18:60441753-60442983	7640	398	612.06	35.318	4.07124	8.11e-64	2.58e-60	UP
ENSMUSG00000080738	Mup-ps22	major_urinary_protein_pseudogene_22	11:55123695-55123937	35	887	14.1583	397.443	-4.85499	2.53e-61	6.9e-58	DOWN
ENSMUSG00000026390	Marco	macrophage_receptor_with_collagenous_structure	1:120474538-120505024	3256	171	158.996	9.24931	4.05954	5.08e-59	1.21e-55	UP
ENSMUSG00000070392	Gm20634	predicted_gene_20634	3:96245554-96248509	55	1035	1.13081	23.5711	-4.42555	3.4e-58	7.21e-55	DOWN
ENSMUSG00000038252	Ncapd2	non_SMC_condensin_I_complex_subunit_D2	6:125168007-125191701	165	1951	1.81952	23.831	-3.75517	2.13e-53	4.06e-50	DOWN
ENSMUSG00000037411	Serpine1	serine_or_cysteine_peptidase_inhibitor_clade_E_member_1	5:137061504-137072268	594	12	10.0602	0.225113	5.4379	8.89e-52	1.54e-48	UP
ENSMUSG00000105096	Gbp10	guanylate_binding_protein_10	5:105215699-105239533	9514	742	221.037	19.0949	3.48907	9.11e-51	1.45e-47	UP
ENSMUSG00000040264	Gbp2b	guanylate_binding_protein_2b	3:142594847-142619179	3013	244	104.914	9.41101	3.43476	7.24e-46	1.06e-42	UP
ENSMUSG00000079362	Gbp6	guanylate_binding_protein_6	5:105214907-105293695	3330	280	75.9473	7.07355	3.38053	3.13e-45	4.27e-42	UP
ENSMUSG00000028270	Gbp2	guanylate_binding_protein_2	3:142620602-142638008	1968	170	68.3571	6.54064	3.34163	8.3e-42	1.05e-38	UP
ENSMUSG00000078853	Igtp	interferon_gamma_induced_GTPase	11:58199556-58207591	11325	1237	217.385	26.301	3.0031	2.55e-40	3.03e-37	UP
ENSMUSG00000079293	Clec7a	C_type_lectin_domain_family_7_member_a	6:129461591-129472779	1711	154	48.0812	4.79356	3.28235	8.8e-40	9.87e-37	UP
ENSMUSG00000078689	Mup6	major_urinary_protein_6	4:59964294-60007274	348	2324	28.0392	207.412	-2.93094	7.99e-38	8.46e-35	DOWN
ENSMUSG00000028268	Gbp3	guanylate_binding_protein_3	3:142560026-142573209	2397	254	38.8556	4.5607	3.04684	3.55e-37	3.57e-34	UP
ENSMUSG00000099519	Gm29253	predicted_gene_29253	1:75171731-75185146	41	462	0.770454	9.61645	-3.68568	4.86e-37	4.63e-34	DOWN
ENSMUSG00000034855	Cxcl10	chemokine_C_X_C_motif_ligand_10	5:92346638-92348889	550	34	11.3461	0.776918	3.82433	3.14e-36	2.85e-33	UP
ENSMUSG00000066363	Serpina3f	serine_or_cysteine_peptidase_inhibitor_clade_A_member_3F	12:104214544-104221129	586	39	17.9728	1.32493	3.71787	4.49e-36	3.89e-33	UP
ENSMUSG00000073421	H2-Ab1	histocompatibility_2_class_II_antigen_A_beta_1	17:34263209-34269418	4752	564	198.434	26.0874	2.88328	4.93e-36	4.09e-33	UP
ENSMUSG00000057465	Saa2	serum_amyloid_A_2	7:46751833-46754314	3467	409	558.688	73.0048	2.89202	2.1e-35	1.67e-32	UP
ENSMUSG00000031762	Mt2	metallothionein_2	8:94172618-94173567	523	34	92.4639	6.6583	3.75171	9.06e-35	6.91e-32	UP
ENSMUSG00000037649	H2-DMa	histocompatibility_2_class_II_locus_DMa	17:34135182-34139101	742	63	33.0931	3.11233	3.36651	3.39e-34	2.49e-31	UP
ENSMUSG00000078921	Tgtp2	T_cell_specific_GTPase_2	11:49057194-49064206	1640	183	50.6946	6.26588	2.97229	4.09e-34	2.89e-31	UP
ENSMUSG00000036594	H2-Aa	histocompatibility_2_class_II_antigen_A_alpha	17:34282744-34287827	4907	624	188.27	26.5193	2.78373	5.02e-34	3.42e-31	UP
ENSMUSG00000107023	Gm42715	predicted_gene_42715	7:127519584-127567054	48	446	0.345131	3.55215	-3.40744	1.62e-33	1.06e-30	DOWN
ENSMUSG00000079363	Gbp4	guanylate_binding_protein_4	5:105115767-105139586	3657	468	40.3861	5.72486	2.77459	3.11e-33	1.97e-30	UP
ENSMUSG00000104713	Gbp6	guanylate_binding_protein_6	5:105270702-105293698	1123	118	12.4354	1.44735	3.05901	3.44e-33	2.12e-30	UP
ENSMUSG00000068606	Gm4841	predicted_gene_4841	18:60268301-60273267	340	16	11.7764	0.613864	4.21788	1.22e-32	7.29e-30	UP
ENSMUSG00000035186	Ubd	ubiquitin_D	17:37193892-37196095	473	33	49.9409	3.85938	3.64982	2.34e-32	1.35e-29	UP
ENSMUSG00000026475	Rgs16	regulator_of_G_protein_signaling_16	1:153740349-153745468	2368	300	99.5169	13.9652	2.78914	2.86e-32	1.6e-29	UP
ENSMUSG00000027962	Vcam1	vascular_cell_adhesion_molecule_1	3:116109949-116129688	4330	585	44.0931	6.59859	2.69637	4.63e-32	2.52e-29	UP
ENSMUSG00000016496	Cd274	CD274_antigen	19:29367455-29388095	547	46	14.8451	1.38282	3.38035	3.01e-31	1.6e-28	UP
ENSMUSG00000036322	H2-Ea-ps	histocompatibility_2_class_II_antigen_E_alpha_pseudogene	17:34342933-34344643	3619	503	518.573	79.8365	2.65547	6.87e-31	3.54e-28	UP
ENSMUSG00000060586	H2-Eb1	histocompatibility_2_class_II_antigen_E_beta	17:34305877-34316199	4410	622	366.127	57.2	2.6343	7.06e-31	3.54e-28	UP
ENSMUSG00000022504	Ciita	class_II_transactivator	16:10488178-10527564	682	67	12.7597	1.38848	3.15605	1.15e-30	5.61e-28	UP
ENSMUSG00000027514	Zbp1	Z_DNA_binding_protein_1	2:173206612-173218923	675	69	13.7316	1.55482	3.09873	6.9e-30	3.29e-27	UP
ENSMUSG00000095532	Mup-ps13	major_urinary_protein_pseudogene_13	4:61534230-61536973	40	351	7.21454	70.1242	-3.32489	9.89e-30	4.6e-27	DOWN
ENSMUSG00000054072	Iigp1	interferon_inducible_GTPase_1	18:60376029-60392627	72926	11361	2296.86	396.351	2.49085	1.22e-29	5.52e-27	UP
ENSMUSG00000099587	Gm28967	predicted_gene_28967	6:125186361-125186641	3160	466	1105.42	180.566	2.57003	5.25e-29	2.33e-26	UP
ENSMUSG00000073834	Mup11	major_urinary_protein_11	4:60658466-60662411	653	3033	30.0228	154.462	-2.40708	2.73e-28	1.18e-25	DOWN
ENSMUSG00000092021	Gbp11	guanylate_binding_protein_11	5:105323042-105346472	10387	1715	333.777	61.0439	2.40701	1.69e-27	7.17e-25	UP
ENSMUSG00000021262	Evl	Ena_vasodilator_stimulated_phosphoprotein	12:108554720-108688513	529	55	19.2949	2.22209	3.07427	2.56e-27	1.06e-24	UP
ENSMUSG00000046311	Zfp62	zinc_finger_protein_62	11:49203292-49218816	1106	152	5.74497	0.874558	2.67172	5.33e-27	2.16e-24	UP
ENSMUSG00000005087	Cd44	CD44_antigen	2:102811141-102901665	1822	275	14.3142	2.39311	2.53653	7.52e-27	2.99e-24	UP
ENSMUSG00000059824	Dbp	D_site_albumin_promoter_binding_protein	7:45705088-45710155	340	27	6.63649	0.583765	3.463	1.14e-26	4.45e-24	UP
ENSMUSG00000029298	Gbp9	guanylate_binding_protein_9	5:105077630-105139539	2378	382	24.5461	4.36764	2.44661	4.5e-26	1.72e-23	UP
ENSMUSG00000026822	Lcn2	lipocalin_2	2:32384633-32388252	705	90	14.2388	2.01344	2.77813	6.71e-26	2.51e-23	UP
ENSMUSG00000024610	Cd74	CD74_antigen_invariant_polypeptide_of_major_histocompatibility_complex_class_II_antigen_associated_	18:60803848-60812646	12757	2245	626.056	122.037	2.31501	9.04e-26	3.31e-23	UP
ENSMUSG00000059878	Zfp422	zinc_finger_protein_422	6:116624016-116628999	60	383	0.943205	6.66911	-2.86581	1.19e-25	4.27e-23	DOWN
ENSMUSG00000078674	Mup18	major_urinary_protein_18	4:61670177-61674136	476	2041	50.3117	238.956	-2.29173	1.97e-25	6.94e-23	DOWN
ENSMUSG00000009185	Ccl8	chemokine_C_C_motif_ligand_8	11:82115185-82116799	140	1	26.9309	0.213039	6.93805	2.76e-25	9.56e-23	UP
ENSMUSG00000050440	Hamp	hepcidin_antimicrobial_peptide	7:30942368-30944032	866	3538	207.625	939.575	-2.22199	4.77e-25	1.62e-22	DOWN
ENSMUSG00000037321	Tap1	transporter_1_ATP_binding_cassette_sub_family_B_MDR_TAP_	17:34187553-34197225	2331	391	19.5156	3.62601	2.38422	6.39e-25	2.1e-22	UP
ENSMUSG00000038642	Ctss	cathepsin_S	3:95526786-95556403	6300	1128	344.618	68.3468	2.29009	6.29e-25	2.1e-22	UP
ENSMUSG00000026104	Stat1	signal_transducer_and_activator_of_transcription_1	1:52119440-52161865	9530	1722	60.9091	12.1909	2.2769	6.5e-25	2.1e-22	UP
ENSMUSG00000058883	Zfp708	zinc_finger_protein_708	13:67069398-67081545	136	1	2.82933	0.0230397	6.89623	7.99e-25	2.54e-22	UP
ENSMUSG00000078920	Ifi47	interferon_gamma_inducible_protein_47	11:49076587-49096974	2762	478	65.28	12.514	2.33914	1.59e-24	4.97e-22	UP
ENSMUSG00000040026	Saa3	serum_amyloid_A_3	7:46711998-46715676	681	93	126.066	19.0698	2.68086	2.04e-24	6.28e-22	UP
ENSMUSG00000105504	Gbp5	guanylate_binding_protein_5	3:142493978-142522344	652	88	6.41353	0.958834	2.69781	2.71e-24	8.19e-22	UP
ENSMUSG00000050335	Lgals3	lectin_galactose_binding_soluble_3	14:47367751-47386160	501	62	17.6704	2.42222	2.82298	4.72e-24	1.4e-21	UP
ENSMUSG00000040253	Gbp7	guanylate_binding_protein_7	3:142530342-142550149	4633	851	69.6247	14.1659	2.25322	5.44e-24	1.58e-21	UP
ENSMUSG00000048489	8430408G22Rik	RIKEN_cDNA_8430408G22_gene	6:116650609-116652794	2073	357	66.9862	12.7781	2.34623	5.46e-24	1.58e-21	UP
ENSMUSG00000074794	Arrdc3	arrestin_domain_containing_3	13:80883384-80896035	10625	2000	92.5082	19.2883	2.2179	7.74e-24	2.2e-21	UP
ENSMUSG00000020889	Nr1d1	nuclear_receptor_subfamily_1_group_D_member_1	11:98767932-98775333	443	53	12.4346	1.64784	2.87176	1.31e-23	3.67e-21	UP
ENSMUSG00000076614	Ighg1	immunoglobulin_heavy_constant_gamma_1_G1m_marker_	12:113325240-113330523	139	3	4.70019	0.112369	5.34245	5.68e-23	1.57e-20	UP
ENSMUSG00000059089	Fcgr4	Fc_receptor_IgG_low_affinity_IV	1:171018920-171029761	795	126	62.219	10.9229	2.46604	2.24e-22	6.11e-20	UP
ENSMUSG00000015854	Cd5l	CD5_antigen_like	3:87357881-87371073	11597	2316	559.904	123.856	2.13255	2.8e-22	7.51e-20	UP
ENSMUSG00000075602	Ly6a	lymphocyte_antigen_6_complex_locus_A	15:74994877-74998031	1561	281	44.4506	8.86325	2.28234	3.35e-22	8.88e-20	UP
ENSMUSG00000069874	Irgm2	immunity_related_GTPase_family_M_member_2	11:58199618-58222779	6239	1244	88.5095	19.5482	2.13484	4.87e-22	1.27e-19	UP
ENSMUSG00000073842	Mup7	major_urinary_protein_7	4:60066469-60070475	5911	20653	339.591	1314.29	-1.99637	6.78e-22	1.75e-19	DOWN
ENSMUSG00000037211	Spry1	sprouty_homolog_1_Drosophila_	3:37639947-37644598	156	6	4.60772	0.196308	4.50891	7.22e-22	1.83e-19	UP
ENSMUSG00000097750	Gm4673	predicted_gene_4673	7:30956909-30961619	11	140	0.234749	3.30949	-3.86138	8.28e-22	2.08e-19	DOWN
ENSMUSG00000079547	H2-DMb1	histocompatibility_2_class_II_locus_Mb1	17:34153072-34160230	339	39	20.0984	2.56116	2.92825	8.58e-22	2.12e-19	UP
ENSMUSG00000004814	Ccl24	chemokine_C_C_motif_ligand_24	5:135569937-135573049	611	94	37.8213	6.44518	2.50895	1.55e-21	3.79e-19	UP
ENSMUSG00000024679	Ms4a6d	membrane_spanning_4_domains_subfamily_A_member_6D	19:11586604-11604849	613	95	25.9504	4.45469	2.4984	1.92e-21	4.63e-19	UP
ENSMUSG00000015396	Cd83	CD83_antigen	13:43785107-43803130	261	25	11.9719	1.2702	3.19257	2.4e-21	5.71e-19	UP
ENSMUSG00000018927	Ccl6	chemokine_C_C_motif_ligand_6	11:83587882-83593087	1015	178	39.188	7.61235	2.32004	2.52e-21	5.85e-19	UP
ENSMUSG00000072596	Ear2	eosinophil_associated_ribonuclease_A_family_member_2	14:44102654-44103534	388	50	53.0455	7.57175	2.76457	2.51e-21	5.85e-19	UP
ENSMUSG00000101628	Gm28177	predicted_gene_28177	1:52077261-52156087	1366	253	38.0168	7.79933	2.24126	3.24e-21	7.43e-19	UP
ENSMUSG00000094793	Mup12	major_urinary_protein_12	4:60737383-60741326	23865	80706	2533.35	9489.7	-1.94927	3.89e-21	8.82e-19	DOWN
ENSMUSG00000036905	C1qb	complement_component_1_q_subcomponent_beta_polypeptide	4:136880129-136886187	2805	557	253.425	55.7421	2.14076	3.99e-21	8.94e-19	UP
ENSMUSG00000096727	Psmb9	proteasome_prosome_macropain_subunit_beta_type_9_large_multifunctional_peptidase_2_	17:34181988-34187764	1866	363	29.1011	6.27071	2.17042	7.34e-21	1.63e-18	UP
ENSMUSG00000029380	Cxcl1	chemokine_C_X_C_motif_ligand_1	5:90891241-90893115	607	97	21.1285	3.73994	2.45415	7.79e-21	1.71e-18	UP
ENSMUSG00000063193	Cd300lb	CD300_antigen_like_family_member_B	11:114922781-114934386	276	30	7.74708	0.932751	3.01013	1.2e-20	2.59e-18	UP
ENSMUSG00000020901	Pik3r5	phosphoinositide_3_kinase_regulatory_subunit_5_p101	11:68432121-68497849	151	7	2.1165	0.10868	4.23956	1.82e-20	3.9e-18	UP
ENSMUSG00000044827	Tlr1	toll_like_receptor_1	5:64924679-64933563	377	51	6.01792	0.901757	2.6945	2.07e-20	4.39e-18	UP
ENSMUSG00000037731	Themis2	thymocyte_selection_associated_family_member_2	4:132781843-132796387	574	92	18.3251	3.25338	2.44986	2.12e-20	4.44e-18	UP
ENSMUSG00000078675	Mup16	major_urinary_protein_16	4:61515592-61519531	2811	9306	225.196	825.802	-1.91857	2.51e-20	5.21e-18	DOWN
ENSMUSG00000034613	Ppm1h	protein_phosphatase_1H_PP2C_domain_containing_	10:122678762-122945795	284	33	2.25426	0.290139	2.91388	3.62e-20	7.42e-18	UP
ENSMUSG00000053318	Slamf8	SLAM_family_member_8	1:172581758-172590568	112	2	3.51739	0.0695826	5.61568	4.98e-20	1.01e-17	UP
ENSMUSG00000056978	Hamp2	hepcidin_antimicrobial_peptide_2	7:30922389-30924681	129	531	16.1741	73.7456	-2.23283	8.32e-20	1.67e-17	DOWN
ENSMUSG00000060044	Tmem26	transmembrane_protein_26	10:68723746-68782654	358	50	6.9657	1.07761	2.64847	1.73e-19	3.43e-17	UP
ENSMUSG00000051682	Treml4	triggering_receptor_expressed_on_myeloid_cells_like_4	17:48264295-48275360	395	58	10.9807	1.78597	2.57623	2.11e-19	4.14e-17	UP
ENSMUSG00000000290	Itgb2	integrin_beta_2	10:77530252-77565708	921	175	19.4234	4.08805	2.20436	2.16e-19	4.2e-17	UP
ENSMUSG00000079419	Ms4a6c	membrane_spanning_4_domains_subfamily_A_member_6C	19:11469366-11482192	515	85	21.8487	3.99438	2.40755	2.69e-19	5.18e-17	UP
ENSMUSG00000030789	Itgax	integrin_alpha_X	7:128129547-128150657	311	41	5.76263	0.841506	2.73172	2.99e-19	5.71e-17	UP
ENSMUSG00000020120	Plek	pleckstrin	11:16971206-17052381	981	191	13.4174	2.89363	2.16919	4.71e-19	8.88e-17	UP
ENSMUSG00000089672	Lilr4b	leukocyte_immunoglobulin_like_receptor_subfamily_B_member_4B	10:51480632-51486316	405	63	16.0851	2.77155	2.49301	8.71e-19	1.63e-16	UP
ENSMUSG00000037548	H2-DMb2	histocompatibility_2_class_II_locus_Mb2	17:34143307-34151553	240	27	9.35431	1.16568	2.9605	9.57e-19	1.77e-16	UP
ENSMUSG00000031765	Mt1	metallothionein_1	8:94179089-94180325	1137	231	206.972	46.5774	2.10778	1.12e-18	2.06e-16	UP
ENSMUSG00000027347	Rasgrp1	RAS_guanyl_releasing_protein_1	2:117279993-117343001	475	79	5.05977	0.932133	2.39651	1.23e-18	2.22e-16	UP
ENSMUSG00000043013	Onecut1	one_cut_domain_family_member_1	9:74861921-74891781	269	936	5.11652	19.7202	-1.99039	1.23e-18	2.22e-16	DOWN
ENSMUSG00000022372	Sla	src_like_adaptor	15:66780819-66831829	556	98	4.3345	0.846257	2.31274	1.28e-18	2.28e-16	UP
ENSMUSG00000022488	Nckap1l	NCK_associated_protein_1_like	15:103453825-103498800	1394	291	29.0497	6.71715	2.06865	1.39e-18	2.45e-16	UP
ENSMUSG00000049723	Mmp12	matrix_metallopeptidase_12	9:7344381-7369499	145	9	1.43191	0.0984498	3.81845	1.77e-18	3.1e-16	UP
ENSMUSG00000046879	Irgm1	immunity_related_GTPase_family_M_member_1	11:48861968-48871683	6500	1501	87.4778	22.3757	1.92303	2.31e-18	4.01e-16	UP
ENSMUSG00000033220	Rac2	RAS_related_C3_botulinum_substrate_2	15:78559169-78572783	576	104	18.6494	3.72983	2.27799	2.78e-18	4.77e-16	UP
ENSMUSG00000026271	Gpr35	G_protein_coupled_receptor_35	1:92950865-92986391	138	8	0.947022	0.0608097	3.91707	3.79e-18	6.46e-16	UP
ENSMUSG00000024300	Myo1f	myosin_IF	17:33555719-33607764	540	98	8.35921	1.68039	2.27062	5.97e-18	1e-15	UP
ENSMUSG00000041515	Irf8	interferon_regulatory_factor_8	8:120736358-120756694	746	146	8.45697	1.83333	2.16172	5.98e-18	1e-15	UP
ENSMUSG00000015340	Cybb	cytochrome_b_245_beta_polypeptide	X:9435252-9487771	2157	482	33.7143	8.34494	1.97043	6.11e-18	1.01e-15	UP
ENSMUSG00000022102	Dok2	docking_protein_2	14:70766036-70778495	296	42	7.55355	1.18719	2.62565	6.64e-18	1.08e-15	UP
ENSMUSG00000033777	Tlr13	toll_like_receptor_13	X:106143204-106160493	624	118	14.6777	3.07445	2.21127	6.59e-18	1.08e-15	UP
ENSMUSG00000026393	Nek7	NIMA_never_in_mitosis_gene_a_related_expressed_kinase_7	1:138482875-138620141	710	2217	4.9734	17.2017	-1.83421	8.02e-18	1.3e-15	DOWN
ENSMUSG00000028874	Fgr	Gardner_Rasheed_feline_sarcoma_viral_Fgr_oncogene_homolog	4:132974095-133001910	255	34	5.30161	0.782998	2.71539	1.43e-17	2.29e-15	UP
ENSMUSG00000059920	4930453N24Rik	RIKEN_cDNA_4930453N24_gene	16:64751751-64771161	421	1341	6.33939	22.3669	-1.86291	1.55e-17	2.46e-15	DOWN
ENSMUSG00000062593	Lilrb4a	leukocyte_immunoglobulin_like_receptor_subfamily_B_member_4A	10:51480640-51496613	763	154	39.0226	8.72417	2.11726	1.63e-17	2.57e-15	UP
ENSMUSG00000049421	Zfp260	zinc_finger_protein_260	7:30094777-30107622	315	1024	2.77927	10.0077	-1.89228	2.2e-17	3.45e-15	DOWN
ENSMUSG00000036887	C1qa	complement_component_1_q_subcomponent_alpha_polypeptide	4:136895917-136898803	4552	1089	430.243	114.012	1.87201	2.49e-17	3.85e-15	UP
ENSMUSG00000069792	Wfdc17	WAP_four_disulfide_core_domain_17	11:83703991-83706268	1062	228	195.859	46.5764	2.02818	2.5e-17	3.85e-15	UP
ENSMUSG00000037071	Scd1	stearoyl_Coenzyme_A_desaturase_1	19:44394451-44407709	175251	506539	3562.21	11404.7	-1.72274	3.28e-17	5e-15	DOWN
ENSMUSG00000073489	Ifi204	interferon_activated_gene_204	1:173747293-173766943	648	129	16.2825	3.59044	2.13713	3.9e-17	5.9e-15	UP
ENSMUSG00000039899	Fgl2	fibrinogen_like_protein_2	5:21372642-21378374	909	193	23.5884	5.54759	2.04419	4.5e-17	6.76e-15	UP
ENSMUSG00000038147	Cd84	CD84_antigen	1:171839697-171890718	946	203	12.2388	2.90907	2.02887	5.62e-17	8.37e-15	UP
ENSMUSG00000021457	Syk	spleen_tyrosine_kinase	13:52583173-52648792	860	182	6.19314	1.45176	2.04891	5.79e-17	8.56e-15	UP
ENSMUSG00000036469	2020-03-01	membrane_associated_ring_finger_C3HC4_1	8:65617900-66471637	485	90	2.05645	0.422698	2.2385	6.07e-17	8.9e-15	UP
ENSMUSG00000055541	Lair1	leukocyte_associated_Ig_like_receptor_1	7:4003402-4063204	532	102	3.38411	0.718694	2.19137	7.42e-17	1.08e-14	UP
ENSMUSG00000019768	Esr1	estrogen_receptor_1_alpha_	10:4611593-5005614	251	813	1.2983	4.65804	-1.88706	9.8e-17	1.41e-14	DOWN
ENSMUSG00000004730	Adgre1	adhesion_G_protein_coupled_receptor_E1	17:57358686-57483529	2916	705	79.4009	21.2637	1.8568	1.34e-16	1.92e-14	UP
ENSMUSG00000028581	Laptm5	lysosomal_associated_protein_transmembrane_5	4:130913125-130936141	975	216	17.3467	4.25676	1.98288	1.84e-16	2.62e-14	UP
ENSMUSG00000079509	Zfx	zinc_finger_protein_X_linked	X:94074631-94123702	306	953	2.09553	7.22899	-1.83044	2.14e-16	3.03e-14	DOWN
ENSMUSG00000108715	Ltbp4	latent_transforming_growth_factor_beta_binding_protein_4	7:27311715-27333604	76	0	2.16918	0	Inf	2.5e-16	3.51e-14	UP
ENSMUSG00000096688	Mup17	major_urinary_protein_17	4:61591929-61595871	5752	16094	609.936	1890.35	-1.67588	2.58e-16	3.6e-14	DOWN
ENSMUSG00000026395	Ptprc	protein_tyrosine_phosphatase_receptor_type_C	1:138062861-138175708	2788	684	10.169	2.76347	1.83567	3.13e-16	4.33e-14	UP
ENSMUSG00000009292	Trpm2	transient_receptor_potential_cation_channel_subfamily_M_member_2	10:77907722-77970563	783	170	4.41403	1.06154	2.01199	3.42e-16	4.7e-14	UP
ENSMUSG00000071714	Csf2rb2	colony_stimulating_factor_2_receptor_beta_2_low_affinity_granulocyte_macrophage_	15:78282517-78305603	248	36	5.28576	0.8499	2.59279	3.88e-16	5.29e-14	UP
ENSMUSG00000020522	Mfap3	microfibrillar_associated_protein_3	11:57518664-57533815	561	114	5.15906	1.16125	2.10747	3.93e-16	5.32e-14	UP
ENSMUSG00000034438	Gbp8	guanylate_binding_protein_8	5:105014150-105139540	548	111	9.92948	2.22782	2.11213	4.78e-16	6.42e-14	UP
ENSMUSG00000032418	Me1	malic_enzyme_1_NADP_+_dependent_cytosolic	9:86581371-86695953	2394	6651	42.1202	129.618	-1.66564	5.67e-16	7.56e-14	DOWN
ENSMUSG00000025877	Hk3	hexokinase_3	13:55005985-55021385	408	77	6.56931	1.37329	2.21415	6.36e-16	8.42e-14	UP
ENSMUSG00000026628	Atf3	activating_transcription_factor_3	1:191170296-191218039	271	43	10.3936	1.82673	2.4644	7.27e-16	9.43e-14	UP
ENSMUSG00000031304	Il2rg	interleukin_2_receptor_gamma_chain	X:101264378-101268255	297	49	8.03593	1.46855	2.40812	7.24e-16	9.43e-14	UP
ENSMUSG00000035236	Scai	suppressor_of_cancer_cell_invasion	2:39066214-39190734	115	405	0.781656	3.04919	-2.00777	7.27e-16	9.43e-14	DOWN
ENSMUSG00000047798	Cd300lf	CD300_antigen_like_family_member_F	11:115116214-115133992	138	12	1.99517	0.192169	3.3321	7.67e-16	9.87e-14	UP
ENSMUSG00000071713	Csf2rb	colony_stimulating_factor_2_receptor_beta_low_affinity_granulocyte_macrophage_	15:78325990-78351000	909	207	18.7559	4.73104	1.94316	9.58e-16	1.23e-13	UP
ENSMUSG00000097239	Gm27029	predicted_gene_27029	11:101406664-101424796	2	64	0.0867877	3.07658	-5.19165	9.79e-16	1.24e-13	DOWN
ENSMUSG00000004707	Ly9	lymphocyte_antigen_9	1:171588624-171607410	320	56	6.04563	1.1719	2.32308	1.11e-15	1.4e-13	UP
ENSMUSG00000024621	Csf1r	colony_stimulating_factor_1_receptor	18:61105572-61132149	6428	1672	107.771	31.0509	1.7513	1.43e-15	1.79e-13	UP
ENSMUSG00000052270	Fpr2	formyl_peptide_receptor_2	17:17887824-17893952	214	30	10.4344	1.62029	2.64307	1.78e-15	2.22e-13	UP
ENSMUSG00000038181	Chpf2	chondroitin_polymerizing_factor_2	5:24586741-24594556	212	657	2.07541	7.12436	-1.82332	2.48e-15	3.07e-13	DOWN
ENSMUSG00000022905	Kpna1	karyopherin_importin_alpha_1	16:35978750-36037131	801	2231	6.65681	20.5374	-1.66931	2.56e-15	3.15e-13	DOWN
ENSMUSG00000044533	Rps2	ribosomal_protein_S2	17:24718116-24721929	149	486	3.0393	10.9809	-1.89714	2.62e-15	3.21e-13	DOWN
ENSMUSG00000052305	Hbb-bs	hemoglobin_beta_adult_s_chain	7:103826534-103828096	1141	3116	64.6818	195.662	-1.64089	2.91e-15	3.53e-13	DOWN
ENSMUSG00000032294	Pkm	pyruvate_kinase_muscle	9:59656368-59679375	1651	411	62.4433	17.2184	1.81464	3.04e-15	3.67e-13	UP
ENSMUSG00000045932	Ifit2	interferon_induced_protein_with_tetratricopeptide_repeats_2	19:34550694-34576419	790	181	17.7864	4.5139	1.93437	3.27e-15	3.92e-13	UP
ENSMUSG00000040747	Cd53	CD53_antigen	3:106759921-106790149	894	210	50.4469	13.1259	1.8984	3.72e-15	4.41e-13	UP
ENSMUSG00000063286	Gm8995	predicted_gene_8995	7:106504392-106511671	1890	477	25.5197	7.13418	1.79483	3.73e-15	4.41e-13	UP
ENSMUSG00000038508	Gdf15	growth_differentiation_factor_15	8:70629393-70632456	264	44	8.87204	1.6379	2.39346	4.64e-15	5.46e-13	UP
ENSMUSG00000070427	Il18bp	interleukin_18_binding_protein	7:102015079-102018155	1301	321	91.347	24.9652	1.82749	4.98e-15	5.83e-13	UP
ENSMUSG00000036896	C1qc	complement_component_1_q_subcomponent_C_chain	4:136889804-136893065	3070	802	140.426	40.6346	1.74507	6.03e-15	7.01e-13	UP
ENSMUSG00000099974	Bcl2a1d	B_cell_leukemia_lymphoma_2_related_protein_A1d	9:88723285-88731914	108	7	12.3015	0.88317	3.75604	7.49e-15	8.66e-13	UP
ENSMUSG00000022439	Parvg	parvin_gamma	15:84324026-84342978	157	18	2.78974	0.354279	2.93321	7.99e-15	9.18e-13	UP
ENSMUSG00000054640	Slc8a1	solute_carrier_family_8_sodium_calcium_exchanger_member_1	17:81388691-81649607	462	97	15.4784	3.59973	2.06034	8.67e-15	9.9e-13	UP
ENSMUSG00000060519	Tor3a	torsin_family_3_member_A	1:156653617-156674356	698	163	11.3371	2.93256	1.90686	1.61e-14	1.82e-12	UP
ENSMUSG00000006519	Cyba	cytochrome_b_245_alpha_polypeptide	8:122424772-122432940	505	111	65.4889	15.9445	1.99423	1.77e-14	2e-12	UP
ENSMUSG00000051506	Wdfy4	WD_repeat_and_FYVE_domain_containing_4	14:32959547-33185508	749	178	6.30192	1.65891	1.8816	1.87e-14	2.1e-12	UP
ENSMUSG00000053063	Clec12a	C_type_lectin_domain_family_12_member_a	6:129342691-129365303	487	106	7.36027	1.77452	2.00837	2.07e-14	2.3e-12	UP
ENSMUSG00000018008	Cyth4	cytohesin_4	15:78597047-78622019	605	139	21.3079	5.42266	1.93036	2.42e-14	2.68e-12	UP
ENSMUSG00000075010	AW112010	expressed_sequence_AW112010	19:11047617-11050566	5410	1487	690.64	210.27	1.67173	2.75e-14	3.03e-12	UP
ENSMUSG00000030107	Usp18	ubiquitin_specific_peptidase_18	6:121245906-121270917	611	142	17.4239	4.48544	1.91379	3.42e-14	3.75e-12	UP
ENSMUSG00000026536	Mnda	myeloid_cell_nuclear_differentiation_antigen	1:173896345-173913046	226	37	12.4456	2.25696	2.41922	4.53e-14	4.93e-12	UP
ENSMUSG00000055546	Timd4	T_cell_immunoglobulin_and_mucin_domain_containing_4	11:46810800-46844332	986	248	44.6028	12.4265	1.79976	4.7e-14	5.09e-12	UP
ENSMUSG00000018899	Irf1	interferon_regulatory_factor_1	11:53770014-53778374	2019	540	34.4137	10.1953	1.71112	4.98e-14	5.36e-12	UP
ENSMUSG00000002699	Lcp2	lymphocyte_cytosolic_protein_2	11:34046920-34092295	700	168	9.40138	2.49928	1.8674	5.3e-14	5.67e-12	UP
ENSMUSG00000018774	Cd68	CD68_antigen	11:69664213-69666153	611	144	29.0567	7.5854	1.89361	5.64e-14	5.99e-12	UP
ENSMUSG00000058818	Pirb	paired_Ig_like_receptor_B	7:3711409-3720391	624	147	7.99193	2.08543	1.89424	5.66e-14	5.99e-12	UP
ENSMUSG00000054031	Rdh18-ps	retinol_dehydrogenase_18_pseudogene	10:127824284-127843938	15	102	1.1128	8.38187	-2.95703	6.45e-14	6.79e-12	DOWN
ENSMUSG00000078686	Mup9	major_urinary_protein_9	4:60418046-60421952	13183	33072	455.969	1267.05	-1.51842	6.55e-14	6.87e-12	DOWN
ENSMUSG00000021196	Pfkp	phosphofructokinase_platelet	13:6579768-6648777	362	75	2.99326	0.686928	2.07953	7.04e-14	7.33e-12	UP
ENSMUSG00000022534	Mefv	Mediterranean_fever	16:3707215-3718124	114	10	2.26613	0.220188	3.31946	7.14e-14	7.39e-12	UP
ENSMUSG00000058715	Fcer1g	Fc_receptor_IgE_high_affinity_I_gamma_polypeptide	1:171229572-171234365	359	75	21.9869	5.08798	2.06752	9.15e-14	9.43e-12	UP
ENSMUSG00000020057	Dram1	DNA_damage_regulated_autophagy_modulator_1	10:88322804-88379080	197	31	5.78052	1.00757	2.47636	9.37e-14	9.61e-12	UP
ENSMUSG00000024397	Aif1	allograft_inflammatory_factor_1	17:35170991-35176068	464	104	14.231	3.53316	1.96605	9.72e-14	9.91e-12	UP
ENSMUSG00000035004	Igsf6	immunoglobulin_superfamily_member_6	7:121064067-121074530	554	130	25.5308	6.63604	1.89989	1.04e-13	1.05e-11	UP
ENSMUSG00000057191	AB124611	cDNA_sequence_AB124611	9:21526176-21545333	354	74	11.8399	2.7415	2.06667	1.19e-13	1.2e-11	UP
ENSMUSG00000038007	Acer2	alkaline_ceramidase_2	4:86874396-86934822	1694	458	21.3429	6.39171	1.69552	1.23e-13	1.24e-11	UP
ENSMUSG00000002602	Axl	AXL_receptor_tyrosine_kinase	7:25757273-25788705	2638	731	30.3394	9.31239	1.66001	1.32e-13	1.31e-11	UP
ENSMUSG00000052160	Pld4	phospholipase_D_family_member_4	12:112760655-112768986	709	175	35.2343	9.63316	1.82694	1.33e-13	1.32e-11	UP
ENSMUSG00000017776	Crk	v_crk_sarcoma_virus_CT10_oncogene_homolog_avian_	11:75679259-75706908	1018	2584	10.9519	30.7926	-1.53536	1.4e-13	1.38e-11	DOWN
ENSMUSG00000062515	Fabp4	fatty_acid_binding_protein_4_adipocyte	3:10204088-10208576	979	253	18.77	5.37298	1.76068	1.4e-13	1.38e-11	UP
ENSMUSG00000053977	Cd8a	CD8_antigen_alpha_chain	6:71373427-71379173	55	0	0.702585	0	Inf	1.49e-13	1.46e-11	UP
ENSMUSG00000060509	Xcr1	chemokine_C_motif_receptor_1	9:123852315-123862029	127	14	2.80348	0.34232	2.98984	1.51e-13	1.46e-11	UP
ENSMUSG00000098371	Gm28037	predicted_gene_28037	16:55966343-55980721	199	32	32.0152	5.70249	2.44514	1.51e-13	1.46e-11	UP
ENSMUSG00000040328	Olfr56	olfactory_receptor_56	11:48978889-49135387	107	9	1.33611	0.124488	3.38001	1.54e-13	1.48e-11	UP
ENSMUSG00000000682	Cd52	CD52_antigen	4:134082448-134095082	245	45	17.2022	3.49979	2.25329	1.75e-13	1.67e-11	UP
ENSMUSG00000030579	Tyrobp	TYRO_protein_tyrosine_kinase_binding_protein	7:30413788-30417577	888	228	154.767	44.0163	1.77003	1.84e-13	1.76e-11	UP
ENSMUSG00000034459	Ifit1	interferon_induced_protein_with_tetratricopeptide_repeats_1	19:34640871-34650009	641	157	23.7233	6.43619	1.83807	2.11e-13	2e-11	UP
ENSMUSG00000023132	Gzma	granzyme_A	13:113093825-113100979	106	9	11.8674	1.11614	3.36646	2.16e-13	2.04e-11	UP
ENSMUSG00000066477	Gm16551	predicted_gene_16551	9:74847983-74860134	49	192	0.619499	2.6888	-2.16174	2.3e-13	2.16e-11	DOWN
ENSMUSG00000040152	Thbs1	thrombospondin_1	2:118111876-118127133	323	67	4.87941	1.12112	2.07781	2.34e-13	2.19e-11	UP
ENSMUSG00000049775	Tmsb4x	thymosin_beta_4_X_chromosome	X:167207093-167209315	5191	1492	242.984	77.3583	1.60727	2.54e-13	2.36e-11	UP
ENSMUSG00000044206	Vsig4	V_set_and_immunoglobulin_domain_containing_4	X:96247203-96293438	3266	933	179.855	56.9116	1.61609	3.17e-13	2.93e-11	UP
ENSMUSG00000033880	Lgals3bp	lectin_galactoside_binding_soluble_3_binding_protein	11:118392751-118402092	2330	654	52.9682	16.4683	1.64148	3.23e-13	2.97e-11	UP
ENSMUSG00000033685	Ucp2	uncoupling_protein_2_mitochondrial_proton_carrier_	7:100493337-100502020	1024	271	11.1966	3.28222	1.72636	3.35e-13	3.07e-11	UP
ENSMUSG00000044811	AF251705	cDNA_sequence_AF251705	11:114996721-115001880	329	69	16.6188	3.86068	2.06193	3.54e-13	3.23e-11	UP
ENSMUSG00000030921	Trim30a	tripartite_motif_containing_30A	7:104409025-104465193	991	262	18.6437	5.45974	1.72783	3.56e-13	3.24e-11	UP
ENSMUSG00000029925	Tbxas1	thromboxane_A_synthase_1_platelet	6:38875404-39084585	370	81	3.39023	0.822096	2.00004	3.73e-13	3.37e-11	UP
ENSMUSG00000078606	Gm4070	predicted_gene_4070	7:105895139-105953967	430	99	4.27254	1.08959	1.92735	4.03e-13	3.63e-11	UP
ENSMUSG00000048612	Myof	myoferlin	19:37899036-38043577	867	228	11.8285	3.44555	1.73551	5.47e-13	4.9e-11	UP
ENSMUSG00000052557	Gan	giant_axonal_neuropathy	8:117158135-117215997	306	64	2.05067	0.475078	2.0659	5.65e-13	5.03e-11	UP
ENSMUSG00000024737	Slc15a3	solute_carrier_family_15_member_3	19:10839727-10859362	534	130	7.21132	1.94459	1.84684	5.69e-13	5.05e-11	UP
ENSMUSG00000002910	Arrdc2	arrestin_domain_containing_2	8:70835155-70839720	828	217	34.9467	10.1449	1.74045	6.07e-13	5.35e-11	UP
ENSMUSG00000059498	Fcgr3	Fc_receptor_IgG_low_affinity_III	1:171051174-171064935	790	206	20.2809	5.85786	1.74772	6.37e-13	5.6e-11	UP
ENSMUSG00000034652	Cd300a	CD300A_antigen	11:114890041-114904654	531	130	9.99738	2.7111	1.83871	6.82e-13	5.96e-11	UP
ENSMUSG00000069893	9930111J21Rik1	RIKEN_cDNA_9930111J21_gene_1	11:48946150-48979398	269	54	3.91446	0.870419	2.12507	7.14e-13	6.21e-11	UP
ENSMUSG00000022901	Cd86	CD86_antigen	16:36603869-36666081	377	85	7.94222	1.98349	1.95754	7.53e-13	6.53e-11	UP
ENSMUSG00000068284	Gm608	predicted_gene_608	16:44173246-44227465	533	132	2.04772	0.561732	1.82211	9.51e-13	8.17e-11	UP
ENSMUSG00000092075	Serpina4-ps1	serine_or_cysteine_peptidase_inhibitor_clade_A_member_4_pseudogene_1	12:104080649-104086724	1588	3836	121.288	324.532	-1.46388	9.52e-13	8.17e-11	DOWN
ENSMUSG00000039936	Pik3cd	phosphatidylinositol_3_kinase_catalytic_delta_polypeptide	4:149649168-149702571	421	99	3.28754	0.856317	1.89683	9.73e-13	8.32e-11	UP
ENSMUSG00000021190	Lgmn	legumain	12:102394084-102439813	4555	1344	139.485	45.5881	1.56943	9.96e-13	8.48e-11	UP
ENSMUSG00000027009	Itga4	integrin_alpha_4	2:79255426-79333123	763	201	4.80656	1.40255	1.733	1.06e-12	8.95e-11	UP
ENSMUSG00000078680	Mup10	major_urinary_protein_10	4:60578260-60582199	69	233	4.48882	16.7899	-1.94715	1.14e-12	9.62e-11	DOWN
ENSMUSG00000026480	Ncf2	neutrophil_cytosolic_factor_2	1:152800194-152836991	386	89	3.5644	0.910339	1.92523	1.15e-12	9.68e-11	UP
ENSMUSG00000089929	Bcl2a1b	B_cell_leukemia_lymphoma_2_related_protein_A1b	9:89199209-89207827	72	3	8.66278	0.399824	4.39344	1.3e-12	1.09e-10	UP
ENSMUSG00000004359	Spic	Spi_C_transcription_factor_Spi_1_PU.1_related_	10:88674772-88685015	483	118	9.43709	2.55379	1.84175	1.3e-12	1.09e-10	UP
ENSMUSG00000073490	AI607873	expressed_sequence_AI607873	1:173723430-173741809	335	74	8.42627	2.06174	1.98708	1.32e-12	1.09e-10	UP
ENSMUSG00000048120	Entpd1	ectonucleoside_triphosphate_diphosphohydrolase_1	19:40612366-40741602	967	263	11.1605	3.36223	1.68696	1.33e-12	1.1e-10	UP
ENSMUSG00000030047	Arhgap25	Rho_GTPase_activating_protein_25	6:87458545-87533259	370	85	5.82205	1.48151	1.93051	1.57e-12	1.29e-10	UP
ENSMUSG00000034116	Vav1	vav_1_oncogene	17:57279100-57328031	472	115	8.65772	2.33653	1.84566	1.67e-12	1.37e-10	UP
ENSMUSG00000044894	Uqcrq	ubiquinol_cytochrome_c_reductase_complex_III_subunit_VII	11:53427922-53430831	628	1542	25.6253	69.6955	-1.48746	2.07e-12	1.69e-10	DOWN
ENSMUSG00000024338	Psmb8	proteasome_prosome_macropain_subunit_beta_type_8_large_multifunctional_peptidase_7_	17:34197721-34201454	3238	963	82.7155	27.2489	1.558	2.09e-12	1.7e-10	UP
ENSMUSG00000020261	Slc36a1	solute_carrier_family_36_proton_amino_acid_symporter_member_1	11:55204350-55236330	792	214	10.6066	3.1745	1.6964	2.68e-12	2.15e-10	UP
ENSMUSG00000040522	Tlr8	toll_like_receptor_8	X:167242696-167264329	393	93	4.94637	1.29655	1.88773	2.68e-12	2.15e-10	UP
ENSMUSG00000027322	Siglec1	sialic_acid_binding_Ig_like_lectin_1_sialoadhesin	2:131069220-131086765	1843	538	23.6167	7.63639	1.58489	3.04e-12	2.44e-10	UP
ENSMUSG00000037405	Icam1	intercellular_adhesion_molecule_1	9:21015960-21028797	1018	284	39.3967	12.1743	1.65028	3.07e-12	2.45e-10	UP
ENSMUSG00000068227	Il2rb	interleukin_2_receptor_beta_chain	15:78480553-78495066	170	28	4.58581	0.836636	2.41055	3.14e-12	2.49e-10	UP
ENSMUSG00000025743	Sdc3	syndecan_3	4:130792537-130826319	2833	847	39.9367	13.2258	1.55041	3.19e-12	2.51e-10	UP
ENSMUSG00000037638	Zbtb42	zinc_finger_and_BTB_domain_containing_42	12:112678828-112682747	116	14	1.60081	0.214004	2.85913	3.19e-12	2.51e-10	UP
ENSMUSG00000020143	Dock2	dedicator_of_cyto_kinesis_2	11:34226815-34783892	925	257	7.50584	2.30995	1.65619	3.49e-12	2.73e-10	UP
ENSMUSG00000040660	Cyp2b9	cytochrome_P450_family_2_subfamily_b_polypeptide_9	7:26173411-26210661	913	253	47.8391	14.684	1.65999	3.49e-12	2.73e-10	UP
ENSMUSG00000049103	Ccr2	chemokine_C_C_motif_receptor_2	9:124101950-124113557	351	81	2.45693	0.628032	1.92399	3.62e-12	2.82e-10	UP
ENSMUSG00000018654	Ikzf1	IKAROS_family_zinc_finger_1	11:11685003-11772926	295	65	2.67336	0.652473	1.99071	3.77e-12	2.92e-10	UP
ENSMUSG00000021423	Ly86	lymphocyte_antigen_86	13:37345345-37419036	360	84	35.4938	9.17363	1.90805	3.81e-12	2.94e-10	UP
ENSMUSG00000029413	Naaa	N_acylethanolamine_acid_amidase	5:92257659-92278170	387	92	6.00211	1.58049	1.88114	3.88e-12	2.98e-10	UP
ENSMUSG00000048852	Gm12185	predicted_gene_12185	11:48904656-48992226	112	13	1.14182	0.146804	2.91541	3.99e-12	3.05e-10	UP
ENSMUSG00000028240	Cyp7a1	cytochrome_P450_family_7_subfamily_a_polypeptide_1	4:6265612-6275633	2193	5112	48.9927	126.501	-1.41247	4.05e-12	3.09e-10	DOWN
ENSMUSG00000072849	Serpina1e	serine_or_cysteine_peptidase_inhibitor_clade_A_member_1E	12:103946931-103958975	3544	8215	191.833	492.549	-1.40437	4.15e-12	3.15e-10	DOWN
ENSMUSG00000043832	Clec4a3	C_type_lectin_domain_family_4_member_a3	6:122952515-122969875	347	80	14.9734	3.82379	1.92537	4.22e-12	3.19e-10	UP
ENSMUSG00000026535	Ifi202b	interferon_activated_gene_202B	1:173962568-173982744	695	187	40.2576	11.9982	1.70248	4.32e-12	3.25e-10	UP
ENSMUSG00000017802	Fam134c	family_with_sequence_similarity_134_member_C	11:101096322-101119893	2032	601	29.0154	9.50585	1.56597	4.43e-12	3.32e-10	UP
ENSMUSG00000020593	Lpin1	lipin_1	12:16535669-16589770	4410	1344	75.7196	25.5612	1.52275	4.6e-12	3.44e-10	UP
ENSMUSG00000025153	Fasn	fatty_acid_synthase	11:120805846-120824547	7226	16636	51.0201	130.108	-1.39453	4.67e-12	3.48e-10	DOWN
ENSMUSG00000015947	Fcgr1	Fc_receptor_IgG_high_affinity_I	3:96282909-96293969	345	80	11.618	2.9841	1.91703	4.79e-12	3.56e-10	UP
ENSMUSG00000054417	Cyp3a44	cytochrome_P450_family_3_subfamily_a_polypeptide_44	5:145773983-145805874	52	185	2.60525	10.2667	-2.02243	4.94e-12	3.65e-10	DOWN
ENSMUSG00000004952	Rasa4	RAS_p21_protein_activator_4	5:136083916-136111860	172	29	1.5856	0.296123	2.3768	4.96e-12	3.65e-10	UP
ENSMUSG00000028037	Ifi44	interferon_induced_protein_44	3:151730922-151749960	746	203	9.75528	2.94041	1.68621	5e-12	3.67e-10	UP
ENSMUSG00000030787	Lyve1	lymphatic_vessel_endothelial_hyaluronan_receptor_1	7:110850607-110862953	728	199	27.4496	8.3113	1.67968	5.83e-12	4.26e-10	UP
ENSMUSG00000015355	Cd48	CD48_antigen	1:171682009-171705258	283	63	15.4118	3.80032	1.97589	8.39e-12	6.1e-10	UP
ENSMUSG00000024965	Fermt3	fermitin_family_homolog_3_Drosophila_	19:6998958-7019469	439	111	16.6807	4.6718	1.79217	8.48e-12	6.15e-10	UP
ENSMUSG00000105383	Gm42641	predicted_gene_42641	9:109057933-109074120	316	73	4.02308	1.02945	1.92246	9.03e-12	6.52e-10	UP
ENSMUSG00000072620	Slfn2	schlafen_2	11:83065112-83070678	408	102	24.1019	6.67426	1.80851	9.14e-12	6.57e-10	UP
ENSMUSG00000029798	Herc6	hect_domain_and_RLD_6	6:57581000-57664632	1991	598	18.4113	6.12527	1.54378	9.23e-12	6.62e-10	UP
ENSMUSG00000029390	Tmed2	transmembrane_emp24_domain_trafficking_protein_2	5:124540695-124550506	738	204	15.7396	4.81927	1.66356	9.29e-12	6.63e-10	UP
ENSMUSG00000017631	Abr	active_BCR_related_gene	11:76416734-76622314	491	127	2.75986	0.790719	1.7594	9.33e-12	6.63e-10	UP
ENSMUSG00000040552	C3ar1	complement_component_3a_receptor_1	6:122847138-122856161	270	59	6.16504	1.49223	2.00268	9.56e-12	6.75e-10	UP
ENSMUSG00000048163	Selplg	selectin_platelet_p_selectin_ligand	5:113818536-113832644	175	31	3.00265	0.589171	2.30552	9.53e-12	6.75e-10	UP
ENSMUSG00000045551	Fpr1	formyl_peptide_receptor_1	17:17876471-17883940	384	94	28.5094	7.73032	1.83888	1.04e-11	7.32e-10	UP
ENSMUSG00000026728	Vim	vimentin	2:13573927-13582826	1571	468	19.7754	6.52541	1.55561	1.1e-11	7.69e-10	UP
ENSMUSG00000030159	Clec1b	C_type_lectin_domain_family_1_member_b	6:129397297-129409335	918	264	15.3257	4.88195	1.60646	1.54e-11	1.08e-09	UP
ENSMUSG00000069516	Lyz2	lysozyme_2	10:117277334-117282274	4018	1258	311.976	108.194	1.48385	1.69e-11	1.18e-09	UP
ENSMUSG00000038608	Dock10	dedicator_of_cytokinesis_10	1:80501073-80758527	1626	492	7.12648	2.38854	1.53311	1.89e-11	1.31e-09	UP
ENSMUSG00000027995	Tlr2	toll_like_receptor_2	3:83836272-83841767	371	92	12.0997	3.32354	1.82023	1.99e-11	1.38e-09	UP
ENSMUSG00000031438	Rnf128	ring_finger_protein_128	X:139563316-139673145	1516	3433	29.0941	72.978	-1.37069	2.03e-11	1.4e-09	DOWN
ENSMUSG00000026979	Psd4	pleckstrin_and_Sec7_domain_containing_4	2:24367580-24414954	247	54	1.39787	0.338516	2.00198	2.28e-11	1.56e-09	UP
ENSMUSG00000049625	Tifab	TRAF_interacting_protein_with_forkhead_associated_domain_family_member_B	13:56173703-56178885	346	85	9.72302	2.64579	1.83375	2.38e-11	1.62e-09	UP
ENSMUSG00000044708	Kcnj10	potassium_inwardly_rectifying_channel_subfamily_J_member_10	1:172341210-172374085	276	63	5.01762	1.26865	1.93975	2.41e-11	1.64e-09	UP
ENSMUSG00000000386	Mx1	MX_dynamin_like_GTPase_1	16:97447035-97462907	194	38	3.62614	0.786753	2.16049	2.67e-11	1.81e-09	UP
ENSMUSG00000027750	Postn	periostin_osteoblast_specific_factor	3:54361109-54391037	1461	443	11.8807	3.99031	1.53009	2.81e-11	1.9e-09	UP
ENSMUSG00000079227	Ccr5	chemokine_C_C_motif_receptor_5	9:124121543-124147699	521	141	10.0438	3.01087	1.69409	3.01e-11	2.03e-09	UP
ENSMUSG00000022180	Slc7a8	solute_carrier_family_7_cationic_amino_acid_transporter_y+_system_member_8	14:54722216-54781886	163	29	3.97287	0.782932	2.29927	3.11e-11	2.09e-09	UP
ENSMUSG00000071715	Ncf4	neutrophil_cytosolic_factor_4	15:78244801-78262580	221	47	6.9561	1.63865	2.04181	3.22e-11	2.15e-09	UP
ENSMUSG00000019850	Tnfaip3	tumor_necrosis_factor_alpha_induced_protein_3	10:19000910-19015657	375	95	2.64091	0.741066	1.7894	3.57e-11	2.38e-09	UP
ENSMUSG00000030536	Iqgap1	IQ_motif_containing_GTPase_activating_protein_1	7:80711583-80825974	2291	716	12.7383	4.40974	1.48645	3.74e-11	2.48e-09	UP
ENSMUSG00000024030	Abcg1	ATP_binding_cassette_sub_family_G_WHITE_member_1	17:31057698-31115777	1087	326	25.4405	8.45135	1.54592	3.96e-11	2.62e-09	UP
ENSMUSG00000034330	Plcg2	phospholipase_C_gamma_2	8:117498291-117635140	339	84	7.75677	2.12898	1.82134	4.08e-11	2.69e-09	UP
ENSMUSG00000078687	Mup8	major_urinary_protein_8	4:60218621-60222599	5	55	0.329844	4.01916	-3.651	4.2e-11	2.76e-09	DOWN
ENSMUSG00000052477	C130026I21Rik	RIKEN_cDNA_C130026I21_gene	1:84992690-85270566	86	8	1.58219	0.163024	3.23481	5.01e-11	3.28e-09	UP
ENSMUSG00000041827	Oasl1	2_5_oligoadenylate_synthetase_like_1	5:114923240-114937915	270	63	4.74107	1.22536	1.90805	5.13e-11	3.35e-09	UP
ENSMUSG00000046080	Clec9a	C_type_lectin_domain_family_9_member_a	6:129408862-129424763	276	65	6.70877	1.75009	1.89466	5.4e-11	3.51e-09	UP
ENSMUSG00000098387	Pet117	PET117_homolog_S._cerevisiae_	2:144368996-144373721	53	1	7.51777	0.157089	5.53669	5.63e-11	3.65e-09	UP
ENSMUSG00000031659	Adcy7	adenylate_cyclase_7	8:88272403-88329962	685	197	10.6373	3.3886	1.60642	5.66e-11	3.66e-09	UP
ENSMUSG00000053541	Gm4759	predicted_gene_4759	7:106417848-106424469	551	154	8.17915	2.53214	1.64763	6.18e-11	3.98e-09	UP
ENSMUSG00000002831	Plin4	perilipin_4	17:56100591-56109803	1181	361	12.5775	4.25856	1.51845	6.55e-11	4.2e-09	UP
ENSMUSG00000074115	Saa1	serum_amyloid_A_1	7:46740501-46742980	3578	1155	581.34	207.866	1.43977	7.24e-11	4.63e-09	UP
ENSMUSG00000020300	Cpeb4	cytoplasmic_polyadenylation_element_binding_protein_4	11:31872211-31935634	1263	2787	15.5831	38.089	-1.33335	7.67e-11	4.89e-09	DOWN
ENSMUSG00000029561	Oasl2	2_5_oligoadenylate_synthetase_like_2	5:114896936-114912234	413	110	3.78634	1.11706	1.71715	7.69e-11	4.89e-09	UP
ENSMUSG00000024349	Tmem173	transmembrane_protein_173	18:35733678-35740554	232	52	9.90666	2.45955	1.96605	8.14e-11	5.15e-09	UP
ENSMUSG00000097565	Gm26965	predicted_gene_26965	13:67491152-67526151	0	37	0	2.65044	Inf	8.24e-11	5.2e-09	DOWN
ENSMUSG00000074063	Osgin1	oxidative_stress_induced_growth_inhibitor_1	8:119434124-119446256	396	919	6.971	17.9196	-1.40606	8.72e-11	5.49e-09	DOWN
ENSMUSG00000038179	Slamf7	SLAM_family_member_7	1:171632403-171653035	95	11	1.65867	0.212734	2.91895	8.99e-11	5.64e-09	UP
ENSMUSG00000060126	Tpt1	tumor_protein_translationally_controlled_1	14:75845093-75848525	353	825	7.15301	18.5174	-1.41622	9.74e-11	6.09e-09	DOWN
ENSMUSG00000070031	Sp140	Sp140_nuclear_body_protein	1:85600378-85645037	346	89	7.15271	2.03797	1.7674	9.84e-11	6.13e-09	UP
ENSMUSG00000015437	Gzmb	granzyme_B	14:56258856-56262260	61	3	4.22862	0.230364	4.15424	1.02e-10	6.31e-09	UP
ENSMUSG00000001128	Cfp	complement_factor_properdin	X:20925454-20931555	1315	409	63.4571	21.862	1.4934	1.04e-10	6.44e-09	UP
ENSMUSG00000058099	Nfam1	Nfat_activating_molecule_with_ITAM_motif_1	15:82997721-83033306	336	86	5.96177	1.69023	1.77456	1.14e-10	7.03e-09	UP
ENSMUSG00000024013	Fgd2	FYVE_RhoGEF_and_PH_domain_containing_2	17:29360914-29379660	281	69	3.88329	1.05622	1.83441	1.22e-10	7.51e-09	UP
ENSMUSG00000035385	Ccl2	chemokine_C_C_motif_ligand_2	11:82035571-82037453	103	14	5.30366	0.798508	2.68765	1.34e-10	8.2e-09	UP
ENSMUSG00000020589	Fam49a	family_with_sequence_similarity_49_member_A	12:12262139-12376359	585	169	11.8664	3.79718	1.59992	1.36e-10	8.29e-09	UP
ENSMUSG00000066487	Gm5786	predicted_pseudogene_5786	12:59081019-59081900	6	56	0.668691	6.91316	-3.41389	1.42e-10	8.67e-09	DOWN
ENSMUSG00000030830	Itgal	integrin_alpha_L	7:127296260-127335138	550	158	5.73501	1.82491	1.60802	1.52e-10	9.23e-09	UP
ENSMUSG00000027357	Crls1	cardiolipin_synthase_1	2:132846666-132866785	621	1386	16.0008	39.5572	-1.34975	1.54e-10	9.35e-09	DOWN
ENSMUSG00000023349	Clec4n	C_type_lectin_domain_family_4_member_n	6:123229843-123247021	394	106	14.7148	4.38507	1.70264	1.56e-10	9.39e-09	UP
ENSMUSG00000037868	Egr2	early_growth_response_2	10:67535475-67542188	68	5	1.2319	0.100328	3.57412	1.83e-10	1.1e-08	UP
ENSMUSG00000041488	Stx3	syntaxin_3	19:11775119-11819403	184	38	3.491	0.798598	2.08414	2.01e-10	1.2e-08	UP
ENSMUSG00000025498	Irf7	interferon_regulatory_factor_7	7:141262706-141266481	1062	331	16.258	5.61284	1.49039	2.04e-10	1.22e-08	UP
ENSMUSG00000056383	AI987944	expressed_sequence_AI987944	7:41372923-41393379	257	607	3.50286	9.16411	-1.43142	2.09e-10	1.25e-08	DOWN
ENSMUSG00000049037	Clec4a1	C_type_lectin_domain_family_4_member_a1	6:122921848-122934619	206	46	12.9971	3.21474	1.97145	2.11e-10	1.25e-08	UP
ENSMUSG00000039997	Ifi203	interferon_activated_gene_203	1:173920407-173942672	1424	454	16.1748	5.7121	1.45769	2.28e-10	1.35e-08	UP
ENSMUSG00000069917	Hba-a2	hemoglobin_alpha_adult_chain_2	11:32296489-32297298	153	384	14.3508	39.8958	-1.51907	2.31e-10	1.36e-08	DOWN
ENSMUSG00000089664	Gm12494	predicted_gene_12494	3:107950795-107953121	40	0	7.54688	0	Inf	2.46e-10	1.45e-08	UP
ENSMUSG00000031897	Psmb10	proteasome_prosome_macropain_subunit_beta_type_10	8:105935728-105938392	1464	469	113.314	40.2093	1.45076	2.5e-10	1.47e-08	UP
ENSMUSG00000028252	Ccnc	cyclin_C	4:21727701-21759922	281	654	4.06622	10.4827	-1.41021	2.67e-10	1.56e-08	DOWN
ENSMUSG00000050022	Amz1	archaelysin_family_metallopeptidase_1	5:140724127-140761439	123	20	1.17568	0.211753	2.42908	2.7e-10	1.57e-08	UP
ENSMUSG00000015806	Qdpr	quinoid_dihydropteridine_reductase	5:45434021-45450236	1159	2484	24.7292	58.7071	-1.29128	2.98e-10	1.73e-08	DOWN
ENSMUSG00000018920	Cxcl16	chemokine_C_X_C_motif_ligand_16	11:70453983-70459984	554	162	11.8643	3.84291	1.5824	2.99e-10	1.73e-08	UP
ENSMUSG00000009687	Fxyd5	FXYD_domain_containing_ion_transport_regulator_5	7:31032722-31042481	218	50	3.0357	0.771227	1.93284	3.08e-10	1.78e-08	UP
ENSMUSG00000028859	Csf3r	colony_stimulating_factor_3_receptor_granulocyte_	4:126024550-126044440	201	45	3.57999	0.887789	1.96771	3.28e-10	1.89e-08	UP
ENSMUSG00000000628	Hk2	hexokinase_2	6:82725025-82774454	192	42	2.752	0.66682	2.00115	3.36e-10	1.92e-08	UP
ENSMUSG00000027639	Samhd1	SAM_domain_and_HD_domain_1	2:157097533-157135265	1564	507	13.2808	4.76878	1.43369	3.36e-10	1.92e-08	UP
ENSMUSG00000048865	Arhgap30	Rho_GTPase_activating_protein_30	1:171388954-171410298	777	238	6.24409	2.11854	1.51546	3.34e-10	1.92e-08	UP
ENSMUSG00000056069	Fam105a	family_with_sequence_similarity_105_member_A	15:27655071-27681542	240	58	8.33624	2.23152	1.85741	3.47e-10	1.97e-08	UP
ENSMUSG00000025202	Scd3	stearoyl_coenzyme_A_desaturase_3	19:44203288-44244016	235	554	6.65707	17.3835	-1.42872	3.5e-10	1.99e-08	DOWN
ENSMUSG00000039109	F13a1	coagulation_factor_XIII_A1_subunit	13:36867178-37050244	76	8	1.90238	0.221808	3.05647	4.18e-10	2.36e-08	UP
ENSMUSG00000006219	Fblim1	filamin_binding_LIM_protein_1	4:141576062-141606096	39	0	0.585462	0	Inf	4.27e-10	2.41e-08	UP
ENSMUSG00000031838	Ifi30	interferon_gamma_inducible_protein_30	8:70762774-70766663	1028	327	103.113	36.3311	1.46099	4.73e-10	2.66e-08	UP
ENSMUSG00000026875	Traf1	TNF_receptor_associated_factor_1	2:34941750-34961772	92	12	0.677004	0.0978109	2.74714	4.87e-10	2.73e-08	UP
ENSMUSG00000074896	Ifit3	interferon_induced_protein_with_tetratricopeptide_repeats_3	19:34583531-34588731	550	163	30.9822	10.1707	1.56307	4.94e-10	2.76e-08	UP
ENSMUSG00000086513	9130208D14Rik	RIKEN_cDNA_9130208D14_gene	7:105824223-105831515	181	39	2.43959	0.582257	2.02296	5.12e-10	2.85e-08	UP
ENSMUSG00000057135	Scimp	SLP_adaptor_and_CSK_interacting_membrane_protein	11:70790932-70812586	147	28	9.63964	2.03382	2.20083	5.42e-10	3.01e-08	UP
ENSMUSG00000022057	Adamdec1	ADAM_like_decysin_1	14:68563388-68582086	813	254	32.9552	11.4046	1.48694	5.48e-10	3.04e-08	UP
ENSMUSG00000002111	Spi1	spleen_focus_forming_virus_SFFV_proviral_integration_oncogene	2:91082390-91115756	294	77	8.74422	2.53674	1.7414	5.68e-10	3.14e-08	UP
ENSMUSG00000026600	Soat1	sterol_O_acyltransferase_1	1:156424525-156474331	842	264	6.29982	2.18792	1.48179	5.76e-10	3.18e-08	UP
ENSMUSG00000032690	Oas2	2_5_oligoadenylate_synthetase_2	5:120730333-120749853	214	50	2.56346	0.663428	1.90613	6.2e-10	3.4e-08	UP
ENSMUSG00000015745	Plekho1	pleckstrin_homology_domain_containing_family_O_member_1	3:95988429-95996001	250	62	6.38632	1.75434	1.8201	6.26e-10	3.43e-08	UP
ENSMUSG00000073940	Hbb-bt	hemoglobin_beta_adult_t_chain	7:103812524-103813996	15	76	2.09739	11.7711	-2.53254	6.84e-10	3.74e-08	DOWN
ENSMUSG00000074151	Nlrc5	NLR_family_CARD_domain_containing_5	8:94472763-94527272	1684	558	13.3743	4.90881	1.40206	7.17e-10	3.9e-08	UP
ENSMUSG00000003283	Hck	hemopoietic_cell_kinase	2:153108468-153151441	488	144	18.5569	6.06539	1.56932	7.6e-10	4.13e-08	UP
ENSMUSG00000035275	Raver2	ribonucleoprotein_PTB_binding_2	4:101068983-101152370	60	4	0.851799	0.0628999	3.71543	7.95e-10	4.31e-08	UP
ENSMUSG00000026185	Igfbp5	insulin_like_growth_factor_binding_protein_5	1:72857932-72874884	143	351	1.41457	3.846	-1.48695	8.58e-10	4.63e-08	DOWN
ENSMUSG00000047810	Ccdc88b	coiled_coil_domain_containing_88B	19:6844623-6858211	198	46	3.9248	1.01	1.91431	9.25e-10	4.98e-08	UP
ENSMUSG00000042817	Flt3	FMS_like_tyrosine_kinase_3	5:147330741-147400489	63	5	1.00271	0.0881447	3.46393	9.67e-10	5.19e-08	UP
ENSMUSG00000022186	Oxct1	3_oxoacid_CoA_transferase_1	15:4026383-4155344	559	170	11.6121	3.91167	1.52582	9.91e-10	5.31e-08	UP
ENSMUSG00000030148	Clec4a2	C_type_lectin_domain_family_4_member_a2	6:123106428-123143999	138	27	3.17017	0.687039	2.16214	1.03e-09	5.48e-08	UP
ENSMUSG00000020437	Myo1g	myosin_IG	11:6506548-6520965	152	31	1.62636	0.367406	2.10224	1.07e-09	5.71e-08	UP
ENSMUSG00000011884	Gltp	glycolipid_transfer_protein	5:114669398-114690984	177	39	5.37662	1.31224	1.99072	1.14e-09	6.07e-08	UP
ENSMUSG00000031709	Tbc1d9	TBC1_domain_family_member_9	8:83165352-83272934	218	53	2.717	0.731678	1.84878	1.15e-09	6.11e-08	UP
ENSMUSG00000029919	Hpgds	hematopoietic_prostaglandin_D_synthase	6:65117293-65144908	235	59	3.00234	0.834944	1.80238	1.16e-09	6.14e-08	UP
ENSMUSG00000026077	Npas2	neuronal_PAS_domain_protein_2	1:39193731-39363236	64	183	1.27375	4.03432	-1.7072	1.49e-09	7.84e-08	DOWN
ENSMUSG00000030707	Coro1a	coronin_actin_binding_protein_1A	7:126699773-126707787	265	70	5.03168	1.47223	1.72908	1.52e-09	7.98e-08	UP
ENSMUSG00000024044	Epb41l3	erythrocyte_membrane_protein_band_4.1_like_3	17:69156810-69289985	318	88	7.60739	2.33186	1.66196	1.53e-09	8e-08	UP
ENSMUSG00000026043	Col3a1	collagen_type_III_alpha_1	1:45311538-45349706	3886	1352	35.5866	13.7143	1.3317	1.56e-09	8.17e-08	UP
ENSMUSG00000032661	Oas3	2_5_oligoadenylate_synthetase_3	5:120753098-120777661	194	46	2.27266	0.596898	1.88486	1.61e-09	8.39e-08	UP
ENSMUSG00000024677	Ms4a6b	membrane_spanning_4_domains_subfamily_A_member_6B	19:11516512-11531256	343	97	4.10423	1.28565	1.63066	1.79e-09	9.28e-08	UP
ENSMUSG00000033355	Rtp4	receptor_transporter_protein_4	16:23609919-23614222	885	288	55.3044	19.9352	1.42812	1.81e-09	9.36e-08	UP
ENSMUSG00000070323	Mmp27	matrix_metallopeptidase_27	9:7571396-7581885	72	8	2.15449	0.265156	2.97847	1.9e-09	9.8e-08	UP
ENSMUSG00000099241	Gm18852	predicted_gene_18852	7:105924996-105928591	72	8	1.96816	0.242224	2.97847	1.9e-09	9.8e-08	UP
ENSMUSG00000027070	Lrp2	low_density_lipoprotein_receptor_related_protein_2	2:69424340-69586065	14	71	0.0789799	0.443676	-2.53391	1.94e-09	9.99e-08	DOWN
ENSMUSG00000026981	Il1rn	interleukin_1_receptor_antagonist	2:24336853-24351494	129	25	1.5651	0.335972	2.17589	2.01e-09	1.03e-07	UP
ENSMUSG00000096145	Vkorc1	vitamin_K_epoxide_reductase_complex_subunit_1	7:127893063-127895617	608	1276	39.2934	91.3438	-1.26098	2.01e-09	1.03e-07	DOWN
ENSMUSG00000030577	Cd22	CD22_antigen	7:30865402-30880342	163	36	1.5365	0.375886	1.98732	2.03e-09	1.03e-07	UP
ENSMUSG00000018819	Lsp1	lymphocyte_specific_1	7:142460809-142494867	201	49	2.21999	0.599464	1.84485	2.12e-09	1.07e-07	UP
ENSMUSG00000037685	Atp8a1	ATPase_aminophospholipid_transporter_APLT_class_I_type_8A_member_1	5:67618140-67847434	938	308	4.21291	1.53229	1.41517	2.11e-09	1.07e-07	UP
ENSMUSG00000037762	Slc16a9	solute_carrier_family_16_monocarboxylic_acid_transporters_member_9	10:70245100-70285968	271	72	6.31251	1.85771	1.72073	2.12e-09	1.07e-07	UP
ENSMUSG00000046805	Mpeg1	macrophage_expressed_gene_1	19:12460779-12465284	13416	4765	304.214	119.683	1.30192	2.12e-09	1.07e-07	UP
ENSMUSG00000051439	Cd14	CD14_antigen	18:36725074-36726736	196	47	12.256	3.25541	1.86862	2.13e-09	1.07e-07	UP
ENSMUSG00000039959	Hip1	huntingtin_interacting_protein_1	5:135406531-135545120	1037	344	5.52255	2.02923	1.40044	2.24e-09	1.13e-07	UP
ENSMUSG00000022831	Hcls1	hematopoietic_cell_specific_Lyn_substrate_1	16:36934983-36963212	492	150	17.2971	5.84132	1.52221	2.25e-09	1.13e-07	UP
ENSMUSG00000092517	Art2a-ps	ADP_ribosyltransferase_2a_pseudogene	7:101552453-101560865	214	53	16.7349	4.59089	1.82206	2.28e-09	1.14e-07	UP
ENSMUSG00000087107	AI662270	expressed_sequence_AI662270	11:83223576-83226604	290	80	13.7846	4.21208	1.66649	2.58e-09	1.28e-07	UP
ENSMUSG00000018459	Slc13a3	solute_carrier_family_13_sodium_dependent_dicarboxylate_transporter_member_3	2:165405028-165473230	475	145	6.11067	2.06622	1.52038	2.6e-09	1.29e-07	UP
ENSMUSG00000050721	Plekho2	pleckstrin_homology_domain_containing_family_O_member_2	9:65554386-65580040	573	180	17.2194	5.9917	1.47905	2.65e-09	1.31e-07	UP
ENSMUSG00000090164	BC035044	cDNA_sequence_BC035044	6:128849090-128891126	120	22	6.23456	1.26606	2.25598	2.66e-09	1.31e-07	UP
ENSMUSG00000098559	Gm15013	predicted_gene_15013	X:139713681-139714481	4	43	0.490901	5.84509	-3.61768	2.73e-09	1.34e-07	DOWN
ENSMUSG00000035208	Slfn8	schlafen_8	11:83002158-83020810	386	114	6.07089	1.98602	1.56807	2.84e-09	1.4e-07	UP
ENSMUSG00000027398	Il1b	interleukin_1_beta	2:129364570-129371139	308	86	12.8724	3.98125	1.64903	2.89e-09	1.41e-07	UP
ENSMUSG00000091157	Serpina3l-ps	serine_or_cysteine_peptidase_inhibitor_clade_A_member_3L_pseudogene	12:104358003-104363534	6	50	0.466603	4.30703	-3.25039	2.93e-09	1.43e-07	DOWN
ENSMUSG00000058773	Hist1h1b	histone_cluster_1_H1b	13:21779883-21780625	93	14	12.3038	2.05162	2.54032	3.17e-09	1.54e-07	UP
ENSMUSG00000046223	Plaur	plasminogen_activator_urokinase_receptor	7:24462484-24475968	60	5	1.13486	0.104749	3.39354	3.4e-09	1.65e-07	UP
ENSMUSG00000079014	Serpina3i	serine_or_cysteine_peptidase_inhibitor_clade_A_member_3I	12:104263122-104269372	152	33	5.15041	1.23857	2.01206	3.39e-09	1.65e-07	UP
ENSMUSG00000026288	Inpp5d	inositol_polyphosphate_5_phosphatase_D	1:87620312-87720507	523	163	4.14062	1.42943	1.49045	3.42e-09	1.65e-07	UP
ENSMUSG00000042190	Cmklr1	chemokine_like_receptor_1	5:113612354-113650426	240	63	5.23908	1.52334	1.73812	3.64e-09	1.76e-07	UP
ENSMUSG00000052837	Junb	jun_B_proto_oncogene	8:84976909-84978748	588	187	31.4127	11.0658	1.46129	3.74e-09	1.8e-07	UP
ENSMUSG00000076498	Trbc2	T_cell_receptor_beta_constant_2	6:41546730-41548352	63	6	8.94906	0.944094	3.20078	3.75e-09	1.8e-07	UP
ENSMUSG00000026458	Ppfia4	protein_tyrosine_phosphatase_receptor_type_f_polypeptide_PTPRF_interacting_protein_liprin_alpha_4	1:134296783-134332928	83	11	0.549337	0.080642	2.72413	3.76e-09	1.8e-07	UP
ENSMUSG00000046387	Pcdhb17	protocadherin_beta_17	18:37484795-37489454	34	0	0.717198	0	Inf	3.99e-09	1.9e-07	UP
ENSMUSG00000107705	Umad1	UMAP1_MVP12_associated_UMA_domain_containing_1	6:8259450-8597480	0	30	0	0.55914	Inf	3.99e-09	1.9e-07	DOWN
ENSMUSG00000108632	Zfp865	zinc_finger_protein_865	7:5029018-5032771	0	30	0	1.43835	Inf	3.99e-09	1.9e-07	DOWN
ENSMUSG00000053101	Gpr141	G_protein_coupled_receptor_141	13:19749682-19824257	76	9	2.17613	0.285456	2.88647	4.03e-09	1.91e-07	UP
ENSMUSG00000001666	Ddt	D_dopachrome_tautomerase	10:75771230-75773414	2102	4186	168.947	372.675	-1.1853	4.11e-09	1.94e-07	DOWN
ENSMUSG00000029553	Tfec	transcription_factor_EC	6:16833373-16898441	404	122	5.70171	1.9072	1.53598	4.39e-09	2.07e-07	UP
ENSMUSG00000029299	Abcg3	ATP_binding_cassette_sub_family_G_WHITE_member_3	5:104935057-104982718	371	110	9.17449	3.0131	1.56242	4.53e-09	2.13e-07	UP
ENSMUSG00000078688	Mup2	major_urinary_protein_2	4:60135932-60154289	104	257	6.3222	17.3054	-1.49668	4.53e-09	2.13e-07	DOWN
ENSMUSG00000045211	Nudt18	nudix_nucleoside_diphosphate_linked_moiety_X_type_motif_18	14:70577847-70582571	47	141	1.24328	4.13144	-1.77645	4.71e-09	2.21e-07	DOWN
ENSMUSG00000031093	Dock11	dedicator_of_cytokinesis_11	X:35888832-36076562	403	122	3.77817	1.26692	1.53241	4.83e-09	2.26e-07	UP
ENSMUSG00000049090	Zadh2	zinc_binding_alcohol_dehydrogenase_domain_containing_2	18:84088158-84097514	324	691	9.59007	22.6551	-1.28418	4.93e-09	2.3e-07	DOWN
ENSMUSG00000030263	Lrmp	lymphoid_restricted_membrane_protein	6:145115653-145174934	279	78	4.21084	1.30398	1.64723	5.13e-09	2.39e-07	UP
ENSMUSG00000029322	Plac8	placenta_specific_8	5:100553725-100572245	433	133	17.3091	5.88912	1.51145	5.39e-09	2.5e-07	UP
ENSMUSG00000031103	Elf4	E74_like_factor_4_ets_domain_transcription_factor_	X:48411046-48463132	168	39	1.51325	0.389114	1.91543	5.72e-09	2.65e-07	UP
ENSMUSG00000037902	Sirpa	signal_regulatory_protein_alpha	2:129592835-129632228	3661	1315	36.0555	14.3453	1.28568	5.86e-09	2.71e-07	UP
ENSMUSG00000024986	Hhex	hematopoietically_expressed_homeobox	19:37434810-37440731	669	1360	21.8695	49.2451	-1.21502	6.09e-09	2.8e-07	DOWN
ENSMUSG00000047250	Ptgs1	prostaglandin_endoperoxide_synthase_1	2:36230426-36252272	1046	357	17.3302	6.55166	1.35939	6.14e-09	2.82e-07	UP
ENSMUSG00000015950	Ncf1	neutrophil_cytosolic_factor_1	5:134220053-134229625	331	97	4.83027	1.56793	1.57928	6.3e-09	2.88e-07	UP
ENSMUSG00000031328	Flna	filamin_alpha	X:74223461-74249820	3218	1155	20.0598	7.97508	1.28678	6.3e-09	2.88e-07	UP
ENSMUSG00000079017	Ifi27l2a	interferon_alpha_inducible_protein_27_like_2A	12:103442167-103443680	354	105	75.1567	24.6925	1.56187	6.39e-09	2.91e-07	UP
ENSMUSG00000091462	Gm17084	predicted_gene_17084	13:34033063-34037147	87	13	1.8423	0.304931	2.551	6.48e-09	2.95e-07	UP
ENSMUSG00000020077	Srgn	serglycin	10:62493833-62527451	564	182	14.252	5.09423	1.44027	6.56e-09	2.98e-07	UP
ENSMUSG00000057346	Apol9a	apolipoprotein_L_9a	15:77403789-77411080	3205	1152	199.144	79.2873	1.28469	6.69e-09	3.03e-07	UP
ENSMUSG00000108022	RP23-78P7.2	-	6:121732932-121789084	2	34	0.0422105	0.794936	-4.27912	6.94e-09	3.13e-07	DOWN
ENSMUSG00000097124	A530020G20Rik	RIKEN_cDNA_A530020G20_gene	3:121531619-121536206	61	6	1.23277	0.134316	3.15424	8.46e-09	3.81e-07	UP
ENSMUSG00000030428	Ttyh1	tweety_homolog_1_Drosophila_	7:4119408-4136708	68	8	0.412152	0.0537081	2.89601	8.76e-09	3.94e-07	UP
ENSMUSG00000048521	Cxcr6	chemokine_C_X_C_motif_receptor_6	9:123806477-123811754	86	13	4.46574	0.747749	2.53432	8.99e-09	4.03e-07	UP
ENSMUSG00000025646	Atrip	ATR_interacting_protein	9:109059747-109074124	24	89	0.324817	1.33424	-2.08227	9.14e-09	4.09e-07	DOWN
ENSMUSG00000032089	Il10ra	interleukin_10_receptor_alpha	9:45253837-45269149	484	154	5.75218	2.02731	1.46059	9.35e-09	4.17e-07	UP
ENSMUSG00000000739	Sult5a1	sulfotransferase_family_5A_member_1	8:123142847-123158315	94	232	3.0039	8.2122	-1.49489	9.55e-09	4.26e-07	DOWN
ENSMUSG00000006463	Zdhhc24	zinc_finger_DHHC_domain_containing_24	19:4878668-4885397	109	20	1.26949	0.258017	2.25476	9.69e-09	4.31e-07	UP
ENSMUSG00000020638	Cmpk2	cytidine_monophosphate_UMP_CMP_kinase_2_mitochondrial	12:26469204-26479835	691	230	21.2395	7.83081	1.39556	9.72e-09	4.31e-07	UP
ENSMUSG00000042129	Rassf4	Ras_association_RalGDS_AF_6_domain_family_member_4	6:116633008-116673952	496	159	4.74187	1.68375	1.44982	9.74e-09	4.31e-07	UP
ENSMUSG00000021775	Nr1d2	nuclear_receptor_subfamily_1_group_D_member_2	14:18204054-18239127	2301	829	38.7169	15.4508	1.28133	1.01e-08	4.44e-07	UP
ENSMUSG00000033788	Dysf	dysferlin	6:84008590-84211060	747	251	6.81916	2.53803	1.38193	1.01e-08	4.44e-07	UP
ENSMUSG00000030554	Synm	synemin_intermediate_filament_protein	7:67730161-67759742	73	9	0.523548	0.0714993	2.82836	1.19e-08	5.24e-07	UP
ENSMUSG00000062210	Tnfaip8	tumor_necrosis_factor_alpha_induced_protein_8	18:49979427-50107173	170	41	1.04763	0.279869	1.86035	1.24e-08	5.42e-07	UP
ENSMUSG00000037997	Parp11	poly_ADP_ribose_polymerase_family_member_11	6:127446840-127494261	425	134	3.25035	1.13516	1.47374	1.26e-08	5.49e-07	UP
ENSMUSG00000039621	Prex1	phosphatidylinositol_3_4_5_trisphosphate_dependent_Rac_exchange_factor_1	2:166566342-166713832	530	172	3.95972	1.4234	1.43209	1.26e-08	5.5e-07	UP
ENSMUSG00000031289	Il13ra2	interleukin_13_receptor_alpha_2	X:147383476-147429192	108	20	4.11322	0.843729	2.24146	1.28e-08	5.56e-07	UP
ENSMUSG00000018446	C1qbp	complement_component_1_q_subcomponent_binding_protein	11:70977836-70983026	322	671	8.43378	19.4671	-1.25074	1.28e-08	5.57e-07	DOWN
ENSMUSG00000008845	Cd163	CD163_antigen	6:124304656-124330527	2369	861	33.4821	13.4792	1.2687	1.36e-08	5.91e-07	UP
ENSMUSG00000043263	Pyhin1	pyrin_and_HIN_domain_family_member_1	1:173630917-173647928	99	18	2.58062	0.519722	2.26795	1.37e-08	5.91e-07	UP
ENSMUSG00000002885	Adgre5	adhesion_G_protein_coupled_receptor_E5	8:83723251-83741326	1231	434	19.5864	7.64891	1.31257	1.37e-08	5.92e-07	UP
ENSMUSG00000008475	Arpc5	actin_related_protein_2_3_complex_subunit_5	1:152766542-152775597	2017	729	79.7856	31.9418	1.27673	1.48e-08	6.38e-07	UP
ENSMUSG00000028108	Ecm1	extracellular_matrix_protein_1	3:95734147-95739569	328	679	6.71424	15.3959	-1.24121	1.52e-08	6.52e-07	DOWN
ENSMUSG00000024235	Map3k8	mitogen_activated_protein_kinase_kinase_kinase_8	18:4331327-4353015	323	97	4.15798	1.38313	1.54399	1.58e-08	6.75e-07	UP
ENSMUSG00000005360	Slc1a3	solute_carrier_family_1_glial_high_affinity_glutamate_transporter_member_3	15:8634124-8710764	75	10	0.629204	0.0929275	2.71539	1.6e-08	6.85e-07	UP
ENSMUSG00000047824	Pygo2	pygopus_2	3:89430214-89435128	352	108	6.41947	2.18169	1.51305	1.67e-08	7.1e-07	UP
ENSMUSG00000079442	St6galnac4	ST6_alpha_N_acetyl_neuraminyl_2_3_beta_galactosyl_1_3_N_acetylgalactosaminide_alpha_2_6_sialyltransferase_4	2:32587095-32599698	112	22	1.03423	0.225025	2.15645	1.72e-08	7.32e-07	UP
ENSMUSG00000061983	Rps12	ribosomal_protein_S12	10:23785211-23787195	1778	644	367.172	147.311	1.27363	1.88e-08	8e-07	UP
ENSMUSG00000042622	Maff	v_maf_musculoaponeurotic_fibrosarcoma_oncogene_family_protein_F_avian_	15:79347541-79359072	159	39	7.37583	2.00396	1.83599	2.17e-08	9.2e-07	UP
ENSMUSG00000102037	Bcl2a1a	B_cell_leukemia_lymphoma_2_related_protein_A1a	9:88956900-88962419	48	3	5.76103	0.398848	3.80846	2.3e-08	9.74e-07	UP
ENSMUSG00000036986	Pml	promyelocytic_leukemia	9:58218076-58249786	513	170	3.22753	1.18472	1.40193	2.33e-08	9.81e-07	UP
ENSMUSG00000040370	Lyrm5	LYR_motif_containing_5	6:145211134-145216939	819	1595	11.7049	25.2497	-1.15311	2.39e-08	1.01e-06	DOWN
ENSMUSG00000098557	Kctd12	potassium_channel_tetramerisation_domain_containing_12	14:102976581-102982637	1400	505	20.8638	8.3362	1.27958	2.4e-08	1.01e-06	UP
ENSMUSG00000032596	Uba7	ubiquitin_like_modifier_activating_enzyme_7	9:107975505-107984060	785	273	6.25265	2.40863	1.3323	2.45e-08	1.03e-06	UP
ENSMUSG00000035929	H2-Q4	histocompatibility_2_Q_region_locus_4	17:35379617-35385290	2444	903	61.5055	25.1717	1.24495	2.46e-08	1.03e-06	UP
ENSMUSG00000037972	Snn	stannin	16:11066298-11074983	171	43	5.7922	1.61334	1.8001	2.57e-08	1.07e-06	UP
ENSMUSG00000032826	Ank2	ankyrin_2_brain	3:126921612-127499350	51	4	0.112066	0.00973575	3.48096	2.63e-08	1.09e-06	UP
ENSMUSG00000030774	Pak1	p21_protein_Cdc42_Rac_activated_kinase_1	7:97788541-97912381	244	70	4.39523	1.39669	1.60997	2.69e-08	1.12e-06	UP
ENSMUSG00000029084	Cd38	CD38_antigen	5:43868553-43912375	1212	435	28.7009	11.4102	1.28681	2.7e-08	1.12e-06	UP
ENSMUSG00000021750	Fam107a	family_with_sequence_similarity_107_member_A	14:8296274-8318023	55	5	0.952836	0.0959432	3.26802	2.82e-08	1.17e-06	UP
ENSMUSG00000026177	Slc11a1	solute_carrier_family_11_proton_coupled_divalent_metal_ion_transporters_member_1	1:74375195-74386062	571	193	7.31503	2.73873	1.3734	2.88e-08	1.19e-06	UP
ENSMUSG00000040345	Arhgap9	Rho_GTPase_activating_protein_9	10:127323727-127329943	134	30	7.27329	1.8037	1.96769	2.96e-08	1.22e-06	UP
ENSMUSG00000026072	Il1r1	interleukin_1_receptor_type_I	1:40225080-40317257	2899	1081	29.0338	11.992	1.2317	2.97e-08	1.22e-06	UP
ENSMUSG00000000078	Klf6	Kruppel_like_factor_6	13:5861489-5870393	1048	375	24.4289	9.68245	1.29118	3.33e-08	1.36e-06	UP
ENSMUSG00000049109	Themis	thymocyte_selection_associated	10:28668360-28883818	82	13	0.589946	0.1036	2.4656	3.33e-08	1.36e-06	UP
ENSMUSG00000097194	9330175E14Rik	RIKEN_cDNA_9330175E14_gene	8:94422899-94435105	112	23	1.54518	0.351484	2.09229	3.33e-08	1.36e-06	UP
ENSMUSG00000044948	Cfap43	cilia_and_flagella_associated_protein_43	19:47737561-47919299	130	29	1.14311	0.282455	1.97291	3.39e-08	1.38e-06	UP
ENSMUSG00000056220	Pla2g4a	phospholipase_A2_group_IVA_cytosolic_calcium_dependent_	1:149829618-149961290	333	104	4.30531	1.48938	1.48745	3.41e-08	1.39e-06	UP
ENSMUSG00000067144	Slc22a7	solute_carrier_family_22_organic_anion_transporter_member_7	17:46432185-46438477	153	335	7.49357	18.1742	-1.32212	3.43e-08	1.39e-06	DOWN
ENSMUSG00000040061	Plcb2	phospholipase_C_beta_2	2:118707517-118728438	197	53	1.85326	0.552278	1.70264	3.46e-08	1.4e-06	UP
ENSMUSG00000052429	Prmt1	protein_arginine_N_methyltransferase_1	7:44976756-44986420	3	35	0.216515	2.798	-3.73582	3.5e-08	1.42e-06	DOWN
ENSMUSG00000045763	Basp1	brain_abundant_membrane_attached_signal_protein_1	15:25363285-25413764	138	32	7.34442	1.88642	1.91704	3.55e-08	1.43e-06	UP
ENSMUSG00000036278	Macrod1	MACRO_domain_containing_1	19:7056768-7198061	70	177	5.40099	15.1273	-1.52982	3.58e-08	1.44e-06	DOWN
ENSMUSG00000032314	Etfa	electron_transferring_flavoprotein_alpha_polypeptide	9:55454508-55512243	2182	4111	97.6715	203.832	-1.10533	3.6e-08	1.44e-06	DOWN
ENSMUSG00000027199	Gatm	glycine_amidinotransferase_L_arginine_glycine_amidinotransferase_	2:122594467-122611303	1624	597	46.9794	19.1297	1.25226	3.67e-08	1.47e-06	UP
ENSMUSG00000031004	Mki67	antigen_identified_by_monoclonal_antibody_Ki_67	7:135689788-135716379	858	304	8.3712	3.28538	1.30542	3.7e-08	1.48e-06	UP
ENSMUSG00000034255	Arhgap27	Rho_GTPase_activating_protein_27	11:103331497-103363692	140	33	1.04971	0.274072	1.89341	3.86e-08	1.54e-06	UP
ENSMUSG00000004508	Gab2	growth_factor_receptor_bound_protein_2_associated_protein_2	7:97081586-97308946	255	75	3.81929	1.24428	1.57404	3.91e-08	1.56e-06	UP
ENSMUSG00000056737	Capg	capping_protein_actin_filament_gelsolin_like	6:72544391-72562983	156	39	3.72739	1.03218	1.80851	4.01e-08	1.59e-06	UP
ENSMUSG00000049985	Ankrd55	ankyrin_repeat_domain_55	13:112288451-112384002	49	135	1.22342	3.73359	-1.6536	4.3e-08	1.7e-06	DOWN
ENSMUSG00000070934	Rraga	Ras_related_GTP_binding_A	4:86575668-86577285	122	275	7.41184	18.506	-1.36404	4.39e-08	1.74e-06	DOWN
ENSMUSG00000030560	Ctsc	cathepsin_C	7:88278085-88310888	5395	2055	78.6123	33.1683	1.20099	4.5e-08	1.77e-06	UP
ENSMUSG00000023913	Pla2g7	phospholipase_A2_group_VII_platelet_activating_factor_acetylhydrolase_plasma_	17:43568098-43612201	776	274	19.9215	7.79153	1.31039	4.59e-08	1.81e-06	UP
ENSMUSG00000067212	H2-T23	histocompatibility_2_T_region_locus_23	17:36029773-36032855	8219	3146	125.238	53.0993	1.19395	4.64e-08	1.82e-06	UP
ENSMUSG00000025860	Xiap	X_linked_inhibitor_of_apoptosis	X:42059679-42109656	2197	4107	18.6527	38.6232	-1.09404	4.84e-08	1.9e-06	DOWN
ENSMUSG00000074643	Cpne1	copine_I	2:156071842-156111965	161	348	1.38533	3.31679	-1.30352	4.87e-08	1.91e-06	DOWN
ENSMUSG00000042133	Ppig	peptidyl_prolyl_isomerase_G_cyclophilin_G_	2:69722545-69754012	345	689	3.41176	7.54728	-1.1894	5.1e-08	1.99e-06	DOWN
ENSMUSG00000046031	Fam26f	family_with_sequence_similarity_26_member_F	10:34126069-34127972	121	27	11.0131	2.72207	1.97248	5.19e-08	2.02e-06	UP
ENSMUSG00000070034	Sp110	Sp110_nuclear_body_protein	1:85576899-85598817	199	55	2.12047	0.649164	1.66377	5.35e-08	2.08e-06	UP
ENSMUSG00000039585	Myo9a	myosin_IXa	9:59750896-59928866	1988	745	13.8574	5.75219	1.22451	5.61e-08	2.18e-06	UP
ENSMUSG00000005413	Hmox1	heme_oxygenase_1	8:75093591-75100596	1370	506	48.6343	19.8969	1.24548	5.8e-08	2.25e-06	UP
ENSMUSG00000049804	Armcx4	armadillo_repeat_containing_X_linked_4	X:134686519-134696757	501	171	6.159	2.32852	1.35932	6.26e-08	2.42e-06	UP
ENSMUSG00000069919	Hba-a1	hemoglobin_alpha_adult_chain_1	11:32283511-32284465	300	601	24.7187	54.8519	-1.19389	6.31e-08	2.43e-06	DOWN
ENSMUSG00000026068	Il18rap	interleukin_18_receptor_accessory_protein	1:40515362-40551705	80	13	1.05555	0.189998	2.42998	6.42e-08	2.47e-06	UP
ENSMUSG00000096954	Gdap10	ganglioside_induced_differentiation_associated_protein_10	12:32821872-32826904	629	220	12.3585	4.78795	1.32407	6.69e-08	2.57e-06	UP
ENSMUSG00000046157	Tmem229b	transmembrane_protein_229B	12:78961795-79007627	251	75	2.04347	0.676346	1.55123	6.75e-08	2.59e-06	UP
ENSMUSG00000041642	Kif21b	kinesin_family_member_21B	1:136131389-136177998	204	58	1.44161	0.454004	1.62295	7.18e-08	2.75e-06	UP
ENSMUSG00000032245	Cln6	ceroid_lipofuscinosis_neuronal_6	9:62838785-62852006	160	41	4.3066	1.2224	1.77288	7.27e-08	2.78e-06	UP
ENSMUSG00000034028	Cd226	CD226_antigen	18:89197431-89270201	93	18	3.39463	0.727765	2.17775	7.97e-08	3.04e-06	UP
ENSMUSG00000093938	Evi2b	ecotropic_viral_integration_site_2b	11:79515056-79523762	111	24	5.8725	1.40645	2.01796	8.15e-08	3.1e-06	UP
ENSMUSG00000038976	Ppp1r9b	protein_phosphatase_1_regulatory_subunit_9B	11:94991035-95006899	634	224	11.6206	4.54776	1.3095	8.35e-08	3.17e-06	UP
ENSMUSG00000000489	Pdgfb	platelet_derived_growth_factor_B_polypeptide	15:79995900-80014808	79	13	2.66125	0.485089	2.41183	8.91e-08	3.38e-06	UP
ENSMUSG00000000530	Acvrl1	activin_A_receptor_type_II_like_1	15:101128522-101145336	261	80	4.10493	1.39369	1.51449	8.94e-08	3.38e-06	UP
ENSMUSG00000026110	Mgat4a	mannoside_acetylglucosaminyltransferase_4_isoenzyme_A	1:37439340-37541016	151	39	0.951293	0.272153	1.76152	9.07e-08	3.42e-06	UP
ENSMUSG00000040329	Il7	interleukin_7	3:7569994-7613760	45	3	0.428914	0.0316742	3.71535	9.2e-08	3.47e-06	UP
ENSMUSG00000031165	Was	Wiskott_Aldrich_syndrome_homolog_human_	X:8081453-8090498	144	36	5.43793	1.50585	1.80852	9.25e-08	3.48e-06	UP
ENSMUSG00000029007	Agtrap	angiotensin_II_type_I_receptor_associated_protein	4:148077061-148088031	443	150	9.98993	3.74681	1.37085	1.01e-07	3.78e-06	UP
ENSMUSG00000048078	Tenm4	teneurin_transmembrane_protein_4	7:96171246-96911093	51	5	0.175618	0.0190703	3.15908	1.01e-07	3.8e-06	UP
ENSMUSG00000036362	P2ry13	purinergic_receptor_P2Y_G_protein_coupled_13	3:59207892-59210882	369	122	14.3481	5.2546	1.40525	1.08e-07	4.02e-06	UP
ENSMUSG00000050017	Pitpnb	phosphatidylinositol_transfer_protein_beta	5:111330763-111388359	354	690	9.03598	19.5089	-1.15434	1.11e-07	4.12e-06	DOWN
ENSMUSG00000054404	Slfn5	schlafen_5	11:82951349-82962941	1136	423	19.6666	8.11153	1.23374	1.11e-07	4.12e-06	UP
ENSMUSG00000050043	Tmx2	thioredoxin_related_transmembrane_protein_2	2:84671316-84679140	1022	379	20.394	8.37727	1.23963	1.15e-07	4.28e-06	UP
ENSMUSG00000035158	Mitf	microphthalmia_associated_transcription_factor	6:97807052-98021349	271	84	2.62632	0.901716	1.49834	1.16e-07	4.29e-06	UP
ENSMUSG00000020399	Havcr2	hepatitis_A_virus_cellular_receptor_2	11:46454935-46481255	63	9	1.24778	0.197455	2.61582	1.18e-07	4.35e-06	UP
ENSMUSG00000029468	P2rx7	purinergic_receptor_P2X_ligand_gated_ion_channel_7	5:122643911-122691432	203	59	1.8698	0.601955	1.5912	1.21e-07	4.46e-06	UP
ENSMUSG00000026821	Ralgds	ral_guanine_nucleotide_dissociation_stimulator	2:28513125-28553081	166	45	1.45809	0.437826	1.69169	1.32e-07	4.85e-06	UP
ENSMUSG00000053835	H2-T24	histocompatibility_2_T_region_locus_24	17:36005695-36020560	969	360	34.399	14.1559	1.23701	1.35e-07	4.97e-06	UP
ENSMUSG00000069793	Slfn9	schlafen_9	11:82979629-82991830	445	153	6.566	2.5006	1.34878	1.45e-07	5.33e-06	UP
ENSMUSG00000038811	Gngt2	guanine_nucleotide_binding_protein_G_protein_gamma_transducing_activity_polypeptide_2	11:95837216-95845734	280	89	10.0341	3.53283	1.46205	1.46e-07	5.34e-06	UP
ENSMUSG00000079168	Cd209g	CD209g_antigen	8:4134733-4137707	5	38	0.451716	3.80288	-3.11756	1.46e-07	5.34e-06	DOWN
ENSMUSG00000100725	Gm28062	predicted_gene_28062	1:178323074-178337728	170	352	5.35256	12.2763	-1.24153	1.46e-07	5.34e-06	DOWN
ENSMUSG00000039220	Ppp1r10	protein_phosphatase_1_regulatory_subunit_10	17:35916434-35932283	786	1460	8.55429	17.6006	-1.08486	1.48e-07	5.38e-06	DOWN
ENSMUSG00000025804	Ccr1	chemokine_C_C_motif_receptor_1	9:123962126-123968692	54	6	1.87498	0.230771	2.97839	1.5e-07	5.46e-06	UP
ENSMUSG00000022126	Irg1	immunoresponsive_gene_1	14:103046977-103056573	47	4	1.76135	0.166039	3.36314	1.55e-07	5.62e-06	UP
ENSMUSG00000030427	Lilra6	leukocyte_immunoglobulin_like_receptor_subfamily_A_with_TM_domain_member_6	7:3908280-3915503	98	20	1.95439	0.441806	2.10128	1.55e-07	5.62e-06	UP
ENSMUSG00000021614	Vcan	versican	13:89655312-89742509	50	5	0.245709	0.027215	3.13052	1.55e-07	5.62e-06	UP
ENSMUSG00000028364	Tnc	tenascin_C	4:63959785-64047015	106	23	1.31411	0.315843	2.01285	1.61e-07	5.82e-06	UP
ENSMUSG00000090272	Mndal	myeloid_nuclear_differentiation_antigen_like	1:173857220-173942491	957	357	18.7767	7.75869	1.2311	1.62e-07	5.85e-06	UP
ENSMUSG00000044134	Fam109a	family_with_sequence_similarity_109_member_A	5:121848984-121854632	113	26	2.20478	0.561911	1.92826	1.63e-07	5.88e-06	UP
ENSMUSG00000097006	9530082P21Rik	RIKEN_cDNA_9530082P21_gene	17:23743234-23754065	392	133	5.8757	2.20819	1.36794	1.7e-07	6.1e-06	UP
ENSMUSG00000047735	Samd9l	sterile_alpha_motif_domain_containing_9_like	6:3372257-3399572	1884	727	32.1573	13.745	1.18228	1.71e-07	6.11e-06	UP
ENSMUSG00000026421	Csrp1	cysteine_and_glycine_rich_protein_1	1:135720061-135752232	651	237	32.7158	13.1928	1.26628	1.89e-07	6.75e-06	UP
ENSMUSG00000040483	Xaf1	XIAP_associated_factor_1	11:72301629-72313733	346	116	5.89448	2.18896	1.38516	1.93e-07	6.88e-06	UP
ENSMUSG00000062488	Ifit3b	interferon_induced_protein_with_tetratricopeptide_repeats_3B	19:34607970-34613401	212	63	10.4196	3.42979	1.55915	1.93e-07	6.88e-06	UP
ENSMUSG00000036381	P2ry14	purinergic_receptor_P2Y_G_protein_coupled_14	3:59113855-59153618	154	41	0.892724	0.263265	1.71774	1.94e-07	6.9e-06	UP
ENSMUSG00000081723	Gm15931	predicted_gene_15931	7:4274189-4282645	383	130	20.3284	7.64291	1.36734	1.96e-07	6.97e-06	UP
ENSMUSG00000039005	Tlr4	toll_like_receptor_4	4:66827584-66930284	169	47	2.45782	0.757139	1.65479	2.08e-07	7.36e-06	UP
ENSMUSG00000021277	Traf3	TNF_receptor_associated_factor_3	12:111166370-111267153	493	174	2.40144	0.938827	1.31101	2.14e-07	7.56e-06	UP
ENSMUSG00000079494	Cml5	camello_like_5	6:85817218-85820972	324	624	32.3008	68.9073	-1.13704	2.14e-07	7.56e-06	DOWN
ENSMUSG00000009470	Tnpo1	transportin_1	13:98839019-98926384	4615	1831	51.2594	22.527	1.14221	2.16e-07	7.58e-06	UP
ENSMUSG00000026832	Cytip	cytohesin_1_interacting_protein	2:58129137-58195532	139	36	1.5246	0.437373	1.75754	2.16e-07	7.58e-06	UP
ENSMUSG00000030149	Klrk1	killer_cell_lectin_like_receptor_subfamily_K_member_1	6:129610323-129623864	171	48	1.84289	0.573004	1.64139	2.16e-07	7.58e-06	UP
ENSMUSG00000088088	Rmrp	RNA_component_of_mitochondrial_RNAase_P	4:43492788-43493058	16039	28470	5817.73	11438.7	-1.01935	2.25e-07	7.9e-06	DOWN
ENSMUSG00000086909	Gm4926	predicted_gene_4926	11:46636516-46645006	27	0	1.64847	0	Inf	2.27e-07	7.95e-06	UP
ENSMUSG00000012519	Mlkl	mixed_lineage_kinase_domain_like	8:111311797-111338177	452	159	12.9574	5.04879	1.3158	2.3e-07	8.03e-06	UP
ENSMUSG00000040990	Sh3kbp1	SH3_domain_kinase_binding_protein_1	X:159627272-159978069	241	75	1.11283	0.383606	1.49258	2.3e-07	8.03e-06	UP
ENSMUSG00000025473	Adam8	a_disintegrin_and_metallopeptidase_domain_8	7:139978932-139992562	81	15	1.24157	0.254672	2.24149	2.36e-07	8.21e-06	UP
ENSMUSG00000056290	Ms4a4b	membrane_spanning_4_domains_subfamily_A_member_4B	19:11443553-11463549	75	13	1.07705	0.206792	2.33687	2.39e-07	8.29e-06	UP
ENSMUSG00000042901	Aida	axin_interactor_dorsalization_associated	1:183296590-183325476	278	90	2.55917	0.91772	1.43559	2.42e-07	8.38e-06	UP
ENSMUSG00000029482	Aacs	acetoacetyl_CoA_synthetase	5:125475814-125517410	1147	2075	23.9431	47.9785	-1.04674	2.43e-07	8.41e-06	DOWN
ENSMUSG00000071637	Cebpd	CCAAT_enhancer_binding_protein_C_EBP_delta	16:15887286-15888466	313	104	26.074	9.59642	1.39809	2.43e-07	8.41e-06	UP
ENSMUSG00000043953	Ccrl2	chemokine_C_C_motif_receptor_like_2	9:111054486-111057519	101	22	2.07918	0.501652	2.0073	2.49e-07	8.59e-06	UP
ENSMUSG00000020717	Pecam1	platelet_endothelial_cell_adhesion_molecule_1	11:106654217-106750628	1499	580	16.4287	7.04112	1.17838	2.53e-07	8.7e-06	UP
ENSMUSG00000027611	Procr	protein_C_receptor_endothelial	2:155751117-155755471	88	18	2.29388	0.519722	2.09802	2.58e-07	8.86e-06	UP
ENSMUSG00000047945	Marcksl1	MARCKS_like_1	4:129513581-129515985	657	241	40.2379	16.3493	1.25537	2.58e-07	8.86e-06	UP
ENSMUSG00000066800	Rnasel	ribonuclease_L_2_5_oligoisoadenylate_synthetase_dependent_	1:153749426-153764221	257	82	2.62441	0.927528	1.45658	2.64e-07	9.05e-06	UP
ENSMUSG00000024696	Lpxn	leupaxin	19:12798606-12833807	111	26	6.51409	1.69009	1.9025	2.69e-07	9.19e-06	UP
ENSMUSG00000020395	Itk	IL2_inducible_T_cell_kinase	11:46325150-46389515	77	14	1.22873	0.24746	2.26794	2.8e-07	9.53e-06	UP
ENSMUSG00000039146	Ifi44l	interferon_induced_protein_44_like	3:151758737-151762892	302	100	21.5742	7.91297	1.40306	2.87e-07	9.76e-06	UP
ENSMUSG00000038305	Spats2l	spermatogenesis_associated_serine_rich_2_like	1:57774162-57948394	270	87	2.22431	0.793896	1.44238	2.93e-07	9.97e-06	UP
ENSMUSG00000039158	Akna	AT_hook_transcription_factor	4:63367125-63403354	237	74	3.92861	1.35873	1.4878	2.96e-07	1e-05	UP
ENSMUSG00000022221	Ripk3	receptor_interacting_serine_threonine_kinase_3	14:55784996-55788857	98	21	4.31016	1.02305	2.0309	2.97e-07	1.01e-05	UP
ENSMUSG00000018932	Map2k3	mitogen_activated_protein_kinase_kinase_3	11:60932033-60952811	297	570	5.7617	12.2485	-1.13199	3.01e-07	1.02e-05	DOWN
ENSMUSG00000021451	Sema4d	sema_domain_immunoglobulin_domain_Ig_transmembrane_domain_TM_and_short_cytoplasmic_domain_semaphorin_4D	13:51701246-51793747	85	17	0.764229	0.169305	2.13043	3.08e-07	1.04e-05	UP
ENSMUSG00000021886	Gpr65	G_protein_coupled_receptor_65	12:98268635-98276624	199	60	9.54676	3.18835	1.53825	3.23e-07	1.09e-05	UP
ENSMUSG00000054720	Lrrc8c	leucine_rich_repeat_containing_8_family_member_C	5:105519388-105613018	306	102	3.50819	1.29531	1.39347	3.29e-07	1.11e-05	UP
ENSMUSG00000051735	Rinl	Ras_and_Rab_interactor_like	7:28788969-28798963	127	32	4.34827	1.21359	1.7972	3.34e-07	1.12e-05	UP
ENSMUSG00000022584	Ly6c2	lymphocyte_antigen_6_complex_locus_C2	15:75108158-75111970	51	6	1.14955	0.149808	2.89592	3.43e-07	1.15e-05	UP
ENSMUSG00000034422	Parp14	poly_ADP_ribose_polymerase_family_member_14	16:35832874-35871544	4312	1732	37.1841	16.5439	1.12443	3.45e-07	1.15e-05	UP
ENSMUSG00000031827	Cotl1	coactosin_like_1_Dictyostelium_	8:119809225-119840579	583	214	19.7137	8.01543	1.25439	3.5e-07	1.17e-05	UP
ENSMUSG00000021624	Cd180	CD180_antigen	13:102693558-102739629	95	20	1.54098	0.35935	2.05642	3.56e-07	1.19e-05	UP
ENSMUSG00000052384	Nrros	negative_regulator_of_reactive_oxygen_species	16:32142785-32165594	437	155	4.01311	1.57668	1.30387	3.59e-07	1.19e-05	UP
ENSMUSG00000061232	H2-K1	histocompatibility_2_K1_K_region	17:33996017-34000333	6157	2486	83.2377	37.2275	1.11691	3.6e-07	1.2e-05	UP
ENSMUSG00000057156	Homez	homeodomain_leucine_zipper_encoding_gene	14:54852736-54870961	141	38	1.21868	0.363803	1.70013	3.62e-07	1.2e-05	UP
ENSMUSG00000104291	A130071D04Rik	RIKEN_cDNA_A130071D04_gene	1:138161820-138167683	180	52	3.01733	0.965533	1.59992	3.62e-07	1.2e-05	UP
ENSMUSG00000048100	Taf13	TAF13_RNA_polymerase_II_TATA_box_binding_protein_TBP_associated_factor	3:108571698-108583222	193	383	3.94993	8.68248	-1.18024	3.75e-07	1.24e-05	DOWN
ENSMUSG00000028931	Kcnab2	potassium_voltage_gated_channel_shaker_related_subfamily_beta_member_2	4:152390742-152477871	105	24	0.87085	0.220485	1.93779	3.83e-07	1.26e-05	UP
ENSMUSG00000022679	Mpv17l	Mpv17_transgene_kidney_disease_mutant_like	16:13903161-13949619	251	484	2.09928	4.48388	-1.13881	3.87e-07	1.27e-05	DOWN
ENSMUSG00000054203	Ifi205	interferon_activated_gene_205	1:174011998-174031810	97	21	1.95107	0.467879	2.0161	3.9e-07	1.28e-05	UP
ENSMUSG00000038725	Pkhd1l1	polycystic_kidney_and_hepatic_disease_1_like_1	15:44457553-44597143	35	98	0.26215	0.813049	-1.67691	3.95e-07	1.3e-05	DOWN
ENSMUSG00000068246	Apol9b	apolipoprotein_L_9b	15:77729121-77736381	6801	2756	432.703	194.226	1.11168	3.97e-07	1.3e-05	UP
ENSMUSG00000016498	Pdcd1lg2	programmed_cell_death_1_ligand_2	19:29410919-29471157	26	0	1.55367	0	Inf	4.11e-07	1.34e-05	UP
ENSMUSG00000052688	Rab7b	RAB7B_member_RAS_oncogene_family	1:131688695-131715439	99	22	1.51771	0.373579	1.97845	4.25e-07	1.39e-05	UP
ENSMUSG00000057836	Xlr3a	X_linked_lymphocyte_regulated_3A	X:73086293-73097095	25	79	0.378946	1.3264	-1.85141	4.27e-07	1.39e-05	DOWN
ENSMUSG00000014542	Clec4f	C_type_lectin_domain_family_4_member_f	6:83644542-83656187	8186	3333	286.563	129.24	1.10485	4.46e-07	1.45e-05	UP
ENSMUSG00000039952	Dag1	dystroglycan_1	9:108204634-108263958	1032	1840	5.4484	10.7602	-1.02575	4.46e-07	1.45e-05	DOWN
ENSMUSG00000021057	Akap5	A_kinase_PRKA_anchor_protein_5	12:76324891-76334153	29	87	0.178345	0.59264	-1.77644	4.6e-07	1.49e-05	DOWN
ENSMUSG00000005338	Cadm3	cell_adhesion_molecule_3	1:173333258-173367695	62	148	0.619863	1.639	-1.44675	4.84e-07	1.57e-05	DOWN
ENSMUSG00000098112	Bin2	bridging_integrator_2	15:100641077-100669553	318	108	8.00276	3.01057	1.3665	4.9e-07	1.58e-05	UP
ENSMUSG00000100235	Gm28557	predicted_gene_28557	13:67069399-67108604	78	178	1.00278	2.5348	-1.38182	4.9e-07	1.58e-05	DOWN
ENSMUSG00000013707	Tnfaip8l2	tumor_necrosis_factor_alpha_induced_protein_8_like_2	3:95139521-95142360	103	24	9.02378	2.32904	1.91004	4.96e-07	1.6e-05	UP
ENSMUSG00000073830	Mup14	major_urinary_protein_14	4:61300023-61304000	20	70	0.966535	3.74718	-1.99887	5.01e-07	1.61e-05	DOWN
ENSMUSG00000028156	Eif4e	eukaryotic_translation_initiation_factor_4E	3:138526179-138559696	516	940	7.27195	14.6737	-1.05678	5.41e-07	1.74e-05	DOWN
ENSMUSG00000051906	Cd209f	CD209f_antigen	8:4102787-4105835	14	56	0.419301	1.85783	-2.19152	5.52e-07	1.77e-05	DOWN
ENSMUSG00000019874	Fabp7	fatty_acid_binding_protein_7_brain	10:57784881-57788450	186	56	12.1002	4.03534	1.54031	5.59e-07	1.79e-05	UP
ENSMUSG00000087775	Rprl2	ribonuclease_P_RNA_like_2	3:22251374-22251663	7	41	2.37277	15.3938	-2.74166	5.63e-07	1.8e-05	DOWN
ENSMUSG00000053113	Socs3	suppressor_of_cytokine_signaling_3	11:117966079-117970047	273	91	8.16161	3.01347	1.39347	5.67e-07	1.81e-05	UP
ENSMUSG00000035778	Ggta1	glycoprotein_galactosyltransferase_alpha_1_3	2:35400179-35463231	426	153	4.85282	1.93058	1.28583	5.74e-07	1.83e-05	UP
ENSMUSG00000051223	Bzw1	basic_leucine_zipper_and_W2_domains_1	1:58392898-58407353	2353	4106	47.4063	91.6317	-0.994723	5.85e-07	1.86e-05	-
ENSMUSG00000022014	Epsti1	epithelial_stromal_interaction_1_breast_	14:77904239-78002656	158	45	6.03151	1.9028	1.62044	5.87e-07	1.86e-05	UP
ENSMUSG00000040724	Kcna2	potassium_voltage_gated_channel_shaker_related_subfamily_member_2	3:107101146-107115005	439	159	2.43444	0.976662	1.2737	5.92e-07	1.87e-05	UP
ENSMUSG00000051457	Spn	sialophorin	7:127132232-127137823	120	30	1.81446	0.502461	1.8085	5.93e-07	1.88e-05	UP
ENSMUSG00000042594	Sh2b3	SH2B_adaptor_protein_3	5:121815488-121837646	414	149	3.31964	1.32339	1.28283	6.07e-07	1.92e-05	UP
ENSMUSG00000023341	Mx2	MX_dynamin_like_GTPase_2	16:97535308-97560900	537	199	10.4135	4.27453	1.24066	6.15e-07	1.94e-05	UP
ENSMUSG00000066682	Pilrb2	paired_immunoglobin_like_type_2_receptor_beta_2	5:137865827-137871815	112	28	3.38543	0.937485	1.80851	6.4e-07	2.01e-05	UP
ENSMUSG00000024521	Pmaip1	phorbol_12_myristate_13_acetate_induced_protein_1	18:66458604-66465550	102	24	3.78928	0.987597	1.89597	6.41e-07	2.01e-05	UP
ENSMUSG00000011256	Adam19	a_disintegrin_and_metallopeptidase_domain_19_meltrin_beta_	11:46055992-46147343	136	37	1.79613	0.54127	1.68651	6.46e-07	2.02e-05	UP
ENSMUSG00000031101	Sash3	SAM_and_SH3_domain_containing_3	X:48146436-48161565	136	37	4.99386	1.50492	1.68651	6.46e-07	2.02e-05	UP
ENSMUSG00000104204	Gm37397	predicted_gene_37397	6:57684739-57687580	40	107	1.38351	4.09938	-1.61103	6.53e-07	2.04e-05	DOWN
ENSMUSG00000037031	Tspan15	tetraspanin_15	10:62185396-62231218	339	118	9.24358	3.56397	1.33101	6.56e-07	2.05e-05	UP
ENSMUSG00000071068	Treml2	triggering_receptor_expressed_on_myeloid_cells_like_2	17:48300038-48312534	67	11	1.46063	0.265623	2.41518	6.58e-07	2.05e-05	UP
ENSMUSG00000030022	Adamts9	a_disintegrin_like_and_metallopeptidase_reprolysin_type_with_thrombospondin_type_1_motif_9	6:92772699-92943492	502	185	2.81605	1.14953	1.24867	6.68e-07	2.08e-05	UP
ENSMUSG00000028337	Coro2a	coronin_actin_binding_protein_2A	4:46536937-46602202	114	29	1.1616	0.327311	1.78343	6.76e-07	2.1e-05	UP
ENSMUSG00000074874	Ctla2b	cytotoxic_T_lymphocyte_associated_protein_2_beta	13:60895351-60897447	267	89	16.0132	5.91248	1.39347	7.06e-07	2.19e-05	UP
ENSMUSG00000039747	Orai2	ORAI_calcium_release_activated_calcium_modulator_2	5:136147459-136170713	74	14	0.708214	0.148413	2.21061	7.31e-07	2.26e-05	UP
ENSMUSG00000003541	Ier3	immediate_early_response_3	17:35821684-35822923	58	9	5.04092	0.866463	2.49652	7.68e-07	2.37e-05	UP
ENSMUSG00000025185	Loxl4	lysyl_oxidase_like_4	19:42593982-42612813	58	9	1.06347	0.182796	2.49652	7.68e-07	2.37e-05	UP
ENSMUSG00000022489	Pde1b	phosphodiesterase_1B_Ca2+_calmodulin_dependent	15:103503298-103530052	69	12	2.29607	0.442301	2.33211	7.7e-07	2.37e-05	UP
ENSMUSG00000051969	Tlr11	toll_like_receptor_11	14:50357914-50363663	92	20	1.45862	0.351236	2.01013	8.16e-07	2.5e-05	UP
ENSMUSG00000091649	Phf11b	PHD_finger_protein_11B	14:59320964-59341351	92	20	7.63803	1.83924	2.01013	8.16e-07	2.5e-05	UP
ENSMUSG00000045314	Sowahb	sosondowah_ankyrin_repeat_domain_family_member_B	5:93041123-93045022	195	377	4.91491	10.5253	-1.14258	8.2e-07	2.51e-05	DOWN
ENSMUSG00000039126	Prune2	prune_homolog_2_Drosophila_	19:16956118-17223932	76	15	0.597078	0.130532	2.14956	8.27e-07	2.53e-05	UP
ENSMUSG00000023078	Cxcl13	chemokine_C_X_C_motif_ligand_13	5:95956951-95961068	125	33	10.6846	3.12442	1.72991	8.5e-07	2.6e-05	UP
ENSMUSG00000028059	Arhgef2	rho_rac_guanine_nucleotide_exchange_factor_GEF_2	3:88607454-88648052	372	133	1.90602	0.754826	1.29239	8.61e-07	2.63e-05	UP
ENSMUSG00000038034	Igsf8	immunoglobulin_superfamily_member_8	1:172261641-172319841	391	141	5.39584	2.15533	1.27998	8.92e-07	2.72e-05	UP
ENSMUSG00000024670	Cd6	CD6_antigen	19:10789341-10830058	36	2	0.581165	0.0357684	3.97823	8.97e-07	2.73e-05	UP
ENSMUSG00000008035	Mid1ip1	Mid1_interacting_protein_1_gastrulation_specific_G12_like_zebrafish_	X:10715013-10719690	364	665	8.29789	16.7919	-1.06091	9.16e-07	2.78e-05	DOWN
ENSMUSG00000023039	Krt7	keratin_7	15:101411043-101430313	5	35	0.0571872	0.443435	-2.99891	9.44e-07	2.86e-05	DOWN
ENSMUSG00000047462	A530099J19Rik	RIKEN_cDNA_A530099J19_gene	13:19727417-19732951	40	3	1.41793	0.117799	3.54543	9.44e-07	2.86e-05	UP
ENSMUSG00000031608	Galnt7	UDP_N_acetyl_alpha_D_galactosamine_polypeptide_N_acetylgalactosaminyltransferase_7	8:57523828-57653032	132	36	1.67879	0.507147	1.68299	9.49e-07	2.87e-05	UP
ENSMUSG00000033192	Lpcat2	lysophosphatidylcholine_acyltransferase_2	8:92855350-92919279	191	60	4.9735	1.73058	1.47905	9.72e-07	2.93e-05	UP
ENSMUSG00000090264	Eif4ebp3	eukaryotic_translation_initiation_factor_4E_binding_protein_3	18:36664060-36665917	110	228	14.5333	33.3672	-1.24302	1.03e-06	3.1e-05	DOWN
ENSMUSG00000031506	Ptpn7	protein_tyrosine_phosphatase_non_receptor_type_7	1:135132700-135145317	52	7	0.528922	0.0788675	2.70159	1.04e-06	3.13e-05	UP
ENSMUSG00000020149	Rab1a	RAB1A_member_RAS_oncogene_family	11:20201432-20226856	1593	2748	20.7733	39.6934	-0.978127	1.04e-06	3.14e-05	-
ENSMUSG00000037447	Arid5a	AT_rich_interactive_domain_5A_MRF1_like_	1:36307733-36324029	124	33	0.411902	0.121421	1.71833	1.06e-06	3.17e-05	UP
ENSMUSG00000042379	Esm1	endothelial_cell_specific_molecule_1	13:113209659-113218098	57	9	2.6719	0.46732	2.47143	1.12e-06	3.34e-05	UP
ENSMUSG00000026582	Sele	selectin_endothelial_cell	1:164048234-164057677	48	6	1.62029	0.224352	2.80846	1.19e-06	3.55e-05	UP
ENSMUSG00000038587	Akap12	A_kinase_PRKA_anchor_protein_gravin_12	10:4266329-4359468	471	176	7.41487	3.06908	1.22866	1.23e-06	3.67e-05	UP
ENSMUSG00000061578	Ksr2	kinase_suppressor_of_ras_2	5:117414000-117775003	77	16	0.536539	0.123495	2.07527	1.25e-06	3.74e-05	UP
ENSMUSG00000025790	Slco3a1	solute_carrier_organic_anion_transporter_family_member_3a1	7:74275419-74554780	156	46	1.44911	0.473311	1.57035	1.26e-06	3.74e-05	UP
ENSMUSG00000030844	Rgs10	regulator_of_G_protein_signalling_10	7:128373621-128418758	156	46	6.29753	2.05691	1.57035	1.26e-06	3.74e-05	UP
ENSMUSG00000049907	Rasl11b	RAS_like_family_11_member_B	5:74195286-74199481	3	28	0.0791022	0.817785	-3.41389	1.28e-06	3.79e-05	DOWN
ENSMUSG00000029570	Lfng	LFNG_O_fucosylpeptide_3_beta_N_acetylglucosaminyltransferase	5:140607320-140615545	183	57	6.02026	2.07706	1.49132	1.28e-06	3.8e-05	UP
ENSMUSG00000025888	Casp1	caspase_1	9:5298517-5307265	270	93	17.7291	6.76425	1.34616	1.32e-06	3.89e-05	UP
ENSMUSG00000020676	Ccl11	chemokine_C_C_motif_ligand_11	11:82057823-82062955	23	0	2.08955	0	Inf	1.36e-06	3.99e-05	UP
ENSMUSG00000035373	Ccl7	chemokine_C_C_motif_ligand_7	11:82045712-82047525	24	0	2.94525	0	Inf	1.36e-06	3.99e-05	UP
ENSMUSG00000014361	Mertk	c_mer_proto_oncogene_tyrosine_kinase	2:128698956-128802894	1435	584	23.1015	10.4139	1.10552	1.39e-06	4.09e-05	UP
ENSMUSG00000068220	Lgals1	lectin_galactose_binding_soluble_1	15:78926725-78930465	530	202	65.1225	27.4928	1.20015	1.44e-06	4.22e-05	UP
ENSMUSG00000035448	Ccr3	chemokine_C_C_motif_receptor_3	9:124021971-124031689	689	269	20.6928	8.94877	1.16541	1.45e-06	4.23e-05	UP
ENSMUSG00000037946	Fgd3	FYVE_RhoGEF_and_PH_domain_containing_3	13:49261554-49320311	130	36	1.82528	0.559883	1.66096	1.45e-06	4.23e-05	UP
ENSMUSG00000039850	Endov	endonuclease_V	11:119491347-119511437	262	90	1.63435	0.621869	1.35008	1.46e-06	4.27e-05	UP
ENSMUSG00000078495	Gm13157	predicted_gene_13157	4:147753974-147809788	277	96	5.43811	2.08762	1.33729	1.5e-06	4.38e-05	UP
ENSMUSG00000035165	Kcne3	potassium_voltage_gated_channel_Isk_related_subfamily_gene_3	7:100176670-100184869	39	3	1.98324	0.168989	3.5089	1.51e-06	4.39e-05	UP
ENSMUSG00000070354	Gm21975	predicted_gene_21975	11:79513385-79530589	39	3	0.927112	0.0789979	3.5089	1.51e-06	4.39e-05	UP
ENSMUSG00000032740	Ccdc88a	coiled_coil_domain_containing_88A	11:29373658-29510808	452	170	3.37979	1.40803	1.2193	1.52e-06	4.42e-05	UP
ENSMUSG00000041112	Elmo1	engulfment_and_cell_motility_1	13:20090596-20606528	184	58	1.7242	0.602021	1.47408	1.52e-06	4.42e-05	UP
ENSMUSG00000079507	H2-Q1	histocompatibility_2_Q_region_locus_1	17:35320405-35325099	596	230	12.4996	5.34306	1.18219	1.53e-06	4.43e-05	UP
ENSMUSG00000031264	Btk	Bruton_agammaglobulinemia_tyrosine_kinase	X:134542336-134583570	104	26	2.56473	0.710213	1.80852	1.53e-06	4.44e-05	UP
ENSMUSG00000035686	Thrsp	thyroid_hormone_responsive	7:97412938-97417730	2716	4601	99.7302	187.138	-0.951955	1.55e-06	4.49e-05	-
ENSMUSG00000028797	Tmem234	transmembrane_protein_234	4:129600668-129624059	372	668	3.45134	6.86488	-1.03604	1.57e-06	4.54e-05	DOWN
ENSMUSG00000078650	G6pc	glucose_6_phosphatase_catalytic	11:101367561-101377903	10744	18048	437.496	814.047	-0.939799	1.63e-06	4.7e-05	-
ENSMUSG00000061758	Akr1b10	aldo_keto_reductase_family_1_member_B10_aldose_reductase_	6:34384218-34396950	165	51	3.38605	1.15929	1.5024	1.63e-06	4.7e-05	UP
ENSMUSG00000031594	Fgl1	fibrinogen_like_protein_1	8:41191434-41215156	11349	4811	221.919	104.204	1.04667	1.69e-06	4.85e-05	UP
ENSMUSG00000080917	Gm15925	predicted_gene_15925	7:3788883-3799631	69	13	3.60585	0.752519	2.21658	1.71e-06	4.9e-05	UP
ENSMUSG00000022148	Fyb	FYN_binding_protein	15:6579871-6663313	479	182	6.71585	2.8265	1.2046	1.76e-06	5.02e-05	UP
ENSMUSG00000042249	Adrbk2	adrenergic_receptor_kinase_beta_2	5:112910482-113015791	713	281	5.94155	2.59376	1.15184	1.75e-06	5.02e-05	UP
ENSMUSG00000031824	6430548M08Rik	RIKEN_cDNA_6430548M08_gene	8:120114152-120165306	466	176	3.46261	1.44858	1.21326	1.76e-06	5.02e-05	UP
ENSMUSG00000092243	Gm7030	predicted_gene_7030	17:36109719-36129425	98	24	10.3918	2.81897	1.83825	1.79e-06	5.11e-05	UP
ENSMUSG00000025666	Tmem47	transmembrane_protein_47	X:81070698-81097872	187	60	3.00748	1.06887	1.44852	1.82e-06	5.18e-05	UP
ENSMUSG00000029171	Pgm1	phosphoglucomutase_1	5:64092950-64128351	260	90	7.14895	2.7411	1.33902	1.86e-06	5.27e-05	UP
ENSMUSG00000076609	Igkc	immunoglobulin_kappa_constant	6:70726435-70726966	267	93	49.3338	19.034	1.33004	1.87e-06	5.3e-05	UP
ENSMUSG00000029484	Anxa3	annexin_A3	5:96793339-96845966	280	98	5.43084	2.10546	1.32308	1.89e-06	5.35e-05	UP
ENSMUSG00000052889	Prkcb	protein_kinase_C_beta	7:122288751-122634402	284	100	2.73104	1.06518	1.3144	1.89e-06	5.36e-05	UP
ENSMUSG00000041538	H2-Ob	histocompatibility_2_O_region_beta_locus	17:34238903-34245907	58	10	1.04611	0.199786	2.34455	1.95e-06	5.5e-05	UP
ENSMUSG00000041650	Pcca	propionyl_Coenzyme_A_carboxylase_alpha_polypeptide	14:122534324-122891100	870	1494	10.8789	20.6933	-0.971583	1.97e-06	5.57e-05	-
ENSMUSG00000021665	Hexb	hexosaminidase_B	13:97176332-97198357	638	251	32.9381	14.3537	1.15438	1.99e-06	5.61e-05	UP
ENSMUSG00000028599	Tnfrsf1b	tumor_necrosis_factor_receptor_superfamily_member_1b	4:145213463-145246870	1732	718	43.465	19.9585	1.07889	2.03e-06	5.71e-05	UP
ENSMUSG00000107369	Gstm2-ps1	glutathione_S_transferase_mu_2_muscle_pseudogene_1	5:116632908-116633564	1691	2856	253.002	473.315	-0.947611	2.08e-06	5.83e-05	-
ENSMUSG00000092511	Gm20547	predicted_gene_20547	17:34856412-34882042	4038	6761	97.7896	181.363	-0.935087	2.08e-06	5.84e-05	-
ENSMUSG00000051855	Mest	mesoderm_specific_transcript	6:30723547-30748465	274	96	3.80527	1.47679	1.32158	2.11e-06	5.9e-05	UP
ENSMUSG00000008496	Pou2f2	POU_domain_class_2_transcription_factor_2	7:25087344-25159922	66	12	0.618466	0.124553	2.26798	2.11e-06	5.9e-05	UP
ENSMUSG00000004665	Cnn2	calponin_2	10:79988584-79996062	326	118	11.0045	4.41213	1.27459	2.12e-06	5.93e-05	UP
ENSMUSG00000032010	Usp2	ubiquitin_specific_peptidase_2	9:44067021-44095627	107	28	1.2926	0.374672	1.74262	2.13e-06	5.93e-05	UP
ENSMUSG00000022419	Deptor	DEP_domain_containing_MTOR_interacting_protein	15:55112317-55259271	1999	3362	17.4417	32.4927	-0.941532	2.22e-06	6.17e-05	-
ENSMUSG00000070436	Serpinh1	serine_or_cysteine_peptidase_inhibitor_clade_H_member_1	7:99345375-99353230	630	248	23.6999	10.334	1.15352	2.23e-06	6.19e-05	UP
ENSMUSG00000024990	Rbp4	retinol_binding_protein_4_plasma	19:38116620-38125321	12349	20533	935.917	1723.73	-0.925041	2.28e-06	6.34e-05	-
ENSMUSG00000010651	Acaa1b	acetyl_Coenzyme_A_acyltransferase_1B	9:119148023-119157093	18247	30309	790.501	1454.44	-0.923578	2.31e-06	6.41e-05	-
ENSMUSG00000028159	Dapp1	dual_adaptor_for_phosphotyrosine_and_3_phosphoinositides_1	3:137931007-137981545	97	24	1.19725	0.328124	1.82345	2.31e-06	6.41e-05	UP
ENSMUSG00000101972	Hist1h3i	histone_cluster_1_H3i	13:21782960-21783370	134	39	32.0485	10.3319	1.5892	2.34e-06	6.46e-05	UP
ENSMUSG00000091345	Col6a5	collagen_type_VI_alpha_5	9:105856070-105960643	306	110	2.85409	1.13645	1.28453	2.35e-06	6.5e-05	UP
ENSMUSG00000016194	Hsd11b1	hydroxysteroid_11_beta_dehydrogenase_1	1:193221634-193264075	19029	8163	296.672	140.969	1.02954	2.37e-06	6.52e-05	UP
ENSMUSG00000061577	Adgrg5	adhesion_G_protein_coupled_receptor_G5	8:94923694-94943290	38	3	0.744688	0.0651229	3.47144	2.41e-06	6.63e-05	UP
ENSMUSG00000027341	Tmem230	transmembrane_protein_230	2:132239492-132247807	405	152	7.3438	3.05297	1.22236	2.44e-06	6.7e-05	UP
ENSMUSG00000002983	Relb	avian_reticuloendotheliosis_viral_v_rel_oncogene_related_B	7:19606217-19629438	140	41	2.48901	0.807414	1.58023	2.46e-06	6.74e-05	UP
ENSMUSG00000020572	Nampt	nicotinamide_phosphoribosyltransferase	12:32820335-32853369	5244	2236	113.366	53.5432	1.03826	2.46e-06	6.75e-05	UP
ENSMUSG00000022456	2020-09-03	septin_3	15:82274935-82294442	22	0	0.343756	0	Inf	2.48e-06	6.77e-05	UP
ENSMUSG00000024556	Me2	malic_enzyme_2_NAD_+_dependent_mitochondrial	18:73770040-73815392	200	66	8.008	2.92718	1.40797	2.56e-06	7e-05	UP
ENSMUSG00000027820	Mme	membrane_metallo_endopeptidase	3:63241537-63386030	1593	2676	10.7392	19.9828	-0.939823	2.56e-06	7e-05	-
ENSMUSG00000103560	Gm38070	predicted_gene_38070	1:40238020-40244499	888	360	13.4705	6.04901	1.11107	2.57e-06	7e-05	UP
ENSMUSG00000073411	H2-D1	histocompatibility_2_D_region_locus_1	17:35262730-35267499	19543	8406	618.294	294.582	1.02567	2.58e-06	7.03e-05	UP
ENSMUSG00000048621	Gm6377	predicted_gene_6377	X:109196756-109200439	151	46	4.63266	1.56322	1.52336	2.62e-06	7.12e-05	UP
ENSMUSG00000093661	Eif4e3	eukaryotic_translation_initiation_factor_4E_member_3	6:99625135-99666771	222	75	8.67682	3.247	1.3741	2.63e-06	7.12e-05	UP
ENSMUSG00000042333	Tnfrsf14	tumor_necrosis_factor_receptor_superfamily_member_14_herpesvirus_entry_mediator_	4:154922210-154928563	228	78	13.775	5.21991	1.356	2.64e-06	7.14e-05	UP
ENSMUSG00000027796	Smad9	SMAD_family_member_9	3:54755582-54801257	181	339	3.31445	6.87613	-1.09679	2.65e-06	7.18e-05	DOWN
ENSMUSG00000041695	Kcnj2	potassium_inwardly_rectifying_channel_subfamily_J_member_2	11:111066164-111076821	156	48	2.81677	0.960023	1.50894	2.68e-06	7.23e-05	UP
ENSMUSG00000020849	Ywhae	tyrosine_3_monooxygenase_tryptophan_5_monooxygenase_activation_protein_epsilon_polypeptide	11:75732869-75765845	825	1405	23.5197	44.3677	-0.959596	2.72e-06	7.34e-05	-
ENSMUSG00000020038	Cry1	cryptochrome_1_photolyase_like_	10:85131702-85185054	383	675	12.4911	24.3847	-1.00903	2.75e-06	7.39e-05	DOWN
ENSMUSG00000032487	Ptgs2	prostaglandin_endoperoxide_synthase_2	1:150100031-150108227	27	1	0.56541	0.0231919	4.56365	2.75e-06	7.4e-05	UP
ENSMUSG00000036446	Lum	lumican	10:97565501-97572703	948	387	44.9092	20.3072	1.10106	2.75e-06	7.4e-05	UP
ENSMUSG00000034785	Dio1	deiodinase_iodothyronine_type_I	4:107291465-107307169	155	295	3.41008	7.18897	-1.11994	2.78e-06	7.46e-05	DOWN
ENSMUSG00000022952	Runx1	runt_related_transcription_factor_1	16:92601466-92826149	108	29	0.58254	0.173264	1.70543	2.79e-06	7.47e-05	UP
ENSMUSG00000034413	Neurl1b	neuralized_E3_ubiquitin_protein_ligase_1B	17:26414829-26446349	57	10	0.848035	0.1648	2.31945	2.8e-06	7.5e-05	UP
ENSMUSG00000067916	Gm13139	predicted_gene_13139	4:147132038-147180579	131	38	4.30814	1.38425	1.594	2.81e-06	7.52e-05	UP
ENSMUSG00000071551	Akr1c19	aldo_keto_reductase_family_1_member_C19	13:4228700-4248681	997	1685	40.6652	76.1273	-0.948574	2.83e-06	7.55e-05	-
ENSMUSG00000025647	Shisa5	shisa_family_member_5	9:109038565-109057777	989	405	10.7612	4.88126	1.09656	2.87e-06	7.63e-05	UP
ENSMUSG00000057895	Zfp105	zinc_finger_protein_105	9:122923072-122931028	52	8	2.19472	0.373997	2.50898	2.87e-06	7.63e-05	UP
ENSMUSG00000025044	Msr1	macrophage_scavenger_receptor_1	8:39581700-39642678	2162	914	53.1567	24.8921	1.05061	2.95e-06	7.82e-05	UP
ENSMUSG00000037348	Paqr7	progestin_and_adipoQ_receptor_family_member_VII	4:134496697-134510235	763	308	9.05706	4.04973	1.11726	2.95e-06	7.82e-05	UP
ENSMUSG00000062545	Tlr12	toll_like_receptor_12	4:128615443-128618619	234	81	6.39471	2.45189	1.33903	3.01e-06	7.96e-05	UP
ENSMUSG00000066361	Serpina3c	serine_or_cysteine_peptidase_inhibitor_clade_A_member_3C	12:104146382-104153870	7446	12293	330.74	604.831	-0.914791	3.03e-06	8.02e-05	-
ENSMUSG00000084319	Tpt1-ps3	tumor_protein_translationally_controlled_pseudogene_3	6:99877816-99878334	3641	6032	689.602	1265.47	-0.919793	3.04e-06	8.03e-05	-
ENSMUSG00000029661	Col1a2	collagen_type_I_alpha_2	6:4504814-4541544	961	394	5.8279	2.64665	1.09485	3.14e-06	8.28e-05	UP
ENSMUSG00000090698	Apold1	apolipoprotein_L_domain_containing_1	6:134981718-134986836	152	47	4.18877	1.43468	1.50184	3.17e-06	8.36e-05	UP
ENSMUSG00000020573	Pik3cg	phosphoinositide_3_kinase_catalytic_gamma_polypeptide	12:32173473-32208659	121	34	1.24859	0.388622	1.63991	3.23e-06	8.49e-05	UP
ENSMUSG00000031133	Arhgef6	Rac_Cdc42_guanine_nucleotide_exchange_factor_GEF_6	X:57231485-57338729	426	163	4.22382	1.79018	1.19449	3.24e-06	8.52e-05	UP
ENSMUSG00000036943	Rab8b	RAB8B_member_RAS_oncogene_family	9:66843672-66919705	634	253	13.1396	5.80798	1.13385	3.37e-06	8.84e-05	UP
ENSMUSG00000043505	Gimap5	GTPase_IMAP_family_member_5	6:48746197-48754210	91	22	1.67167	0.447653	1.85688	3.57e-06	9.34e-05	UP
ENSMUSG00000009293	Ube2g2	ubiquitin_conjugating_enzyme_E2G_2	10:77622275-77645993	300	533	9.6909	19.0714	-1.02066	3.57e-06	9.34e-05	DOWN
ENSMUSG00000038754	Elovl3	elongation_of_very_long_chain_fatty_acids_FEN1_Elo2_SUR4_Elo3_yeast_like_3	19:46131897-46135307	9961	16345	655.387	1191.22	-0.905978	3.61e-06	9.44e-05	-
ENSMUSG00000026829	Gbgt1	globoside_alpha_1_3_N_acetylgalactosaminyltransferase_1	2:28496891-28505415	69	14	4.33948	0.975273	2.10969	3.62e-06	9.44e-05	UP
ENSMUSG00000032020	Ubash3b	ubiquitin_associated_and_SH3_domain_containing_B	9:41011098-41161697	143	43	1.66607	0.554927	1.54212	3.69e-06	9.6e-05	UP
ENSMUSG00000044042	Fmn1	formin_1	2:113327736-113716767	339	127	1.70503	0.707536	1.22496	3.69e-06	9.6e-05	UP
ENSMUSG00000028715	Cyp4a14	cytochrome_P450_family_4_subfamily_a_polypeptide_14	4:115486200-115496142	6396	2767	219.217	105.048	1.01736	3.74e-06	9.72e-05	UP
ENSMUSG00000020272	Stk10	serine_threonine_kinase_10	11:32533305-32624587	471	184	8.46097	3.66125	1.16453	3.76e-06	9.74e-05	UP
ENSMUSG00000028989	Angptl7	angiopoietin_like_7	4:148495183-148500460	113	31	5.14959	1.56484	1.67449	3.79e-06	9.82e-05	UP
ENSMUSG00000038679	Trps1	trichorhinophalangeal_syndrome_I_human_	15:50654752-50890463	234	82	0.855085	0.33191	1.32132	3.87e-06	0.000100167	UP
ENSMUSG00000057789	Bak1	BCL2_antagonist_killer_1	17:27019810-27029009	479	187	10.7108	4.63171	1.1655	3.96e-06	0.000102406	UP
ENSMUSG00000001323	Srr	serine_racemase	11:74906359-74925948	1093	1824	7.19961	13.3084	-0.930303	4e-06	0.000103001	-
ENSMUSG00000018507	Trpv2	transient_receptor_potential_cation_channel_subfamily_V_member_2	11:62574486-62600515	120	34	2.10601	0.660956	1.62793	4.01e-06	0.000103001	UP
ENSMUSG00000028480	Glipr2	GLI_pathogenesis_related_2	4:43957401-43979118	120	34	4.91082	1.54122	1.62793	4.01e-06	0.000103001	UP
ENSMUSG00000034687	Fras1	Fraser_syndrome_1_homolog_human_	5:96373955-96784728	179	331	0.924079	1.89276	-1.07836	4.01e-06	0.000103001	DOWN
ENSMUSG00000036216	Leap2	liver_expressed_antimicrobial_peptide_2	11:53422181-53423170	893	1498	165.311	307.167	-0.937797	4.06e-06	0.000104179	-
ENSMUSG00000021880	Rnase6	ribonuclease_RNase_A_family_6	14:51129068-51131122	45	6	4.1263	0.609434	2.71535	4.12e-06	0.000105688	UP
ENSMUSG00000038576	Susd4	sushi_domain_containing_4	1:182763860-182896591	322	566	6.77773	13.1965	-1.00523	4.14e-06	0.00010585	DOWN
ENSMUSG00000024308	Tapbp	TAP_binding_protein	17:33915899-33929288	4550	1969	94.9791	45.5276	1.01691	4.2e-06	0.000107268	UP
ENSMUSG00000021365	Nedd9	neural_precursor_cell_expressed_developmentally_down_regulated_gene_9	13:41309916-41487320	585	234	12.2038	5.40714	1.13044	4.23e-06	0.000107642	UP
ENSMUSG00000045502	Hcar2	hydroxycarboxylic_acid_receptor_2	5:123863570-123865499	50	8	2.54659	0.451315	2.4524	4.23e-06	0.000107642	UP
ENSMUSG00000057058	Skap1	src_family_associated_phosphoprotein_1	11:96464593-96759130	51	8	0.522587	0.0907994	2.48096	4.23e-06	0.000107642	UP
ENSMUSG00000015405	Ace2	angiotensin_I_converting_enzyme_peptidyl_dipeptidase_A_2	X:164139332-164188420	73	16	1.6496	0.400493	1.99831	4.25e-06	0.000108151	UP
ENSMUSG00000024851	Pitpnm1	phosphatidylinositol_transfer_protein_membrane_associated_1	19:4099998-4113965	291	107	2.78636	1.13486	1.25191	4.43e-06	0.000112541	UP
ENSMUSG00000018770	Atp5g3	ATP_synthase_H+_transporting_mitochondrial_F0_complex_subunit_C3_subunit_9_	2:73908447-73911326	2371	3895	79.5172	144.694	-0.907619	4.53e-06	0.000114588	-
ENSMUSG00000050014	Apol10b	apolipoprotein_L_10B	15:77584158-77596125	21	0	1.0394	0	Inf	4.54e-06	0.000114588	UP
ENSMUSG00000081769	Gm12216	predicted_gene_12216	11:53783418-53859256	21	0	0.708148	0	Inf	4.54e-06	0.000114588	UP
ENSMUSG00000105606	Igkv2-109	immunoglobulin_kappa_variable_2_109	6:68302427-68303158	21	0	5.51939	0	Inf	4.54e-06	0.000114588	UP
ENSMUSG00000034780	B3galt1	UDP_Gal_betaGlcNAc_beta_1_3_galactosyltransferase_polypeptide_1	2:67565871-68122689	122	236	1.32585	2.84093	-1.1434	4.55e-06	0.000114759	DOWN
ENSMUSG00000079523	Tmsb10	thymosin_beta_10	6:72957347-72958748	152	48	6.7792	2.37131	1.47147	4.57e-06	0.00011511	UP
ENSMUSG00000037573	Tob1	transducer_of_ErbB_2.1	11:94211454-94215495	754	1268	32.3937	60.3421	-0.941408	4.61e-06	0.000116007	-
ENSMUSG00000032827	Ppp1r9a	protein_phosphatase_1_regulatory_inhibitor_subunit_9A	6:4902917-5165661	181	60	0.687585	0.25247	1.40147	4.64e-06	0.000116342	UP
ENSMUSG00000043004	Gng2	guanine_nucleotide_binding_protein_G_protein_gamma_2	14:19872559-19977627	179	59	3.16293	1.15478	1.40968	4.64e-06	0.000116342	UP
ENSMUSG00000047139	Cd24a	CD24a_antigen	10:43579169-43584262	185	62	10.0304	3.72351	1.38569	4.63e-06	0.000116342	UP
ENSMUSG00000036040	Adamtsl2	ADAMTS_like_2	2:27079379-27108981	264	96	2.70799	1.09076	1.26794	4.67e-06	0.0001169	UP
ENSMUSG00000030609	Aen	apoptosis_enhancing_nuclease	7:78895854-78911209	194	354	1.79633	3.63078	-1.05918	4.78e-06	0.000119444	DOWN
ENSMUSG00000026483	Fam129a	family_with_sequence_similarity_129_member_A	1:151571186-151721939	719	294	7.06905	3.20178	1.09868	4.83e-06	0.000120627	UP
ENSMUSG00000018381	Abi3	ABI_gene_family_member_3	11:95830074-95842476	245	87	4.21253	1.65695	1.3022	4.86e-06	0.000121134	UP
ENSMUSG00000034595	Ppp1r18	protein_phosphatase_1_regulatory_subunit_18	17:35865593-35875596	216	75	1.80763	0.695233	1.33457	5.13e-06	0.000127748	UP
ENSMUSG00000050856	Atp5k	ATP_synthase_H+_transporting_mitochondrial_F1F0_complex_subunit_E	5:108433244-108434448	1243	2051	146.329	267.446	-0.913993	5.3e-06	0.000131619	-
ENSMUSG00000026358	Rgs1	regulator_of_G_protein_signaling_1	1:144242296-144249242	138	42	0.750118	0.252878	1.52472	5.36e-06	0.000133071	UP
ENSMUSG00000024742	Fen1	flap_structure_specific_endonuclease_1	19:10199132-10204169	141	43	1.97831	0.668272	1.5218	5.38e-06	0.000133488	UP
ENSMUSG00000098950	Gm28036	predicted_gene_28036	2:156071845-156127092	331	125	3.69357	1.54504	1.21341	5.39e-06	0.000133488	UP
ENSMUSG00000045382	Cxcr4	chemokine_C_X_C_motif_receptor_4	1:128588199-128592293	100	27	3.63125	1.08601	1.69747	5.41e-06	0.000133799	UP
ENSMUSG00000018398	2020-09-08	septin_8	11:53519257-53549565	326	123	2.89164	1.20849	1.21473	5.45e-06	0.000134643	UP
ENSMUSG00000068263	Efcc1	EF_hand_and_coiled_coil_domain_containing_1	6:87730869-87755908	55	10	0.872421	0.175703	2.26793	5.8e-06	0.000143158	UP
ENSMUSG00000024730	Ms4a8a	membrane_spanning_4_domains_subfamily_A_member_8A	19:11067471-11081102	88	22	4.51002	1.2489	1.80852	6.05e-06	0.000149003	UP
ENSMUSG00000041685	Fcho2	FCH_domain_only_2	13:98723407-98815449	1136	480	19.5666	9.15779	1.05137	6.11e-06	0.000150218	UP
ENSMUSG00000027797	Dclk1	doublecortin_like_kinase_1	3:55242364-55539068	35	3	0.0938401	0.0089097	3.3528	6.16e-06	0.000151257	UP
ENSMUSG00000031494	Cd209a	CD209a_antigen	8:3743395-3748984	35	3	2.31837	0.220119	3.3528	6.16e-06	0.000151257	UP
ENSMUSG00000029587	Zfp12	zinc_finger_protein_12	5:143235163-143248834	453	179	3.01585	1.32001	1.14806	6.25e-06	0.000153055	UP
ENSMUSG00000035283	Adrb1	adrenergic_receptor_beta_1	19:56722372-56724862	65	13	2.56499	0.568241	2.13042	6.32e-06	0.000154784	UP
ENSMUSG00000003531	Dgcr6	DiGeorge_syndrome_critical_region_gene_6	16:18052860-18071632	262	462	3.76963	7.36295	-1.00982	6.4e-06	0.000156362	DOWN
ENSMUSG00000058163	Gm5431	predicted_gene_5431	11:48887422-48902152	131	40	1.71877	0.581321	1.52001	6.42e-06	0.000156717	UP
ENSMUSG00000029569	Tmem168	transmembrane_protein_168	6:13580687-13608100	468	793	6.39738	12.0072	-0.952303	6.44e-06	0.000156958	-
ENSMUSG00000020641	Rsad2	radical_S_adenosyl_methionine_domain_containing_2	12:26442753-26456452	650	266	13.2039	5.98526	1.09752	6.59e-06	0.000160429	UP
ENSMUSG00000044393	Dsg2	desmoglein_2	18:20558074-20604521	1521	2483	16.835	30.4419	-0.898555	6.67e-06	0.000162166	-
ENSMUSG00000001119	Col6a1	collagen_type_VI_alpha_1	10:76708792-76726168	618	253	13.4102	6.08107	1.09698	6.71e-06	0.000162891	UP
ENSMUSG00000001228	Uhrf1	ubiquitin_like_containing_PHD_and_RING_finger_domains_1	17:56303321-56323486	97	26	1.797	0.53353	1.70799	6.75e-06	0.00016375	UP
ENSMUSG00000052013	Btla	B_and_T_lymphocyte_associated	16:45224315-45252895	79	19	1.27681	0.34014	1.86438	6.8e-06	0.000164705	UP
ENSMUSG00000037820	Tgm2	transglutaminase_2_C_polypeptide	2:158116402-158146436	7226	3188	138.434	67.6509	0.989055	6.85e-06	0.000165782	-
ENSMUSG00000089942	Pira2	paired_Ig_like_receptor_A2	7:3836812-3845051	99	27	2.7032	0.816622	1.68297	6.89e-06	0.000166546	UP
ENSMUSG00000045374	Wdr81	WD_repeat_domain_81	11:75440944-75454717	1192	508	8.75917	4.13488	1.03899	7.09e-06	0.000171182	UP
ENSMUSG00000023274	Cd4	CD4_antigen	6:124864692-124888221	106	30	2.10114	0.6587	1.62952	7.24e-06	0.000174604	UP
ENSMUSG00000022216	Psme1	proteasome_prosome_macropain_activator_subunit_1_PA28_alpha_	14:55578123-55581529	2614	1142	43.1924	20.9016	1.00321	7.34e-06	0.000176583	UP
ENSMUSG00000017718	Afmid	arylformamidase	11:117825924-117839908	3002	1315	56.7701	27.5453	0.99937	7.39e-06	0.000177727	-
ENSMUSG00000028284	Map3k7	mitogen_activated_protein_kinase_kinase_kinase_7	4:31964097-32023467	1050	1720	13.004	23.5955	-0.90351	7.46e-06	0.000179238	-
ENSMUSG00000079492	Gm11127	predicted_gene_11127	17:36055816-36058371	501	202	36.6424	16.3648	1.11896	7.54e-06	0.000180904	UP
ENSMUSG00000032436	Cmtm7	CKLF_like_MARVEL_transmembrane_domain_containing_7	9:114756837-114781993	114	33	9.86443	3.16293	1.59702	7.57e-06	0.00018121	UP
ENSMUSG00000026547	Tagln2	transgelin_2	1:172500047-172507380	404	159	13.2375	5.77077	1.15383	7.7e-06	0.000183961	UP
ENSMUSG00000078616	Trim30c	tripartite_motif_containing_30C	7:104382065-104390586	46	7	2.93237	0.494277	2.52472	7.7e-06	0.000183961	UP
ENSMUSG00000030474	Siglece	sialic_acid_binding_Ig_like_lectin_E	7:43651070-43660161	153	50	7.02129	2.54159	1.42205	7.74e-06	0.000184799	UP
ENSMUSG00000031389	Arhgap4	Rho_GTPase_activating_protein_4	X:73891442-73921870	274	102	1.84883	0.762354	1.23412	7.78e-06	0.000185315	UP
ENSMUSG00000005947	Itgae	integrin_alpha_E_epithelial_associated	11:73090583-73147446	71	16	1.48841	0.371539	1.95823	7.82e-06	0.000185716	UP
ENSMUSG00000021822	Plau	plasminogen_activator_urokinase	14:20836662-20843388	128	39	5.3701	1.81238	1.52311	7.8e-06	0.000185716	UP
ENSMUSG00000022103	Gfra2	glial_cell_line_derived_neurotrophic_factor_family_receptor_alpha_2	14:70890130-70979838	130	40	3.69115	1.25802	1.50896	7.82e-06	0.000185716	UP
ENSMUSG00000005982	Naa60	N_alpha_acetyltransferase_60_NatF_catalytic_subunit	16:3872375-3904780	809	1333	8.59525	15.6874	-0.911956	7.95e-06	0.000188566	-
ENSMUSG00000031875	Cmtm3	CKLF_like_MARVEL_transmembrane_domain_containing_3	8:104340594-104347672	268	99	16.3019	6.67037	1.24525	7.96e-06	0.000188609	UP
ENSMUSG00000030004	Nat8	N_acetyltransferase_8_GCN5_related_putative_	6:85830388-85832082	156	286	13.6549	27.7296	-1.06596	8.24e-06	0.00019493	DOWN
ENSMUSG00000036067	Slc2a6	solute_carrier_family_2_facilitated_glucose_transporter_member_6	2:27021363-27027998	20	0	0.394449	0	Inf	8.35e-06	0.000197049	UP
ENSMUSG00000067768	Xlr4b	X_linked_lymphocyte_regulated_4B	X:73214333-73222453	20	0	0.459975	0	Inf	8.35e-06	0.000197049	UP
ENSMUSG00000027293	Ehd4	EH_domain_containing_4	2:120089175-120154606	400	158	8.79429	3.84777	1.14859	8.38e-06	0.000197383	UP
ENSMUSG00000070327	Rnf213	ring_finger_protein_213	11:119393100-119487418	12743	5679	62.1613	30.6855	0.974505	8.61e-06	0.000202592	-
ENSMUSG00000028069	Gpatch4	G_patch_domain_containing_4	3:88043108-88055993	214	76	4.0862	1.60743	1.30205	8.68e-06	0.000203942	UP
ENSMUSG00000071203	Naip5	NLR_family_apoptosis_inhibitory_protein_5	13:100211739-100246323	174	59	3.28667	1.23445	1.36881	8.69e-06	0.000203956	UP
ENSMUSG00000064210	Ano6	anoctamin_6	15:95790843-95975464	1005	428	17.5159	8.2627	1.04002	8.81e-06	0.000206537	UP
ENSMUSG00000027360	Hdc	histidine_decarboxylase	2:126593667-126619299	168	56	2.201	0.812662	1.39347	8.85e-06	0.000207193	UP
ENSMUSG00000069892	9930111J21Rik2	RIKEN_cDNA_9930111J21_gene_2	11:49015874-49051242	426	170	4.71725	2.08516	1.13383	8.86e-06	0.000207193	UP
ENSMUSG00000030409	Dmpk	dystrophia_myotonica_protein_kinase	7:19083849-19093821	401	159	3.64842	1.6024	1.14308	8.98e-06	0.000209799	UP
ENSMUSG00000027646	Src	Rous_sarcoma_oncogene	2:157418444-157471862	157	52	1.51036	0.554109	1.40269	9.11e-06	0.000212698	UP
ENSMUSG00000042010	Acacb	acetyl_Coenzyme_A_carboxylase_beta	5:114146535-114250761	3850	6160	29.0065	51.4076	-0.869563	9.32e-06	0.000217291	-
ENSMUSG00000068245	Phf11d	PHD_finger_protein_11D	14:59347407-59365470	254	94	4.01604	1.64628	1.2426	9.38e-06	0.000218314	UP
ENSMUSG00000022853	Ehhadh	enoyl_Coenzyme_A_hydratase_3_hydroxyacyl_Coenzyme_A_dehydrogenase	16:21761287-21787844	11782	18758	383.747	676.744	-0.862413	9.53e-06	0.000221044	-
ENSMUSG00000039264	Gimap3	GTPase_IMAP_family_member_3	6:48764464-48770851	131	41	3.13081	1.08539	1.48437	9.52e-06	0.000221044	UP
ENSMUSG00000049988	Lrrc25	leucine_rich_repeat_containing_25	8:70616844-70620850	126	39	9.72943	3.33574	1.50039	9.53e-06	0.000221044	UP
ENSMUSG00000053877	Srcap	Snf2_related_CREBBP_activator_protein	7:127511983-127561219	923	392	4.02383	1.89293	1.04399	9.56e-06	0.000221457	UP
ENSMUSG00000058523	Mup5	major_urinary_protein_5	4:61831319-61835233	3631	5807	385.86	683.546	-0.868917	9.57e-06	0.000221457	-
ENSMUSG00000037514	Pank2	pantothenate_kinase_2	2:131262495-131299188	877	372	8.65015	4.06424	1.04578	9.75e-06	0.000225386	UP
ENSMUSG00000028150	Rorc	RAR_related_orphan_receptor_gamma	3:94372794-94398276	1715	2761	30.735	54.8084	-0.878473	9.81e-06	0.000226061	-
ENSMUSG00000046245	Pilra	paired_immunoglobin_like_type_2_receptor_alpha	5:137821952-137836281	216	77	4.28418	1.69167	1.29661	9.81e-06	0.000226061	UP
ENSMUSG00000036908	Unc93b1	unc_93_homolog_B1_C._elegans_	19:3935186-3949340	1837	804	45.5764	22.0953	1.00059	1.02e-05	0.000235157	UP
ENSMUSG00000074622	Mafb	v_maf_musculoaponeurotic_fibrosarcoma_oncogene_family_protein_B_avian_	2:160363703-160367065	837	355	24.4649	11.4937	1.04592	1.02e-05	0.000235157	UP
ENSMUSG00000001506	Col1a1	collagen_type_I_alpha_1	11:94936224-94953042	257	96	3.64329	1.50746	1.22917	1.03e-05	0.000236488	UP
ENSMUSG00000016252	Atp5e	ATP_synthase_H+_transporting_mitochondrial_F1_complex_epsilon_subunit	2:174461072-174464105	915	1491	35.6916	64.4221	-0.895928	1.03e-05	0.000236488	-
ENSMUSG00000027399	Il1a	interleukin_1_alpha	2:129299610-129309972	383	152	19.072	8.38406	1.14178	1.03e-05	0.000237118	UP
ENSMUSG00000020917	Acly	ATP_citrate_lyase	11:100476353-100528000	9927	15761	119.146	209.535	-0.85842	1.05e-05	0.000241115	-
ENSMUSG00000030745	Il21r	interleukin_21_receptor	7:125603429-125633570	31	2	0.598909	0.0428054	3.76252	1.06e-05	0.000241568	UP
ENSMUSG00000030089	Slc41a3	solute_carrier_family_41_member_3	6:90604725-90646412	51	9	1.72215	0.336643	2.31096	1.06e-05	0.0002418	UP
ENSMUSG00000078673	Mup19	major_urinary_protein_19	4:61778324-61782269	3356	5353	248.41	438.891	-0.865096	1.06e-05	0.0002418	-
ENSMUSG00000038370	Pcp4l1	Purkinje_cell_protein_4_like_1	1:171173262-171196268	395	157	24.6213	10.8399	1.1396	1.06e-05	0.000242454	UP
ENSMUSG00000060550	H2-Q7	histocompatibility_2_Q_region_locus_7	17:35439155-35443773	294	112	3.90958	1.64973	1.20083	1.07e-05	0.000243252	UP
ENSMUSG00000028793	Rnf19b	ring_finger_protein_19B	4:129058271-129085886	999	428	20.7348	9.83987	1.03138	1.07e-05	0.000243799	UP
ENSMUSG00000108815	RP23-325D10.3	-	7:127785608-127803802	6057	2709	109.066	54.0323	0.969352	1.1e-05	0.000249507	-
ENSMUSG00000030187	Klra2	killer_cell_lectin_like_receptor_subfamily_A_member_2	6:131219223-131247362	242	89	12.2746	5.00029	1.25163	1.11e-05	0.000250693	UP
ENSMUSG00000059005	Hnrnpa3	heterogeneous_nuclear_ribonucleoprotein_A3	2:75659261-75669407	304	117	4.03765	1.72129	1.18607	1.12e-05	0.000254472	UP
ENSMUSG00000101970	1810026B05Rik	RIKEN_cDNA_1810026B05_gene	7:73539203-73558395	238	415	2.13263	4.11907	-0.993638	1.13e-05	0.000254846	-
ENSMUSG00000026126	Ptpn18	protein_tyrosine_phosphatase_non_receptor_type_18	1:34459762-34475733	99	28	1.28997	0.404123	1.63051	1.13e-05	0.000255012	UP
ENSMUSG00000032231	Anxa2	annexin_A2	9:69453620-69491795	754	319	18.1348	8.49853	1.04952	1.14e-05	0.000257648	UP
ENSMUSG00000026630	Batf3	basic_leucine_zipper_transcription_factor_ATF_like_3	1:191097847-191108945	40	5	1.23142	0.170492	2.80859	1.15e-05	0.000258317	UP
ENSMUSG00000091736	Yy2	Yy2_transcription_factor	X:157566119-157568985	9	39	0.308573	1.48113	-2.30697	1.15e-05	0.000258317	DOWN
ENSMUSG00000090077	Lime1	Lck_interacting_transmembrane_adaptor_1	2:181380078-181383628	49	109	1.06586	2.62628	-1.34496	1.16e-05	0.000260811	DOWN
ENSMUSG00000056501	Cebpb	CCAAT_enhancer_binding_protein_C_EBP_beta	2:167688915-167690418	1663	729	108.69	52.7761	0.998306	1.2e-05	0.000268791	-
ENSMUSG00000024222	Fkbp5	FK506_binding_protein_5	17:28399095-28517524	978	421	8.63054	4.11522	1.02452	1.23e-05	0.000274792	UP
ENSMUSG00000004768	Rab23	RAB23_member_RAS_oncogene_family	1:33719887-33742564	66	138	0.314327	0.727993	-1.25562	1.24e-05	0.000278625	DOWN
ENSMUSG00000023088	Abcc1	ATP_binding_cassette_sub_family_C_CFTR_MRP_member_1	16:14361558-14475737	238	88	1.5341	0.628303	1.2439	1.26e-05	0.000281618	UP
ENSMUSG00000016024	Lbp	lipopolysaccharide_binding_protein	2:158306493-158332852	4003	1792	72.5189	35.9597	0.96802	1.28e-05	0.000286527	-
ENSMUSG00000034641	Cd300ld	CD300_molecule_like_family_member_d	11:114982274-114989922	211	76	7.84155	3.12857	1.28168	1.29e-05	0.000287439	UP
ENSMUSG00000074170	Plekhf1	pleckstrin_homology_domain_containing_family_F_with_FYVE_domain_member_1	7:38216972-38228016	814	347	15.2032	7.17883	1.0386	1.29e-05	0.000288377	UP
ENSMUSG00000073409	H2-Q6	histocompatibility_2_Q_region_locus_6	17:35424850-35430055	590	246	25.8449	11.9363	1.07056	1.32e-05	0.000293683	UP
ENSMUSG00000035692	Isg15	ISG15_ubiquitin_like_modifier	4:156199424-156200818	269	102	34.9764	14.6904	1.20755	1.33e-05	0.000296048	UP
ENSMUSG00000087385	AA415398	expressed_sequence_AA415398	4:119530308-119539529	144	47	4.20277	1.51945	1.42383	1.33e-05	0.000296505	UP
ENSMUSG00000023046	Igfbp6	insulin_like_growth_factor_binding_protein_6	15:102144362-102149511	10	41	0.883991	4.01456	-2.2271	1.35e-05	0.000299096	DOWN
ENSMUSG00000021322	Aoah	acyloxyacyl_hydrolase	13:20794119-21024252	87	23	2.93378	0.859115	1.72788	1.36e-05	0.000300284	UP
ENSMUSG00000066735	Vkorc1l1	vitamin_K_epoxide_reductase_complex_subunit_1_like_1	5:129941970-129986692	689	291	7.13146	3.33629	1.05199	1.36e-05	0.000300284	UP
ENSMUSG00000029372	Ppbp	pro_platelet_basic_protein	5:90768518-90770063	67	15	6.08122	1.50805	1.96772	1.37e-05	0.000302186	UP
ENSMUSG00000026621	2020-03-01	mitochondrial_amidoxime_reducing_component_1	1:184786767-184811313	6281	9894	141.316	246.574	-0.847051	1.41e-05	0.000312021	-
ENSMUSG00000022793	B4galt4	UDP_Gal_betaGlcNAc_beta_1_4_galactosyltransferase_polypeptide_4	16:38742264-38769049	96	27	1.7472	0.544314	1.63858	1.42e-05	0.000313152	UP
ENSMUSG00000066684	Pilrb1	paired_immunoglobin_like_type_2_receptor_beta_1	5:137852147-137858106	124	39	3.91551	1.36409	1.47731	1.42e-05	0.000313152	UP
ENSMUSG00000027777	Schip1	schwannomin_interacting_protein_1	3:68064802-68626481	42	6	0.627909	0.0993632	2.61582	1.43e-05	0.00031449	UP
ENSMUSG00000075122	Cd80	CD80_antigen	16:38458933-38486933	42	6	2.4271	0.384076	2.61582	1.43e-05	0.00031449	UP
ENSMUSG00000091705	H2-Q2	histocompatibility_2_Q_region_locus_2	17:35342242-35346762	888	382	38.5892	18.3877	1.0255	1.44e-05	0.00031634	UP
ENSMUSG00000004266	Ptpn6	protein_tyrosine_phosphatase_non_receptor_type_6	6:124720707-124738714	1118	487	21.9531	10.5924	1.00744	1.44e-05	0.000316432	UP
ENSMUSG00000022744	Cldnd1	claudin_domain_containing_1	16:58727910-58734251	125	232	2.77803	5.71122	-1.08369	1.45e-05	0.000316956	DOWN
ENSMUSG00000027435	Cd93	CD93_antigen	2:148436640-148443563	794	340	11.6892	5.54441	1.03211	1.46e-05	0.000320163	UP
ENSMUSG00000032254	Kif23	kinesin_family_member_23	9:61917280-61946799	71	17	2.03891	0.540756	1.87079	1.49e-05	0.000326448	UP
ENSMUSG00000038233	Fam198a	family_with_sequence_similarity_198_member_A	9:121950988-121980208	147	266	3.98946	7.99632	-1.0471	1.54e-05	0.000336764	DOWN
ENSMUSG00000038304	Cd160	CD160_antigen	3:96798763-96829351	19	0	0.601119	0	Inf	1.54e-05	0.000336764	UP
ENSMUSG00000044786	Zfp36	zinc_finger_protein_36	7:28376784-28379255	1189	521	65.2213	31.6561	0.998902	1.6e-05	0.000348622	-
ENSMUSG00000025085	Ablim1	actin_binding_LIM_protein_1	19:57032733-57314919	1405	619	4.22209	2.06041	0.991068	1.61e-05	0.000349373	-
ENSMUSG00000044258	Ctla2a	cytotoxic_T_lymphocyte_associated_protein_2_alpha	13:60934155-60936625	141	46	10.0947	3.6479	1.4245	1.61e-05	0.000349373	UP
ENSMUSG00000056116	H2-T22	histocompatibility_2_T_region_locus_22	17:36037128-36042747	3143	1413	57.3087	28.5384	0.96189	1.61e-05	0.000349373	-
ENSMUSG00000089739	Gm20431	predicted_gene_20431	2:167607850-167661496	140	46	5.81399	2.116	1.41423	1.61e-05	0.000349373	UP
ENSMUSG00000031770	Herpud1	homocysteine_inducible_endoplasmic_reticulum_stress_inducible_ubiquitin_like_domain_member_1	8:94386438-94395377	13194	6003	303.45	152.93	0.944635	1.64e-05	0.000355885	-
ENSMUSG00000026870	Cutal	cutA_divalent_cation_tolerance_homolog_like	2:34874396-34892132	1168	512	19.2573	9.35051	0.998334	1.67e-05	0.000360679	-
ENSMUSG00000049744	Arhgap15	Rho_GTPase_activating_protein_15	2:43748824-44395953	186	66	1.73797	0.683102	1.30327	1.69e-05	0.000365996	UP
ENSMUSG00000032440	Tgfbr2	transforming_growth_factor_beta_receptor_II	9:116087698-116175363	1010	440	20.7484	10.0122	1.00729	1.7e-05	0.000367119	UP
ENSMUSG00000034271	Jdp2	Jun_dimerization_protein_2	12:85599105-85639878	127	41	4.18081	1.49504	1.43964	1.7e-05	0.000367432	UP
ENSMUSG00000055653	Gpc3	glypican_3	X:52272426-52613950	13	45	0.411559	1.57801	-1.98289	1.72e-05	0.000371322	DOWN
ENSMUSG00000108083	Mug4-ps	murinoglobulin_4_pseudogene	6:121916430-121956147	2	23	0.0549397	0.699922	-3.71523	1.74e-05	0.000375125	DOWN
ENSMUSG00000021125	Arg2	arginase_type_II	12:79130777-79156301	88	24	6.05757	1.82996	1.68297	1.77e-05	0.000380987	UP
ENSMUSG00000052142	Rasal3	RAS_protein_activator_like_3	17:32390659-32403583	63	14	0.596892	0.146925	1.97843	1.77e-05	0.00038108	UP
ENSMUSG00000078780	Gm5150	predicted_gene_5150	3:15946870-16006437	95	27	6.61823	2.08351	1.62347	1.81e-05	0.000387403	UP
ENSMUSG00000001029	Icam2	intercellular_adhesion_molecule_2	11:106377656-106388075	175	62	5.69986	2.23682	1.30552	1.81e-05	0.000387911	UP
ENSMUSG00000035095	Fam167a	family_with_sequence_similarity_167_member_A	14:63436394-63465498	104	31	2.22287	0.733933	1.55475	1.81e-05	0.000387911	UP
ENSMUSG00000027068	Dhrs9	dehydrogenase_reductase_SDR_family_member_9	2:69380445-69404533	132	240	3.03092	6.10413	-1.05399	1.83e-05	0.000391456	DOWN
ENSMUSG00000059326	Csf2ra	colony_stimulating_factor_2_receptor_alpha_low_affinity_granulocyte_macrophage_	19:61224402-61228418	167	58	8.87821	3.41547	1.33423	1.92e-05	0.000409278	UP
ENSMUSG00000028127	Abcd3	ATP_binding_cassette_sub_family_D_ALD_member_3	3:121758774-121815302	17366	27020	187.238	322.694	-0.829253	1.92e-05	0.000409666	-
ENSMUSG00000033278	Ptprm	protein_tyrosine_phosphatase_receptor_type_M	17:66666848-67354459	388	158	6.84857	3.08913	1.10464	1.95e-05	0.00041551	UP
ENSMUSG00000033475	Tomm6	translocase_of_outer_mitochondrial_membrane_6_homolog_yeast_	17:47686646-47688386	89	172	3.83876	8.21752	-1.14202	1.99e-05	0.00042427	DOWN
ENSMUSG00000018168	Ikzf3	IKAROS_family_zinc_finger_3	11:98464902-98546031	70	17	0.723539	0.194638	1.85032	2.01e-05	0.000426411	UP
ENSMUSG00000039115	Itga9	integrin_alpha_9	9:118606690-118901003	1886	846	21.893	10.8779	0.965109	2.02e-05	0.00042796	-
ENSMUSG00000037940	Inpp4b	inositol_polyphosphate_4_phosphatase_type_II	8:81342556-82125036	199	73	1.35129	0.549075	1.25531	2.02e-05	0.000429245	UP
ENSMUSG00000037465	Klf10	Kruppel_like_factor_10	15:38294413-38300707	753	325	24.3082	11.6213	1.02072	2.06e-05	0.000436846	UP
ENSMUSG00000042439	Zfp532	zinc_finger_protein_532	18:65580230-65689443	262	101	1.1314	0.483114	1.18372	2.07e-05	0.000437942	UP
ENSMUSG00000058454	Dhcr7	7_dehydrocholesterol_reductase	7:143823145-143848410	567	916	7.65381	13.6963	-0.88349	2.09e-05	0.000442043	-
ENSMUSG00000020806	Rhbdf2	rhomboid_5_homolog_2_Drosophila_	11:116598165-116627019	468	195	6.37168	2.94073	1.07154	2.1e-05	0.000442572	UP
ENSMUSG00000056888	Glipr1	GLI_pathogenesis_related_1_glioma_	10:111985448-112002631	74	19	2.48686	0.707259	1.77006	2.12e-05	0.000446339	UP
ENSMUSG00000024799	Tm7sf2	transmembrane_7_superfamily_member_2	19:6062821-6068373	1593	2504	21.9404	38.2011	-0.84398	2.12e-05	0.000447301	-
ENSMUSG00000038037	Socs1	suppressor_of_cytokine_signaling_1	16:10783808-10785536	35	4	2.82005	0.356983	2.93784	2.14e-05	0.000450735	UP
ENSMUSG00000012889	Podnl1	podocan_like_1	8:84125989-84132527	41	6	0.808475	0.131056	2.58106	2.16e-05	0.00045471	UP
ENSMUSG00000012428	Steap4	STEAP_family_member_4	5:7960457-7982213	7697	3527	239.81	121.72	0.934364	2.21e-05	0.00046296	-
ENSMUSG00000024052	Lpin2	lipin_2	17:71182560-71249817	9784	4489	57.4624	29.2031	0.932539	2.21e-05	0.00046296	-
ENSMUSG00000027843	Ptpn22	protein_tyrosine_phosphatase_non_receptor_type_22_lymphoid_	3:103859795-103912247	85	23	0.97234	0.291437	1.69432	2.27e-05	0.000475111	UP
ENSMUSG00000050919	Zfp366	zinc_finger_protein_366	13:99184823-99247037	87	24	3.09517	0.945777	1.66649	2.28e-05	0.00047737	UP
ENSMUSG00000031805	Jak3	Janus_kinase_3	8:71676296-71690575	372	152	4.66593	2.11179	1.09974	2.29e-05	0.000477813	UP
ENSMUSG00000036285	Noa1	nitric_oxide_associated_1	5:77294182-77310084	105	197	1.80917	3.75983	-1.0993	2.31e-05	0.000482679	DOWN
ENSMUSG00000099146	0610031O16Rik	RIKEN_cDNA_0610031O16_gene	3:138210716-138240405	208	357	7.21708	13.7208	-0.970834	2.33e-05	0.000486455	-
ENSMUSG00000041653	Pnpla3	patatin_like_phospholipase_domain_containing_3	15:84167816-84189512	67	136	1.41939	3.19138	-1.21287	2.35e-05	0.000489549	DOWN
ENSMUSG00000044583	Tlr7	toll_like_receptor_7	X:167304929-167330558	212	79	1.81085	0.747456	1.23265	2.36e-05	0.000490804	UP
ENSMUSG00000019843	Fyn	Fyn_proto_oncogene	10:39368855-39565381	578	246	6.37026	3.00315	1.04092	2.37e-05	0.000491862	UP
ENSMUSG00000025178	Pi4k2a	phosphatidylinositol_4_kinase_type_2_alpha	19:42090435-42122218	589	946	15.3534	27.3144	-0.875064	2.39e-05	0.000497294	-
ENSMUSG00000074824	Rslcan18	regulator_of_sex_limitation_candidate_18	13:67096613-67116263	155	53	1.85131	0.701184	1.35672	2.43e-05	0.000503191	UP
ENSMUSG00000021182	Ccdc88c	coiled_coil_domain_containing_88C	12:100912700-101028983	130	42	1.9809	0.708891	1.43856	2.44e-05	0.000505578	UP
ENSMUSG00000062742	Gm5239	predicted_pseudogene_5239	18:35536583-35536951	12	44	3.19667	12.9833	-2.06597	2.47e-05	0.000511682	DOWN
ENSMUSG00000079018	Ly6c1	lymphocyte_antigen_6_complex_locus_C1	15:75044018-75048830	50	10	1.49254	0.33065	2.13043	2.47e-05	0.000511682	UP
ENSMUSG00000020654	Adcy3	adenylate_cyclase_3	12:4133103-4213525	125	41	1.21921	0.442964	1.41673	2.51e-05	0.000517196	UP
ENSMUSG00000071078	Nr2c2ap	nuclear_receptor_2C2_associated_protein	8:70131333-70133739	63	129	5.27043	11.9539	-1.22545	2.5e-05	0.000517196	DOWN
ENSMUSG00000044162	Tnip3	TNFAIP3_interacting_protein_3	6:65590398-65634040	32	3	0.253839	0.0263603	3.22352	2.53e-05	0.000521103	UP
ENSMUSG00000090171	Ugt1a2	UDP_glucuronosyltransferase_1_family_polypeptide_A2	1:88200601-88218997	480	776	21.3402	38.2147	-0.884513	2.57e-05	0.000528672	-
ENSMUSG00000024975	Pdcd4	programmed_cell_death_4	19:53892231-53929861	1772	2762	61.9652	106.984	-0.831826	2.62e-05	0.000539065	-
ENSMUSG00000021982	Cdadc1	cytidine_and_dCMP_deaminase_domain_containing_1	14:59560896-59597836	287	478	14.2555	26.299	-0.927449	2.63e-05	0.000540999	-
ENSMUSG00000030762	Aqp8	aquaporin_8	7:123462291-123468004	4713	7284	147.4	252.338	-0.819576	2.64e-05	0.000542209	-
ENSMUSG00000039018	Mtg1	mitochondrial_GTPase_1_homolog_S._cerevisiae_	7:140137564-140150786	96	180	1.89605	3.93788	-1.09838	2.68e-05	0.000548995	DOWN
ENSMUSG00000024675	Ms4a4c	membrane_spanning_4_domains_subfamily_A_member_4C	19:11404770-11427246	69	17	2.93874	0.801996	1.82957	2.69e-05	0.000551646	UP
ENSMUSG00000030657	Xylt1	xylosyltransferase_1	7:117380979-117673580	37	5	0.350321	0.0524352	2.69611	2.71e-05	0.000554508	UP
ENSMUSG00000056124	B4galt6	UDP_Gal_betaGlcNAc_beta_1_4_galactosyltransferase_polypeptide_6	18:20684599-20746404	160	56	2.70794	1.04983	1.32308	2.71e-05	0.000554508	UP
ENSMUSG00000019232	Etnppl	ethanolamine_phosphate_phospholyase	3:130617448-130637521	3728	5762	33.8621	57.9726	-0.819659	2.75e-05	0.000560379	-
ENSMUSG00000048779	P2ry6	pyrimidinergic_receptor_P2Y_G_protein_coupled_6	7:100937638-100964391	108	33	5.47792	1.85402	1.51902	2.76e-05	0.000563123	UP
ENSMUSG00000026069	Il1rl1	interleukin_1_receptor_like_1	1:40429570-40465415	18	0	0.159949	0	Inf	2.86e-05	0.000582851	UP
ENSMUSG00000021606	Ndufs6	NADH_dehydrogenase_ubiquinone_Fe_S_protein_6	13:73319874-73328542	651	1035	69.1806	121.831	-0.860393	2.89e-05	0.000588048	-
ENSMUSG00000032725	Folr2	folate_receptor_2_fetal_	7:101839990-101845331	357	146	32.5231	14.7329	1.09847	2.89e-05	0.000588162	UP
ENSMUSG00000056529	Ptafr	platelet_activating_factor_receptor	4:132564067-132582683	131	43	3.54056	1.2873	1.41567	2.9e-05	0.000588162	UP
ENSMUSG00000050578	Mmp13	matrix_metallopeptidase_13	9:7272514-7283333	86	24	3.16024	0.976891	1.64981	2.93e-05	0.000595001	UP
ENSMUSG00000093930	Hmgcs1	3_hydroxy_3_methylglutaryl_Coenzyme_A_synthase_1	13:119690462-119708086	11304	17354	343.694	584.455	-0.809926	2.96e-05	0.0006	-
ENSMUSG00000071379	Hpcal1	hippocalcin_like_1	12:17690814-17791926	364	150	22.9215	10.4627	1.08748	2.97e-05	0.000601604	UP
ENSMUSG00000038422	Hdhd3	haloacid_dehalogenase_like_hydrolase_domain_containing_3	4:62499008-62503467	473	760	30.6493	54.5488	-0.87565	3.17e-05	0.000640177	-
ENSMUSG00000019577	Pdk4	pyruvate_dehydrogenase_kinase_isoenzyme_4	6:5483351-5496309	324	531	7.99614	14.5158	-0.904208	3.22e-05	0.000650923	-
ENSMUSG00000015942	Gtf2ird2	GTF2I_repeat_domain_containing_2	5:134184019-134224355	76	148	0.951795	2.05308	-1.15302	3.24e-05	0.000653578	DOWN
ENSMUSG00000025161	Slc16a3	solute_carrier_family_16_monocarboxylic_acid_transporters_member_3	11:120948480-120960868	40	6	0.449363	0.0746643	2.54543	3.27e-05	0.000657676	UP
ENSMUSG00000033538	Casp4	caspase_4_apoptosis_related_cysteine_peptidase	9:5308828-5336783	187	69	3.79318	1.55033	1.24688	3.27e-05	0.000657676	UP
ENSMUSG00000046546	Fam43a	family_with_sequence_similarity_43_member_A	16:30599723-30602797	187	69	5.9778	2.44322	1.24688	3.27e-05	0.000657676	UP
ENSMUSG00000057722	Lepr	leptin_receptor	4:101717404-101815352	171	62	2.18412	0.877172	1.27216	3.3e-05	0.000663517	UP
ENSMUSG00000038623	Tm6sf1	transmembrane_6_superfamily_member_1	7:81859001-81884434	183	67	1.74493	0.707644	1.25812	3.4e-05	0.000681824	UP
ENSMUSG00000026580	Selp	selectin_platelet	1:164115264-164150026	64	15	1.02829	0.266952	1.90163	3.45e-05	0.000691147	UP
ENSMUSG00000049866	Arl4c	ADP_ribosylation_factor_like_4C	1:88673125-88702221	195	73	2.372	0.983593	1.22602	3.47e-05	0.000694459	UP
ENSMUSG00000071528	Usmg5	upregulated_during_skeletal_muscle_growth_5	19:47083471-47090625	793	1244	228.594	397.213	-0.841085	3.59e-05	0.000717792	-
ENSMUSG00000042684	Npl	N_acetylneuraminate_pyruvate_lyase	1:153503015-153550045	125	42	4.0619	1.51175	1.38198	3.62e-05	0.000721751	UP
ENSMUSG00000054626	Xlr	X_linked_lymphocyte_regulated	X:53777118-53797706	68	17	2.69963	0.74758	1.8085	3.61e-05	0.000721751	UP
ENSMUSG00000020914	Top2a	topoisomerase_DNA_II_alpha	11:98992943-99024189	600	261	5.49459	2.6475	1.00942	3.79e-05	0.00075414	UP
ENSMUSG00000100865	Gm9320	predicted_gene_9320	17:70875840-70876312	27	68	5.61107	15.6533	-1.52408	3.79e-05	0.00075414	DOWN
ENSMUSG00000091971	Hspa1a	heat_shock_protein_1A	17:34969190-34972156	459	196	15.2069	7.19276	1.03615	3.94e-05	0.000783377	UP
ENSMUSG00000073412	Lst1	leukocyte_specific_transcript_1	17:35185095-35188439	114	37	27.0024	9.70764	1.43194	3.96e-05	0.000786303	UP
ENSMUSG00000040557	Wbscr27	Williams_Beuren_syndrome_chromosome_region_27_human_	5:134932368-134942637	309	126	4.52534	2.04397	1.10269	4.01e-05	0.00079731	UP
ENSMUSG00000022389	Tef	thyrotroph_embryonic_factor	15:81802421-81826861	2032	935	14.9844	7.63728	0.928371	4.02e-05	0.000797542	-
ENSMUSG00000000861	Bcl11a	B_cell_CLL_lymphoma_11A_zinc_finger_protein_	11:24078056-24174123	31	3	0.171251	0.0183577	3.1777	4.05e-05	0.000802082	UP
ENSMUSG00000043740	B430306N03Rik	RIKEN_cDNA_B430306N03_gene	17:48316141-48327024	163	59	1.67128	0.67008	1.27459	4.08e-05	0.000808727	UP
ENSMUSG00000037095	Lrg1	leucine_rich_alpha_2_glycoprotein_1	17:56119680-56121946	5671	2648	412.619	213.413	0.907209	4.12e-05	0.000815739	-
ENSMUSG00000030827	Fgf21	fibroblast_growth_factor_21	7:45613907-45615490	237	93	25.0502	10.8883	1.15809	4.17e-05	0.000823876	UP
ENSMUSG00000028459	Cd72	CD72_antigen	4:43446462-43454628	145	51	2.2184	0.864284	1.31599	4.22e-05	0.000833504	UP
ENSMUSG00000090165	Ugt1a10	UDP_glycosyltransferase_1_family_polypeptide_A10	1:88055388-88219004	459	731	15.3884	27.1463	-0.862867	4.27e-05	0.000841916	-
ENSMUSG00000025362	Rps26	ribosomal_protein_S26	10:128624530-128626506	960	1489	211.11	362.698	-0.824729	4.29e-05	0.000845076	-
ENSMUSG00000059658	Gm16379	predicted_pseudogene_16379	9:14845365-14845712	39	87	11.0161	27.2206	-1.34904	4.37e-05	0.000860677	DOWN
ENSMUSG00000027893	Ahcyl1	S_adenosylhomocysteine_hydrolase_like_1	3:107663118-107696560	1117	1724	9.63656	16.4747	-0.817622	4.39e-05	0.000862024	-
ENSMUSG00000094248	Hist1h2ao	histone_cluster_1_H2ao	13:21810465-21810944	58	13	11.8777	2.94893	1.96603	4.43e-05	0.000869526	UP
ENSMUSG00000031375	Bgn	biglycan	X:73483602-73495933	1778	818	18.0738	9.21052	0.928592	4.44e-05	0.000870816	-
ENSMUSG00000037306	Man1c1	mannosidase_alpha_class_1C_member_1	4:134561690-134704290	181	67	2.31636	0.949759	1.24227	4.5e-05	0.000882672	UP
ENSMUSG00000022479	Vdr	vitamin_D_receptor	15:97854425-97910630	21	1	0.338346	0.0178434	4.20108	4.58e-05	0.000894905	UP
ENSMUSG00000026819	Slc25a25	solute_carrier_family_25_mitochondrial_carrier_phosphate_carrier_member_25	2:32414487-32451445	4110	6241	27.8586	46.858	-0.79413	4.58e-05	0.000894905	-
ENSMUSG00000050370	Ch25h	cholesterol_25_hydroxylase	19:34473786-34475135	21	1	1.52907	0.0806391	4.20108	4.58e-05	0.000894905	UP
ENSMUSG00000036309	Skp1a	S_phase_kinase_associated_protein_1A	11:52231995-52246858	3958	6009	135.468	227.811	-0.793844	4.64e-05	0.000904993	-
ENSMUSG00000032322	Pstpip1	proline_serine_threonine_phosphatase_interacting_protein_1	9:56089962-56128888	46	9	0.784475	0.170015	2.1621	4.71e-05	0.000917697	UP
ENSMUSG00000078942	Naip6	NLR_family_apoptosis_inhibitory_protein_6	13:100281121-100317674	134	46	1.76567	0.67139	1.35104	4.71e-05	0.000917697	UP
ENSMUSG00000002250	Ppard	peroxisome_proliferator_activator_receptor_delta	17:28232754-28301469	104	189	1.58373	3.18803	-1.05329	4.8e-05	0.00093198	DOWN
ENSMUSG00000024042	Sik1	salt_inducible_kinase_1	17:31844248-31855792	391	624	8.52019	15.0615	-0.865867	4.8e-05	0.00093198	-
ENSMUSG00000067780	Pi15	peptidase_inhibitor_15	1:17601901-17630939	86	25	1.22109	0.393189	1.59092	4.8e-05	0.00093198	UP
ENSMUSG00000024277	Mapre2	microtubule_associated_protein_RP_EB_family_member_2	18:23752333-23893861	178	302	1.11184	2.0895	-0.954163	4.85e-05	0.000941095	-
ENSMUSG00000018411	Mapt	microtubule_associated_protein_tau	11:104231390-104332090	27	67	0.246497	0.677542	-1.5027	4.93e-05	0.00095547	DOWN
ENSMUSG00000018733	Pex12	peroxisomal_biogenesis_factor_12	11:83294642-83302586	137	239	1.78274	3.44492	-0.99433	5.04e-05	0.000974468	-
ENSMUSG00000047370	Gm7367	predicted_pseudogene_7367	7:60155538-60156170	109	35	16.9266	6.02034	1.44742	5.04e-05	0.000974468	UP
ENSMUSG00000025889	Snca	synuclein_alpha	6:60731575-60829855	13	42	0.349724	1.25152	-1.88335	5.09e-05	0.000982748	DOWN
ENSMUSG00000023044	Csad	cysteine_sulfinic_acid_decarboxylase	15:102176998-102189043	4135	6253	179.454	300.592	-0.788152	5.17e-05	0.000997855	-
ENSMUSG00000037860	Aim2	absent_in_melanoma_2	1:173350879-173466040	123	42	2.21603	0.83817	1.35871	5.28e-05	0.00101697	UP
ENSMUSG00000067049	Unc93a	unc_93_homolog_A_C._elegans_	17:13108617-13131791	17	0	0.632251	0	Inf	5.33e-05	0.00102301	UP
ENSMUSG00000102364	Ighv8-5	immunoglobulin_heavy_variable_V8_5	12:115067560-115068002	17	0	4.66771	0	Inf	5.33e-05	0.00102301	UP
ENSMUSG00000102422	Schip1	schwannomin_interacting_protein_1	3:67892232-68626466	0	15	0	0.689411	Inf	5.33e-05	0.00102301	DOWN
ENSMUSG00000104452	Ighv8-8	immunoglobulin_heavy_variable_8_8	12:115294062-115294504	17	0	4.66771	0	Inf	5.33e-05	0.00102301	UP
ENSMUSG00000025225	Nfkb2	nuclear_factor_of_kappa_light_polypeptide_gene_enhancer_in_B_cells_2_p49_p100	19:46304737-46312090	333	139	9.67296	4.47241	1.06895	5.35e-05	0.0010249	UP
ENSMUSG00000033033	Calhm2	calcium_homeostasis_modulator_2	19:47105353-47138294	151	54	3.13939	1.24359	1.29202	5.35e-05	0.0010249	UP
ENSMUSG00000049313	Sorl1	sortilin_related_receptor_LDLR_class_A_repeats_containing	9:41964720-42124297	151	54	1.25693	0.497898	1.29202	5.35e-05	0.0010249	UP
ENSMUSG00000031453	Rasa3	RAS_p21_protein_activator_3	8:13566950-13677603	659	293	11.0149	5.42467	0.977887	5.48e-05	0.00104811	-
ENSMUSG00000021200	Asb2	ankyrin_repeat_and_SOCS_box_containing_2	12:103321142-103356001	185	70	4.07009	1.70585	1.21061	5.55e-05	0.00106063	UP
ENSMUSG00000026360	Rgs2	regulator_of_G_protein_signaling_2	1:143999338-144004161	258	104	5.40629	2.41394	1.1193	5.64e-05	0.00107729	UP
ENSMUSG00000033105	Lss	lanosterol_synthase	10:76531588-76557138	1525	2319	8.12007	13.6774	-0.796184	5.78e-05	0.00110238	-
ENSMUSG00000040659	Efhd2	EF_hand_domain_containing_2	4:141858142-141874920	761	342	31.4174	15.6395	0.96241	5.8e-05	0.00110514	-
ENSMUSG00000078771	Evi2a	ecotropic_viral_integration_site_2a	11:79526560-79530609	92	28	1.74348	0.587758	1.52472	5.85e-05	0.00111354	UP
ENSMUSG00000029304	Spp1	secreted_phosphoprotein_1	5:104435118-104441050	2098	979	38.3897	19.8428	0.908143	5.87e-05	0.00111646	-
ENSMUSG00000027078	Ube2l6	ubiquitin_conjugating_enzyme_E2L_6	2:84798828-84810335	796	359	23.5963	11.7879	0.957294	5.97e-05	0.00113457	-
ENSMUSG00000026211	Obsl1	obscurin_like_1	1:75479310-75506452	43	8	0.283318	0.0583845	2.23481	6.27e-05	0.00119006	UP
ENSMUSG00000028780	Sema3c	sema_domain_immunoglobulin_domain_Ig_short_basic_domain_secreted_semaphorin_3C	5:17574281-17730268	29	70	0.256263	0.685163	-1.46278	6.29e-05	0.00119239	DOWN
ENSMUSG00000002346	Slc25a42	solute_carrier_family_25_member_42	8:70184340-70212305	1332	616	14.6376	7.49821	0.921101	6.41e-05	0.0012137	-
ENSMUSG00000016087	Fli1	Friend_leukemia_integration_1	9:32422204-32542861	356	151	10.0184	4.7069	1.04584	6.43e-05	0.00121651	UP
ENSMUSG00000106397	Gm21049	predicted_gene_21049	5:87376158-87379920	145	248	14.441	27.3585	-0.965776	6.45e-05	0.00121809	-
ENSMUSG00000031465	Angpt2	angiopoietin_2	8:18690263-18741562	120	41	3.09438	1.17109	1.35784	6.53e-05	0.00123269	UP
ENSMUSG00000065952	C330021F23Rik	RIKEN_cDNA_C330021F23_gene	8:3567990-3584939	57	115	1.26764	2.83291	-1.2041	6.54e-05	0.00123404	DOWN
ENSMUSG00000003161	Sri	sorcin	5:8046078-8069379	955	436	12.9322	6.53984	0.939682	6.59e-05	0.00124204	-
ENSMUSG00000027709	Mccc1	methylcrotonoyl_Coenzyme_A_carboxylase_1_alpha_	3:35959312-36000678	432	678	3.19188	5.54887	-0.841746	6.71e-05	0.00126206	-
ENSMUSG00000039232	Stx11	syntaxin_11	10:12939983-12964259	45	9	1.84616	0.409002	2.13039	6.82e-05	0.00128225	UP
ENSMUSG00000004207	Psap	prosaposin	10:60277627-60302597	22757	10891	560.785	297.277	0.871683	7.17e-05	0.00134474	-
ENSMUSG00000027200	Sema6d	sema_domain_transmembrane_domain_TM_and_cytoplasmic_domain_semaphorin_6D	2:124089969-124667770	1118	515	5.70332	2.91008	0.926785	7.17e-05	0.00134474	-
ENSMUSG00000078945	Naip2	NLR_family_apoptosis_inhibitory_protein_2	13:100144063-100202092	485	213	8.84993	4.30516	0.995641	7.25e-05	0.00135942	-
ENSMUSG00000005124	Wisp1	WNT1_inducible_signaling_pathway_protein_1	15:66891320-66923201	12	41	0.161896	0.612708	-1.96409	7.28e-05	0.00136429	DOWN
ENSMUSG00000028957	Per3	period_circadian_clock_3	4:151003652-151044665	222	88	1.7172	0.753984	1.1435	7.34e-05	0.00137336	UP
ENSMUSG00000026435	Slc45a3	solute_carrier_family_45_member_3	1:131962967-131982969	1557	727	22.5472	11.6614	0.907251	7.36e-05	0.00137624	-
ENSMUSG00000036641	Ccdc148	coiled_coil_domain_containing_148	2:58821697-59160683	230	92	2.28971	1.0145	1.13044	7.49e-05	0.00139874	UP
ENSMUSG00000093610	Cyp2c53-ps	cytochrome_P450_family_2_subfamily_c_polypeptide_53_ps	19:39229254-39274985	33	76	1.36928	3.49306	-1.39503	7.54e-05	0.00140569	DOWN
ENSMUSG00000004612	Nkg7	natural_killer_cell_group_7_sequence	7:43437073-43438249	49	11	3.01038	0.748559	1.9638	7.67e-05	0.00142967	UP
ENSMUSG00000090639	Gm20425	predicted_gene_20425	9:103190208-103230307	273	438	8.86241	15.7498	-0.873522	7.7e-05	0.00143288	-
ENSMUSG00000051098	Mblac2	metallo_beta_lactamase_domain_containing_2	13:81711417-81753275	184	305	4.66036	8.55685	-0.920596	7.71e-05	0.00143317	-
ENSMUSG00000029622	Arpc1b	actin_related_protein_2_3_complex_subunit_1B	5:145114215-145130705	1298	604	15.8577	8.17362	0.912178	7.73e-05	0.00143574	-
ENSMUSG00000021884	Hacl1	2_hydroxyacyl_CoA_lyase_1	14:31552905-31641286	11799	17529	164.794	271.185	-0.76257	7.8e-05	0.00144705	-
ENSMUSG00000046169	Adamts6	a_disintegrin_like_and_metallopeptidase_reprolysin_type_with_thrombospondin_type_1_motif_6	13:104287873-104494763	145	53	2.95588	1.19675	1.2605	7.8e-05	0.00144705	UP
ENSMUSG00000001741	Il16	interleukin_16	7:83642848-83745726	322	136	3.19588	1.49515	1.05196	7.9e-05	0.00146199	UP
ENSMUSG00000105837	Gm35986	predicted_gene_35986	3:129527467-129532388	50	102	5.06693	11.4495	-1.22005	7.9e-05	0.00146199	DOWN
ENSMUSG00000041797	Abca9	ATP_binding_cassette_sub_family_A_ABC1_member_9	11:110100749-110168196	848	388	9.94712	5.04133	0.936516	7.92e-05	0.00146422	-
ENSMUSG00000020265	Sumo3	small_ubiquitin_like_modifier_3	10:77606097-77641543	1064	1610	13.3082	22.3057	-0.789053	7.97e-05	0.00147187	-
ENSMUSG00000037921	Ddx60	DEAD_Asp_Glu_Ala_Asp_box_polypeptide_60	8:61928087-62037701	901	413	10.0245	5.0898	0.933894	7.98e-05	0.00147238	-
ENSMUSG00000026003	Acadl	acyl_Coenzyme_A_dehydrogenase_long_chain	1:66830839-66863277	2458	3675	118.498	196.245	-0.77175	8.02e-05	0.00147715	-
ENSMUSG00000027339	Rassf2	Ras_association_RalGDS_AF_6_domain_family_member_2	2:131989415-132030258	143	52	0.868764	0.349931	1.26794	8.02e-05	0.00147715	UP
ENSMUSG00000024669	Cd5	CD5_antigen	19:10718143-10738974	20	1	0.950185	0.0526161	4.13067	8.08e-05	0.001487	UP
ENSMUSG00000064325	Hhip	Hedgehog_interacting_protein	8:79966115-80058006	100	32	1.91651	0.679318	1.45237	8.22e-05	0.00151087	UP
ENSMUSG00000022220	Adcy4	adenylate_cyclase_4	14:55769058-55784042	248	101	6.45773	2.91314	1.10449	8.24e-05	0.00151308	UP
ENSMUSG00000094114	Gm21967	predicted_gene_21967	13:119606650-119610458	116	203	6.91903	13.4121	-0.998846	8.31e-05	0.0015254	-
ENSMUSG00000040441	Slc26a10	solute_carrier_family_26_member_10	10:127172426-127180645	115	39	5.10353	1.91711	1.36861	8.35e-05	0.00153032	UP
ENSMUSG00000039496	Cdnf	cerebral_dopamine_neurotrophic_factor	2:3513030-3526376	24	2	0.727009	0.0671167	3.39327	8.47e-05	0.00155185	UP
ENSMUSG00000027506	Tpd52	tumor_protein_D52	3:8925593-9004723	517	230	3.80818	1.87658	0.97704	8.48e-05	0.00155195	-
ENSMUSG00000028961	Pgd	phosphogluconate_dehydrogenase	4:149149991-149166771	292	464	3.92065	6.90088	-0.859647	8.54e-05	0.00156118	-
ENSMUSG00000070942	Il1rl2	interleukin_1_receptor_like_2	1:40324610-40367562	58	14	0.678563	0.181427	1.85913	8.55e-05	0.00156118	UP
ENSMUSG00000032702	Kank1	KN_motif_and_ankyrin_repeat_domains_1	19:25236975-25434496	609	935	8.31208	14.1357	-0.810015	8.6e-05	0.00156813	-
ENSMUSG00000095677	Dynlt1f	dynein_light_chain_Tctex_type_1F	17:6648941-6655939	60	15	7.30838	2.02381	1.80852	8.63e-05	0.00157363	UP
ENSMUSG00000038807	Rap1gap2	RAP1_GTPase_activating_protein_2	11:74383356-74590186	96	31	0.620016	0.221771	1.43928	8.65e-05	0.00157422	UP
ENSMUSG00000101939	Gm28438	predicted_gene_28438	1:24612775-24613119	3574	5314	1018.31	1677.1	-0.76375	8.66e-05	0.00157495	-
ENSMUSG00000025232	Hexa	hexosaminidase_A	9:59539667-59565105	2237	1061	117.905	61.9432	0.88465	8.94e-05	0.00162408	-
ENSMUSG00000024066	Xdh	xanthine_dehydrogenase	17:73883908-73950182	6451	3097	138.243	73.514	0.867161	8.96e-05	0.00162604	-
ENSMUSG00000041836	Ptpre	protein_tyrosine_phosphatase_receptor_type_E	7:135537824-135686294	175	67	3.17911	1.3482	1.19363	9.07e-05	0.00164578	UP
ENSMUSG00000035372	1810055G02Rik	RIKEN_cDNA_1810055G02_gene	19:3708333-3717881	927	428	48.4178	24.7618	0.923467	9.1e-05	0.00164872	-
ENSMUSG00000027954	Efna1	ephrin_A1	3:89271733-89281142	464	717	12.1466	20.7906	-0.819339	9.26e-05	0.00167706	-
ENSMUSG00000089999	Gm6485	predicted_gene_6485	3:104752727-104753165	401	175	89.7894	43.4041	1.00476	9.3e-05	0.00168299	UP
ENSMUSG00000028234	Rps20	ribosomal_protein_S20	4:3831334-3835665	1381	2067	28.724	47.6216	-0.773316	9.49e-05	0.00171502	-
ENSMUSG00000043336	Filip1l	filamin_A_interacting_protein_1_like	16:57353093-57573126	647	294	7.33382	3.69136	0.946457	9.7e-05	0.00175144	-
ENSMUSG00000030306	Tmtc1	transmembrane_and_tetratricopeptide_repeat_containing_1	6:148232430-148444389	116	40	1.30375	0.497972	1.34457	9.84e-05	0.0017723	UP
ENSMUSG00000036931	Nfkbid	nuclear_factor_of_kappa_light_polypeptide_gene_enhancer_in_B_cells_inhibitor_delta	7:30421732-30428746	34	5	0.967615	0.157609	2.57412	9.83e-05	0.0017723	UP
ENSMUSG00000006906	Stambp	STAM_binding_protein	6:83543211-83572729	55	109	0.377568	0.828839	-1.17831	9.85e-05	0.00177328	DOWN
ENSMUSG00000057101	Zfp180	zinc_finger_protein_180	7:24081924-24107713	462	205	3.73991	1.83817	0.980778	9.86e-05	0.00177328	-
ENSMUSG00000029816	Gpnmb	glycoprotein_transmembrane_nmb	6:49036546-49070929	16	0	0.21049	0	Inf	9.96e-05	0.00178664	UP
ENSMUSG00000035352	Ccl12	chemokine_C_C_motif_ligand_12	11:82101845-82103400	16	0	1.74754	0	Inf	9.96e-05	0.00178664	UP
ENSMUSG00000044022	Pcdhb21	protocadherin_beta_21	18:37513621-37518325	0	14	0	0.323985	Inf	9.96e-05	0.00178664	DOWN
ENSMUSG00000042363	Lgalsl	lectin_galactoside_binding_like	11:20823576-20831056	867	1309	18.0982	30.2669	-0.785852	0.000100603	0.00180094	-
ENSMUSG00000068876	Cgn	cingulin	3:94760069-94786492	771	1166	11.4087	19.1114	-0.788256	0.000100596	0.00180094	-
ENSMUSG00000025326	Ube3a	ubiquitin_protein_ligase_E3A	7:59228750-59311536	2842	4210	9.77855	16.0452	-0.758405	0.000100724	0.00180141	-
ENSMUSG00000090137	Uba52	ubiquitin_A_52_residue_ribosomal_protein_fusion_product_1	8:70508263-70510801	547	246	15.699	7.82046	0.961391	0.000102495	0.00183136	-
ENSMUSG00000032098	Treh	trehalase_brush_border_membrane_glycoprotein_	9:44673233-44686305	12	40	0.39411	1.45515	-1.92845	0.000104191	0.00185819	DOWN
ENSMUSG00000040710	St8sia4	ST8_alpha_N_acetyl_neuraminide_alpha_2_8_sialyltransferase_4	1:95587682-95667571	244	100	1.1032	0.500816	1.09539	0.00010412	0.00185819	UP
ENSMUSG00000026042	Col5a2	collagen_type_V_alpha_2	1:45374321-45503282	484	216	4.70912	2.32788	0.972484	0.00010453	0.0018625	-
ENSMUSG00000071796	6820431F20Rik	RIKEN_cDNA_6820431F20_gene	8:20262613-20297432	70	132	1.32938	2.77675	-1.10661	0.000105004	0.00186918	DOWN
ENSMUSG00000031367	Ap1s2	adaptor_related_protein_complex_1_sigma_2_subunit	X:163909017-163933666	234	96	2.95501	1.34285	1.09391	0.000105894	0.00188328	UP
ENSMUSG00000005267	Zfp287	zinc_finger_protein_287	11:62700356-62731905	48	11	0.361084	0.091658	1.93405	0.000108551	0.00192692	UP
ENSMUSG00000017652	Cd40	CD40_antigen	2:165055627-165072948	48	11	0.853062	0.216542	1.93405	0.000108551	0.00192692	UP
ENSMUSG00000046330	Rpl37a	ribosomal_protein_L37a	1:72711260-72713809	118	204	19.8617	38.0343	-0.981272	0.000109399	0.00194019	-
ENSMUSG00000037652	Phc3	polyhomeotic_like_3_Drosophila_	3:30899371-30969415	905	1360	4.2155	7.01701	-0.779108	0.000110315	0.00195461	-
ENSMUSG00000022360	Atad2	ATPase_family_AAA_domain_containing_2	15:58094047-58135082	534	241	9.23653	4.61739	0.956316	0.000111045	0.0019643	-
ENSMUSG00000059775	Rps26-ps1	ribosomal_protein_S26_pseudogene_1	8:107439176-107439585	803	371	192.521	98.5253	0.922489	0.000111068	0.0019643	-
ENSMUSG00000038594	Cep85l	centrosomal_protein_85_like	10:53278081-53379851	2063	985	75.3582	39.8547	0.875057	0.000111834	0.001976	-
ENSMUSG00000035891	Cerk	ceramide_kinase	15:86139128-86186141	293	124	3.30518	1.5494	1.04907	0.000112422	0.00197959	UP
ENSMUSG00000038352	Arl5c	ADP_ribosylation_factor_like_5C	11:97989578-97996181	36	6	1.51681	0.280031	2.39342	0.000112452	0.00197959	UP
ENSMUSG00000048251	Bcl11b	B_cell_leukemia_lymphoma_11B	12:107910403-108003602	36	6	0.332805	0.061442	2.39342	0.000112452	0.00197959	UP
ENSMUSG00000104699	Rps4x-ps	Rps4x_retrotransposed_pseudogene	5:3875362-3876154	8	32	0.991627	4.39372	-2.19153	0.000112452	0.00197959	DOWN
ENSMUSG00000021596	Mctp1	multiple_C2_domains_transmembrane_1	13:76384535-77031810	68	19	0.609824	0.188736	1.64807	0.000113737	0.00200036	UP
ENSMUSG00000040528	Milr1	mast_cell_immunoglobulin_like_receptor_1	11:106751226-106768794	53	12	1.01635	0.254888	1.95151	0.000114266	0.00200598	UP
ENSMUSG00000089901	Gm8113	predicted_gene_8113	14:43925390-43933411	53	12	1.91467	0.480175	1.95151	0.000114266	0.00200598	UP
ENSMUSG00000026687	Aldh9a1	aldehyde_dehydrogenase_9_subfamily_A1	1:167349991-167368532	2942	4337	68.0294	111.085	-0.751391	0.000114661	0.00201106	-
ENSMUSG00000041567	Serpina12	serine_or_cysteine_peptidase_inhibitor_clade_A_alpha_1_antiproteinase_antitrypsin_member_12	12:104028769-104044443	338	528	9.004	15.5799	-0.835006	0.000115274	0.00201809	-
ENSMUSG00000052676	Zmat1	zinc_finger_matrin_type_1	X:134971372-135009209	67	127	0.562903	1.18189	-1.11409	0.000115244	0.00201809	DOWN
ENSMUSG00000028028	Alpk1	alpha_kinase_1	3:127670310-127780527	431	191	4.69539	2.30484	0.982624	0.000117307	0.0020518	-
ENSMUSG00000020017	Hal	histidine_ammonia_lyase	10:93488768-93519304	3273	4817	45.7653	74.6069	-0.749013	0.000117547	0.0020541	-
ENSMUSG00000004698	Hdac9	histone_deacetylase_9	12:34371503-34528889	146	54	3.24548	1.32964	1.24344	0.000118972	0.0020771	UP
ENSMUSG00000026623	Lpgat1	lysophosphatidylglycerol_acyltransferase_1	1:191717834-191784255	3732	5484	35.2468	57.3704	-0.746771	0.000119938	0.00209206	-
ENSMUSG00000032915	Adgre4	adhesion_G_protein_coupled_receptor_E4	17:55749984-55853662	721	333	20.3016	10.3861	0.922985	0.00012023	0.00209523	-
ENSMUSG00000020423	Btg2	B_cell_translocation_gene_2_anti_proliferative	1:134075170-134079120	398	176	14.2627	6.98626	0.985699	0.000120358	0.00209555	-
ENSMUSG00000035697	Hmha1	histocompatibility_minor_HA_1	10:80016653-80031472	434	193	5.67532	2.79556	0.977606	0.000120951	0.00210322	-
ENSMUSG00000053841	Txlna	taxilin_alpha	4:129626078-129641065	598	907	5.84956	9.82748	-0.792449	0.00012102	0.00210322	-
ENSMUSG00000034353	Ramp1	receptor_calcitonin_activity_modifying_protein_1	1:91179822-91225196	124	44	3.79011	1.48969	1.30327	0.000121597	0.00211134	UP
ENSMUSG00000006010	BC003331	cDNA_sequence_BC003331	1:150361305-150393080	923	1380	11.1749	18.5069	-0.771756	0.000122569	0.00212627	-
ENSMUSG00000038156	Spon1	spondin_1_f_spondin_extracellular_matrix_protein	7:113765998-114043370	39	7	0.439684	0.0874155	2.28655	0.000124562	0.00215692	UP
ENSMUSG00000071516	Hist1h2ai	histone_cluster_1_H2ai	13:21716422-21716814	39	7	9.75473	1.93938	2.28655	0.000124562	0.00215692	UP
ENSMUSG00000028041	Adam15	a_disintegrin_and_metallopeptidase_domain_15_metargidin_	3:89338542-89349996	161	62	1.45634	0.621213	1.18523	0.000125069	0.00216374	UP
ENSMUSG00000026980	Ly75	lymphocyte_antigen_75	2:60292103-60383303	486	219	6.5219	3.25532	0.958535	0.000125762	0.00216547	-
ENSMUSG00000029101	Rgs12	regulator_of_G_protein_signaling_12	5:34949445-35039644	274	116	1.63423	0.766357	1.04856	0.00012585	0.00216547	UP
ENSMUSG00000030220	Arhgdib	Rho_GDP_dissociation_inhibitor_GDI_beta	6:136923655-136941899	290	123	12.0433	5.65801	1.04591	0.000125786	0.00216547	UP
ENSMUSG00000031207	Msn	moesin	X:96096042-96168552	831	387	11.6163	5.99224	0.911024	0.00012561	0.00216547	-
ENSMUSG00000032012	Pvrl1	poliovirus_receptor_related_1	9:43744576-43807454	541	822	10.5222	17.709	-0.795	0.000125593	0.00216547	-
ENSMUSG00000044350	Lacc1	laccase_multicopper_oxidoreductase_domain_containing_1	14:77024200-77036904	251	105	5.37534	2.49077	1.06581	0.000125515	0.00216547	UP
ENSMUSG00000022677	Fopnl	Fgfr1op_N_terminal_like	16:14299244-14317375	223	357	8.99485	15.9504	-0.870374	0.000127567	0.00219303	-
ENSMUSG00000041143	Tmco4	transmembrane_and_coiled_coil_domains_4	4:138972888-139059171	425	189	7.90627	3.89454	0.977588	0.000129305	0.0022209	-
ENSMUSG00000039193	Nlrc4	NLR_family_CARD_domain_containing_4	17:74426295-74459108	80	24	2.04895	0.680871	1.54547	0.00013074	0.00224353	UP
ENSMUSG00000004933	Matk	megakaryocyte_associated_tyrosine_kinase	10:81252935-81263365	41	8	0.455807	0.0985115	2.1661	0.000134587	0.00230539	UP
ENSMUSG00000053007	Creb5	cAMP_responsive_element_binding_protein_5	6:53287270-53700376	41	8	0.118645	0.0256422	2.1661	0.000134587	0.00230539	UP
ENSMUSG00000040511	Pvr	poliovirus_receptor	7:19903578-19921160	360	158	5.45428	2.65157	0.996584	0.000138426	0.00236901	-
ENSMUSG00000101397	Mug-ps1	murinoglobulin_pseudogene_1	6:122176015-122248563	2096	3077	31.5517	51.3064	-0.745376	0.000140152	0.00239641	-
ENSMUSG00000066153	Mup21	major_urinary_protein_21	4:62147932-62150863	3590	5246	521.256	843.717	-0.738725	0.000141102	0.0024105	-
ENSMUSG00000020689	Itgb3	integrin_beta_3	11:104608000-104670476	225	93	2.56133	1.17268	1.08313	0.000142747	0.00243547	UP
ENSMUSG00000031385	Plxnb3	plexin_B3	X:73757090-73772514	19	1	0.207335	0.0120851	4.05671	0.000142819	0.00243547	UP
ENSMUSG00000038550	Ciart	circadian_associated_repressor_of_transcription	3:95878503-95882251	23	2	0.53411	0.0514514	3.3319	0.000143701	0.00244612	UP
ENSMUSG00000049871	Nlrc3	NLR_family_CARD_domain_containing_3	16:3945007-3976632	22	2	0.165296	0.0166471	3.26776	0.000143701	0.00244612	UP
ENSMUSG00000000409	Lck	lymphocyte_protein_tyrosine_kinase	4:129548344-129573641	71	21	1.48493	0.486495	1.56594	0.000144046	0.00244762	UP
ENSMUSG00000038151	Prdm1	PR_domain_containing_1_with_ZNF_domain	10:44437177-44528501	71	21	0.881654	0.288849	1.56594	0.000144046	0.00244762	UP
ENSMUSG00000057863	Rpl36	ribosomal_protein_L36	17:56613395-56614243	65	122	15.8153	32.8803	-1.09986	0.000144189	0.00244788	DOWN
ENSMUSG00000038217	Tlcd2	TLC_domain_containing_2	11:75461715-75470899	1504	2214	49.9123	81.386	-0.749342	0.0001454	0.00246623	-
ENSMUSG00000057322	Rpl38	ribosomal_protein_L38	11:114668524-114672331	576	868	79.0778	131.997	-0.783119	0.000146027	0.00247467	-
ENSMUSG00000035011	Zbtb7a	zinc_finger_and_BTB_domain_containing_7a	10:81135220-81152995	294	458	3.27697	5.65462	-0.831024	0.000147031	0.00248947	-
ENSMUSG00000006574	Slc4a1	solute_carrier_family_4_anion_exchanger_member_1	11:102348824-102366203	45	10	0.833345	0.20513	1.97842	0.000148835	0.00251554	UP
ENSMUSG00000026928	Card9	caspase_recruitment_domain_family_member_9	2:26352176-26360918	45	10	1.58488	0.390123	1.97842	0.000148835	0.00251554	UP
ENSMUSG00000037337	Map4k1	mitogen_activated_protein_kinase_kinase_kinase_kinase_1	7:28982854-29003279	67	19	2.44015	0.766481	1.62669	0.000150034	0.00253133	UP
ENSMUSG00000078685	Mup-ps4	major_urinary_protein_pseudogene_4	4:60437362-60440064	23	58	4.1946	11.7165	-1.5259	0.000150034	0.00253133	DOWN
ENSMUSG00000022667	Cd200r1	CD200_receptor_1	16:44765736-44794978	121	43	4.90276	1.92989	1.30112	0.000150657	0.00253959	UP
ENSMUSG00000063146	Clip2	CAP_GLY_domain_containing_linker_protein_2	5:134489383-134552434	181	72	2.65671	1.17061	1.13843	0.000153919	0.00259228	UP
ENSMUSG00000027035	Cers6	ceramide_synthase_6	2:68861441-69114282	1096	520	9.83789	5.17019	0.884174	0.00015422	0.00259506	-
ENSMUSG00000026748	Plxdc2	plexin_domain_containing_2	2:16356304-16755839	156	60	1.67407	0.713201	1.18702	0.000154718	0.00260114	UP
ENSMUSG00000022822	Abcc5	ATP_binding_cassette_sub_family_C_CFTR_MRP_member_5	16:20331303-20426394	464	210	2.86497	1.43626	0.952246	0.000155869	0.00261819	-
ENSMUSG00000001750	Tcirg1	T_cell_immune_regulator_1_ATPase_H+_transporting_lysosomal_V0_protein_A3	19:3896050-3907133	1603	770	21.5882	11.4864	0.866353	0.000156059	0.00261907	-
ENSMUSG00000079415	Cntf	ciliary_neurotrophic_factor	19:12763660-12765632	15	43	1.37415	4.36339	-1.71086	0.000156542	0.00262487	DOWN
ENSMUSG00000030055	Rab43	RAB43_member_RAS_oncogene_family	6:87788853-87812164	583	268	6.9523	3.54003	0.929772	0.000156948	0.00262936	-
ENSMUSG00000031799	Tpm4	tropomyosin_4	8:72134975-72153142	1179	561	51.8539	27.3302	0.88	0.000158926	0.00266016	-
ENSMUSG00000024053	Emilin2	elastin_microfibril_interfacer_2	17:71252176-71310965	201	82	5.05319	2.28347	1.10201	0.000160033	0.00267634	UP
ENSMUSG00000024211	Grm8	glutamate_receptor_metabotropic_8	6:27275119-28135178	31	70	0.242268	0.605959	-1.36657	0.000162185	0.00270996	DOWN
ENSMUSG00000039629	Strip2	striatin_interacting_protein_2	6:29917012-29959681	28	3	0.20905	0.0248106	3.03086	0.000165623	0.00276498	UP
ENSMUSG00000032449	Slc25a36	solute_carrier_family_25_member_36	9:97074961-97111157	421	189	2.71154	1.34836	0.963945	0.000167032	0.00278606	-
ENSMUSG00000053158	Fes	feline_sarcoma_oncogene	7:80377756-80387946	339	149	2.74196	1.33494	0.994482	0.000169865	0.00283083	-
ENSMUSG00000000555	Itga5	integrin_alpha_5_fibronectin_receptor_alpha_	15:103344289-103366763	331	508	7.43016	12.6312	-0.809489	0.00017368	0.00289109	-
ENSMUSG00000019194	Scn1b	sodium_channel_voltage_gated_type_I_beta	7:31116525-31126945	218	90	14.1539	6.47254	1.08484	0.000173784	0.00289109	UP
ENSMUSG00000058056	Palld	palladin_cytoskeletal_associated_protein	8:61513246-61902690	227	358	2.10884	3.68395	-0.848759	0.000174853	0.00290635	-
ENSMUSG00000031129	Slc9a9	solute_carrier_family_9_sodium_hydrogen_exchanger_member_9	9:94669909-95230445	474	216	7.71924	3.89638	0.942366	0.000175356	0.00290963	-
ENSMUSG00000039395	Mreg	melanoregulin	1:72159442-72212307	1230	1804	52.9364	85.9999	-0.744032	0.000175326	0.00290963	-
ENSMUSG00000026222	Sp100	nuclear_antigen_Sp100	1:85649988-85709998	368	164	3.63518	1.79446	0.974519	0.000176917	0.00293298	-
ENSMUSG00000042289	Hsd3b7	hydroxy_delta_5_steroid_dehydrogenase_3_beta_and_steroid_delta_isomerase_7	7:127800604-127803802	4023	5826	56.1405	90.0552	-0.725725	0.000177761	0.0029444	-
ENSMUSG00000097047	1110020A21Rik	RIKEN_cDNA_1110020A21_gene	17:84954967-84957710	42	86	4.83998	10.9776	-1.22545	0.000178834	0.00295961	DOWN
ENSMUSG00000030659	Nucb2	nucleobindin_2	7:116504369-116540584	155	60	5.14217	2.20483	1.17775	0.00017947	0.00296756	UP
ENSMUSG00000025007	Aldh18a1	aldehyde_dehydrogenase_18_family_member_A1	19:40550257-40588463	110	39	1.96525	0.771791	1.30447	0.000180888	0.00298841	UP
ENSMUSG00000015568	Lpl	lipoprotein_lipase	8:68880491-68907448	2178	1060	27.9459	15.0653	0.847448	0.000182034	0.00300474	-
ENSMUSG00000056144	Trim34a	tripartite_motif_containing_34A	7:104244457-104340693	291	126	5.26985	2.52748	1.01611	0.000182976	0.00301768	UP
ENSMUSG00000016918	Sulf1	sulfatase_1	1:12692277-12861192	41	84	0.249535	0.566287	-1.22625	0.000185617	0.00305859	DOWN
ENSMUSG00000005696	Sh2d1a	SH2_domain_containing_1A	X:42502453-42529330	15	0	0.194443	0	Inf	0.000187	0.00307606	UP
ENSMUSG00000049436	Upk1b	uroplakin_1B	16:38773184-38800203	0	13	0	0.800163	Inf	0.000187	0.00307606	DOWN
ENSMUSG00000050708	Ftl1	ferritin_light_polypeptide_1	7:45457944-45459884	30553	43952	1062.74	1693.42	-0.716106	0.000187313	0.00307856	-
ENSMUSG00000032601	Prkar2a	protein_kinase_cAMP_dependent_regulatory_type_II_alpha	9:108689314-108750436	1467	2140	19.2605	31.1217	-0.736233	0.000188186	0.00309024	-
ENSMUSG00000061540	Orm2	orosomucoid_2	4:63362449-63365878	1026	490	130.134	68.8417	0.874686	0.000189304	0.00310592	-
ENSMUSG00000015314	Slamf6	SLAM_family_member_6	1:171917515-171953170	68	20	0.552009	0.179838	1.57403	0.000192791	0.00316042	UP
ENSMUSG00000073599	Ecscr	endothelial_cell_surface_expressed_chemotaxis_and_apoptosis_regulator	18:35713086-35722356	133	50	5.80794	2.41852	1.21994	0.000195835	0.00320755	UP
ENSMUSG00000000317	Bcl6b	B_cell_CLL_lymphoma_6_member_B	11:70224128-70229798	123	45	2.87121	1.16355	1.25917	0.000199801	0.0032697	UP
ENSMUSG00000021282	Eif5	eukaryotic_translation_initiation_factor_5	12:111538101-111546753	4219	6080	93.07	148.565	-0.718661	0.000201869	0.00330071	-
ENSMUSG00000025324	Atp10a	ATPase_class_V_type_10A	7:58658202-58829426	42	9	0.754891	0.179186	2.03085	0.000205848	0.00335719	UP
ENSMUSG00000037872	Ackr1	atypical_chemokine_receptor_1_Duffy_blood_group_	1:173331886-173333750	138	53	5.55493	2.36312	1.18912	0.000205851	0.00335719	UP
ENSMUSG00000062524	Ncr1	natural_cytotoxicity_triggering_receptor_1	7:4337724-4345164	42	9	2.59654	0.616333	2.03085	0.000205848	0.00335719	UP
ENSMUSG00000057948	Unc13d	unc_13_homolog_D_C._elegans_	11:116062095-116077961	80	25	1.08918	0.377015	1.48659	0.000206368	0.00336094	UP
ENSMUSG00000061292	Cyp3a59	cytochrome_P450_family_3_subfamily_a_polypeptide_59	5:146079257-146113287	1440	2094	53.4754	86.1351	-0.731684	0.000206434	0.00336094	-
ENSMUSG00000020363	Gfpt2	glutamine_fructose_6_phosphate_transaminase_2	11:49794178-49838613	44	10	0.744174	0.187342	1.94601	0.000212314	0.00345079	UP
ENSMUSG00000027330	Cdc25b	cell_division_cycle_25B	2:131186949-131198497	44	10	0.63708	0.160382	1.94601	0.000212314	0.00345079	UP
ENSMUSG00000047675	Rps8	ribosomal_protein_S8	4:117153827-117156243	1021	1492	27.2206	44.0609	-0.738755	0.000212579	0.00345214	-
ENSMUSG00000020100	Slc29a3	solute_carrier_family_29_nucleoside_transporters_member_3	10:60712072-60752794	210	87	1.97897	0.908136	1.07981	0.000213133	0.00345819	UP
ENSMUSG00000029771	Irf5	interferon_regulatory_factor_5	6:29526625-29541871	335	149	9.27602	4.56999	0.977357	0.000214141	0.00346301	-
ENSMUSG00000030557	Mef2a	myocyte_enhancer_factor_2A	7:67231163-67372858	1455	706	10.2813	5.52591	0.851788	0.000214156	0.00346301	-
ENSMUSG00000062939	Stat4	signal_transducer_and_activator_of_transcription_4	1:51987148-52107189	57	15	1.18782	0.34624	1.73452	0.000214124	0.00346301	UP
ENSMUSG00000089712	Gm15889	predicted_gene_15889	8:94377921-94379622	78	24	19.761	6.73501	1.50895	0.000213665	0.00346301	UP
ENSMUSG00000061906	Ugt2b38	UDP_glucuronosyltransferase_2_family_polypeptide_B38	5:87409942-87424203	133	219	6.91363	12.6099	-0.910994	0.000214855	0.00347136	-
ENSMUSG00000051359	Ncald	neurocalcin_delta	15:37366175-37792570	596	278	4.09862	2.11762	0.908736	0.000215684	0.00348181	-
ENSMUSG00000020027	Socs2	suppressor_of_cytokine_signaling_2	10:95385362-95417180	292	448	2.09649	3.56287	-0.809022	0.000216901	0.00349849	-
ENSMUSG00000018593	Sparc	secreted_acidic_cysteine_rich_glycoprotein	11:55394500-55420080	2522	1239	56.0497	30.5008	0.833901	0.000218971	0.00352889	-
ENSMUSG00000021948	Prkcd	protein_kinase_C_delta	14:30595356-30626210	537	249	5.41507	2.78126	0.917283	0.000222442	0.0035818	-
ENSMUSG00000022982	Sod1	superoxide_dismutase_1_soluble	16:90220742-90226322	8613	12334	1310.59	2078.88	-0.709544	0.000223125	0.00358977	-
ENSMUSG00000027540	Ptpn1	protein_tyrosine_phosphatase_non_receptor_type_1	2:167932057-167979385	1054	507	17.063	9.09146	0.864326	0.000224613	0.00361066	-
ENSMUSG00000029836	Cbx3	chromobox_3	6:51470360-51483704	403	183	5.49129	2.76206	0.947444	0.000231045	0.00371092	-
ENSMUSG00000024691	Fam111a	family_with_sequence_similarity_111_member_A	19:12545740-12589768	237	101	2.2887	1.08037	1.03904	0.000233354	0.00374486	UP
ENSMUSG00000069020	Urm1	ubiquitin_related_modifier_1_homolog_S._cerevisiae_	2:29820075-29845002	117	196	1.85738	3.44653	-0.935834	0.000236625	0.00379416	-
ENSMUSG00000070873	Lilra5	leukocyte_immunoglobulin_like_receptor_subfamily_A_with_TM_domain_member_5	7:4237754-4243463	467	215	21.7664	11.0999	0.927594	0.000237256	0.00380108	-
ENSMUSG00000039463	Slc9a8	solute_carrier_family_9_sodium_hydrogen_exchanger_member_8	2:167421712-167477000	943	453	5.55094	2.95369	0.866256	0.000239073	0.00382697	-
ENSMUSG00000021266	Wars	tryptophanyl_tRNA_synthetase	12:108860030-108894174	675	319	13.7544	7.20014	0.889839	0.000241057	0.0038555	-
ENSMUSG00000029625	Cpsf4	cleavage_and_polyadenylation_specific_factor_4	5:145167213-145182041	608	286	8.61171	4.48708	0.896566	0.000242222	0.00387089	-
ENSMUSG00000024186	Rgs11	regulator_of_G_protein_signaling_11	17:26202951-26211324	21	2	0.221748	0.023396	3.20063	0.000243751	0.00388879	UP
ENSMUSG00000028071	Sh2d2a	SH2_domain_containing_2A	3:87846755-87855722	21	2	0.272724	0.0287744	3.20063	0.000243751	0.00388879	UP
ENSMUSG00000026489	Adck3	aarF_domain_containing_kinase_3	1:180165238-180199602	5117	7314	59.4834	94.1776	-0.706853	0.000245972	0.00392094	-
ENSMUSG00000021306	Gpr137b	G_protein_coupled_receptor_137B	13:13357623-13393624	103	36	3.39982	1.31623	1.32509	0.000247672	0.00394475	UP
ENSMUSG00000063590	Slc22a28	solute_carrier_family_22_member_28	19:8062209-8131982	516	765	25.3103	41.5644	-0.75958	0.000250534	0.00398701	-
ENSMUSG00000034205	Loxl2	lysyl_oxidase_like_2	14:69609068-69695834	238	102	3.85801	1.83146	1.03091	0.00025109	0.00399252	UP
ENSMUSG00000045362	Tnfrsf26	tumor_necrosis_factor_receptor_superfamily_member_26	7:143607685-143627845	67	20	2.21228	0.731496	1.55266	0.000252326	0.00400549	UP
ENSMUSG00000047712	Ust	uronyl_2_sulfotransferase	10:8204753-8518825	81	26	1.85858	0.66081	1.44794	0.0002523	0.00400549	UP
ENSMUSG00000044562	Rasip1	Ras_interacting_protein_1	7:45627488-45639093	192	79	5.89419	2.68636	1.08969	0.000253635	0.00402292	UP
ENSMUSG00000040663	Clcf1	cardiotrophin_like_cytokine_factor_1	19:4214238-4223490	34	6	0.541676	0.105885	2.31097	0.000254748	0.00403052	UP
ENSMUSG00000045826	Ptprcap	protein_tyrosine_phosphatase_receptor_type_C_polypeptide_associated_protein	19:4154606-4156751	34	6	3.60533	0.70476	2.31097	0.000254748	0.00403052	UP
ENSMUSG00000094338	Hist1h2bl	histone_cluster_1_H2bl	13:21715763-21716143	34	6	8.77202	1.71473	2.31097	0.000254748	0.00403052	UP
ENSMUSG00000106303	Gm7652	predicted_gene_7652	5:87351480-87364818	111	186	9.47967	17.5952	-0.936231	0.000255335	0.00403645	-
ENSMUSG00000066687	Zbtb16	zinc_finger_and_BTB_domain_containing_16	9:48654311-48835945	1202	584	23.1675	12.4681	0.849906	0.000259762	0.00410303	-
ENSMUSG00000032122	Slc37a2	solute_carrier_family_37_glycerol_3_phosphate_transporter_member_2	9:37229149-37255738	229	98	2.88593	1.36801	1.033	0.000263001	0.00415076	UP
ENSMUSG00000039013	Siglecf	sialic_acid_binding_Ig_like_lectin_F	7:43351341-43359531	27	3	0.416646	0.0512804	2.97839	0.000264517	0.00417123	UP
ENSMUSG00000024910	Ctsw	cathepsin_W	19:5465240-5468498	36	7	2.87233	0.618649	2.17107	0.000273436	0.00429766	UP
ENSMUSG00000030329	Pianp	PILR_alpha_associated_neural_protein	6:124996694-125003096	36	7	0.669831	0.144269	2.17107	0.000273436	0.00429766	UP
ENSMUSG00000032750	Gab3	growth_factor_receptor_bound_protein_2_associated_protein_3	X:74966843-75085458	36	7	0.775694	0.16707	2.17107	0.000273436	0.00429766	UP
ENSMUSG00000089726	Mir17hg	Mir17_host_gene_non_protein_coding_	14:115042879-115046727	160	255	4.44788	7.85209	-0.863915	0.000273343	0.00429766	-
ENSMUSG00000005672	Kit	kit_oncogene	5:75574916-75656722	206	87	1.5627	0.731036	1.05207	0.000276838	0.00434755	UP
ENSMUSG00000022324	Matn2	matrilin_2	15:34306680-34436242	86	29	1.88151	0.702774	1.3768	0.000280914	0.00440429	UP
ENSMUSG00000037318	Traf3ip3	TRAF3_interacting_protein_3	1:193175453-193201703	86	29	0.849356	0.317248	1.3768	0.000280914	0.00440429	UP
ENSMUSG00000026749	Nek6	NIMA_never_in_mitosis_gene_a_related_expressed_kinase_6	2:38511643-38594606	733	1070	5.24935	8.48784	-0.737218	0.000281451	0.00440547	-
ENSMUSG00000027555	Car13	carbonic_anhydrase_13	3:14641727-14663002	96	33	4.10467	1.56289	1.34909	0.000281255	0.00440547	UP
ENSMUSG00000026223	Itm2c	integral_membrane_protein_2C	1:85894281-85908675	1650	811	42.3367	23.0497	0.833201	0.000281853	0.00440815	-
ENSMUSG00000024885	Aldh3b1	aldehyde_dehydrogenase_3_family_member_B1	19:3913493-3929761	121	45	6.34352	2.61318	1.23552	0.000283525	0.00443066	UP
ENSMUSG00000018196	Glrx2	glutaredoxin_2_thioltransferase_	1:143716338-143749676	207	322	1.12133	1.93211	-0.82892	0.000289088	0.00450658	-
ENSMUSG00000019823	Mical1	microtubule_associated_monooxygenase_calponin_and_LIM_domain_containing_1	10:41476314-41487032	104	37	1.01258	0.399036	1.29949	0.000289049	0.00450658	UP
ENSMUSG00000043243	Fam129c	family_with_sequence_similarity_129_member_C	8:71597648-71607936	56	15	0.867293	0.257321	1.709	0.000289093	0.00450658	UP
ENSMUSG00000025190	Got1	glutamic_oxaloacetic_transaminase_1_soluble	19:43499752-43524605	2060	2943	52.7878	83.5351	-0.706134	0.00029438	0.00458526	-
ENSMUSG00000020121	Srgap1	SLIT_ROBO_Rho_GTPase_activating_protein_1	10:121780991-122047315	54	14	0.522757	0.150123	1.75604	0.000294925	0.00458625	UP
ENSMUSG00000035232	Pdk3	pyruvate_dehydrogenase_kinase_isoenzyme_3	X:93764607-93832201	54	14	1.7478	0.501927	1.75604	0.000294925	0.00458625	UP
ENSMUSG00000023169	Slc38a1	solute_carrier_family_38_member_1	15:96571418-96642913	134	52	1.56977	0.674757	1.17415	0.00029532	0.00458865	UP
ENSMUSG00000072115	Ang	angiogenin_ribonuclease_RNase_A_family_5	14:51091077-51102007	5437	2724	419.833	232.989	0.805593	0.000297149	0.00461331	-
ENSMUSG00000032135	Mcam	melanoma_cell_adhesion_molecule	9:44134469-44142727	244	106	4.50842	2.16945	1.01133	0.000301548	0.00467779	UP
ENSMUSG00000019876	Pkib	protein_kinase_inhibitor_beta_cAMP_dependent_testis_specific	10:57631981-57741112	43	10	0.229968	0.05924	1.91283	0.000302407	0.0046835	UP
ENSMUSG00000044748	Defb1	defensin_beta_1	8:21776599-21795185	43	10	4.84727	1.24866	1.91283	0.000302407	0.0046835	UP
ENSMUSG00000034685	Fam171a2	family_with_sequence_similarity_171_member_A2	11:102436981-102447682	50	12	1.30197	0.346108	1.86744	0.000303319	0.00469382	UP
ENSMUSG00000019505	Ubb	ubiquitin_B	11:62551171-62553213	1922	952	79.0829	43.3889	0.822083	0.000305926	0.00473032	-
ENSMUSG00000021939	Ctsb	cathepsin_B	14:63122462-63145919	24290	12259	503.832	281.66	0.79503	0.000312992	0.00483565	-
ENSMUSG00000026605	Cenpf	centromere_protein_F	1:189640606-189688086	179	74	0.98205	0.4497	1.08288	0.00031349	0.00483942	UP
ENSMUSG00000024672	Ms4a7	membrane_spanning_4_domains_subfamily_A_member_7	19:11321039-11336146	68	21	1.20243	0.41132	1.50366	0.000317855	0.00489888	UP
ENSMUSG00000026872	Zeb2	zinc_finger_E_box_binding_homeobox_2	2:44983632-45117395	1937	961	5.58073	3.06688	0.819725	0.000317791	0.00489888	-
ENSMUSG00000010051	Hyal1	hyaluronoglucosaminidase_1	9:107576927-107581710	608	888	7.52237	12.1696	-0.737979	0.000320793	0.00494016	-
ENSMUSG00000029135	Fosl2	fos_like_antigen_2	5:32135801-32157842	414	191	3.50581	1.79157	0.924566	0.000322047	0.00495548	-
ENSMUSG00000020407	Upp1	uridine_phosphorylase_1	11:9118103-9136170	122	46	3.66739	1.53167	1.21569	0.000322904	0.00496219	UP
ENSMUSG00000024501	Dpysl3	dihydropyrimidinase_like_3	18:43320979-43438286	245	107	3.21193	1.5538	1.00368	0.000323004	0.00496219	UP
ENSMUSG00000030530	Furin	furin_paired_basic_amino_acid_cleaving_enzyme_	7:80388585-80405436	1511	2159	9.39281	14.8661	-0.706351	0.000323303	0.00496278	-
ENSMUSG00000028864	Hgf	hepatocyte_growth_factor	5:16553495-16620152	1996	992	17.4527	9.60783	0.817209	0.000327533	0.00502367	-
ENSMUSG00000048277	Syngr2	synaptogyrin_2	11:117809668-117814283	657	314	16.0213	8.48153	0.873638	0.000328471	0.00503401	-
ENSMUSG00000051212	Gpr183	G_protein_coupled_receptor_183	14:121952331-121965193	97	34	3.24096	1.25833	1.32095	0.000330333	0.00505846	UP
ENSMUSG00000031925	Maml2	mastermind_like_2_Drosophila_	9:13619990-13709533	135	53	0.985097	0.428383	1.15741	0.000332248	0.00508372	UP
ENSMUSG00000039485	Tspyl4	TSPY_like_4	10:34297442-34301320	60	109	1.52046	3.05959	-1.05279	0.000335453	0.00512597	DOWN
ENSMUSG00000093701	Gm21970	predicted_gene_21970	16:91391721-91419451	87	30	9.67416	3.69513	1.34455	0.000335547	0.00512597	UP
ENSMUSG00000034656	Cacna1a	calcium_channel_voltage_dependent_P_Q_type_alpha_1A_subunit	8:84388440-84640246	174	72	1.18901	0.544981	1.08152	0.000337727	0.00515514	UP
ENSMUSG00000056487	Mettl7a2	methyltransferase_like_7A2	15:100353200-100361840	4	21	0.109225	0.635146	-2.58374	0.000339552	0.00517885	DOWN
ENSMUSG00000037280	Galnt6	UDP_N_acetyl_alpha_D_galactosamine_polypeptide_N_acetylgalactosaminyltransferase_6	15:100691813-100729376	64	19	1.01534	0.333882	1.5606	0.000341983	0.00521176	UP
ENSMUSG00000030257	Srgap3	SLIT_ROBO_Rho_GTPase_activating_protein_3	6:112717971-112947266	63	114	0.393691	0.789104	-1.04711	0.000346774	0.00528055	DOWN
ENSMUSG00000026994	Galnt3	UDP_N_acetyl_alpha_D_galactosamine_polypeptide_N_acetylgalactosaminyltransferase_3	2:66082766-66124994	75	24	1.41342	0.500994	1.45237	0.00034774	0.00529104	UP
ENSMUSG00000030162	Olr1	oxidized_low_density_lipoprotein_lectin_like_receptor_1	6:129485244-129507165	14	0	0.329932	0	Inf	0.000352487	0.00532216	UP
ENSMUSG00000039145	Camk1d	calcium_calmodulin_dependent_protein_kinase_ID	2:5293457-5714515	630	301	7.61533	4.0302	0.874096	0.000351398	0.00532216	-
ENSMUSG00000040197	Cd209e	CD209e_antigen	8:3847965-3854309	14	0	0.763677	0	Inf	0.000352487	0.00532216	UP
ENSMUSG00000041831	Sytl3	synaptotagmin_like_3	17:6673458-6738042	14	0	0.227726	0	Inf	0.000352487	0.00532216	UP
ENSMUSG00000042385	Gzmk	granzyme_K	13:113171608-113225908	14	0	0.616001	0	Inf	0.000352487	0.00532216	UP
ENSMUSG00000052087	Rgs14	regulator_of_G_protein_signaling_14	13:55369732-55384687	31	5	0.838538	0.149802	2.44086	0.000352577	0.00532216	UP
ENSMUSG00000067158	Col4a4	collagen_type_IV_alpha_4	1:82448423-82586849	7	27	0.0631115	0.269636	-2.13899	0.000352577	0.00532216	DOWN
ENSMUSG00000092534	Pagr1b	PAXIP1_associated_glutamate_rich_protein_1B	7:127001480-127016484	14	0	1.98578	0	Inf	0.000352487	0.00532216	UP
ENSMUSG00000092541	Gm20537	predicted_gene_20537	9:88407432-88456616	14	0	1.12338	0	Inf	0.000352487	0.00532216	UP
ENSMUSG00000101355	Hist1h3h	histone_cluster_1_H3h	13:21717659-21718069	31	5	7.41423	1.32453	2.44086	0.000352577	0.00532216	UP
ENSMUSG00000020473	Aebp1	AE_binding_protein_1	11:5861947-5872088	22	53	0.485425	1.29534	-1.45997	0.00035419	0.00534228	DOWN
ENSMUSG00000033287	Kctd17	potassium_channel_tetramerisation_domain_containing_17	15:78428564-78438909	59	17	1.24991	0.398924	1.60369	0.000366334	0.00552107	UP
ENSMUSG00000042041	2010003K11Rik	RIKEN_cDNA_2010003K11_gene	19:4496790-4498583	493	233	41.5974	21.7765	0.889768	0.000367097	0.00552384	-
ENSMUSG00000051344	Plekhm3	pleckstrin_homology_domain_containing_family_M_member_3	1:64785983-64956824	212	91	1.46889	0.698406	1.02864	0.000367027	0.00552384	UP
ENSMUSG00000009013	Dynll1	dynein_light_chain_LC8_type_1	5:115297110-115300999	643	309	9.86356	5.25041	0.865721	0.000371476	0.00558532	-
ENSMUSG00000006527	Sfmbt1	Scm_like_with_four_mbt_domains_1	14:30714849-30822713	660	956	6.22737	9.99151	-0.726036	0.000373046	0.0056045	-
ENSMUSG00000045817	Zfp36l2	zinc_finger_protein_36_C3H_type_like_2	17:84183931-84187947	835	406	23.2518	12.523	0.848805	0.000375103	0.00563097	-
ENSMUSG00000026321	Tnfrsf11a	tumor_necrosis_factor_receptor_superfamily_member_11a_NFKB_activator	1:105780718-105847981	129	50	2.02499	0.869385	1.17589	0.000378508	0.00567316	UP
ENSMUSG00000029188	Slc34a2	solute_carrier_family_34_sodium_phosphate_member_2	5:53038081-53071664	20	49	0.376976	1.02305	-1.48429	0.000378252	0.00567316	DOWN
ENSMUSG00000011008	Mcoln2	mucolipin_2	3:146149833-146195513	71	22	1.40709	0.482941	1.49884	0.000378996	0.00567331	UP
ENSMUSG00000074405	Zfp865	zinc_finger_protein_865	7:5020376-5033223	168	69	4.17233	1.89815	1.0923	0.000379113	0.00567331	UP
ENSMUSG00000078683	Mup1	major_urinary_protein_1	4:60498012-60501960	398	587	17.9462	29.3183	-0.752085	0.00037999	0.00568196	-
ENSMUSG00000039497	Dse	dermatan_sulfate_epimerase	10:34151394-34207551	1251	618	29.1124	15.9302	0.825912	0.000380861	0.00569053	-
ENSMUSG00000045165	AI467606	expressed_sequence_AI467606	7:127091359-127093986	81	27	2.88067	1.06362	1.39347	0.000384864	0.00574584	UP
ENSMUSG00000000303	Cdh1	cadherin_1	8:106603351-106670246	290	436	5.18206	8.62983	-0.779764	0.000386385	0.00576403	-
ENSMUSG00000024399	Ltb	lymphotoxin_B	17:35194439-35196320	55	15	1.55267	0.469045	1.683	0.000389741	0.00580501	UP
ENSMUSG00000053192	Mllt11	myeloid_lymphoid_or_mixed_lineage_leukemia_trithorax_homolog_Drosophila_;_translocated_to_11	3:95219135-95232171	55	15	1.41826	0.42844	1.683	0.000389741	0.00580501	UP
ENSMUSG00000020241	Col6a2	collagen_type_VI_alpha_2	10:76595762-76623630	289	130	3.3659	1.67709	0.96107	0.000390912	0.00581558	-
ENSMUSG00000030846	Tial1	Tia1_cytotoxic_granule_associated_RNA_binding_protein_like_1	7:128439777-128461717	626	905	3.5962	5.75878	-0.723246	0.000391061	0.00581558	-
ENSMUSG00000022236	Ropn1l	ropporin_1_like	15:31441210-31453689	159	250	17.1752	29.9127	-0.844394	0.000391683	0.00582029	-
ENSMUSG00000001281	Itgb7	integrin_beta_7	15:102215995-102231935	127	49	4.47291	1.91158	1.18249	0.000395852	0.00587766	UP
ENSMUSG00000046997	Spsb4	splA_ryanodine_receptor_domain_and_SOCS_box_containing_4	9:96943482-97018843	97	162	1.21386	2.24557	-0.931435	0.000397593	0.00589892	-
ENSMUSG00000022876	Samsn1	SAM_domain_SH3_domain_and_nuclear_localization_signals_1	16:75858793-76022270	79	26	1.23912	0.451717	1.41186	0.000403177	0.00597712	UP
ENSMUSG00000034587	8430429K09Rik	RIKEN_cDNA_8430429K09_gene	11:3452365-3479831	9	31	0.221336	0.844473	-1.97577	0.00040416	0.00598497	DOWN
ENSMUSG00000035478	Mbd3	methyl_CpG_binding_domain_protein_3	10:80392539-80399550	174	271	4.06171	7.00715	-0.830699	0.000404649	0.00598497	-
ENSMUSG00000053168	9030619P08Rik	RIKEN_cDNA_9030619P08_gene	15:75427606-75431829	314	143	23.8898	12.0512	0.94326	0.00040434	0.00598497	-
ENSMUSG00000045917	6330416G13Rik	RIKEN_cDNA_6330416G13_gene	4:63558781-63586357	330	151	4.67076	2.36734	0.93643	0.000405116	0.00598724	-
ENSMUSG00000053560	Ier2	immediate_early_response_2	8:84661331-84662852	130	209	8.39604	14.9516	-0.87648	0.000407031	0.00601087	-
ENSMUSG00000002033	Cd3g	CD3_antigen_gamma_polypeptide	9:44969572-44980431	51	13	3.75519	1.06029	1.78047	0.000410333	0.00605495	UP
ENSMUSG00000056666	Retsat	retinol_saturase_all_trans_retinol_13_14_reductase_	6:72598475-72608425	8665	12128	197.76	306.6	-0.676561	0.000410824	0.0060575	-
ENSMUSG00000031596	Slc7a2	solute_carrier_family_7_cationic_amino_acid_transporter_y+_system_member_2	8:40862396-40922308	13933	7101	73.7925	41.6581	0.780921	0.000417445	0.00614562	-
ENSMUSG00000037563	Rps16	ribosomal_protein_S16	7:28350652-28352696	831	1190	71.4661	113.36	-0.709533	0.000417436	0.00614562	-
ENSMUSG00000000088	Cox5a	cytochrome_c_oxidase_subunit_Va	9:57521232-57532424	1752	2474	249.592	390.398	-0.689333	0.000418468	0.00615484	-
ENSMUSG00000055994	Nod2	nucleotide_binding_oligomerization_domain_containing_2	8:88647315-88688474	48	12	0.544083	0.150664	1.80854	0.000418716	0.00615484	UP
ENSMUSG00000040017	Saa4	serum_amyloid_A_4	7:46728017-46732543	9056	4610	441.781	249.105	0.782616	0.000420042	0.00616957	-
ENSMUSG00000042686	Jph1	junctophilin_1	1:16964560-17097889	5	22	0.0906264	0.441709	-2.32905	0.000421961	0.00618822	DOWN
ENSMUSG00000048240	Gng7	guanine_nucleotide_binding_protein_G_protein_gamma_7	10:80948624-81014945	26	3	0.327119	0.0418093	2.92396	0.000421961	0.00618822	UP
ENSMUSG00000087153	Gm6483	predicted_gene_6483	8:19682268-19698275	146	231	0.999826	1.75225	-0.853417	0.000424133	0.00621529	-
ENSMUSG00000061613	U2af1	U2_small_nuclear_ribonucleoprotein_auxiliary_factor_U2AF_1	17:31647082-31658754	155	244	15.643	27.2765	-0.846101	0.000425384	0.00622884	-
ENSMUSG00000027004	Frzb	frizzled_related_protein	2:80411970-80447625	102	37	2.75149	1.10556	1.27147	0.000426635	0.00623943	UP
ENSMUSG00000103427	Gm37534	predicted_gene_37534	1:137949422-137954643	40	9	0.752954	0.187662	1.96047	0.000426762	0.00623943	UP
ENSMUSG00000030742	Lat	linker_for_activation_of_T_cells	7:126363824-126369570	42	10	0.80321	0.211835	1.87888	0.000430003	0.00627718	UP
ENSMUSG00000087150	BC064078	cDNA_sequence_BC064078	6:128992952-129008040	42	10	1.49367	0.393933	1.87888	0.000430003	0.00627718	UP
ENSMUSG00000021917	Spcs1	signal_peptidase_complex_subunit_1_homolog_S._cerevisiae_	14:30999826-31001672	804	1151	16.9305	26.8474	-0.709112	0.000431686	0.00629693	-
ENSMUSG00000053062	Jam2	junction_adhesion_molecule_2	16:84774123-84825928	488	232	7.4964	3.9476	0.881264	0.000437874	0.00638231	-
ENSMUSG00000074024	4632427E13Rik	RIKEN_cDNA_4632427E13_gene	7:92734166-92741468	383	562	2.53165	4.11485	-0.744718	0.000440804	0.00642011	-
ENSMUSG00000078919	Dpm1	dolichol_phosphate_beta_D_mannosyltransferase_1	2:168209048-168230591	291	435	2.95351	4.89043	-0.771488	0.000442018	0.00643288	-
ENSMUSG00000037035	Inhbb	inhibin_beta_B	1:119415465-119422248	74	24	1.70953	0.614144	1.433	0.000442871	0.00644038	UP
ENSMUSG00000023094	Msrb2	methionine_sulfoxide_reductase_B2	2:19371440-19394976	244	368	14.4487	24.1378	-0.784315	0.000445146	0.00646853	-
ENSMUSG00000030966	Trim21	tripartite_motif_containing_21	7:102557922-102565469	486	231	17.2155	9.06371	0.881574	0.000445911	0.00646978	-
ENSMUSG00000034371	Tkfc	triokinase_FMN_cyclase	19:10592200-10604258	2571	3608	112.172	174.366	-0.680361	0.000445757	0.00646978	-
ENSMUSG00000031543	Ank1	ankyrin_1_erythroid	8:22974844-23150497	17	1	0.0639436	0.00416572	3.89621	0.000447975	0.00649479	UP
ENSMUSG00000018581	Dnah11	dynein_axonemal_heavy_chain_11	12:117877982-118199043	23	54	0.151412	0.393764	-1.4228	0.000448896	0.00649793	DOWN
ENSMUSG00000028068	Iqgap3	IQ_motif_containing_GTPase_activating_protein_3	3:88081971-88121048	62	19	0.432602	0.146844	1.5148	0.000448896	0.00649793	UP
ENSMUSG00000038507	Parp12	poly_ADP_ribose_polymerase_family_member_12	6:39086410-39118349	2081	1048	48.2449	26.9124	0.798148	0.000449214	0.00649793	-
ENSMUSG00000047617	BC029214	cDNA_sequence_BC029214	2:25455141-25461094	150	236	1.90402	3.31821	-0.845317	0.000450065	0.0065053	-
ENSMUSG00000024339	Tap2	transporter_2_ATP_binding_cassette_sub_family_B_MDR_TAP_	17:34203527-34216321	1255	625	23.0157	12.6962	0.814267	0.000459431	0.00663565	-
ENSMUSG00000019179	Mdh2	malate_dehydrogenase_2_NAD_mitochondrial_	5:135778480-135790398	1329	1876	25.3028	39.5629	-0.68881	0.000464923	0.00670988	-
ENSMUSG00000042726	Trafd1	TRAF_type_zinc_finger_domain_containing_1	5:121371725-121385632	1087	539	13.0226	7.15266	0.820504	0.000468139	0.00674624	-
ENSMUSG00000044646	Zbtb7c	zinc_finger_and_BTB_domain_containing_7C	18:75820178-76148561	99	163	1.77195	3.23158	-0.910861	0.00046815	0.00674624	-
ENSMUSG00000045827	Serpinb9	serine_or_cysteine_peptidase_inhibitor_clade_B_member_9	13:33003250-33017957	633	307	10.1406	5.44766	0.852477	0.000469976	0.00676744	-
ENSMUSG00000020429	Igfbp1	insulin_like_growth_factor_binding_protein_1	11:7197782-7202546	1878	946	121.052	67.5428	0.797794	0.000473454	0.00681238	-
ENSMUSG00000015837	Sqstm1	sequestosome_1	11:50199366-50210827	9850	5042	138.063	78.281	0.774637	0.000480729	0.00691184	-
ENSMUSG00000050592	Fam78a	family_with_sequence_similarity_78_member_A	2:32050055-32084857	80	27	0.954815	0.35695	1.37554	0.000483906	0.00695228	UP
ENSMUSG00000024924	Vldlr	very_low_density_lipoprotein_receptor	19:27216484-27254231	155	64	1.06681	0.487918	1.08464	0.000485006	0.0069576	UP
ENSMUSG00000042644	Itpr3	inositol_1_4_5_triphosphate_receptor_3	17:27057304-27122223	155	64	1.6948	0.775133	1.08464	0.000485006	0.0069576	UP
ENSMUSG00000022551	Cyc1	cytochrome_c_1	15:76343523-76345934	1740	2443	143.249	222.78	-0.681057	0.000486067	0.00696757	-
ENSMUSG00000095217	Hist1h2bn	histone_cluster_1_H2bn	13:21754123-21754503	58	17	14.964	4.85829	1.57902	0.000486586	0.00696977	UP
ENSMUSG00000005763	Cd247	CD247_antigen	1:165788681-165877277	28	4	0.333013	0.0526944	2.6159	0.000488104	0.00698119	UP
ENSMUSG00000060791	Gmfg	glia_maturation_factor_gamma	7:28437447-28448233	195	84	5.47037	2.61019	1.02353	0.000488116	0.00698119	UP
ENSMUSG00000035504	Reep6	receptor_accessory_protein_6	10:80329953-80336441	1285	1811	25.4049	39.6593	-0.686509	0.000490741	0.00701348	-
ENSMUSG00000023224	Serping1	serine_or_cysteine_peptidase_inhibitor_clade_G_member_1	2:84765387-84775444	20606	10581	715.23	406.809	0.770098	0.000496315	0.00708783	-
ENSMUSG00000035376	Hacd2	3_hydroxyacyl_CoA_dehydratase_2	16:35022421-35109175	481	696	13.1228	21.0331	-0.724542	0.000496989	0.00709214	-
ENSMUSG00000060675	Pla2g16	phospholipase_A2_group_XVI	19:7557459-7588545	592	287	6.87692	3.69289	0.853057	0.000506537	0.00722299	-
ENSMUSG00000042228	Lyn	Yamaguchi_sarcoma_viral_v_yes_1_oncogene_homolog	4:3678115-3813122	1958	990	28.9208	16.1974	0.792389	0.000509817	0.00726432	-
ENSMUSG00000031822	Gse1	genetic_suppressor_element_1	8:120230536-120581390	113	183	1.04425	1.87323	-0.887016	0.000510288	0.00726561	-
ENSMUSG00000067279	Ppp1r3c	protein_phosphatase_1_regulatory_inhibitor_subunit_3C	19:36731737-36736653	3993	5557	144.356	222.53	-0.668324	0.00051312	0.00730047	-
ENSMUSG00000046519	Golph3l	golgi_phosphoprotein_3_like	3:95588934-95619247	402	189	3.00524	1.56504	0.89732	0.000519397	0.00738427	-
ENSMUSG00000046410	Kcnk6	potassium_inwardly_rectifying_channel_subfamily_K_member_6	7:29221928-29232522	261	118	6.27435	3.14212	0.953771	0.000522979	0.00742965	-
ENSMUSG00000020227	Irak3	interleukin_1_receptor_associated_kinase_3	10:120141648-120202130	54	15	0.756567	0.232784	1.65652	0.00052461	0.00744173	UP
ENSMUSG00000043931	Gimap7	GTPase_IMAP_family_member_7	6:48718621-48724636	54	15	1.96741	0.605342	1.65652	0.00052461	0.00744173	UP
ENSMUSG00000026842	Abl1	c_abl_oncogene_1_non_receptor_tyrosine_kinase	2:31688376-31804227	855	423	4.0527	2.22091	0.823775	0.000526831	0.00746768	-
ENSMUSG00000050270	Tmem220	transmembrane_protein_220	11:67025154-67035312	105	172	4.39018	7.96586	-0.903506	0.000528237	0.00748205	-
ENSMUSG00000027952	Pmvk	phosphomevalonate_kinase	3:89454541-89469013	1665	2331	52.2395	81.0101	-0.676918	0.000530137	0.00750339	-
ENSMUSG00000044017	Adgrd1	adhesion_G_protein_coupled_receptor_D1	5:129096750-129204599	7	26	0.0685022	0.281823	-2.08452	0.000538084	0.00761022	DOWN
ENSMUSG00000041449	Serpina3h	serine_or_cysteine_peptidase_inhibitor_clade_A_member_3H	12:104247905-104253669	237	106	10.6329	5.26768	0.969336	0.000544458	0.00769465	-
ENSMUSG00000026103	Gls	glutaminase	1:52163448-52233232	670	328	2.68344	1.45514	0.838975	0.000547608	0.00773344	-
ENSMUSG00000031502	Col4a1	collagen_type_IV_alpha_1	8:11198423-11312826	3282	1677	45.7544	25.8964	0.777202	0.000552769	0.00780054	-
ENSMUSG00000105510	Gm43815	predicted_gene_43815	5:72554240-72555229	25	55	2.48229	6.04903	-1.32899	0.000561363	0.00791597	DOWN
ENSMUSG00000036526	Card11	caspase_recruitment_domain_family_member_11	5:140872990-141000582	32	6	0.544404	0.113069	2.22352	0.00057344	0.0080803	UP
ENSMUSG00000002944	Cd36	CD36_antigen	5:17781690-17888801	4149	2128	48.8547	27.7553	0.771774	0.0005742	0.00808503	-
ENSMUSG00000064368	mt-Nd6	mitochondrially_encoded_NADH_dehydrogenase_6	MT:13552-14070	1827	2545	346.032	533.922	-0.66968	0.000585751	0.00824159	-
ENSMUSG00000002778	Kdelr1	KDEL_Lys_Asp_Glu_Leu_endoplasmic_reticulum_protein_retention_receptor_1	7:45872772-45883731	1659	841	38.4796	21.6069	0.788645	0.000588526	0.00826233	-
ENSMUSG00000049685	Cyp2g1	cytochrome_P450_family_2_subfamily_g_polypeptide_1	7:26808892-26821205	61	19	2.53217	0.87362	1.49134	0.000588384	0.00826233	UP
ENSMUSG00000079105	C7	complement_component_7	15:4988762-5063773	61	19	2.21343	0.763652	1.49134	0.000588384	0.00826233	UP
ENSMUSG00000002233	Rhoc	ras_homolog_gene_family_member_C	3:104788375-104794459	349	164	11.4659	5.96815	0.89804	0.000589375	0.00826816	-
ENSMUSG00000072066	6720489N17Rik	RIKEN_cDNA_6720489N17_gene	13:62603013-62624182	45	12	1.56248	0.461518	1.71543	0.000591283	0.00828883	UP
ENSMUSG00000026341	Actr3	ARP3_actin_related_protein_3	1:125392905-125435727	2381	1215	27.3452	15.4565	0.779121	0.000591725	0.00828893	-
ENSMUSG00000045954	Sdpr	serum_deprivation_response	1:51289126-51302960	1253	630	40.3167	22.4536	0.800472	0.000592948	0.00829997	-
ENSMUSG00000061991	Hist1h2af	histone_cluster_1_H2af	13:23533906-23534304	37	8	9.11537	2.18305	2.018	0.000608709	0.00851433	UP
ENSMUSG00000023277	Twf2	twinfilin_actin_binding_protein_homolog_2_Drosophila_	9:106203108-106215389	149	62	4.00393	1.84547	1.07348	0.000609576	0.00852022	UP
ENSMUSG00000108037	RP24-503A2.6	-	6:125039816-125051542	107	41	1.83654	0.779499	1.19242	0.00061266	0.00855704	UP
ENSMUSG00000025212	Sfxn3	sideroflexin_3	19:45047576-45056383	59	18	1.79277	0.605833	1.52124	0.000616405	0.00859676	UP
ENSMUSG00000087574	C030037D09Rik	RIKEN_cDNA_C030037D09_gene	11:88718645-88728893	59	18	1.2075	0.408051	1.52124	0.000616405	0.00859676	UP
ENSMUSG00000027940	Tpm3	tropomyosin_3_gamma	3:90072649-90100902	738	365	6.16033	3.37484	0.824233	0.000620705	0.0086504	-
ENSMUSG00000104676	Gm42777	predicted_gene_42777	3:121755044-121758646	53	96	1.44597	2.90112	-1.04853	0.000626988	0.00873158	DOWN
ENSMUSG00000059040	Eno1b	enolase_1B_retrotransposed	18:48045335-48048378	991	1389	55.443	86.0771	-0.678581	0.00063303	0.00880929	-
ENSMUSG00000027219	Slc28a2	solute_carrier_family_28_sodium_coupled_nucleoside_transporter_member_2	2:122426477-122461137	77	26	0.994477	0.37195	1.37487	0.000641377	0.00891243	UP
ENSMUSG00000050379	2020-09-06	septin_6	X:36911326-36991794	77	26	0.719005	0.268919	1.37487	0.000641377	0.00891243	UP
ENSMUSG00000028211	Trp53inp1	transformation_related_protein_53_inducible_nuclear_protein_1	4:11156431-11174379	8645	4474	118.141	67.7241	0.75881	0.000644476	0.00894896	-
ENSMUSG00000057596	Trim30d	tripartite_motif_containing_30D	7:104470014-104507849	105	40	1.97992	0.835461	1.20084	0.000645736	0.00895995	UP
ENSMUSG00000021108	Prkch	protein_kinase_C_eta	12:73584797-73778185	341	160	6.44361	3.34894	0.900209	0.000652156	0.00904244	-
ENSMUSG00000103711	Tstd1	thiosulfate_sulfurtransferase_rhodanese_like_domain_containing_1	1:171418872-171420352	265	391	21.3517	34.8959	-0.752665	0.000655713	0.00908514	-
ENSMUSG00000018868	Pnpla5	patatin_like_phospholipase_domain_containing_5	15:84112621-84123175	0	11	0	0.707022	Inf	0.000667207	0.00919761	DOWN
ENSMUSG00000030200	Bcl2l14	BCL2_like_14_apoptosis_facilitator_	6:134396318-134438736	13	0	0.193093	0	Inf	0.000667207	0.00919761	UP
ENSMUSG00000030592	Ryr1	ryanodine_receptor_1_skeletal_muscle	7:29003340-29125151	13	0	0.0806494	0	Inf	0.000667207	0.00919761	UP
ENSMUSG00000038600	Atp6v0a4	ATPase_H+_transporting_lysosomal_V0_subunit_A4	6:38048483-38124586	0	11	0	0.197216	Inf	0.000667207	0.00919761	DOWN
ENSMUSG00000068129	Cst7	cystatin_F_leukocystatin_	2:150570415-150578944	13	0	1.29604	0	Inf	0.000667207	0.00919761	UP
ENSMUSG00000100254	Trpc2	transient_receptor_potential_cation_channel_subfamily_C_member_2	7:102083116-102096396	0	11	0	0.416734	Inf	0.000667207	0.00919761	DOWN
ENSMUSG00000102014	2900009J06Rik	RIKEN_cDNA_2900009J06_gene	1:127753616-127774092	0	11	0	1.24371	Inf	0.000667207	0.00919761	DOWN
ENSMUSG00000026011	Ctla4	cytotoxic_T_lymphocyte_associated_protein_4	1:60887000-60915832	25	3	0.850333	0.11303	2.86737	0.000672116	0.00924523	UP
ENSMUSG00000032093	Cd3e	CD3_antigen_epsilon_polypeptide	9:44998743-45009590	25	3	1.71132	0.227477	2.86737	0.000672116	0.00924523	UP
ENSMUSG00000040473	Cfap69	cilia_and_flagella_associated_protein_69	5:5579278-5664239	25	3	0.187836	0.024968	2.86737	0.000672116	0.00924523	UP
ENSMUSG00000020182	Ddc	dopa_decarboxylase	11:11814101-11898144	3845	5294	70.5801	107.642	-0.652866	0.000677817	0.00931693	-
ENSMUSG00000033308	Dpyd	dihydropyrimidine_dehydrogenase	3:118562129-119432924	9093	12476	88.2441	134.112	-0.647818	0.000684659	0.00940419	-
ENSMUSG00000051483	Cbr1	carbonyl_reductase_1	16:93607837-93610505	576	816	45.7718	71.8254	-0.693993	0.000689714	0.00946681	-
ENSMUSG00000009585	Apobec3	apolipoprotein_B_mRNA_editing_enzyme_catalytic_polypeptide_3	15:79891659-79915906	132	54	0.956532	0.433445	1.09801	0.00069414	0.00952071	UP
ENSMUSG00000022436	Sh3bp1	SH3_domain_binding_protein_1	15:78899667-78919517	108	42	1.71174	0.737351	1.17108	0.000696347	0.00954411	UP
ENSMUSG00000010830	Kdelr3	KDEL_Lys_Asp_Glu_Leu_endoplasmic_reticulum_protein_retention_receptor_3	15:79516408-79527739	19	2	1.32085	0.154027	3.05625	0.000700954	0.00957285	UP
ENSMUSG00000016283	H2-M2	histocompatibility_2_M_region_locus_2	17:37480851-37483552	19	2	0.811328	0.0946106	3.05625	0.000700954	0.00957285	UP
ENSMUSG00000020080	Hkdc1	hexokinase_domain_containing_1	10:62383137-62422491	19	2	0.307032	0.0358037	3.05625	0.000700954	0.00957285	UP
ENSMUSG00000057572	Zbtb8os	zinc_finger_and_BTB_domain_containing_8_opposite_strand	4:129335695-129354547	212	317	3.97164	6.57818	-0.771909	0.000699665	0.00957285	-
ENSMUSG00000082363	Mup-ps18	major_urinary_protein_pseudogene_18	4:61874700-61883296	2	17	0.370196	3.48589	-3.27912	0.000700954	0.00957285	DOWN
ENSMUSG00000034266	Batf	basic_leucine_zipper_transcription_factor_ATF_like	12:85686669-85709087	53	15	5.45531	1.71017	1.62956	0.000704966	0.00962074	UP
ENSMUSG00000001017	Chtop	chromatin_target_of_PRMT1	3:90498956-90509498	688	969	6.32284	9.86416	-0.68558	0.000707274	0.00964534	-
ENSMUSG00000090213	Tmem189	transmembrane_protein_189	2:167642608-167689822	295	137	5.5959	2.87859	0.915051	0.000708574	0.00965616	-
ENSMUSG00000029552	Tes	testis_derived_transcript	6:17065149-17105828	88	32	0.993592	0.400209	1.26794	0.000713538	0.00971686	UP
ENSMUSG00000048534	Amica1	adhesion_molecule_interacts_with_CXADR_antigen_1	9:45079183-45108530	101	38	4.04074	1.68398	1.21879	0.000719254	0.0097877	UP
ENSMUSG00000020612	Prkar1a	protein_kinase_cAMP_dependent_regulatory_type_I_alpha	11:109649405-109669656	1428	1979	30.7963	47.2747	-0.662267	0.000719946	0.00979014	-
ENSMUSG00000060671	Atp8b2	ATPase_class_I_type_8B_member_2	3:89939481-89963508	179	77	1.11342	0.530528	1.02554	0.000725038	0.00985235	UP
ENSMUSG00000086141	9030622O22Rik	RIKEN_cDNA_9030622O22_gene	2:147944740-148040203	318	461	14.1699	22.7538	-0.727233	0.00072755	0.00987945	-
ENSMUSG00000040111	Gramd1b	GRAM_domain_containing_1B	9:40293233-40531383	173	75	1.08157	0.51938	1.01431	0.000728073	0.00987951	UP
ENSMUSG00000025429	Pstpip2	proline_serine_threonine_phosphatase_interacting_protein_2	18:77794545-77882007	112	178	7.89206	13.8932	-0.859865	0.0007289	0.0098837	-
ENSMUSG00000040829	Zmynd15	zinc_finger_MYND_type_containing_15	11:70459433-70466202	141	58	1.72582	0.786353	1.09007	0.000734802	0.00995665	UP
ENSMUSG00000107068	Gm42742	predicted_gene_42742	7:127015051-127021097	74	125	1.0658	1.99418	-0.947821	0.000735631	0.0099608	-
ENSMUSG00000026032	Ndufb3	NADH_dehydrogenase_ubiquinone_1_beta_subcomplex_3	1:58586384-58595964	1051	1461	135.402	208.489	-0.666684	0.0007548	0.0102131	-
ENSMUSG00000029330	Cds1	CDP_diacylglycerol_synthase_1	5:101765130-101823858	27	4	0.661525	0.108554	2.56342	0.000758987	0.0102625	UP
ENSMUSG00000027364	Usp50	ubiquitin_specific_peptidase_50	2:126709096-126783458	17	42	0.3449	0.943871	-1.49637	0.000764908	0.0103279	DOWN
ENSMUSG00000062510	Nsl1	NSL1_MIND_kinetochore_complex_component_homolog_S._cerevisiae_	1:191063012-191086474	48	13	0.81434	0.244302	1.69301	0.000764908	0.0103279	UP
ENSMUSG00000003348	Mob3a	MOB_kinase_activator_3A	10:80685256-80701820	235	107	8.73677	4.40636	0.943555	0.000775521	0.0104638	-
ENSMUSG00000020397	Med7	mediator_complex_subunit_7	11:46436925-46442721	166	253	2.2793	3.84792	-0.799446	0.000783197	0.0105524	-
ENSMUSG00000063929	Cyp4a32	cytochrome_P450_family_4_subfamily_a_polypeptide_32	4:115600969-115621602	1703	874	91.2769	51.8883	0.770883	0.000782779	0.0105524	-
ENSMUSG00000092274	Neat1	nuclear_paraspeckle_assembly_transcript_1_non_protein_coding_	19:5824708-5845478	5299	7241	20.9991	31.7846	-0.64196	0.000790102	0.0106379	-
ENSMUSG00000105361	Yam1	YY1_associated_myogenesis_RNA_1	17:39847113-39848035	169	73	17.9983	8.6115	1.01956	0.000793912	0.0106817	UP
ENSMUSG00000091577	Gm6211	predicted_gene_6211	13:103159795-103164069	1	14	0.0189075	0.293144	-3.99854	0.000794618	0.0106836	DOWN
ENSMUSG00000027955	Fam198b	family_with_sequence_similarity_198_member_B	3:79884533-79946280	96	36	0.546197	0.226876	1.22356	0.000804098	0.0108035	UP
ENSMUSG00000103313	Gm38357	predicted_gene_38357	3:51231917-51234380	62	107	2.47342	4.72826	-0.978761	0.000807521	0.0108418	-
ENSMUSG00000058260	Serpina9	serine_or_cysteine_peptidase_inhibitor_clade_A_alpha_1_antiproteinase_antitrypsin_member_9	12:103994743-104013755	65	112	1.46815	2.80212	-0.976474	0.000809676	0.0108631	-
ENSMUSG00000049130	C5ar1	complement_component_5a_receptor_1	7:16246743-16259540	58	18	1.13549	0.390335	1.49657	0.000811266	0.0108768	UP
ENSMUSG00000095115	Itpripl2	inositol_1_4_5_triphosphate_receptor_interacting_protein_like_2	7:118485114-118491975	540	266	7.7355	4.22073	0.830043	0.000812098	0.0108803	-
ENSMUSG00000014444	Piezo1	piezo_type_mechanosensitive_ion_channel_component_1	8:122481698-122551329	332	157	2.31323	1.21169	0.888929	0.000813519	0.0108917	-
ENSMUSG00000034544	Rsrc1	arginine_serine_rich_coiled_coil_1	3:66981390-67358396	389	557	2.09317	3.31987	-0.709399	0.00081781	0.0109338	-
ENSMUSG00000078974	Sec61g	SEC61_gamma_subunit	11:16500530-16508484	544	767	13.1807	20.5848	-0.68711	0.000817271	0.0109338	-
ENSMUSG00000001131	Timp1	tissue_inhibitor_of_metalloproteinase_1	X:20870166-20874735	29	5	2.05974	0.39334	2.34465	0.000819566	0.0109342	UP
ENSMUSG00000037613	Tnfrsf23	tumor_necrosis_factor_receptor_superfamily_member_23	7:143665809-143685872	29	5	0.641466	0.122498	2.34465	0.000819566	0.0109342	UP
ENSMUSG00000044703	Phf11a	PHD_finger_protein_11A	14:59276913-59297522	29	5	2.10537	0.402055	2.34465	0.000819566	0.0109342	UP
ENSMUSG00000034765	Dusp5	dual_specificity_phosphatase_5	19:53529109-53542431	44	12	1.74894	0.528329	1.68302	0.000820646	0.010941	UP
ENSMUSG00000028755	Cda	cytidine_deaminase	4:138338424-138367992	117	185	7.34412	12.8628	-0.852506	0.000826503	0.0110037	-
ENSMUSG00000034254	Agpat1	1_acylglycerol_3_phosphate_O_acyltransferase_1_lysophosphatidic_acid_acyltransferase_alpha_	17:34604262-34613449	217	98	3.02863	1.51504	0.95535	0.000826503	0.0110037	-
ENSMUSG00000066595	Mfsd7b	major_facilitator_superfamily_domain_containing_7B	1:191005847-191026158	138	213	1.17712	2.01249	-0.817676	0.000827677	0.0110116	-
ENSMUSG00000041846	Smek1	SMEK_homolog_1_suppressor_of_mek1_Dictyostelium_	12:101039409-101083702	1772	2435	36.974	56.2786	-0.650034	0.00083045	0.0110408	-
ENSMUSG00000026482	Rgl1	ral_guanine_nucleotide_dissociation_stimulator_like_1	1:152516760-152766351	1186	605	11.312	6.39179	0.779606	0.000832211	0.0110565	-
ENSMUSG00000027577	Chrna4	cholinergic_receptor_nicotinic_alpha_polypeptide_4	2:181018380-181043546	196	292	3.19033	5.26472	-0.766607	0.000833823	0.0110702	-
ENSMUSG00000037148	Arhgap10	Rho_GTPase_activating_protein_10	8:77250366-77517907	112	44	3.6239	1.57697	1.15643	0.000841501	0.0111644	UP
ENSMUSG00000021720	Rnf180	ring_finger_protein_180	13:105149352-105271039	42	11	2.38918	0.69311	1.7414	0.000844689	0.0111911	UP
ENSMUSG00000076490	Trbc1	T_cell_receptor_beta_constant_region_1	6:41538218-41539881	42	11	4.82302	1.39918	1.7414	0.000844689	0.0111911	UP
ENSMUSG00000025165	Sectm1a	secreted_and_transmembrane_1A	11:121067407-121081220	66	22	2.23022	0.823441	1.39349	0.000847044	0.0112067	UP
ENSMUSG00000030895	Hpx	hemopexin	7:105591613-105600116	153376	80546	10200.7	5933.72	0.737697	0.000846748	0.0112067	-
ENSMUSG00000031342	Gpm6b	glycoprotein_m6b	X:166238911-166388988	94	35	1.11058	0.458038	1.23381	0.000851424	0.0112569	UP
ENSMUSG00000022899	Slc15a2	solute_carrier_family_15_H+_peptide_transporter_member_2	16:36750178-36784962	56	17	0.520196	0.17492	1.5284	0.000854382	0.0112882	UP
ENSMUSG00000071014	Ndufb6	NADH_dehydrogenase_ubiquinone_1_beta_subcomplex_6	4:40270591-40279421	806	1122	72.4208	111.669	-0.668712	0.000855368	0.0112934	-
ENSMUSG00000078584	AU022252	expressed_sequence_AU022252	4:119203570-119232712	1005	1391	8.94105	13.7076	-0.660418	0.000857158	0.0113091	-
ENSMUSG00000029267	Mtf2	metal_response_element_binding_transcription_factor_2	5:108065674-108109004	271	394	1.60814	2.58978	-0.731392	0.000861293	0.0113558	-
ENSMUSG00000024661	Fth1	ferritin_heavy_polypeptide_1	19:9982703-9985092	7823	10635	887.975	1337.14	-0.634517	0.00087122	0.0114788	-
ENSMUSG00000074418	Gm15930	predicted_gene_15930	7:3756905-3764030	33	7	1.59245	0.374166	2.04554	0.000877812	0.0115577	UP
ENSMUSG00000032925	Itgbl1	integrin_beta_like_1	14:123659971-123975618	35	8	0.540273	0.136784	1.93784	0.000883481	0.0116003	UP
ENSMUSG00000036599	Chst12	carbohydrate_sulfotransferase_12	5:140505550-140525724	35	8	1.1109	0.281252	1.93784	0.000883481	0.0116003	UP
ENSMUSG00000042351	Grap2	GRB2_related_adaptor_protein_2	15:80623505-80650559	36	8	1.12056	0.27582	1.97846	0.000883481	0.0116003	UP
ENSMUSG00000079038	D130040H23Rik	RIKEN_cDNA_D130040H23_gene	8:69300776-69303162	35	8	2.82468	0.715138	1.93784	0.000883481	0.0116003	UP
ENSMUSG00000042985	Upk3b	uroplakin_3B	5:136038496-136046487	34	68	0.946782	2.09746	-1.1915	0.000899355	0.0118005	DOWN
ENSMUSG00000022708	Zbtb20	zinc_finger_and_BTB_domain_containing_20	16:42875881-43642602	4650	6324	12.4137	18.7005	-0.635098	0.00090152	0.0118127	-
ENSMUSG00000025917	Cops5	COP9_constitutive_photomorphogenic_homolog_subunit_5_Arabidopsis_thaliana_	1:10024601-10038168	771	1072	13.3382	20.5424	-0.666993	0.000901345	0.0118127	-
ENSMUSG00000078122	F630028O10Rik	RIKEN_cDNA_F630028O10_gene	X:96239926-96243636	360	173	5.87244	3.1259	0.865733	0.00090249	0.0118155	-
ENSMUSG00000079197	Psme2	proteasome_prosome_macropain_activator_subunit_2_PA28_beta_	14:55587441-55591113	754	380	21.0679	11.761	0.797075	0.000902975	0.0118155	-
ENSMUSG00000027313	Chac1	ChaC_cation_transport_regulator_1	2:119351229-119354381	71	24	4.26339	1.59632	1.37329	0.000907958	0.0118644	UP
ENSMUSG00000042308	Setd1a	SET_domain_containing_1A	7:127776670-127800122	184	275	2.25381	3.73117	-0.771217	0.000907594	0.0118644	-
ENSMUSG00000024431	Nr3c1	nuclear_receptor_subfamily_3_group_C_member_1	18:39410545-39491301	2504	3416	14.7027	22.2174	-0.639564	0.000915535	0.0119478	-
ENSMUSG00000039159	Ube2h	ubiquitin_conjugating_enzyme_E2H	6:30211289-30304539	1092	1505	16.9122	25.8182	-0.654282	0.000915587	0.0119478	-
ENSMUSG00000032640	Chsy1	chondroitin_sulfate_synthase_1	7:66109515-66173798	341	163	8.02674	4.24996	0.873408	0.000917419	0.0119579	-
ENSMUSG00000036622	Atp13a2	ATPase_type_13A2	4:140986873-141007330	853	432	9.75094	5.47007	0.790023	0.00091762	0.0119579	-
ENSMUSG00000024694	Keg1	kidney_expressed_gene_1	19:12695786-12719902	4381	5955	58.2188	87.6564	-0.634332	0.000919528	0.0119746	-
ENSMUSG00000026009	Icos	inducible_T_cell_co_stimulator	1:60977927-61000320	146	62	4.08293	1.92055	1.04413	0.000929349	0.0120942	UP
ENSMUSG00000042202	Slc35e2	solute_carrier_family_35_member_E2	4:155601416-155623340	1884	976	19.0079	10.9072	0.757355	0.000936076	0.0121735	-
ENSMUSG00000040820	Hlcs	holocarboxylase_synthetase_biotin_	16:94129195-94313563	247	360	3.11878	5.03502	-0.734974	0.000937682	0.012186	-
ENSMUSG00000009092	Derl3	Der1_like_domain_family_member_3	10:75893398-75895941	52	15	3.82597	1.22247	1.60208	0.000945626	0.0122725	UP
ENSMUSG00000099517	Hist1h3g	histone_cluster_1_H3g	13:23535434-23535860	52	15	11.9707	3.82486	1.60208	0.000945626	0.0122725	UP
ENSMUSG00000047347	Tdg-ps	thymine_DNA_glycosylase_pseudogene	15:82516311-82519278	33	66	1.09293	2.42124	-1.1915	0.000955102	0.0123871	DOWN
ENSMUSG00000060143	Gm10076	predicted_gene_10076	14:105681828-105682211	810	1121	207.348	317.857	-0.660284	0.000958966	0.0124287	-
ENSMUSG00000056413	Adap1	ArfGAP_with_dual_PH_domains_1	5:139271876-139325622	69	23	1.58361	0.584712	1.39346	0.00096388	0.012484	UP
ENSMUSG00000036339	Tmem260	transmembrane_protein_260	14:48446128-48515135	325	466	3.15431	5.00979	-0.711382	0.000968809	0.0125393	-
ENSMUSG00000054364	Rhob	ras_homolog_gene_family_member_B	12:8497763-8499985	886	450	39.1778	22.0409	0.785892	0.000974509	0.0126045	-
ENSMUSG00000035439	Haus8	4HAUS_augmin_like_complex_subunit_8	8:71248561-71272934	95	36	1.34986	0.5666	1.20845	0.000975317	0.0126064	UP
ENSMUSG00000068747	Sort1	sortilin_1	3:108284082-108361511	277	130	1.64523	0.855268	0.899886	0.000980189	0.0126608	-
ENSMUSG00000045664	Cdc42ep2	CDC42_effector_protein_Rho_GTPase_binding_2	19:5917556-5924816	211	96	13.9107	7.01055	0.944641	0.000988688	0.0127619	-
ENSMUSG00000024939	Fam89b	family_with_sequence_similarity_89_member_B	19:5728087-5729653	36	70	0.997946	2.1494	-1.15085	0.000990729	0.0127796	DOWN
ENSMUSG00000014496	Ankrd28	ankyrin_repeat_domain_28	14:31700015-31830415	835	1153	15.6969	24.0087	-0.657035	0.000992598	0.0127852	-
ENSMUSG00000031662	Snx20	sorting_nexin_20	8:88626828-88636128	50	14	3.42742	1.06301	1.64502	0.000993175	0.0127852	UP
ENSMUSG00000061477	Rps7	ribosomal_protein_S7	12:28630847-28635953	460	648	47.0522	73.4191	-0.685851	0.00099201	0.0127852	-
ENSMUSG00000025533	Asl	argininosuccinate_lyase	5:130011258-130029247	4848	6565	71.7047	107.555	-0.628896	0.000998137	0.0128404	-
ENSMUSG00000037583	Nr0b2	nuclear_receptor_subfamily_0_group_B_member_2	4:133553376-133556536	1193	613	103.595	58.9619	0.769145	0.00100038	0.0128605	-
ENSMUSG00000046688	Tifa	TRAF_interacting_protein_with_forkhead_associated_domain	3:127789805-127832164	338	162	6.43392	3.41576	0.869536	0.00100998	0.0129752	-
ENSMUSG00000030865	Chp2	calcineurin_like_EF_hand_protein_2	7:122219496-122222824	215	98	12.6932	6.40868	0.941994	0.00101397	0.0130165	-
ENSMUSG00000036768	Kif15	kinesin_family_member_15	9:122951081-123018725	74	26	1.51071	0.587935	1.31754	0.00101524	0.0130165	UP
ENSMUSG00000038843	Gcnt1	glucosaminyl_N_acetyl_transferase_1_core_2	19:17326141-17356667	75	26	0.73255	0.281291	1.33691	0.00101524	0.0130165	UP
ENSMUSG00000025813	Homer2	homer_homolog_2_Drosophila_	7:81600481-81706925	392	554	3.45617	5.41042	-0.690524	0.00103715	0.0132885	-
ENSMUSG00000059173	Pde1a	phosphodiesterase_1A_calmodulin_dependent	2:79834453-80129458	175	77	1.46501	0.714012	0.992935	0.00104087	0.0133248	-
ENSMUSG00000094595	Fsbp	fibrinogen_silencer_binding_protein	4:11579665-11587591	17	41	0.383442	1.02437	-1.46161	0.00104138	0.0133248	DOWN
ENSMUSG00000022297	Fzd6	frizzled_homolog_6_Drosophila_	15:39006280-39038186	102	162	2.36807	4.16603	-0.858916	0.00104363	0.0133446	-
ENSMUSG00000040760	Appl1	adaptor_protein_phosphotyrosine_interaction_PH_domain_and_leucine_zipper_containing_1	14:26918988-26971232	716	991	7.66349	11.749	-0.660416	0.00105497	0.0134715	-
ENSMUSG00000064267	Hvcn1	hydrogen_voltage_gated_channel_1	5:122206804-122242297	104	41	2.42481	1.05887	1.15139	0.00105436	0.0134715	UP
ENSMUSG00000029863	Casp2	caspase_2	6:42264985-42282508	184	82	1.75515	0.866412	0.974514	0.00105824	0.0135043	-
ENSMUSG00000020458	Rtn4	reticulon_4	11:29692947-29744331	2472	1293	23.8486	13.8173	0.743465	0.00106551	0.013584	-
ENSMUSG00000048498	Cd300e	CD300e_antigen	11:115051917-115062177	57	18	2.68341	0.938635	1.47148	0.00106592	0.013584	UP
ENSMUSG00000030603	Psmc4	proteasome_prosome_macropain_26S_subunit_ATPase_4	7:28041707-28050101	606	842	15.9616	24.5656	-0.665993	0.00108025	0.0137483	-
ENSMUSG00000074521	Gm14327	predicted_gene_14327	2:177897096-177905784	71	119	4.60368	8.54682	-0.936559	0.00107956	0.0137483	-
ENSMUSG00000008090	Fgfrl1	fibroblast_growth_factor_receptor_like_1	5:108692382-108706924	511	254	10.0021	5.50699	0.817004	0.00108172	0.0137577	-
ENSMUSG00000052957	Gas1	growth_arrest_specific_1	13:60174405-60177365	83	136	2.7554	5.00101	-0.903914	0.00108243	0.0137577	-
ENSMUSG00000073131	Vma21	VMA21_vacuolar_H+_ATPase_homolog_S._cerevisiae_	X:71815924-71839757	469	657	5.82608	9.04028	-0.677797	0.00108608	0.0137949	-
ENSMUSG00000064080	Fbln2	fibulin_2	6:91212455-91272540	134	56	1.34958	0.624734	1.06724	0.00108999	0.0138353	UP
ENSMUSG00000083563	Gm13340	predicted_gene_13340	2:22588103-22589647	7799	10505	496.199	740.329	-0.621206	0.00109457	0.0138842	-
ENSMUSG00000028467	Gba2	glucosidase_beta_2	4:43566928-43578873	129	198	1.4066	2.39143	-0.809621	0.00109586	0.0138913	-
ENSMUSG00000028199	Cryz	crystallin_zeta	3:154596711-154623182	1771	2406	19.5054	29.3525	-0.633564	0.001098	0.0139092	-
ENSMUSG00000023947	Nfkbie	nuclear_factor_of_kappa_light_polypeptide_gene_enhancer_in_B_cells_inhibitor_epsilon	17:45555716-45563169	205	93	8.32003	4.18087	0.948826	0.00111321	0.0140925	-
ENSMUSG00000055320	Tead1	TEA_domain_family_member_1	7:112679318-112906807	58	101	0.233707	0.450794	-0.991723	0.00111419	0.0140956	-
ENSMUSG00000015016	Acsf3	acyl_CoA_synthetase_family_member_3	8:122775505-122817880	327	466	14.571	23.0005	-0.702529	0.00111743	0.0141272	-
ENSMUSG00000107881	RP23-380L19.3	-	6:5216258-5220486	3608	1899	83.8637	48.8928	0.734468	0.00111846	0.0141308	-
ENSMUSG00000067367	Lyar	Ly1_antibody_reactive_clone	5:38220470-38234306	236	110	4.51066	2.32881	0.909789	0.0011192	0.0141308	-
ENSMUSG00000048440	Cyp4f16	cytochrome_P450_family_4_subfamily_f_polypeptide_16	17:32536558-32551798	107	43	1.92389	0.856396	1.12372	0.00112018	0.0141338	UP
ENSMUSG00000002325	Irf9	interferon_regulatory_factor_9	14:55603571-55610030	1528	794	17.5017	10.0737	0.752943	0.00112156	0.0141419	-
ENSMUSG00000028978	Nos3	nitric_oxide_synthase_3_endothelial_cell	5:24364810-24384474	138	58	2.982	1.38826	1.05905	0.0011366	0.0143221	UP
ENSMUSG00000034382	AI661453	expressed_sequence_AI661453	17:47436615-47470638	150	226	2.41994	4.03864	-0.782852	0.00115324	0.0145029	-
ENSMUSG00000041445	Mmrn2	multimerin_2	14:34375504-34404287	571	287	14.2638	7.94135	0.80095	0.00115271	0.0145029	-
ENSMUSG00000073565	Prr16	proline_rich_16	18:51117898-51304641	395	556	17.4585	27.2206	-0.684724	0.00115228	0.0145029	-
ENSMUSG00000026930	Gpsm1	G_protein_signalling_modulator_1_AGS3_like_C._elegans_	2:26315515-26348237	63	21	0.775742	0.286424	1.39347	0.00115793	0.0145497	UP
ENSMUSG00000041633	Kctd12b	potassium_channel_tetramerisation_domain_containing_12b	X:153685154-153696391	292	139	5.62584	2.96641	0.879392	0.00115848	0.0145497	-
ENSMUSG00000029233	Srd5a3	steroid_5_alpha_reductase_3	5:76140271-76155504	327	157	3.99447	2.12433	0.867037	0.00115999	0.0145502	-
ENSMUSG00000037017	Zscan21	zinc_finger_and_SCAN_domain_containing_21	5:138116903-138134265	182	270	2.28922	3.76177	-0.760512	0.00116004	0.0145502	-
ENSMUSG00000056515	Rab31	RAB31_member_RAS_oncogene_family	17:65651726-65772752	455	225	12.867	7.04791	0.824449	0.00116824	0.0146433	-
ENSMUSG00000044308	Ubr3	ubiquitin_protein_ligase_E3_component_n_recognin_3	2:69897246-70024013	2925	3946	20.1812	30.1572	-0.623445	0.00116974	0.0146474	-
ENSMUSG00000108596	Itgam	integrin_alpha_M	7:128062683-128128160	89	33	1.65692	0.680508	1.23986	0.0011701	0.0146474	UP
ENSMUSG00000003228	Grk5	G_protein_coupled_receptor_kinase_5	19:60889749-61092553	278	132	8.63408	4.54107	0.883054	0.00117517	0.0147011	-
ENSMUSG00000104641	Gm43290	predicted_gene_43290	5:65476505-65478061	6	22	0.378796	1.53846	-2.06595	0.00117769	0.0147231	DOWN
ENSMUSG00000000384	Tbrg4	transforming_growth_factor_beta_regulated_gene_4	11:6615598-6626067	265	381	3.96545	6.31515	-0.71529	0.00118189	0.0147659	-
ENSMUSG00000021290	2010107E04Rik	RIKEN_cDNA_2010107E04_gene	12:111961376-111966977	1575	2136	424.163	637.185	-0.631051	0.00118369	0.0147696	-
ENSMUSG00000026614	Slc30a10	solute_carrier_family_30_member_10	1:185454848-185468762	1796	2432	30.2508	45.3739	-0.628847	0.00118373	0.0147696	-
ENSMUSG00000026770	Il2ra	interleukin_2_receptor_alpha_chain	2:11642807-11693193	18	2	0.298525	0.036746	2.97823	0.00118753	0.0147879	UP
ENSMUSG00000031558	Slit2	slit_homolog_2_Drosophila_	5:47983138-48307733	2	16	0.00546525	0.048436	-3.19168	0.00118753	0.0147879	DOWN
ENSMUSG00000099966	2810402E24Rik	RIKEN_cDNA_2810402E24_gene	14:20641009-20644048	47	85	1.51975	3.0444	-1.04628	0.00118732	0.0147879	DOWN
ENSMUSG00000026012	Cd28	CD28_antigen	1:60716800-60773359	53	16	0.767165	0.256537	1.53641	0.00119594	0.0148829	UP
ENSMUSG00000004530	Coro1c	coronin_actin_binding_protein_1C	5:113842436-113908758	971	500	8.53429	4.86777	0.766052	0.00121338	0.01509	-
ENSMUSG00000028521	Slc35d1	solute_carrier_family_35_UDP_glucuronic_acid_UDP_N_acetylgalactosamine_dual_transporter_member_D1	4:103170649-103215164	691	951	5.53307	8.43492	-0.65225	0.00121708	0.0151263	-
ENSMUSG00000024640	Psat1	phosphoserine_aminotransferase_1	19:15904678-15947337	39	10	0.550964	0.156486	1.77196	0.00122165	0.0151608	UP
ENSMUSG00000032011	Thy1	thymus_cell_antigen_1_theta	9:44043384-44048579	39	10	2.20957	0.627569	1.77196	0.00122165	0.0151608	UP
ENSMUSG00000060803	Gstp1	glutathione_S_transferase_pi_1	19:4035407-4037921	10322	13832	1340.33	1989.51	-0.613778	0.00122225	0.0151608	-
ENSMUSG00000027474	Ccm2l	cerebral_cavernous_malformation_2_like	2:153065955-153081735	68	23	2.1995	0.824061	1.3724	0.00122608	0.0151885	UP
ENSMUSG00000069310	Hist1h3c	histone_cluster_1_H3c	13:23745013-23745501	81	30	16.2826	6.67995	1.24146	0.001226	0.0151885	UP
ENSMUSG00000039316	Rftn1	raftlin_lipid_raft_linker_1	17:49992257-50190674	158	69	2.53818	1.2278	1.00377	0.00123145	0.0152452	UP
ENSMUSG00000040699	Limd2	LIM_domain_containing_2	11:106156256-106160860	399	196	7.86464	4.27931	0.834045	0.00123757	0.015311	-
ENSMUSG00000026249	Serpine2	serine_or_cysteine_peptidase_inhibitor_clade_E_member_2	1:79794197-79861180	89	142	0.993474	1.75577	-0.865506	0.00124892	0.0154314	-
ENSMUSG00000067653	Ankrd23	ankyrin_repeat_domain_23	1:36530188-36547201	89	142	1.15294	2.0376	-0.865506	0.00124892	0.0154314	-
ENSMUSG00000005973	Rcn1	reticulocalbin_1	2:105386291-105399319	599	302	13.1196	7.32676	0.796516	0.00125384	0.0154812	-
ENSMUSG00000099757	BE692007	expressed_sequence_BE692007	19:11470166-11484578	37	9	0.644065	0.173538	1.848	0.00125538	0.0154812	UP
ENSMUSG00000102721	A630081D01Rik	RIKEN_cDNA_A630081D01_gene	1:80747222-80749054	37	9	1.9842	0.534626	1.848	0.00125538	0.0154812	UP
ENSMUSG00000021965	Ska3	spindle_and_kinetochore_associated_complex_subunit_3	14:57806561-57826163	12	0	0.521934	0	Inf	0.00126829	0.0155499	UP
ENSMUSG00000034342	Cbl	Casitas_B_lineage_lymphoma	9:44142976-44234049	593	300	3.30391	1.85142	0.791579	0.00126629	0.0155499	-
ENSMUSG00000038412	Higd1a	HIG1_domain_family_member_1A	9:121848560-121858000	420	587	22.0423	34.1238	-0.674463	0.00126356	0.0155499	-
ENSMUSG00000045136	Tubb2b	tubulin_beta_2B_class_IIB	13:34127008-34130354	12	0	0.613721	0	Inf	0.00126829	0.0155499	UP
ENSMUSG00000056753	C330011M18Rik	RIKEN_cDNA_C330011M18_gene	8:84065236-84067287	0	10	0	0.588876	Inf	0.00126829	0.0155499	DOWN
ENSMUSG00000061959	Ces1e	carboxylesterase_1E	8:93201218-93229619	8440	11300	275.261	408.218	-0.612499	0.00126209	0.0155499	-
ENSMUSG00000067610	Klri1	killer_cell_lectin_like_receptor_family_I_member_1	6:129697218-129717132	12	0	1.4076	0	Inf	0.00126829	0.0155499	UP
ENSMUSG00000071324	Armc2	armadillo_repeat_containing_2	10:41914990-42018442	12	0	0.0790015	0	Inf	0.00126829	0.0155499	UP
ENSMUSG00000100593	1700119H24Rik	RIKEN_cDNA_1700119H24_gene	16:34935854-34939329	12	0	2.00607	0	Inf	0.00126829	0.0155499	UP
ENSMUSG00000022893	Adamts1	a_disintegrin_like_and_metallopeptidase_reprolysin_type_with_thrombospondin_type_1_motif_1	16:85793827-85803113	833	427	12.9622	7.35995	0.772589	0.0012761	0.0156255	-
ENSMUSG00000074254	Cyp2a4	cytochrome_P450_family_2_subfamily_a_polypeptide_4	7:26307169-26315088	729	372	41.2309	23.3051	0.779125	0.00127551	0.0156255	-
ENSMUSG00000030156	Cd69	CD69_antigen	6:129267325-129275436	30	6	0.388989	0.0861777	2.13039	0.00128011	0.0156645	UP
ENSMUSG00000023021	Cers5	ceramide_synthase_5	15:99734881-99772885	142	61	2.26486	1.0777	1.02751	0.00129243	0.0158052	UP
ENSMUSG00000021361	Tmem14c	transmembrane_protein_14C	13:41016250-41022575	1915	2581	199.197	297.381	-0.622077	0.0013035	0.0159303	-
ENSMUSG00000031639	Tlr3	toll_like_receptor_3	8:45395665-45410608	347	169	5.96945	3.22036	0.846419	0.00130601	0.0159508	-
ENSMUSG00000069305	Hist1h4n	histone_cluster_1_H4n	13:21831767-21832196	205	94	46.863	23.8022	0.933399	0.00131749	0.0160806	-
ENSMUSG00000025132	Arhgdia	Rho_GDP_dissociation_inhibitor_GDI_alpha	11:120578104-120581624	1268	661	34.8162	20.1037	0.748341	0.00132726	0.0161895	-
ENSMUSG00000022797	Tfrc	transferrin_receptor	16:32608920-32632794	2836	1500	28.9094	16.937	0.727404	0.00133249	0.0162429	-
ENSMUSG00000028998	Tomm7	translocase_of_outer_mitochondrial_membrane_7_homolog_yeast_	5:23838944-23844161	563	777	49.1928	75.2014	-0.65627	0.00133774	0.0162853	-
ENSMUSG00000029204	Rhoh	ras_homolog_gene_family_member_H	5:65861213-65896700	90	34	0.709394	0.29685	1.2129	0.00133939	0.0162853	UP
ENSMUSG00000031538	Plat	plasminogen_activator_tissue	8:22757744-22782847	49	14	1.90304	0.602272	1.61586	0.00133912	0.0162853	UP
ENSMUSG00000097715	Gpr137b-ps	G_protein_coupled_receptor_137B_pseudogene	13:12619084-12650297	48	14	1.57434	0.508626	1.58611	0.00133912	0.0162853	UP
ENSMUSG00000037313	Tacc3	transforming_acidic_coiled_coil_containing_protein_3	5:33658128-33678995	140	60	2.14926	1.02029	1.0309	0.00136175	0.0165467	UP
ENSMUSG00000027478	Dnmt3b	DNA_methyltransferase_3B	2:153649450-153687730	150	224	1.63939	2.71177	-0.770027	0.00136456	0.0165703	-
ENSMUSG00000023915	Tnfrsf21	tumor_necrosis_factor_receptor_superfamily_member_21	17:43016555-43089188	352	172	9.54245	5.16485	0.841677	0.00137351	0.0166653	-
ENSMUSG00000031871	Cdh5	cadherin_5	8:104101625-104144502	1316	687	32.4537	18.7662	0.746287	0.00137413	0.0166653	-
ENSMUSG00000016206	H2-M3	histocompatibility_2_M_region_locus_3	17:37270220-37274484	171	77	11.6891	5.83027	0.959575	0.00138432	0.0167782	-
ENSMUSG00000053819	Camk2d	calcium_calmodulin_dependent_protein_kinase_II_delta	3:126596302-126846326	376	185	0.790135	0.430622	0.831718	0.00139108	0.0168494	-
ENSMUSG00000012187	Mogat1	monoacylglycerol_O_acyltransferase_1	1:78510991-78538173	34	66	1.17186	2.51972	-1.14842	0.00139656	0.016905	DOWN
ENSMUSG00000030208	Emp1	epithelial_membrane_protein_1	6:135362545-135383173	157	69	2.4197	1.17794	0.994604	0.00140025	0.016939	-
ENSMUSG00000017697	Ada	adenosine_deaminase	2:163726584-163750239	109	44	5.01616	2.24291	1.11726	0.00140418	0.016965	UP
ENSMUSG00000040212	Emp3	epithelial_membrane_protein_3	7:45918023-45921426	109	44	11.0232	4.92885	1.11726	0.00140418	0.016965	UP
ENSMUSG00000051695	Pcbp1	poly_rC_binding_protein_1	6:86524492-86526321	420	584	22.5602	34.7472	-0.667071	0.00140528	0.0169675	-
ENSMUSG00000016495	Plgrkt	plasminogen_receptor_C_terminal_lysine_transmembrane_protein	19:29348599-29367390	329	160	5.0429	2.71654	0.848525	0.00140851	0.0169957	-
ENSMUSG00000030680	Pagr1a	PAXIP1_associated_glutamate_rich_protein_1A	7:127015033-127017352	46	13	1.83809	0.575402	1.63161	0.00141482	0.017061	UP
ENSMUSG00000040488	Ltbp4	latent_transforming_growth_factor_beta_binding_protein_4	7:27305136-27337692	362	507	3.64403	5.65319	-0.677488	0.00142526	0.0171762	-
ENSMUSG00000006517	Mvd	mevalonate_diphospho_decarboxylase	8:122433596-122443422	250	357	13.9549	22.0733	-0.705487	0.00145127	0.0174785	-
ENSMUSG00000029718	Pcolce	procollagen_C_endopeptidase_enhancer_protein	5:137605103-137613784	230	108	3.31893	1.72626	0.899111	0.00145356	0.0174951	-
ENSMUSG00000029504	Ddx51	DEAD_Asp_Glu_Ala_Asp_box_polypeptide_51	5:110653451-110660496	97	151	1.48681	2.56373	-0.829985	0.00145686	0.0175126	-
ENSMUSG00000041134	Cyyr1	cysteine_and_tyrosine_rich_protein_1	16:85421533-85553397	178	80	1.82699	0.909532	0.962314	0.00145686	0.0175126	-
ENSMUSG00000022217	Emc9	ER_membrane_protein_complex_subunit_9	14:55581516-55585302	195	283	5.65099	9.08422	-0.728816	0.00148326	0.0178148	-
ENSMUSG00000034684	Sema3f	sema_domain_immunoglobulin_domain_Ig_short_basic_domain_secreted_semaphorin_3F	9:107681500-107710475	224	105	2.5762	1.33762	0.90162	0.00148387	0.0178148	-
ENSMUSG00000032758	Kap	kidney_androgen_regulated_protein	6:133849851-133853762	3	18	0.266149	1.76884	-2.77645	0.00148807	0.017854	DOWN
ENSMUSG00000024087	Cyp1b1	cytochrome_P450_family_1_subfamily_b_polypeptide_1	17:79706953-79715041	54	17	1.03512	0.360961	1.47592	0.0014896	0.0178611	UP
ENSMUSG00000021895	Arhgef3	Rho_guanine_nucleotide_exchange_factor_GEF_3	14:27238039-27403904	1975	1045	54.1531	31.7384	0.726859	0.00150783	0.0180684	-
ENSMUSG00000105434	Gm43359	predicted_gene_43359	5:122482800-122484999	340	477	15.1915	23.6077	-0.679946	0.00151514	0.0181445	-
ENSMUSG00000028919	Arhgef19	Rho_guanine_nucleotide_exchange_factor_GEF_19	4:141239499-141257564	348	487	5.4471	8.44358	-0.676325	0.00151637	0.0181479	-
ENSMUSG00000044005	Gls2	glutaminase_2_liver_mitochondrial_	10:128194457-128210004	2879	3842	36.8394	54.4553	-0.607781	0.00152187	0.0182023	-
ENSMUSG00000035936	Aldh5a1	aldhehyde_dehydrogenase_family_5_subfamily_A1	13:24907579-24937661	1494	2006	26.0063	38.6786	-0.616632	0.00152514	0.0182299	-
ENSMUSG00000036941	Elac1	elaC_homolog_1_E._coli_	18:73735038-73754479	180	264	3.55937	5.78253	-0.744035	0.00152859	0.0182598	-
ENSMUSG00000057329	Bcl2	B_cell_leukemia_lymphoma_2	1:106538178-106714274	161	72	1.57755	0.781454	0.969499	0.00155565	0.0185713	-
ENSMUSG00000031722	Hp	haptoglobin	8:109575130-109579172	83391	44891	6103.63	3639.49	0.701974	0.00155975	0.0186087	-
ENSMUSG00000034959	5031414D18Rik	RIKEN_cDNA_5031414D18_gene	14:75016027-75052532	42	12	1.55734	0.492855	1.61589	0.00157061	0.0187148	UP
ENSMUSG00000084168	Atp5l2-ps	ATP_synthase_H+_transporting_mitochondrial_FO_complex_subunit_G2_pseudogene	11:97768060-97768371	414	574	130.434	200.316	-0.662911	0.00157041	0.0187148	-
ENSMUSG00000055413	H2-Q5	histocompatibility_2_Q_region_locus_5	17:35394126-35397800	125	53	6.1683	2.89696	1.04637	0.0015756	0.0187625	UP
ENSMUSG00000042834	Nrep	neuronal_regeneration_related_protein	18:33437019-33464029	140	209	5.3134	8.78626	-0.76957	0.00157751	0.0187735	-
ENSMUSG00000071204	Gm10319	predicted_pseudogene_10319	6:122136628-122152016	1111	1496	55.5207	82.8104	-0.620743	0.00158101	0.0188035	-
ENSMUSG00000041372	B4galnt3	beta_1_4_N_acetyl_galactosaminyl_transferase_3	6:120203073-120294559	20	45	0.427005	1.06423	-1.36144	0.00158739	0.0188462	DOWN
ENSMUSG00000063021	Hist1h2ak	histone_cluster_1_H2ak	13:21753435-21753827	52	16	13.0064	4.43294	1.50892	0.00158739	0.0188462	UP
ENSMUSG00000102070	Gm28661	predicted_gene_28661	1:24614885-24615565	13338	17673	1925.26	2825.66	-0.597496	0.00158757	0.0188462	-
ENSMUSG00000002307	Daxx	Fas_death_domain_associated_protein	17:33909414-33915589	392	195	6.44362	3.55051	0.815888	0.00160454	0.0190358	-
ENSMUSG00000035356	Nfkbiz	nuclear_factor_of_kappa_light_polypeptide_gene_enhancer_in_B_cells_inhibitor_zeta	16:55811375-55838899	404	201	5.54178	3.05406	0.815667	0.0016064	0.019046	-
ENSMUSG00000038121	Fam210a	family_with_sequence_similarity_210_member_A	18:68260187-68300333	3829	5089	36.5421	53.7963	-0.601906	0.00161065	0.0190846	-
ENSMUSG00000028518	Prkaa2	protein_kinase_AMP_activated_alpha_2_catalytic_subunit	4:105029874-105109890	2215	2954	27.3222	40.3612	-0.606854	0.00162093	0.0191945	-
ENSMUSG00000020185	E2f7	E2F_transcription_factor_7	10:110745439-110787384	40	11	0.306273	0.0932929	1.67102	0.001648	0.0195029	UP
ENSMUSG00000032757	Bet1	blocked_early_in_transport_1_homolog_S._cerevisiae_	6:4076899-4086972	1318	1766	26.189	38.8693	-0.613626	0.00166659	0.0197106	-
ENSMUSG00000019494	Cops6	COP9_constitutive_photomorphogenic_homolog_subunit_6_Arabidopsis_thaliana_	5:138161071-138164646	743	1007	16.9613	25.4632	-0.63012	0.00167002	0.0197389	-
ENSMUSG00000030087	Klf15	Kruppel_like_factor_15	6:90462576-90475238	3857	2066	57.6984	34.2339	0.709148	0.00167137	0.0197427	-
ENSMUSG00000038342	Mlxip	MLX_interacting_protein	5:123394798-123457932	239	113	1.62797	0.852586	0.8892	0.001673	0.0197497	-
ENSMUSG00000030681	Mvp	major_vault_protein	7:126986860-127014621	1975	1050	24.9568	14.6968	0.719972	0.00168246	0.0198491	-
ENSMUSG00000026764	Kif5c	kinesin_family_member_5C	2:49619298-49774778	22	3	0.270355	0.0408372	2.68294	0.00169524	0.0199505	UP
ENSMUSG00000027134	Lpcat4	lysophosphatidylcholine_acyltransferase_4	2:112239468-112247111	22	3	0.551395	0.0832882	2.68294	0.00169524	0.0199505	UP
ENSMUSG00000043051	Disc1	disrupted_in_schizophrenia_1	8:125054195-125261858	23	3	0.465778	0.0672963	2.74709	0.00169524	0.0199505	UP
ENSMUSG00000105896	Gm43311	predicted_gene_43311	5:65410651-65413027	5	20	0.206759	0.91614	-2.19157	0.00169524	0.0199505	DOWN
ENSMUSG00000023832	Acat2	acetyl_Coenzyme_A_acetyltransferase_2	17:12942890-12960747	1499	2003	42.0516	62.2407	-0.609653	0.00170651	0.0200706	-
ENSMUSG00000060216	Arrb2	arrestin_beta_2	11:70432635-70440828	584	299	10.8477	6.15189	0.774332	0.00171497	0.0201577	-
ENSMUSG00000074093	Svip	small_VCP_p97_interacting_protein	7:51997165-52006018	275	388	8.83686	13.8105	-0.688119	0.00171984	0.0202025	-
ENSMUSG00000020190	Mknk2	MAP_kinase_interacting_serine_threonine_kinase_2	10:80665327-80678112	2174	1159	34.0179	20.0883	0.71598	0.0017338	0.020354	-
ENSMUSG00000050666	Vstm4	V_set_and_transmembrane_domain_containing_4	14:32856756-32939487	111	46	3.76505	1.72829	1.07937	0.00173677	0.0203763	UP
ENSMUSG00000003518	Dusp3	dual_specificity_phosphatase_3_vaccinia_virus_phosphatase_VH1_related_	11:101971143-101987013	1394	737	24.2398	14.1953	0.728003	0.00173993	0.0204008	-
ENSMUSG00000020483	Dynll2	dynein_light_chain_LC8_type_2	11:87979525-87987533	628	853	17.6678	26.5817	-0.633271	0.00175923	0.0206144	-
ENSMUSG00000052595	A1cf	APOBEC1_complementation_factor	19:31868761-31949406	2730	3622	70.1029	103.023	-0.599377	0.00176158	0.0206294	-
ENSMUSG00000024063	Lbh	limb_bud_and_heart	17:72918305-72941942	344	170	10.2562	5.6142	0.825382	0.00176543	0.0206617	-
ENSMUSG00000021998	Lcp1	lymphocyte_cytosolic_protein_1	14:75131101-75230842	5121	2756	38.2482	22.8007	0.702359	0.00177938	0.020809	-
ENSMUSG00000073639	Rab18	RAB18_member_RAS_oncogene_family	18:6765205-6790231	1031	1383	44.9027	66.7188	-0.615248	0.0017802	0.020809	-
ENSMUSG00000024371	C2	complement_component_2_within_H_2S_	17:34862604-34898265	3272	1755	56.9965	33.8629	0.707211	0.00178388	0.0208393	-
ENSMUSG00000021175	Cdca7l	cell_division_cycle_associated_7_like	12:117804289-117878706	35	9	0.939246	0.267532	1.76784	0.00179023	0.0209006	UP
ENSMUSG00000103088	Pcdhgb6	protocadherin_gamma_subfamily_B_6	18:37742094-37841873	47	14	0.986343	0.325438	1.55575	0.00180168	0.0210214	UP
ENSMUSG00000097691	9030616G12Rik	RIKEN_cDNA_9030616G12_gene	10:128971197-128978115	133	199	20.3007	33.6453	-0.77283	0.00180456	0.0210421	-
ENSMUSG00000027993	Trim2	tripartite_motif_containing_2	3:84160439-84306877	1195	1598	2.71661	4.02391	-0.610748	0.00180628	0.0210493	-
ENSMUSG00000024766	Lipo1	lipase_member_O1	19:33517740-33761951	146	65	2.63427	1.29908	0.975958	0.00180761	0.021052	-
ENSMUSG00000030589	Rasgrp4	RAS_guanyl_releasing_protein_4	7:29134851-29153961	25	4	0.193898	0.0343632	2.4524	0.00182283	0.0212033	UP
ENSMUSG00000103546	Gm37666	predicted_gene_37666	2:69013612-69014477	25	4	2.83772	0.502909	2.4524	0.00182283	0.0212033	UP
ENSMUSG00000040997	Abhd4	abhydrolase_domain_containing_4	14:54254188-54270637	475	241	7.27737	4.08987	0.787404	0.00182782	0.0212484	-
ENSMUSG00000042485	Mustn1	musculoskeletal_embryonic_nuclear_protein_1	14:30879257-30881608	68	24	5.67908	2.22021	1.31101	0.00183787	0.0213392	UP
ENSMUSG00000106121	Gm42679	predicted_gene_42679	3:102491342-102494247	68	24	2.30017	0.899237	1.31101	0.00183787	0.0213392	UP
ENSMUSG00000020644	Id2	inhibitor_of_DNA_binding_2	12:25093801-25096092	1907	2533	147.602	217.165	-0.601033	0.00184104	0.021363	-
ENSMUSG00000052760	A630001G21Rik	RIKEN_cDNA_A630001G21_gene	1:85717083-85778643	33	8	0.681762	0.183068	1.85293	0.0018476	0.0214261	UP
ENSMUSG00000064288	Hist1h4k	histone_cluster_1_H4k	13:21750194-21750505	90	35	28.3553	12.2144	1.17108	0.00184883	0.0214273	UP
ENSMUSG00000029924	Slc37a3	solute_carrier_family_37_glycerol_3_phosphate_transporter_member_3	6:39334773-39377675	373	515	3.10197	4.74403	-0.656887	0.00185757	0.0215037	-
ENSMUSG00000038213	Tapbpl	TAP_binding_protein_like	6:125223933-125231860	751	391	31.3869	18.1008	0.750155	0.00185767	0.0215037	-
ENSMUSG00000004709	Cd244	CD244_natural_killer_cell_receptor_2B4	1:171559193-171609746	31	7	0.575495	0.143942	1.95535	0.00188854	0.0217663	UP
ENSMUSG00000020808	Fam64a	family_with_sequence_similarity_64_member_A	11:72042032-72047370	27	5	0.729732	0.149679	2.24154	0.00188767	0.0217663	UP
ENSMUSG00000030147	Clec4b1	C_type_lectin_domain_family_4_member_b1	6:123049962-123071555	27	5	2.50145	0.513084	2.24154	0.00188767	0.0217663	UP
ENSMUSG00000051331	Cacna1c	calcium_channel_voltage_dependent_L_type_alpha_1C_subunit	6:118587240-119196418	27	5	0.0821225	0.0168445	2.24154	0.00188767	0.0217663	UP
ENSMUSG00000062061	Obp2a	odorant_binding_protein_2A	2:25700043-25703326	9	27	1.18908	3.9514	-1.77647	0.00188854	0.0217663	DOWN
ENSMUSG00000066829	Zfp810	zinc_finger_protein_810	9:22276748-22307638	221	314	6.70904	10.5587	-0.698209	0.0018895	0.0217663	-
ENSMUSG00000096549	Prickle4	prickle_homolog_4_Drosophila_	17:47688517-47694736	27	5	1.01765	0.208735	2.24154	0.00188767	0.0217663	UP
ENSMUSG00000103772	Gm36933	predicted_gene_36933	1:180376444-180379514	31	7	0.992266	0.248185	1.95535	0.00188854	0.0217663	UP
ENSMUSG00000000318	Clec10a	C_type_lectin_domain_family_10_member_A	11:70156197-70170834	29	6	0.490143	0.11233	2.0815	0.00190528	0.0219084	UP
ENSMUSG00000020690	Efcab3	EF_hand_calcium_binding_domain_3	11:105063592-105117537	29	6	0.817046	0.187249	2.0815	0.00190528	0.0219084	UP
ENSMUSG00000030717	Nupr1	nuclear_protein_transcription_regulator_1	7:126623249-126630861	29	6	0.559175	0.128151	2.0815	0.00190528	0.0219084	UP
ENSMUSG00000041293	Adgrf1	adhesion_G_protein_coupled_receptor_F1	17:43270329-43324737	114	173	2.90838	4.88883	-0.79323	0.00190676	0.0219123	-
ENSMUSG00000069456	Rdh16	retinol_dehydrogenase_16	10:127801152-127846565	4066	5362	47.3443	69.1574	-0.590652	0.00192208	0.0220749	-
ENSMUSG00000042377	Fam83g	family_with_sequence_similarity_83_member_G	11:61684091-61709951	147	66	1.98978	0.989567	0.963786	0.00195652	0.0224569	-
ENSMUSG00000018965	Ywhah	tyrosine_3_monooxygenase_tryptophan_5_monooxygenase_activation_protein_eta_polypeptide	5:33018816-33027966	477	651	8.79704	13.2988	-0.640159	0.00195919	0.0224742	-
ENSMUSG00000039428	Tmem135	transmembrane_protein_135	7:89139723-89404222	2663	3517	34.9817	51.1746	-0.592784	0.00196825	0.0225645	-
ENSMUSG00000006599	Gtf2h1	general_transcription_factor_II_H_polypeptide_1	7:46796103-46823800	1417	754	33.2589	19.603	0.718712	0.00196965	0.0225669	-
ENSMUSG00000020387	Jade2	jade_family_PHD_finger_2	11:51813455-51857653	475	242	2.40865	1.35928	0.781427	0.0019723	0.0225837	-
ENSMUSG00000016255	Tubb1	tubulin_beta_1_class_VI	2:174450695-174457882	17	2	1.18851	0.154903	2.89575	0.00200946	0.0228992	UP
ENSMUSG00000030142	Clec4e	C_type_lectin_domain_family_4_member_e	6:123281789-123289870	17	2	0.126632	0.0165045	2.89575	0.00200946	0.0228992	UP
ENSMUSG00000039183	Nubp2	nucleotide_binding_protein_2	17:24882611-24886350	324	449	22.2718	34.1875	-0.662211	0.00200775	0.0228992	-
ENSMUSG00000041607	Mbp	myelin_basic_protein	18:82475146-82585637	77	29	0.470122	0.196122	1.21733	0.00200694	0.0228992	UP
ENSMUSG00000046456	Tmem150b	transmembrane_protein_150B	7:4706832-4725249	17	2	0.427704	0.0557445	2.89575	0.00200946	0.0228992	UP
ENSMUSG00000050996	Cetn1	centrin_1	18:9615524-9619478	2	15	0.157638	1.30971	-3.09853	0.00200946	0.0228992	DOWN
ENSMUSG00000055170	Ifng	interferon_gamma	10:118441047-118445892	17	2	1.38446	0.180442	2.89575	0.00200946	0.0228992	UP
ENSMUSG00000106980	Gm43690	predicted_gene_43690	5:150570833-150571098	17	2	6.2821	0.818773	2.89575	0.00200946	0.0228992	UP
ENSMUSG00000033147	Slc22a15	solute_carrier_family_22_organic_anion_cation_transporter_member_15	3:101855776-101924453	282	393	1.45306	2.24305	-0.670326	0.00203677	0.0231966	-
ENSMUSG00000078452	Raet1d	retinoic_acid_early_transcript_delta	10:22360552-22374139	56	94	3.82006	7.10266	-0.938721	0.00204585	0.0232861	-
ENSMUSG00000017858	Ift52	intraflagellar_transport_52	2:163017354-163046141	323	447	10.3186	15.8175	-0.66023	0.00204734	0.0232892	-
ENSMUSG00000089873	Mup13	major_urinary_protein_13	4:61224307-61228286	132	196	8.71999	14.342	-0.761805	0.00205398	0.0233508	-
ENSMUSG00000062373	Tmem65	transmembrane_protein_65	15:58782269-58823530	438	223	11.4904	6.48005	0.782396	0.00210679	0.0239368	-
ENSMUSG00000025366	Esyt1	extended_synaptotagmin_like_protein_1	10:128510248-128525859	863	454	23.0082	13.4073	0.735178	0.00210861	0.0239432	-
ENSMUSG00000018604	Tbx3	T_box_3	5:119670669-119684724	348	480	2.46685	3.76891	-0.655437	0.00211187	0.0239659	-
ENSMUSG00000002289	Angptl4	angiopoietin_like_4	17:33773750-33781575	4670	2531	88.0591	52.8642	0.692224	0.00212248	0.024072	-
ENSMUSG00000052632	Asap2	ArfGAP_with_SH3_domain_ankyrin_repeat_and_PH_domain_2	12:21111748-21270171	270	377	3.87057	5.98638	-0.673096	0.00213056	0.0241493	-
ENSMUSG00000024036	Slc37a1	solute_carrier_family_37_glycerol_3_phosphate_transporter_member_1	17:31295483-31350696	99	41	2.68382	1.23116	1.08031	0.00214618	0.0243119	UP
ENSMUSG00000022965	Ifngr2	interferon_gamma_receptor_2	16:91547072-91565169	938	495	26.3138	15.3815	0.730669	0.00214926	0.0243324	-
ENSMUSG00000025997	Ikzf2	IKAROS_family_zinc_finger_2	1:69531214-69687245	69	25	0.392262	0.157426	1.27319	0.00215189	0.0243477	UP
ENSMUSG00000083019	Gm6222	predicted_pseudogene_6222	X:103762917-103763545	34	64	3.26063	6.79848	-1.10402	0.00215665	0.0243871	DOWN
ENSMUSG00000105950	Gm43679	predicted_gene_43679	5:3751901-3755577	15	35	0.400997	1.03641	-1.41389	0.00216503	0.0244673	DOWN
ENSMUSG00000101111	Gm28437	predicted_gene_28437	1:24613189-24613971	39274	51299	4930.47	7133.53	-0.576847	0.00217497	0.024565	-
ENSMUSG00000024538	Ppic	peptidylprolyl_isomerase_C	18:53406341-53418007	247	120	18.88	10.1601	0.849991	0.0021785	0.0245904	-
ENSMUSG00000057666	Gapdh	glyceraldehyde_3_phosphate_dehydrogenase	6:125161715-125166467	305	151	3.47565	1.90601	0.822773	0.00218898	0.0246941	-
ENSMUSG00000029581	Fscn1	fascin_homolog_1_actin_bundling_protein_Strongylocentrotus_purpuratus_	5:142960343-142973185	134	59	2.37846	1.16	0.991952	0.00219202	0.0247137	-
ENSMUSG00000070476	Fam217b	family_with_sequence_similarity_217_member_B	2:178414524-178424428	56	19	1.16972	0.439595	1.36796	0.00222023	0.0250169	UP
ENSMUSG00000031767	Nudt7	nudix_nucleoside_diphosphate_linked_moiety_X_type_motif_7	8:114133557-114154739	6877	8993	82.7818	119.909	-0.578514	0.00223478	0.0251491	-
ENSMUSG00000041272	Tox	thymocyte_selection_associated_high_mobility_group_box	4:6686353-6991557	103	43	1.15315	0.533248	1.06875	0.00223723	0.0251491	UP
ENSMUSG00000041361	Myzap	myocardial_zonula_adherens_protein	9:71504347-71592360	103	43	1.58223	0.731664	1.06875	0.00223723	0.0251491	UP
ENSMUSG00000054555	Adam12	a_disintegrin_and_metallopeptidase_domain_12_meltrin_alpha_	7:133883199-134232146	103	43	0.762803	0.35274	1.06875	0.00223723	0.0251491	UP
ENSMUSG00000060802	B2m	beta_2_microglobulin	2:122147686-122153083	64494	35251	7371.67	4463.04	0.68001	0.00223978	0.0251629	-
ENSMUSG00000039168	Dap	death_associated_protein	15:31224314-31274341	1228	1626	40.3983	59.2512	-0.596508	0.00224313	0.0251857	-
ENSMUSG00000040613	Apobec1	apolipoprotein_B_mRNA_editing_enzyme_catalytic_polypeptide_1	6:122577792-122602444	889	470	12.8757	7.5401	0.728032	0.00224622	0.0252055	-
ENSMUSG00000085241	Snhg3	small_nucleolar_RNA_host_gene_3	4:132348014-132353686	548	740	29.3715	43.9329	-0.62484	0.00225165	0.0252515	-
ENSMUSG00000054520	Sh3bp2	SH3_domain_binding_protein_2	5:34525838-34563641	640	334	8.53375	4.93308	0.746733	0.00225787	0.0253065	-
ENSMUSG00000038301	Snx10	sorting_nexin_10	6:51523901-51590679	1254	669	10.0625	5.94631	0.714969	0.00225989	0.0253142	-
ENSMUSG00000030403	Vasp	vasodilator_stimulated_phosphoprotein	7:19256929-19271817	610	317	18.099	10.4183	0.752835	0.0022712	0.0254259	-
ENSMUSG00000021559	Dapk1	death_associated_protein_kinase_1	13:60601947-60763185	1790	2357	21.9585	32.0274	-0.588484	0.00228416	0.025556	-
ENSMUSG00000068566	Myadm	myeloid_associated_differentiation_marker	7:3289080-3300442	616	321	5.19133	2.9965	0.748866	0.00228731	0.0255763	-
ENSMUSG00000021876	Rnase4	ribonuclease_RNase_A_family_4	14:51091077-51106151	36543	19987	1799.65	1090.3	0.679042	0.00229436	0.0256251	-
ENSMUSG00000074657	Kif5a	kinesin_family_member_5A	10:127225696-127263363	39	11	0.607545	0.189809	1.63449	0.0022933	0.0256251	UP
ENSMUSG00000024899	Papss2	3_phosphoadenosine_5_phosphosulfate_synthase_2	19:32620005-32667187	3875	5071	104.788	151.896	-0.579565	0.00231002	0.0257848	-
ENSMUSG00000039294	BC017643	cDNA_sequence_BC017643	11:121222588-121229322	365	184	5.58338	3.1177	0.796699	0.00232943	0.0259863	-
ENSMUSG00000060261	Gtf2i	general_transcription_factor_II_I	5:134237834-134314760	1012	1342	5.20499	7.64546	-0.598666	0.00233123	0.0259911	-
ENSMUSG00000020823	Sec14l1	SEC14_like_lipid_binding_1	11:117115168-117159268	572	297	6.25643	3.59831	0.754063	0.00236177	0.0263163	-
ENSMUSG00000026895	Ndufa8	NADH_dehydrogenase_ubiquinone_1_alpha_subcomplex_8	2:36036326-36049406	952	1263	108.687	159.719	-0.599312	0.00237037	0.0263967	-
ENSMUSG00000005950	P2rx5	purinergic_receptor_P2X_ligand_gated_ion_channel_5	11:73160421-73172685	11	0	0.425021	0	Inf	0.00242129	0.0267631	UP
ENSMUSG00000006412	Pfdn2	prefoldin_2	1:171345670-171359254	211	298	7.52299	11.7689	-0.689563	0.00241778	0.0267631	-
ENSMUSG00000018341	Il12rb2	interleukin_12_receptor_beta_2	6:67291318-67376188	11	0	0.239586	0	Inf	0.00242129	0.0267631	UP
ENSMUSG00000027718	Il21	interleukin_21	3:37222759-37232636	11	0	0.18824	0	Inf	0.00242129	0.0267631	UP
ENSMUSG00000030170	Wnt5b	wingless_type_MMTV_integration_site_family_member_5B	6:119432531-119544347	56	93	0.976186	1.79572	-0.923294	0.00240773	0.0267631	-
ENSMUSG00000038663	Fsd2	fibronectin_type_III_and_SPRY_domain_containing_2	7:81533308-81566944	11	0	0.271331	0	Inf	0.00242129	0.0267631	UP
ENSMUSG00000039315	Clnk	cytokine_dependent_hematopoietic_cell_linker	5:38706462-38876812	11	0	0.61892	0	Inf	0.00242129	0.0267631	UP
ENSMUSG00000041135	Ripk2	receptor_TNFRSF_interacting_serine_threonine_kinase_2	4:16122733-16163647	253	123	5.6689	3.05277	0.848992	0.00241823	0.0267631	-
ENSMUSG00000041623	D11Wsu47e	DNA_segment_Chr_11_Wayne_State_University_47_expressed	11:113684412-113694647	183	86	4.73881	2.46678	0.897939	0.00241827	0.0267631	-
ENSMUSG00000073590	3222401L13Rik	RIKEN_cDNA_3222401L13_gene	18:37655451-37661742	0	9	0	0.107417	Inf	0.00242129	0.0267631	DOWN
ENSMUSG00000093424	6330562C20Rik	RIKEN_cDNA_6330562C20_gene	3:95307076-95315127	11	0	0.636405	0	Inf	0.00242129	0.0267631	UP
ENSMUSG00000095170	Ighv8-11	immunoglobulin_heavy_variable_V8_11	12:115567149-115567591	11	0	3.02026	0	Inf	0.00242129	0.0267631	UP
ENSMUSG00000107792	RP23-250E1.9	-	6:129418179-129418772	37	10	6.12295	1.83305	1.69602	0.00242152	0.0267631	UP
ENSMUSG00000074240	Cib3	calcium_and_integrin_binding_family_member_3	8:72204335-72212837	4	17	0.608687	2.86534	-2.27889	0.0024261	0.0267826	DOWN
ENSMUSG00000105124	Gm5297	predicted_gene_5297	5:72626858-72628028	3	17	0.25183	1.58071	-2.694	0.0024261	0.0267826	DOWN
ENSMUSG00000021256	Vash1	vasohibin_1	12:86678700-86692091	81	32	3.06355	1.3406	1.14837	0.00244589	0.0269808	UP
ENSMUSG00000025545	Clybl	citrate_lyase_beta_like	14:122181694-122402232	415	564	32.9247	49.5639	-0.634074	0.00244688	0.0269808	-
ENSMUSG00000016756	Cmah	cytidine_monophospho_N_acetylneuraminic_acid_hydroxylase	13:24327420-24477285	6601	8599	58.5249	84.4484	-0.572975	0.00244858	0.0269839	-
ENSMUSG00000072872	Rybp	RING1_and_YY1_binding_protein	6:100228565-100287485	193	275	3.3908	5.35168	-0.702322	0.00245242	0.0270106	-
ENSMUSG00000063011	Msln	mesothelin	17:25748614-25754327	25	51	1.16247	2.62678	-1.22006	0.00246665	0.0271517	DOWN
ENSMUSG00000060183	Cxcl11	chemokine_C_X_C_motif_ligand_11	5:92359544-92365485	121	53	2.29838	1.11512	0.999459	0.00247883	0.02727	-
ENSMUSG00000025283	Sat1	spermidine_spermine_N1_acetyl_transferase_1	X:155213132-155216449	1429	768	28.6962	17.0831	0.704337	0.00249324	0.0274127	-
ENSMUSG00000028370	Pappa	pregnancy_associated_plasma_protein_A	4:65124174-65357509	14	1	0.124798	0.00987238	3.61609	0.00250381	0.0274972	UP
ENSMUSG00000084899	Gm15344	predicted_gene_15344	10:86692119-86693095	84	131	19.613	33.8803	-0.832595	0.00250268	0.0274972	-
ENSMUSG00000029486	Mrpl1	mitochondrial_ribosomal_protein_L1	5:96209493-96266727	835	1109	11.6589	17.1521	-0.600903	0.00250959	0.0275448	-
ENSMUSG00000029174	Tbc1d1	TBC1_domain_family_member_1	5:64156305-64351486	563	293	5.22981	3.01479	0.750744	0.00254402	0.0278626	-
ENSMUSG00000029663	Gngt1	guanine_nucleotide_binding_protein_G_protein_gamma_transducing_activity_polypeptide_1	6:3993792-3997436	11	30	0.259979	0.785404	-1.639	0.00254585	0.0278626	DOWN
ENSMUSG00000030380	Mzf1	myeloid_zinc_finger_1	7:13042303-13054764	34	9	0.195882	0.0574358	1.72601	0.00254585	0.0278626	UP
ENSMUSG00000041773	Enc1	ectodermal_neural_cortex_1	13:97241105-97253039	343	173	7.11013	3.9723	0.795943	0.00254493	0.0278626	-
ENSMUSG00000079685	Ulbp1	UL16_binding_protein_1	10:7444873-7473477	34	9	1.49603	0.438661	1.72601	0.00254585	0.0278626	UP
ENSMUSG00000019944	Rhobtb1	Rho_related_BTB_domain_containing_1	10:69151434-69291791	2139	1160	19.7242	11.8484	0.691321	0.00256188	0.0280219	-
ENSMUSG00000051950	B3glct	beta_3_glucosyltransferase	5:149678230-149762599	116	50	1.8656	0.890722	1.02264	0.00256354	0.0280241	UP
ENSMUSG00000049305	Ccdc71	coiled_coil_domain_containing_71	9:108460527-108465938	408	209	6.15117	3.49025	0.773575	0.00257522	0.0281356	-
ENSMUSG00000057193	Slc44a2	solute_carrier_family_44_member_2	9:21337828-21355025	371	189	10.5523	5.9545	0.781543	0.00258461	0.028222	-
ENSMUSG00000031486	Adgra2	adhesion_G_protein_coupled_receptor_A2	8:27085583-27123436	316	158	3.02044	1.67283	0.808511	0.00259075	0.0282728	-
ENSMUSG00000033107	Rnf125	ring_finger_protein_125	18:20944625-20983848	5798	7535	427.236	615.014	-0.569543	0.00260977	0.0284641	-
ENSMUSG00000059555	Tor4a	torsin_family_4_member_A	2:25192966-25196886	322	162	7.21166	4.0189	0.799573	0.00262256	0.0285872	-
ENSMUSG00000021994	Wnt5a	wingless_type_MMTV_integration_site_family_member_5A	14:28504750-28527447	63	102	0.493997	0.885927	-0.886641	0.00263628	0.0287204	-
ENSMUSG00000024014	Pim1	proviral_integration_site_1	17:29490812-29496111	409	210	15.2403	8.66765	0.770222	0.00265203	0.0288754	-
ENSMUSG00000002204	Napsa	napsin_A_aspartic_peptidase	7:44572432-44586862	32	8	1.334	0.369397	1.80855	0.00266073	0.0289537	UP
ENSMUSG00000022432	Smc1b	structural_maintenance_of_chromosomes_1B	15:85064691-85131957	21	3	0.511206	0.0808956	2.61582	0.00268219	0.0291538	UP
ENSMUSG00000079465	Col4a3	collagen_type_IV_alpha_3	1:82586921-82722059	5	19	0.0450929	0.189809	-2.11754	0.00268219	0.0291538	DOWN
ENSMUSG00000025495	Ptdss2	phosphatidylserine_synthase_2	7:141122382-141157021	86	132	1.33401	2.26802	-0.809621	0.00268626	0.0291657	-
ENSMUSG00000032562	Gnai2	guanine_nucleotide_binding_protein_G_protein_alpha_inhibiting_2	9:107614125-107635367	1757	952	24.9292	14.9619	0.692589	0.00268634	0.0291657	-
ENSMUSG00000005397	Nid1	nidogen_1	13:13437602-13512275	1200	645	19.51	11.6158	0.704173	0.00269628	0.029257	-
ENSMUSG00000063902	Gm7964	predicted_gene_7964	7:83755904-83757356	1764	2306	85.1242	123.261	-0.578033	0.00270168	0.0292989	-
ENSMUSG00000024527	Afg3l2	AFG3_like_AAA_ATPase_2	18:67404767-67449166	1176	1545	37.4712	54.5294	-0.58521	0.00271613	0.0294389	-
ENSMUSG00000001930	Vwf	Von_Willebrand_factor_homolog	6:125546774-125686679	345	175	1.71027	0.960935	0.787753	0.00272586	0.0295276	-
ENSMUSG00000039157	Fam102a	family_with_sequence_similarity_102_member_A	2:32535332-32569756	623	327	5.92719	3.44604	0.73845	0.00273463	0.0296058	-
ENSMUSG00000025144	Stra13	stimulated_by_retinoic_acid_13	11:120710942-120713738	137	199	6.83942	11.0044	-0.730085	0.00274262	0.0296586	-
ENSMUSG00000048833	Slc39a9	solute_carrier_family_39_zinc_transporter_member_9	12:80644215-80683341	692	919	13.0087	19.1361	-0.600783	0.00274182	0.0296586	-
ENSMUSG00000039678	Tbc1d13	TBC1_domain_family_member_13	2:30133746-30152013	746	395	11.9178	6.98985	0.725831	0.00277664	0.0300095	-
ENSMUSG00000078763	Slfn1	schlafen_1	11:83116849-83122670	50	16	2.63676	0.934627	1.45235	0.00277865	0.0300141	UP
ENSMUSG00000052565	Hist1h1d	histone_cluster_1_H1d	13:23555087-23555830	222	108	29.3309	15.8055	0.848039	0.00278037	0.0300157	-
ENSMUSG00000007041	Clic1	chloride_intracellular_channel_1	17:35049966-35058749	574	301	27.1788	15.7869	0.739795	0.00278979	0.0300834	-
ENSMUSG00000027204	Fbn1	fibrillin_1	2:125300594-125507993	549	287	3.67288	2.12681	0.744265	0.00278953	0.0300834	-
ENSMUSG00000024456	Diap1	diaphanous_homolog_1_Drosophila_	18:37843601-37935476	882	1164	6.90059	10.0875	-0.591732	0.00279143	0.030084	-
ENSMUSG00000026094	Stk17b	serine_threonine_kinase_17b_apoptosis_inducing_	1:53755506-53785224	655	346	11.6831	6.83601	0.729233	0.00280075	0.0301503	-
ENSMUSG00000028917	Plekhm2	pleckstrin_homology_domain_containing_family_M_with_RUN_domain_member_2	4:141625734-141664899	408	210	6.41075	3.65493	0.76669	0.00279953	0.0301503	-
ENSMUSG00000006494	Pdk1	pyruvate_dehydrogenase_kinase_isoenzyme_1	2:71873224-71903858	2375	3091	20.6655	29.7916	-0.571637	0.00280855	0.0301821	-
ENSMUSG00000024401	Tnf	tumor_necrosis_factor	17:35199381-35202007	24	4	0.774505	0.142981	2.3935	0.0028132	0.0301821	UP
ENSMUSG00000026380	Tfcp2l1	transcription_factor_CP2_like_1	1:118627945-118685168	208	291	2.1309	3.30222	-0.675929	0.00280605	0.0301821	-
ENSMUSG00000042345	Ubash3a	ubiquitin_associated_and_SH3_domain_containing_A	17:31207873-31242202	24	4	0.605374	0.111758	2.3935	0.0028132	0.0301821	UP
ENSMUSG00000045302	Preb	prolactin_regulatory_element_binding	5:30950853-30960361	789	1043	5.94627	8.70691	-0.594133	0.00281279	0.0301821	-
ENSMUSG00000104145	D130019J16Rik	RIKEN_cDNA_D130019J16_gene	1:137935189-137937346	24	4	1.09321	0.201816	2.3935	0.0028132	0.0301821	UP
ENSMUSG00000027198	Ext2	exostoses_multiple_2	2:93661028-93822568	559	746	5.43616	8.03583	-0.607818	0.00282212	0.0302608	-
ENSMUSG00000002661	Alkbh7	alkB_alkylation_repair_homolog_7_E._coli_	17:56997339-56999322	112	166	5.36521	8.80823	-0.759173	0.00282688	0.0302651	-
ENSMUSG00000043020	Wdr63	WD_repeat_domain_63	3:146040526-146108130	8	24	0.212702	0.706839	-1.7765	0.00282728	0.0302651	DOWN
ENSMUSG00000094335	Igkv1-117	immunoglobulin_kappa_variable_1_117	6:68121046-68121827	28	6	6.81276	1.61711	2.03086	0.00282728	0.0302651	UP
ENSMUSG00000027386	Fbln7	fibulin_7	2:128862981-128897034	26	5	0.506898	0.107969	2.18712	0.00285251	0.0305009	UP
ENSMUSG00000030651	Art2b	ADP_ribosyltransferase_2b	7:101578860-101581161	26	5	2.93768	0.625726	2.18712	0.00285251	0.0305009	UP
ENSMUSG00000062825	Actg1	actin_gamma_cytoplasmic_1	11:120345690-120348542	1194	643	18.8422	11.2396	0.701421	0.00285864	0.0305493	-
ENSMUSG00000024479	Mal2	mal_T_cell_differentiation_protein_2	15:54571366-54602846	1854	2416	65.6738	94.7963	-0.57347	0.00286774	0.0306294	-
ENSMUSG00000031517	Gpm6a	glycoprotein_m6a	8:54954728-55060877	64	103	1.88581	3.36178	-0.877997	0.00287837	0.0307257	-
ENSMUSG00000021645	Smn1	survival_motor_neuron_1	13:100124852-100137690	33	61	0.796225	1.6303	-1.07785	0.0028866	0.0307818	DOWN
ENSMUSG00000104649	Gm43712	predicted_gene_43712	3:90126767-90127057	116	172	39.1841	64.3565	-0.759774	0.00288685	0.0307818	-
ENSMUSG00000025077	Dclre1a	DNA_cross_link_repair_1A_PSO2_homolog_S._cerevisiae_	19:56529167-56548222	488	254	4.39966	2.53656	0.750561	0.00289027	0.0307838	-
ENSMUSG00000065947	mt-Nd4l	mitochondrially_encoded_NADH_dehydrogenase_4L	MT:9877-10173	4441	2439	1469.84	894.155	0.673104	0.00288869	0.0307838	-
ENSMUSG00000036450	Hif1an	hypoxia_inducible_factor_1_alpha_subunit_inhibitor	19:44562850-44576274	390	527	5.59082	8.36823	-0.625819	0.00289333	0.0307992	-
ENSMUSG00000043773	1700048O20Rik	RIKEN_cDNA_1700048O20_gene	9:121938135-121947014	30	57	1.79594	3.7797	-1.11749	0.00291723	0.0310362	DOWN
ENSMUSG00000000958	Slc7a7	solute_carrier_family_7_cationic_amino_acid_transporter_y+_system_member_7	14:54369442-54417780	242	119	5.159	2.81002	0.832555	0.00292166	0.0310487	-
ENSMUSG00000027641	Rbl1	retinoblastoma_like_1_p107_	2:157145893-157204534	242	119	3.3742	1.83787	0.832555	0.00292166	0.0310487	-
ENSMUSG00000061207	Stk19	serine_threonine_kinase_19	17:34823993-34836945	99	149	1.77291	2.95563	-0.781302	0.00293156	0.0311366	-
ENSMUSG00000035834	Polr3g	polymerase_RNA_III_DNA_directed_polypeptide_G	13:81673843-81711013	317	433	4.5543	6.89068	-0.641374	0.00294788	0.0312925	-
ENSMUSG00000099481	Xndc1	Xrcc1_N_terminal_domain_containing_1	7:102065511-102083765	163	76	1.42095	0.733866	0.909308	0.00296445	0.0314509	-
ENSMUSG00000053838	Nudcd3	NudC_domain_containing_3	11:6105691-6200415	536	715	4.8302	7.13705	-0.607201	0.00297066	0.0314993	-
ENSMUSG00000029070	Mxra8	matrix_remodelling_associated_8	4:155839680-155844088	151	69	2.48544	1.25802	0.938388	0.00299152	0.0317028	-
ENSMUSG00000033705	Stard9	START_domain_containing_9	2:120629126-120731895	487	254	1.80878	1.04497	0.747601	0.00302603	0.0320508	-
ENSMUSG00000074754	Gm561	predicted_gene_561	2:144594054-144595366	141	204	29.4268	47.1593	-0.724367	0.00303764	0.0321558	-
ENSMUSG00000024663	Rab3il1	RAB3A_interacting_protein_rabin3_like_1	19:10001669-10038380	261	130	3.31171	1.82712	0.81405	0.00304282	0.0321928	-
ENSMUSG00000003464	Pex19	peroxisomal_biogenesis_factor_19	1:172126755-172136493	1593	2072	25.921	37.3455	-0.570769	0.00310074	0.0327873	-
ENSMUSG00000036246	Gmip	Gem_interacting_protein	8:69808679-69821870	213	103	2.47372	1.32501	0.856716	0.00312721	0.0330489	-
ENSMUSG00000039652	Cpeb3	cytoplasmic_polyadenylation_element_binding_protein_3	19:37021291-37208601	219	305	1.03551	1.59744	-0.669369	0.00314952	0.0332663	-
ENSMUSG00000038797	Zscan2	zinc_finger_and_SCAN_domain_containing_2	7:80860920-80876537	25	50	0.430002	0.952597	-1.19148	0.00316175	0.033377	DOWN
ENSMUSG00000032125	Robo4	roundabout_homolog_4_Drosophila_	9:37401897-37414023	486	254	6.71251	3.88592	0.744637	0.0031679	0.0334234	-
ENSMUSG00000020123	Avpr1a	arginine_vasopressin_receptor_1A	10:122448499-122453453	1024	1339	37.6853	54.5838	-0.578431	0.00317014	0.0334285	-
ENSMUSG00000019916	P4ha1	procollagen_proline_2_oxoglutarate_4_dioxygenase_proline_4_hydroxylase_alpha_1_polypeptide	10:59323296-59373304	1481	806	22.2701	13.425	0.686229	0.00317705	0.0334829	-
ENSMUSG00000040929	Rfx3	regulatory_factor_X_3_influences_HLA_class_II_expression_	19:27761721-28011166	116	171	0.710573	1.16027	-0.751364	0.0031864	0.0335628	-
ENSMUSG00000039208	Metrnl	meteorin_glial_cell_differentiation_regulator_like	11:121701544-121716306	113	49	4.91056	2.35863	1.01398	0.00319124	0.0335953	UP
ENSMUSG00000102805	Gm37240	predicted_gene_37240	3:84496426-85887518	152	70	2.71365	1.38426	0.927158	0.00320663	0.0337386	-
ENSMUSG00000002668	Dennd1c	DENN_MADD_domain_containing_1C	17:57066056-57078510	45	14	1.75532	0.604901	1.493	0.00323827	0.0340422	UP
ENSMUSG00000078572	1810043H04Rik	RIKEN_cDNA_1810043H04_gene	11:120098928-120100705	149	213	9.10279	14.4139	-0.707034	0.00323905	0.0340422	-
ENSMUSG00000036305	Rpl39-ps	ribosomal_protein_L39_pseudogene	15:102634982-102635336	583	772	113.257	166.121	-0.596596	0.00326115	0.0342555	-
ENSMUSG00000081888	Spcs2-ps	signal_peptidase_complex_subunit_2_pseudogene	2:129378271-129379396	48	81	6.91831	12.9317	-0.946383	0.00326531	0.0342758	-
ENSMUSG00000102672	Gm37105	predicted_gene_37105	9:72594923-72597007	43	74	2.02725	3.8644	-0.974676	0.00326668	0.0342758	-
ENSMUSG00000027965	Olfm3	olfactomedin_3	3:114904078-115125722	225	311	2.73185	4.18261	-0.658478	0.00327191	0.0343119	-
ENSMUSG00000034522	Zfp395	zinc_finger_protein_395	14:65358676-65398930	111	163	2.58007	4.1967	-0.745803	0.00327725	0.034349	-
ENSMUSG00000025780	Itih5	inter_alpha_globulin_inhibitor_H5	2:10153571-10256529	256	352	3.18536	4.85146	-0.650921	0.00331706	0.0347471	-
ENSMUSG00000031633	Slc25a4	solute_carrier_family_25_mitochondrial_carrier_adenine_nucleotide_translocator_member_4	8:46206797-46211284	355	182	12.8624	7.3043	0.77239	0.00333342	0.0348993	-
ENSMUSG00000025396	Hsd17b6	hydroxysteroid_17_beta_dehydrogenase_6	10:127990941-128000678	8502	4718	600.381	369.042	0.658136	0.00339219	0.0354248	-
ENSMUSG00000026712	Mrc1	mannose_receptor_C_type_1	2:14229392-14332057	6760	3748	89.2779	54.8288	0.659411	0.00339252	0.0354248	-
ENSMUSG00000030165	Klrd1	killer_cell_lectin_like_receptor_subfamily_D_member_1	6:129591782-129598775	16	2	0.565546	0.0783149	2.80833	0.00339444	0.0354248	UP
ENSMUSG00000051354	Samd3	sterile_alpha_motif_domain_containing_3	10:26229707-26272172	16	2	0.442539	0.0612813	2.80833	0.00339444	0.0354248	UP
ENSMUSG00000079457	Gm7609	predicted_pseudogene_7609	1:85199613-85213786	36	10	0.952548	0.293091	1.65649	0.00339477	0.0354248	UP
ENSMUSG00000108536	RP23-92E8.1	-	7:78777290-78778366	16	2	1.46034	0.202222	2.80833	0.00339444	0.0354248	UP
ENSMUSG00000001270	Ckb	creatine_kinase_brain	12:111669355-111672338	187	89	12.4369	6.55653	0.879665	0.00340486	0.0355108	-
ENSMUSG00000030064	Frmd4b	FERM_domain_containing_4B	6:97286867-97617541	3083	1701	14.7514	9.01523	0.666461	0.00341232	0.0355691	-
ENSMUSG00000039981	Zc3h12d	zinc_finger_CCCH_type_containing_12D	10:7832470-7870397	62	23	1.489	0.611854	1.23913	0.0034238	0.0356693	UP
ENSMUSG00000030695	Aldoa	aldolase_A_fructose_bisphosphate	7:126795234-126800751	2890	1594	48.068	29.3669	0.666927	0.00343527	0.0357692	-
ENSMUSG00000081176	H3f3a-ps2	H3_histone_family_3A_pseudogene_2	16:91114189-91114599	363	187	86.8181	49.5402	0.76544	0.00345988	0.0360058	-
ENSMUSG00000074639	BC089597	cDNA_sequence_BC089597	10:127866474-127877317	202	281	15.6966	24.1865	-0.667708	0.00346918	0.0360829	-
ENSMUSG00000034786	Gpsm3	G_protein_signalling_modulator_3_AGS3_like_C._elegans_	17:34589806-34591754	76	30	3.43478	1.50184	1.14953	0.00348621	0.0362402	UP
ENSMUSG00000075284	Wipf1	WAS_WASL_interacting_protein_family_member_1	2:73429610-73529734	196	95	2.07814	1.11572	0.853365	0.00348951	0.0362548	-
ENSMUSG00000024309	Pfdn6	prefoldin_subunit_6	17:33938821-33940343	290	394	10.2578	15.4371	-0.633632	0.00351715	0.036522	-
ENSMUSG00000003573	Homer3	homer_homolog_3_Drosophila_	8:70282827-70294361	84	34	1.36413	0.6116	1.11336	0.00352053	0.0365246	UP
ENSMUSG00000015451	C4a	complement_component_4A_Rodgers_blood_group_	17:34809092-34823464	13574	17376	166.206	235.668	-0.547741	0.00352123	0.0365246	-
ENSMUSG00000020101	4632428N05Rik	RIKEN_cDNA_4632428N05_gene	10:60346851-60372684	468	246	6.68171	3.89035	0.736359	0.0035235	0.0365283	-
ENSMUSG00000069662	Marcks	myristoylated_alanine_rich_protein_kinase_C_substrate	10:37133375-37138920	823	443	19.985	11.9157	0.702095	0.00353776	0.0366363	-
ENSMUSG00000078963	Hsbp1l1	heat_shock_factor_binding_protein_1_like_1	18:80229758-80247102	80	123	6.28605	10.7054	-0.812074	0.00353609	0.0366363	-
ENSMUSG00000043445	Pgp	phosphoglycolate_phosphatase	17:24470473-24471591	135	194	12.9214	20.5679	-0.71459	0.0035436	0.0366769	-
ENSMUSG00000031845	Bco1	beta_carotene_oxygenase_1	8:117095854-117133720	361	186	10.4987	5.99174	0.765206	0.00355889	0.0368151	-
ENSMUSG00000062006	Rpl34	ribosomal_protein_L34	3:130726831-130730398	521	689	11.5762	16.9575	-0.594712	0.00358003	0.0370137	-
ENSMUSG00000022178	Ajuba	ajuba_LIM_protein	14:54567469-54577661	33	60	0.926013	1.86495	-1.05399	0.00358445	0.0370245	DOWN
ENSMUSG00000031143	Ccdc22	coiled_coil_domain_containing_22	X:7593809-7605517	412	214	9.90676	5.69982	0.753541	0.00358496	0.0370245	-
ENSMUSG00000038178	Slc43a2	solute_carrier_family_43_member_2	11:75531694-75577575	559	296	3.03081	1.77767	0.72576	0.00359543	0.0371126	-
ENSMUSG00000050982	Apol10a	apolipoprotein_L_10A	15:77477047-77491069	33	9	0.470119	0.142025	1.68293	0.00360939	0.0372163	UP
ENSMUSG00000101904	Gm29427	predicted_gene_29427	1:130670209-130715799	11	29	0.566398	1.65404	-1.59007	0.00360939	0.0372163	DOWN
ENSMUSG00000040723	Rcsd1	RCSD_domain_containing_1	1:165646516-165709757	345	178	2.52572	1.44344	0.76323	0.00362575	0.0373649	-
ENSMUSG00000004451	Ralb	v_ral_simian_leukemia_viral_oncogene_homolog_B_ras_related_	1:119470305-119504794	585	311	10.9366	6.44016	0.720033	0.00363099	0.0373986	-
ENSMUSG00000099009	Gm28046	predicted_gene_28046	10:127759787-127792694	1416	775	50.3218	30.5075	0.678062	0.00364434	0.0375158	-
ENSMUSG00000035337	Uchl4	ubiquitin_carboxyl_terminal_esterase_L4	9:64235201-64236362	39	68	3.29915	6.3718	-0.993565	0.00364911	0.0375447	-
ENSMUSG00000071291	Zfp58	zinc_finger_protein_58	13:67490167-67500555	172	82	3.09941	1.63673	0.877217	0.00365768	0.0376126	-
ENSMUSG00000045404	Kcnk13	potassium_channel_subfamily_K_member_13	12:99964499-100062682	48	16	0.829224	0.306177	1.39344	0.00366341	0.0376512	UP
ENSMUSG00000061904	Slc25a3	solute_carrier_family_25_mitochondrial_carrier_phosphate_carrier_member_3	10:91116574-91124059	3158	4053	36.9466	52.5232	-0.55147	0.00367526	0.0377526	-
ENSMUSG00000021866	Anxa11	annexin_A11	14:25842156-25886804	136	195	2.64358	4.19855	-0.711356	0.0037119	0.0381085	-
ENSMUSG00000030218	Mgp	matrix_Gla_protein	6:136872435-136875823	54	19	3.98504	1.5531	1.31548	0.00372542	0.0382266	UP
ENSMUSG00000078887	Gm6710	predicted_gene_6710	2:175869219-175881248	119	173	2.99244	4.81879	-0.731305	0.00372773	0.0382298	-
ENSMUSG00000063694	Cycs	cytochrome_c_somatic	6:50562563-50566538	444	589	11.7009	17.1935	-0.599199	0.00375113	0.0384491	-
ENSMUSG00000028843	Sh3bgrl3	SH3_domain_binding_glutamic_acid_rich_protein_like_3	4:134127406-134128789	127	57	7.66353	3.80986	0.964312	0.0037569	0.0384668	-
ENSMUSG00000039637	Coro7	coronin_7	16:4626133-4679777	452	237	4.15396	2.41259	0.739945	0.00375617	0.0384668	-
ENSMUSG00000023015	Racgap1	Rac_GTPase_activating_protein_1	15:99620496-99651656	115	51	0.964285	0.473686	0.981571	0.00380051	0.0388925	-
ENSMUSG00000003363	Pld3	phospholipase_D_family_member_3	7:27532000-27553218	623	333	13.3275	7.89072	0.712218	0.00381291	0.0389972	-
ENSMUSG00000031907	Zfp90	zinc_finger_protein_90	8:106415339-106425889	130	59	4.85516	2.44075	0.948235	0.00381483	0.0389972	-
ENSMUSG00000032279	Idh3a	isocitrate_dehydrogenase_3_NAD+_alpha	9:54586511-54604661	565	742	23.1121	33.6208	-0.584659	0.00382896	0.0391206	-
ENSMUSG00000032265	Fam46a	family_with_sequence_similarity_46_member_A	9:85320439-85327348	1065	580	18.0964	10.9165	0.685237	0.00383633	0.0391749	-
ENSMUSG00000038393	Txnip	thioredoxin_interacting_protein	3:96557957-96561883	3334	1851	47.3935	29.1455	0.657458	0.00384998	0.0392933	-
ENSMUSG00000066441	Rdh11	retinol_dehydrogenase_11	12:79174337-79192293	3188	4082	72.7256	103.146	-0.548116	0.00386398	0.0394151	-
ENSMUSG00000051452	Gm11437	predicted_gene_11437	11:84148351-84167476	160	225	12.6939	19.7728	-0.683345	0.00388116	0.0395692	-
ENSMUSG00000066154	Mup3	major_urinary_protein_3	4:62083476-62087342	120740	153682	6805.34	9594.76	-0.539536	0.0038896	0.039634	-
ENSMUSG00000075704	Txnrd2	thioredoxin_reductase_2	16:18426384-18479073	267	363	3.62358	5.45689	-0.63462	0.00390792	0.0397994	-
ENSMUSG00000074743	Thbd	thrombomodulin	2:148404466-148408188	155	73	4.09246	2.13495	0.894811	0.00391513	0.0398516	-
ENSMUSG00000037058	Paip2	polyadenylate_binding_protein_interacting_protein_2	18:35598617-35617186	1061	1373	19.6522	28.1695	-0.563398	0.00392489	0.0399296	-
ENSMUSG00000009350	Mpo	myeloperoxidase	11:87793581-87804413	18	3	0.367468	0.0678414	2.39342	0.00394482	0.0400255	UP
ENSMUSG00000024365	Cyp21a1	cytochrome_P450_family_21_subfamily_a_polypeptide_1	17:34801348-34804561	3	16	0.0998283	0.589758	-2.60656	0.00394482	0.0400255	DOWN
ENSMUSG00000042759	Apobr	apolipoprotein_B_receptor	7:126584942-126589112	121	55	2.24884	1.13226	0.946012	0.0039372	0.0400255	-
ENSMUSG00000086205	Gm12679	predicted_gene_12679	4:44970576-44978319	4	16	0.618257	2.73922	-2.19144	0.00394482	0.0400255	DOWN
ENSMUSG00000091648	C2cd4d	C2_calcium_dependent_domain_containing_4D	3:94362438-94364566	3	16	0.148711	0.87854	-2.60656	0.00394482	0.0400255	DOWN
ENSMUSG00000038751	Ptk6	PTK6_protein_tyrosine_kinase_6	2:181193721-181202789	38	66	1.01257	1.94802	-0.987949	0.00394756	0.0400321	-
ENSMUSG00000028657	Ppt1	palmitoyl_protein_thioesterase_1	4:122836242-122859175	2265	1254	38.8154	23.8038	0.661483	0.00395541	0.0400904	-
ENSMUSG00000031278	Acsl4	acyl_CoA_synthetase_long_chain_family_member_4	X:142317993-142390535	2262	2899	34.8184	49.4284	-0.549447	0.00398612	0.0403801	-
ENSMUSG00000032698	Lmo2	LIM_domain_only_2	2:103957986-103981878	124	56	1.81195	0.906408	0.955355	0.00399917	0.0404693	-
ENSMUSG00000033706	Smyd5	SET_and_MYND_domain_containing_5	6:85431989-85446435	219	301	2.57596	3.9217	-0.650324	0.00399834	0.0404693	-
ENSMUSG00000047878	A4galt	alpha_1_4_galactosyltransferase	15:83226726-83251774	29	7	1.294	0.345972	1.85915	0.00401524	0.0405888	UP
ENSMUSG00000079071	Gm14085	predicted_gene_14085	2:122484941-122528040	29	7	0.541747	0.144845	1.85915	0.00401524	0.0405888	UP
ENSMUSG00000019699	Akt3	thymoma_viral_proto_oncogene_3	1:177020073-177258203	375	195	4.31839	2.48735	0.751926	0.00403457	0.0407626	-
ENSMUSG00000081700	Atp5k-ps2	ATP_synthase_H+_transporting_mitochondrial_F1F0_complex_subunit_E_pseudogene_2	2:173984482-173984691	22	45	10.2979	23.332	-1.22391	0.00405285	0.0409256	DOWN
ENSMUSG00000002342	Tmem161a	transmembrane_protein_161A	8:70172356-70183681	337	174	3.06982	1.75568	0.76217	0.00408497	0.0412282	-
ENSMUSG00000044254	Pcsk9	proprotein_convertase_subtilisin_kexin_type_9	4:106442329-106464329	855	1109	23.8696	34.2944	-0.566754	0.00410786	0.0414372	-
ENSMUSG00000088025	Rprl3	ribonuclease_P_RNA_like_3	8:3803069-3803358	4460	5685	1511.76	2134.47	-0.541608	0.00411558	0.0414932	-
ENSMUSG00000055069	Rab39	RAB39_member_RAS_oncogene_family	9:53684110-53706232	116	52	3.83796	1.90572	0.966047	0.00413251	0.0416418	-
ENSMUSG00000021068	Nin	ninein	12:70011435-70111925	602	323	5.05946	3.00693	0.706738	0.00416044	0.0418901	-
ENSMUSG00000056035	Cyp3a11	cytochrome_P450_family_3_subfamily_a_polypeptide_11	5:145854426-145879964	205449	260689	3924.46	5515.82	-0.53504	0.00416154	0.0418901	-
ENSMUSG00000046947	Adck2	aarF_domain_containing_kinase_2	6:39573873-39588769	257	130	3.96899	2.22383	0.791767	0.00416887	0.0419417	-
ENSMUSG00000025930	Msc	musculin	1:14753346-14755992	27	6	0.597891	0.147176	1.97839	0.00418133	0.0420227	UP
ENSMUSG00000098090	2700099C18Rik	RIKEN_cDNA_2700099C18_gene	17:94750100-94775132	8	23	0.25961	0.826781	-1.71511	0.00418133	0.0420227	DOWN
ENSMUSG00000026938	Fcna	ficolin_A	2:25624666-25628030	1693	936	106.61	65.2875	0.663511	0.0041986	0.042174	-
ENSMUSG00000022587	Ly6e	lymphocyte_antigen_6_complex_locus_E	15:74955051-74959905	4148	2317	32.6584	20.2067	0.648667	0.00423637	0.042531	-
ENSMUSG00000018387	Shroom1	shroom_family_member_1	11:53457205-53467766	551	722	5.21544	7.56987	-0.581437	0.00424407	0.0425859	-
ENSMUSG00000023206	Il15ra	interleukin_15_receptor_alpha_chain	2:11705290-11734317	675	364	5.43239	3.2449	0.699457	0.00426392	0.0427246	-
ENSMUSG00000031967	Afg3l1	AFG3_like_AAA_ATPase_1	8:123477903-123503916	944	1220	16.3484	23.4032	-0.561513	0.00426462	0.0427246	-
ENSMUSG00000034158	Lrrc58	leucine_rich_repeat_containing_58	16:37868389-37888858	3346	4264	38.2271	53.9603	-0.541261	0.00426263	0.0427246	-
ENSMUSG00000018750	Zbtb4	zinc_finger_and_BTB_domain_containing_4	11:69765912-69784023	332	443	2.12095	3.13478	-0.607614	0.00428398	0.042896	-
ENSMUSG00000001444	Tbx21	T_box_21	11:97098071-97115331	25	5	0.987726	0.218803	2.13052	0.00429585	0.0429698	UP
ENSMUSG00000002076	Hsf2bp	heat_shock_transcription_factor_2_binding_protein	17:31944769-32034508	7	21	0.192746	0.640484	-1.77641	0.00429585	0.0429698	DOWN
ENSMUSG00000001020	S100a4	S100_calcium_binding_protein_A4	3:90603771-90606045	44	14	5.18602	1.82776	1.46059	0.00432459	0.0431013	UP
ENSMUSG00000021356	Irf4	interferon_regulatory_factor_4	13:30749226-30766927	44	14	0.890496	0.313846	1.46059	0.00432459	0.0431013	UP
ENSMUSG00000025017	Pik3ap1	phosphoinositide_3_kinase_adaptor_protein_1	19:41274218-41385070	1529	845	57.4753	35.1838	0.664074	0.00432221	0.0431013	-
ENSMUSG00000036634	Mag	myelin_associated_glycoprotein	7:30899176-30914873	22	4	0.332039	0.0668692	2.26798	0.00432709	0.0431013	UP
ENSMUSG00000042549	Map2k3os	mitogen_activated_protein_kinase_kinase_3_opposite_strand	11:60920917-60931867	44	14	3.35022	1.18075	1.46059	0.00432459	0.0431013	UP
ENSMUSG00000100210	Hist1h3f	histone_cluster_1_H3f	13:23544465-23545312	44	14	5.1004	1.79758	1.46059	0.00432459	0.0431013	UP
ENSMUSG00000102882	Gm2065	predicted_gene_2065	9:83114108-83116864	6	20	0.213923	0.789867	-1.92848	0.00432709	0.0431013	DOWN
ENSMUSG00000104346	Pcdhga3	protocadherin_gamma_subfamily_A_3	18:37674307-37841873	22	4	0.458171	0.092271	2.26798	0.00432709	0.0431013	UP
ENSMUSG00000049233	Apoo-ps	apolipoprotein_O_pseudogene	13:107413865-107414767	212	290	23.0777	34.9677	-0.643478	0.00435535	0.0433602	-
ENSMUSG00000048376	F2r	coagulation_factor_II_thrombin_receptor	13:95601804-95618459	1355	747	40.2764	24.5948	0.667621	0.00436867	0.0434701	-
ENSMUSG00000062753	AI413582	expressed_sequence_AI413582	17:27563575-27565749	37	11	1.50914	0.496969	1.55855	0.00440277	0.0437637	UP
ENSMUSG00000097352	C920009B18Rik	RIKEN_cDNA_C920009B18_gene	10:22306702-22321765	37	11	0.495779	0.163263	1.55855	0.00440277	0.0437637	UP
ENSMUSG00000033450	Tagap	T_cell_activation_Rho_GTPase_activating_protein	17:7926000-7934897	230	115	7.34999	4.0707	0.808509	0.00442803	0.0439919	-
ENSMUSG00000030084	Plxna1	plexin_A1	6:89316314-89362620	446	236	3.84975	2.25643	0.726766	0.00444181	0.0440114	-
ENSMUSG00000030401	Rtn2	reticulon_2_Z_band_associated_protein_	7:19282662-19296164	1	11	0.0396767	0.483331	-3.65061	0.00444385	0.0440114	DOWN
ENSMUSG00000036136	Fam110c	family_with_sequence_similarity_110_member_C	12:31073968-31079937	13	1	0.479149	0.0408184	3.50922	0.00444385	0.0440114	UP
ENSMUSG00000050345	4930486L24Rik	RIKEN_cDNA_4930486L24_gene	13:60842621-60864416	13	1	0.93687	0.0798114	3.50922	0.00444385	0.0440114	UP
ENSMUSG00000072437	Nanos1	nanos_homolog_1_Drosophila_	19:60755987-60759913	13	1	0.325411	0.0277216	3.50922	0.00444385	0.0440114	UP
ENSMUSG00000103883	Gm37010	predicted_gene_37010	1:171688311-171690014	13	1	0.749936	0.0638866	3.50922	0.00444385	0.0440114	UP
ENSMUSG00000039660	D2Wsu81e	DNA_segment_Chr_2_Wayne_State_University_81_expressed	2:30173453-30178459	142	201	1.6909	2.65116	-0.692795	0.00445076	0.044057	-
ENSMUSG00000030483	Cyp2b10	cytochrome_P450_family_2_subfamily_b_polypeptide_10	7:25897620-25926624	329	439	10.3854	15.3498	-0.607624	0.00446545	0.0441795	-
ENSMUSG00000025255	Zfhx4	zinc_finger_homeodomain_4	3:5218526-5415857	410	541	1.55529	2.2732	-0.591495	0.00447893	0.0442669	-
ENSMUSG00000060090	Rp2	retinitis_pigmentosa_2_homolog_human_	X:20364481-20405653	773	420	12.1809	7.33097	0.688587	0.00447798	0.0442669	-
ENSMUSG00000024430	Cabyr	calcium_binding_tyrosine_Y_phosphorylation_regulated_fibrousheathin_2_	18:12741324-12755146	46	77	1.54009	2.85556	-0.934715	0.00451233	0.0445739	-
ENSMUSG00000022948	Setd4	SET_domain_containing_4	16:93583457-93604063	80	121	1.05669	1.77033	-0.788427	0.00455544	0.0449764	-
ENSMUSG00000090306	Adh6-ps1	alcohol_dehydrogenase_6_class_V_pseudogene_1	3:138374121-138395002	370	490	10.5697	15.5049	-0.596747	0.00456029	0.045001	-
ENSMUSG00000016262	Sertad4	SERTA_domain_containing_4	1:192844488-192855756	0	8	0	0.128586	Inf	0.00464265	0.0452054	DOWN
ENSMUSG00000019982	Myb	myeloblastosis_oncogene	10:21124936-21160905	10	0	0.183088	0	Inf	0.00464265	0.0452054	UP
ENSMUSG00000021684	Pde8b	phosphodiesterase_8B	13:95024454-95250336	72	29	0.580741	0.259093	1.12047	0.00464257	0.0452054	UP
ENSMUSG00000025701	Alox5	arachidonate_5_lipoxygenase	6:116410077-116461178	10	0	0.132712	0	Inf	0.00464265	0.0452054	UP
ENSMUSG00000027239	Mdk	midkine	2:91929805-91932297	10	0	0.537157	0	Inf	0.00464265	0.0452054	UP
ENSMUSG00000028965	Tnfrsf9	tumor_necrosis_factor_receptor_superfamily_member_9	4:150914562-150946102	10	0	0.229887	0	Inf	0.00464265	0.0452054	UP
ENSMUSG00000028970	Abcb1b	ATP_binding_cassette_sub_family_B_MDR_TAP_member_1B	5:8798147-8866315	41	69	0.407137	0.758955	-0.942458	0.00460209	0.0452054	-
ENSMUSG00000031410	Nxf7	nuclear_RNA_export_factor_7	X:135579555-135598777	10	0	0.322824	0	Inf	0.00464265	0.0452054	UP
ENSMUSG00000031557	Plekha2	pleckstrin_homology_domain_containing_family_A_phosphoinositide_binding_specific_member_2	8:25039144-25102194	325	168	4.0733	2.3323	0.760488	0.00461524	0.0452054	-
ENSMUSG00000032577	Mapkapk3	mitogen_activated_protein_kinase_activated_protein_kinase_3	9:107254927-107289877	93	40	1.0509	0.500662	1.02575	0.0046253	0.0452054	UP
ENSMUSG00000035273	Hpse	heparanase	5:100679484-100719716	299	154	7.39029	4.21621	0.765727	0.00458621	0.0452054	-
ENSMUSG00000037437	Adam32	a_disintegrin_and_metallopeptidase_domain_32	8:24836140-24948804	10	0	0.228977	0	Inf	0.00464265	0.0452054	UP
ENSMUSG00000043259	Fam13c	family_with_sequence_similarity_13_member_C	10:70440668-70558731	0	8	0	0.160946	Inf	0.00464265	0.0452054	DOWN
ENSMUSG00000043635	Adamts3	a_disintegrin_like_and_metallopeptidase_reprolysin_type_with_thrombospondin_type_1_motif_3	5:89677087-89883334	0	8	0	0.157114	Inf	0.00464265	0.0452054	DOWN
ENSMUSG00000044694	2010007H06Rik	RIKEN_cDNA_2010007H06_gene	9:51278513-51284210	10	0	0.176798	0	Inf	0.00464265	0.0452054	UP
ENSMUSG00000047492	Inhbe	inhibin_beta_E	10:127349402-127351772	1356	750	62.432	38.2491	0.662903	0.00463482	0.0452054	-
ENSMUSG00000055373	Fut9	fucosyltransferase_9	4:25609332-25800244	0	8	0	0.0525608	Inf	0.00464265	0.0452054	DOWN
ENSMUSG00000056148	Rdh9	retinol_dehydrogenase_9	10:127776386-127792697	949	520	21.0909	12.801	0.676406	0.00463064	0.0452054	-
ENSMUSG00000072720	Myo18b	myosin_XVIIIb	5:112688876-112896362	0	8	0	0.0758744	Inf	0.00464265	0.0452054	DOWN
ENSMUSG00000073529	F830208F22Rik	RIKEN_cDNA_F830208F22_gene	18:77793259-77796743	10	0	0.276356	0	Inf	0.00464265	0.0452054	UP
ENSMUSG00000079013	Serpina3j	serine_or_cysteine_peptidase_inhibitor_clade_A_alpha_1_antiproteinase_antitrypsin_member_3J	12:104314553-104320725	0	8	0	0.404194	Inf	0.00464265	0.0452054	DOWN
ENSMUSG00000085355	3010003L21Rik	RIKEN_cDNA_3010003L21_gene	6:148944867-148947129	10	0	0.282796	0	Inf	0.00464265	0.0452054	UP
ENSMUSG00000090370	Gm21989	predicted_gene_21989	12:20990459-21200919	0	8	0	0.541354	Inf	0.00464265	0.0452054	DOWN
ENSMUSG00000090544	Gm6576	predicted_gene_6576	15:27025386-27026207	0	8	0	1.05966	Inf	0.00464265	0.0452054	DOWN
ENSMUSG00000104445	Rhbg	Rhesus_blood_group_associated_B_glycoprotein	3:88242874-88254709	315	163	15.9855	9.16254	0.758987	0.00460567	0.0452054	-
ENSMUSG00000105852	Gm42890	predicted_gene_42890	3:105959503-105984600	0	8	0	0.262519	Inf	0.00464265	0.0452054	DOWN
ENSMUSG00000038058	Nod1	nucleotide_binding_oligomerization_domain_containing_1	6:54923949-54972612	406	214	6.62391	3.86736	0.732376	0.00465532	0.0453056	-
ENSMUSG00000052504	Epha3	Eph_receptor_A3	16:63543538-63864158	42	13	0.729546	0.25013	1.50036	0.00470459	0.0457448	UP
ENSMUSG00000059974	Ntm	neurotrimin	9:28994750-29963141	130	60	1.12668	0.575994	0.923992	0.00470525	0.0457448	-
ENSMUSG00000021091	Serpina3n	serine_or_cysteine_peptidase_inhibitor_clade_A_member_3N	12:104406729-104414329	19010	10729	905.353	565.988	0.633752	0.00472194	0.0458837	-
ENSMUSG00000042712	Wbp5	WW_domain_binding_protein_5	X:136245079-136247139	564	303	50.263	29.9106	0.704886	0.00473986	0.0460344	-
ENSMUSG00000022659	Gcsam	germinal_center_associated_signaling_and_motility	16:45610380-45622867	34	10	0.671382	0.218729	1.57403	0.00474403	0.0460514	UP
ENSMUSG00000055730	Ces2a	carboxylesterase_2A	8:104734003-104741634	8737	11042	272.213	381.071	-0.529283	0.00474691	0.0460559	-
ENSMUSG00000079470	Utp14b	UTP14_U3_small_nucleolar_ribonucleoprotein_homolog_B_yeast_	1:78658038-78671512	320	425	2.87579	4.23066	-0.600881	0.0047585	0.0461449	-
ENSMUSG00000026348	Acmsd	amino_carboxymuconate_semialdehyde_decarboxylase	1:127729413-127767978	576	750	19.9999	28.8456	-0.572314	0.00476434	0.046178	-
ENSMUSG00000032849	Abcc4	ATP_binding_cassette_sub_family_C_CFTR_MRP_member_4	14:118482692-118706219	168	81	2.88254	1.53944	0.860978	0.00479824	0.0464829	-
ENSMUSG00000036944	Tmem71	transmembrane_protein_71	15:66526212-66561046	53	19	1.77749	0.705811	1.28853	0.00480939	0.0465673	UP
ENSMUSG00000025422	Agap2	ArfGAP_with_GTPase_domain_ankyrin_repeat_and_PH_domain_2	10:127078907-127093169	47	16	0.820172	0.309275	1.36308	0.00481764	0.0466236	UP
ENSMUSG00000042804	Gpr153	G_protein_coupled_receptor_153	4:152274232-152285337	76	31	1.03257	0.466532	1.10223	0.00482304	0.0466521	UP
ENSMUSG00000024561	Mbd1	methyl_CpG_binding_domain_protein_1	18:74268272-74282685	1237	684	45.2193	27.6964	0.663286	0.00483437	0.046738	-
ENSMUSG00000032508	Myd88	myeloid_differentiation_primary_response_gene_88	9:119335934-119341411	545	293	11.5933	6.90381	0.703866	0.00484048	0.0467733	-
ENSMUSG00000008575	Nfib	nuclear_factor_I_B	4:82290173-82705750	3032	3843	10.2476	14.3871	-0.533454	0.0048518	0.046859	-
ENSMUSG00000029551	Psmg3	proteasome_prosome_macropain_assembly_chaperone_3	5:139823592-139826885	115	165	2.99056	4.75279	-0.712317	0.0049375	0.0476625	-
ENSMUSG00000032018	Sc5d	sterol_C5_desaturase_fungal_ERG3_delta_5_desaturase_homolog_S._cerevisae_	9:42254177-42264300	13146	16572	380.851	531.8	-0.525615	0.00494056	0.0476679	-
ENSMUSG00000045328	Cenpe	centromere_protein_E	3:135212537-135273611	153	73	1.59453	0.842707	0.876071	0.00496283	0.0478585	-
ENSMUSG00000069833	Ahnak	AHNAK_nucleoprotein_desmoyokin_	19:8989284-9076919	4430	2495	23.4838	14.6503	0.636776	0.00500996	0.0482886	-
ENSMUSG00000004631	Sgce	sarcoglycan_epsilon	6:4674350-4747207	159	77	1.16542	0.625153	0.854606	0.00501436	0.0483067	-
ENSMUSG00000035521	Gnptg	N_acetylglucosamine_1_phosphotransferase_gamma_subunit	17:25233331-25240124	554	299	19.2632	11.516	0.69825	0.00502798	0.0484134	-
ENSMUSG00000016239	Lonrf3	LON_peptidase_N_terminal_domain_and_ring_finger_3	X:36328353-36362341	243	328	5.46351	8.16866	-0.624229	0.00504323	0.0485112	-
ENSMUSG00000058706	0610030E20Rik	RIKEN_cDNA_0610030E20_gene	6:72347317-72353148	538	290	4.59705	2.74477	0.700064	0.00504144	0.0485112	-
ENSMUSG00000017677	Wsb1	WD_repeat_and_SOCS_box_containing_1	11:79239372-79254671	708	913	10.0746	14.3905	-0.558355	0.00505532	0.0486029	-
ENSMUSG00000045287	Rtn4rl1	reticulon_4_receptor_like_1	11:75193783-75267769	169	234	4.71273	7.22793	-0.660975	0.00507618	0.0487789	-
ENSMUSG00000061322	Dnaic1	dynein_axonemal_intermediate_chain_1	4:41569775-41638158	32	9	1.0378	0.323315	1.63855	0.00510013	0.0489843	UP
ENSMUSG00000049717	Lig4	ligase_IV_DNA_ATP_dependent	8:9970020-9977686	78	117	1.06697	1.77279	-0.776452	0.00513102	0.0492562	-
ENSMUSG00000016256	Ctsz	cathepsin_Z	2:174427493-174439039	8269	4678	564.072	353.471	0.63033	0.00517935	0.0496952	-
ENSMUSG00000030061	Uba3	ubiquitin_like_modifier_activating_enzyme_3	6:97183670-97205647	1076	1374	11.9002	16.8322	-0.544195	0.00518516	0.0497259	-
ENSMUSG00000026797	Stxbp1	syntaxin_binding_protein_1	2:32787602-32847245	97	43	1.03069	0.506098	0.982161	0.00518982	0.0497455	-
ENSMUSG00000037936	Scarb1	scavenger_receptor_class_B_member_1	5:125277087-125341094	4928	2782	39.4345	24.659	0.633389	0.00519638	0.0497834	-
ENSMUSG00000030029	Lrig1	leucine_rich_repeats_and_immunoglobulin_like_domains_1	6:94604529-94700158	1054	583	11.3866	6.97642	0.662816	0.00523534	0.0501315	-
ENSMUSG00000026786	Apbb1ip	amyloid_beta_A4_precursor_protein_binding_family_B_member_1_interacting_protein	2:22774094-22875653	119	55	1.46824	0.751668	0.921962	0.00524256	0.0501754	-
ENSMUSG00000040204	2810417H13Rik	RIKEN_cDNA_2810417H13_gene	9:65890237-65903266	51	18	0.941973	0.368258	1.31101	0.00525818	0.0502996	-
ENSMUSG00000032754	Slc8b1	solute_carrier_family_8_sodium_lithium_calcium_exchanger_member_B1	5:120511168-120534024	786	431	11.3956	6.92158	0.67535	0.00529997	0.050674	-
ENSMUSG00000022452	Smdt1	single_pass_membrane_protein_with_aspartate_rich_tail_1	15:82338959-82349091	968	1238	49.0225	69.4469	-0.546423	0.00530523	0.0506989	-
ENSMUSG00000028179	Cth	cystathionase_cystathionine_gamma_lyase_	3:157894248-157925077	6859	8625	189.39	263.795	-0.522017	0.00535779	0.0511754	-
ENSMUSG00000028617	Lrrc42	leucine_rich_repeat_containing_42	4:107233514-107253532	102	148	2.85979	4.5963	-0.72852	0.00538228	0.0513837	-
ENSMUSG00000040339	Fam102b	family_with_sequence_similarity_102_member_B	3:108970997-109027607	333	175	5.65244	3.29035	0.736679	0.00539009	0.0514324	-
[truncated: 17,067 more rows]
