# Supplementary material for: RNA sequencing analysis of altered expression of long noncoding RNAs associated with Schistosoma japonicum infection in the murine liver and spleen
Source: Parasit Vectors. 2020 Dec 1;13:601. doi: 10.1186/s13071-020-04457-9 (PMC7705434; doi:10.1186/s13071-020-04457-9)
Supplement: Supplementary file 8 — Additional file 8: Table S8. mRNA expression level in infected and control murine spleen. [file 13071_2020_4457_MOESM8_ESM.xlsx]

## Sheet: S8.txt.tmp
	Table S8. mRNA expression level in the infected and control murine spleen
Gene ID	Gene name	Description	Locus	Infected spleen_count	Control spleen_count	Infected_Spleen_TPM	Control_Spleen_TPM	Log2FC	Pvalue	Qvalue	Updown
ENSMUSG00000046008	Pnlip	pancreatic_lipase	19:58670365-58681786	59	5842	6.60568	786.845	-6.77106	4.01e-118	8.68e-114	DOWN
ENSMUSG00000026818	Cel	carboxyl_ester_lipase	2:28555795-28563403	31	3240	2.21684	278.725	-6.84903	1.22e-107	1.32e-103	DOWN
ENSMUSG00000100725	Gm28062	predicted_gene_28062	1:178323074-178337728	35	3299	1.86393	211.351	-6.69998	4.53e-106	3.27e-102	DOWN
ENSMUSG00000031957	Ctrb1	chymotrypsinogen_B1	8:111686510-111691010	29	2949	5.43602	664.975	-6.80944	4.98e-105	2.69e-101	DOWN
ENSMUSG00000058579	Cela2a	chymotrypsin_like_elastase_family_member_2A	4:141814962-141826160	22	2596	1.80814	256.663	-7.02406	1.84e-104	7.95e-101	DOWN
ENSMUSG00000011463	Cpb1	carboxypeptidase_B1_tissue_	3:20248264-20275733	27	2606	1.24628	144.705	-6.73418	2.82e-101	1.02e-97	DOWN
ENSMUSG00000054446	Cpa1	carboxypeptidase_A1_pancreatic	6:30639218-30645363	21	2268	1.75978	228.642	-6.89638	9.84e-100	3.04e-96	DOWN
ENSMUSG00000029882	2210010C04Rik	RIKEN_cDNA_2210010C04_gene	6:41030268-41035509	20	2088	1.55239	194.969	-6.84744	3.67e-97	9.92e-94	DOWN
ENSMUSG00000042179	Pnliprp1	pancreatic_lipase_related_protein_1	19:58728887-58744169	10	1431	1.02701	176.786	-7.30223	1.21e-90	2.92e-87	DOWN
ENSMUSG00000036938	Try5	trypsin_5	6:41311233-41316841	15	1543	2.39575	296.462	-6.82606	4e-89	8.66e-86	DOWN
ENSMUSG00000083079	Amy2b	amylase_2b	3:113147656-113156727	20	1561	2.10857	197.982	-6.42779	9.67e-86	1.9e-82	DOWN
ENSMUSG00000057163	Prss2	protease_serine_2	6:41521787-41525079	19	1502	3.87609	368.609	-6.44618	5.56e-85	1e-81	DOWN
ENSMUSG00000047517	Dmbt1	deleted_in_malignant_brain_tumors_1	7:131032076-131121626	19	1448	0.506171	46.4054	-6.39335	1.42e-83	2.36e-80	DOWN
ENSMUSG00000076614	Ighg1	immunoglobulin_heavy_constant_gamma_1_G1m_marker_	12:113325240-113330523	48451	2053	2771.11	141.253	4.41928	3.82e-82	5.9e-79	UP
ENSMUSG00000054106	Try4	trypsin_4	6:41302269-41305532	11	1033	2.28331	257.942	-6.69461	2.69e-77	3.88e-74	DOWN
ENSMUSG00000040627	Aicda	activation_induced_cytidine_deaminase	6:122553801-122564180	1855	47	93.1777	2.84007	5.16115	4.01e-77	5.43e-74	UP
ENSMUSG00000023433	Cela3b	chymotrypsin_like_elastase_family_member_3B	4:137420999-137430540	8	908	0.699309	95.4838	-6.96801	1.99e-75	2.53e-72	DOWN
ENSMUSG00000025912	Mybl1	myeloblastosis_oncogene_like_1	1:9667415-9700209	4401	230	112.486	7.07186	4.11669	4.31e-67	5.19e-64	UP
ENSMUSG00000079507	H2-Q1	histocompatibility_2_Q_region_locus_1	17:35320405-35325099	673	8	23.8735	0.341389	6.25302	1.41e-64	1.6e-61	UP
ENSMUSG00000090031	4732440D04Rik	RIKEN_cDNA_4732440D04_gene	1:6209866-6215293	2	543	0.0510037	16.6523	-8.22573	2.01e-64	2.17e-61	DOWN
ENSMUSG00000024225	Clps	colipase_pancreatic	17:28558210-28560766	5	600	0.904506	130.584	-7.04846	6.22e-64	6.41e-61	DOWN
ENSMUSG00000061356	Nuggc	nuclear_GTPase_germinal_center_associated	14:65598546-65648531	1153	38	61.6403	2.44384	4.78182	1.26e-63	1.24e-60	UP
ENSMUSG00000084174	Sycn	syncollin	7:28540885-28542210	0	442	0	158.716	Inf	5.13e-61	4.82e-58	DOWN
ENSMUSG00000035896	Rnase1	ribonuclease_RNase_A_family_1_pancreatic_	14:51145002-51146767	16	601	2.74244	123.924	-5.37268	4.54e-54	4.09e-51	DOWN
ENSMUSG00000071553	Cpa2	carboxypeptidase_A2_pancreatic	6:30541582-30564476	12	539	0.489122	26.4295	-5.63064	1.41e-53	1.22e-50	DOWN
ENSMUSG00000031896	Ctrl	chymotrypsin_like	8:105931994-105933862	34	811	6.36598	182.668	-4.71753	2.26e-53	1.88e-50	DOWN
ENSMUSG00000050982	Apol10a	apolipoprotein_L_10A	15:77477047-77491069	688	24	16.5781	0.695691	4.69986	3.36e-53	2.69e-50	UP
ENSMUSG00000051079	Rgs13	regulator_of_G_protein_signaling_13	1:144138654-144177372	1065	57	65.8989	4.24284	4.08232	8.73e-53	6.75e-50	UP
ENSMUSG00000059654	Reg1	regenerating_islet_derived_1	6:78422711-78428667	6	418	0.81912	68.641	-6.26368	5.52e-51	4.12e-48	DOWN
ENSMUSG00000091957	Rps2-ps10	ribosomal_protein_S2_pseudogene_10	18:61259008-61259972	118	1642	10.6394	178.101	-3.94003	8.79e-51	6.34e-48	DOWN
ENSMUSG00000025091	Pnliprp2	pancreatic_lipase_related_protein_2	19:58759723-58777533	2	329	0.212282	41.9933	-7.50286	1.71e-48	1.19e-45	DOWN
ENSMUSG00000062478	Ctrc	chymotrypsin_C_caldecrin_	4:141814962-141846359	7	363	0.577898	36.0496	-5.83786	1.13e-45	7.62e-43	DOWN
ENSMUSG00000104452	Ighv8-8	immunoglobulin_heavy_variable_8_8	12:115294062-115294504	906	63	420.766	35.1978	3.70463	2.94e-45	1.93e-42	UP
ENSMUSG00000102364	Ighv8-5	immunoglobulin_heavy_variable_V8_5	12:115067560-115068002	802	52	372.466	29.0523	3.80555	3.57e-45	2.27e-42	UP
ENSMUSG00000023031	Cela1	chymotrypsin_like_elastase_family_member_1	15:100674425-100687920	220	2204	33.1621	399.66	-3.46599	7.13e-44	4.41e-41	DOWN
ENSMUSG00000079033	Mef2b	myocyte_enhancer_factor_2B	8:70152778-70167488	521	28	44.8359	2.8988	4.0763	4.99e-42	3e-39	UP
ENSMUSG00000043895	S1pr2	sphingosine_1_phosphate_receptor_2	9:20965952-20976793	1265	128	74.7151	9.09464	3.16348	6.67e-40	3.9e-37	UP
ENSMUSG00000061983	Rps12	ribosomal_protein_S12	10:23785211-23787195	6827	895	2384.62	376.071	2.78985	6.74e-39	3.84e-36	UP
ENSMUSG00000034850	Tmem127	transmembrane_protein_127	2:127247908-127261107	258	2147	7.39967	74.0769	-3.19832	1.19e-38	6.59e-36	DOWN
ENSMUSG00000049350	Zg16	zymogen_granule_protein_16	7:127050156-127087328	24	431	2.42274	52.3405	-4.30805	1.28e-38	6.93e-36	DOWN
ENSMUSG00000107705	Umad1	UMAP1_MVP12_associated_UMA_domain_containing_1	6:8259450-8597480	200	0	5.69199	0	Inf	5.39e-38	2.84e-35	UP
ENSMUSG00000029370	Rassf6	Ras_association_RalGDS_AF_6_domain_family_member_6	5:90603076-90640657	691	63	20.3377	2.23063	3.31381	9.16e-37	4.72e-34	UP
ENSMUSG00000108815	RP23-325D10.3	-	7:127785608-127803802	173	0	5.26901	0	Inf	1.77e-34	8.93e-32	UP
ENSMUSG00000030268	Bcat1	branched_chain_aminotransferase_1_cytosolic	6:144993835-145076184	492	46	7.28679	0.819564	3.27752	1.53e-32	7.52e-30	UP
ENSMUSG00000087642	Ighe	Immunoglobulin_heavy_constant_epsilon	12:113271174-113273248	371	29	45.1233	4.24313	3.53584	1e-31	4.82e-29	UP
ENSMUSG00000029390	Tmed2	transmembrane_emp24_domain_trafficking_protein_2	5:124540695-124550506	615	70	22.1853	3.03769	2.99373	2.57e-31	1.21e-28	UP
ENSMUSG00000017002	Slpi	secretory_leukocyte_peptidase_inhibitor	2:164354070-164389095	3702	610	372.357	73.8093	2.45998	4.55e-31	2.09e-28	UP
ENSMUSG00000030954	Gp2	glycoprotein_2_zymogen_granule_membrane_	7:119442544-119459272	58	532	4.87525	53.7948	-3.33875	7.87e-31	3.55e-28	DOWN
ENSMUSG00000032298	Neil1	nei_endonuclease_VIII_like_1_E._coli_	9:57142800-57148305	1079	154	67.0145	11.5061	2.66725	1.4e-30	6.19e-28	UP
ENSMUSG00000026415	Fcamr	Fc_receptor_IgA_IgM_high_affinity	1:130800902-130814740	584	69	44.5607	6.33355	2.93986	3.88e-30	1.68e-27	UP
ENSMUSG00000076666	Ighv14-4	immunoglobulin_heavy_variable_14_4	12:114176438-114176867	498	58	121.051	16.9601	2.96057	6.47e-29	2.74e-26	UP
ENSMUSG00000058258	Idi1	isopentenyl_diphosphate_delta_isomerase	13:8885501-8892451	1035	165	35.8654	6.87825	2.50765	8.62e-28	3.59e-25	UP
ENSMUSG00000022838	Eaf2	ELL_associated_factor_2	16:36792884-36875003	815	135	22.1557	4.41491	2.45239	1.12e-25	4.58e-23	UP
ENSMUSG00000022659	Gcsam	germinal_center_associated_signaling_and_motility	16:45610380-45622867	2274	447	75.9506	17.96	2.20544	2.53e-25	1.01e-22	UP
ENSMUSG00000024989	Cep55	centrosomal_protein_55	19:38055025-38074425	975	173	53.0106	11.3152	2.35319	4.41e-25	1.73e-22	UP
ENSMUSG00000089682	Bcl2l2	BCL2_like_2	14:54883377-54888234	52	393	1.0495	9.54166	-3.05936	1.03e-24	3.96e-22	DOWN
ENSMUSG00000022227	Mcpt1	mast_cell_protease_1	14:56017964-56020391	203	15	32.8322	2.91857	3.61695	2.76e-24	1.05e-21	UP
ENSMUSG00000030060	Hmces	5_hydroxymethylcytosine_hmC_binding_ES_cell_specific	6:87913935-87936629	1673	344	68.1426	16.8554	2.14052	1.82e-23	6.78e-21	UP
ENSMUSG00000049687	Fam109b	family_with_sequence_similarity_109_member_B	15:82338942-82345743	782	144	20.3821	4.51506	2.29966	2.91e-23	1.07e-20	UP
ENSMUSG00000093593	Gm20683	predicted_gene_20683	17:25834465-25841763	1	102	0.0595693	7.3122	-6.81442	5.06e-22	1.82e-19	DOWN
ENSMUSG00000098559	Gm15013	predicted_gene_15013	X:139713681-139714481	24	225	4.98159	56.1827	-3.37028	6.72e-22	2.38e-19	DOWN
ENSMUSG00000027858	Tspan2	tetraspanin_2	3:102734529-102801513	26	233	0.809835	8.73032	-3.30516	8.93e-22	3.12e-19	DOWN
ENSMUSG00000079509	Zfx	zinc_finger_protein_X_linked	X:94074631-94123702	2187	495	25.3321	6.89742	2.00201	9.66e-22	3.32e-19	UP
ENSMUSG00000027718	Il21	interleukin_21	3:37222759-37232636	144	8	4.16814	0.278567	4.02848	9.87e-22	3.34e-19	UP
ENSMUSG00000027519	Rab22a	RAB22A_member_RAS_oncogene_family	2:173659760-173707343	1190	253	14.1062	3.60779	2.09231	1.05e-21	3.48e-19	UP
ENSMUSG00000043131	Mob1a	MOB_kinase_activator_1A	6:83326016-83343776	1893	7757	29.1126	143.51	-2.17627	1.85e-21	6.05e-19	DOWN
ENSMUSG00000098387	Pet117	PET117_homolog_S._cerevisiae_	2:144368996-144373721	1	92	0.239824	26.5529	-6.66558	2.89e-20	9.34e-18	DOWN
ENSMUSG00000034139	Serpini2	serine_or_cysteine_peptidase_inhibitor_clade_I_member_2	3:75242370-75270078	0	82	0	11.6237	Inf	6.52e-20	2.07e-17	DOWN
ENSMUSG00000096672	Ighv1-63	immunoglobulin_heavy_variable_V1_63	12:115495625-115496058	280	43	132.632	24.5027	2.56159	1.48e-19	4.65e-17	UP
ENSMUSG00000070392	Gm20634	predicted_gene_20634	3:96245554-96248509	1581	387	54.9805	16.19	1.88899	2.8e-19	8.67e-17	UP
ENSMUSG00000087235	Gm4750	predicted_gene_4750	X:152432477-152434676	3	99	0.149265	5.92491	-5.18567	3.41e-19	1.04e-16	DOWN
ENSMUSG00000089999	Gm6485	predicted_gene_6485	3:104752727-104753165	1014	238	384.033	108.434	1.94958	4.63e-19	1.39e-16	UP
ENSMUSG00000030208	Emp1	epithelial_membrane_protein_1	6:135362545-135383173	125	581	3.25851	18.2199	-2.35806	7.29e-19	2.16e-16	DOWN
ENSMUSG00000066363	Serpina3f	serine_or_cysteine_peptidase_inhibitor_clade_A_member_3F	12:104214544-104221129	749	171	38.8553	10.6714	1.98953	1.02e-18	2.96e-16	UP
ENSMUSG00000095170	Ighv8-11	immunoglobulin_heavy_variable_V8_11	12:115567149-115567591	520	109	241.499	60.8973	2.11274	1.02e-18	2.96e-16	UP
ENSMUSG00000073402	Gm8909	predicted_gene_8909	17:36164443-36168537	8	122	0.514739	9.44328	-4.0722	1.23e-18	3.49e-16	DOWN
ENSMUSG00000040205	Cuzd1	CUB_and_zona_pellucida_like_domains_1	7:131308554-131322292	3	94	0.221119	8.33376	-5.1109	2.42e-18	6.72e-16	DOWN
ENSMUSG00000059775	Rps26-ps1	ribosomal_protein_S26_pseudogene_1	8:107439176-107439585	2507	661	1016.64	322.457	1.7818	2.42e-18	6.72e-16	UP
ENSMUSG00000028156	Eif4e	eukaryotic_translation_initiation_factor_4E	3:138526179-138559696	1761	454	41.977	13.0186	1.81419	2.49e-18	6.83e-16	UP
ENSMUSG00000096715	Igkv3-4	immunoglobulin_kappa_variable_3_4	6:70671788-70672377	1156	287	533.889	159.454	1.86857	2.99e-18	8.08e-16	UP
ENSMUSG00000049421	Zfp260	zinc_finger_protein_260	7:30094777-30107622	455	1668	6.7902	29.9451	-2.01562	3.56e-17	9.51e-15	DOWN
ENSMUSG00000026873	Phf19	PHD_finger_protein_19	2:34893757-34914026	598	142	11.9329	3.40872	1.93282	4.24e-17	1.12e-14	UP
ENSMUSG00000095127	Ighv1-82	immunoglobulin_heavy_variable_1_82	12:115952538-115953005	403	86	98.5354	25.2954	2.08694	4.37e-17	1.14e-14	UP
ENSMUSG00000076576	Igkv6-32	immunoglobulin_kappa_variable_6_32	6:70074024-70074603	1442	390	655.059	213.126	1.74509	6.47e-17	1.67e-14	UP
ENSMUSG00000022900	Ildr1	immunoglobulin_like_domain_containing_receptor_1	16:36693978-36726804	247	44	4.65506	0.99758	2.34747	1.17e-16	2.98e-14	UP
ENSMUSG00000100210	Hist1h3f	histone_cluster_1_H3f	13:23544465-23545312	2496	721	489.378	170.056	1.65011	2.77e-16	6.96e-14	UP
ENSMUSG00000040405	Havcr1	hepatitis_A_virus_cellular_receptor_1	11:46735080-46779578	630	159	29.9788	9.10185	1.84488	3.49e-16	8.67e-14	UP
ENSMUSG00000042985	Upk3b	uroplakin_3B	5:136038496-136046487	11	118	0.51811	6.6859	-3.56462	3.9e-16	9.59e-14	DOWN
ENSMUSG00000040204	2810417H13Rik	RIKEN_cDNA_2810417H13_gene	9:65890237-65903266	2790	845	87.1616	31.7567	1.5818	2.42e-15	5.89e-13	UP
ENSMUSG00000069305	Hist1h4n	histone_cluster_1_H4n	13:21831767-21832196	7590	2366	2934.74	1100.53	1.54021	2.59e-15	6.23e-13	UP
ENSMUSG00000058119	Gm5771	predicted_gene_5771	6:41392356-41397230	0	59	0	14.7877	Inf	2.75e-15	6.47e-13	DOWN
ENSMUSG00000096751	Gm28373	predicted_gene_28373	12:102673017-102727333	59	0	3.60112	0	Inf	2.75e-15	6.47e-13	UP
ENSMUSG00000051650	B3gnt2	UDP_GlcNAc_betaGal_beta_1_3_N_acetylglucosaminyltransferase_2	11:22834747-22860961	419	1417	11.0684	45.0295	-1.89926	3.18e-15	7.39e-13	DOWN
ENSMUSG00000058883	Zfp708	zinc_finger_protein_708	13:67069398-67081545	1	65	0.0351742	2.75145	-6.16436	3.9e-15	8.97e-13	DOWN
ENSMUSG00000040488	Ltbp4	latent_transforming_growth_factor_beta_binding_protein_4	7:27305136-27337692	270	942	4.59713	19.2945	-1.94421	4.34e-15	9.89e-13	DOWN
ENSMUSG00000068606	Gm4841	predicted_gene_4841	18:60268301-60273267	260	54	15.232	3.80568	2.12605	5.07e-15	1.14e-12	UP
ENSMUSG00000070713	Gm10282	predicted_pseudogene_10282	8:72304118-72305276	587	156	84.2076	26.9214	1.77037	5.13e-15	1.14e-12	UP
ENSMUSG00000091345	Col6a5	collagen_type_VI_alpha_5	9:105856070-105960643	5	84	0.0788728	1.59418	-4.21197	7.25e-15	1.6e-12	DOWN
ENSMUSG00000045763	Basp1	brain_abundant_membrane_attached_signal_protein_1	15:25363285-25413764	1439	430	129.536	46.5645	1.60122	7.58e-15	1.66e-12	UP
ENSMUSG00000033763	Mtss1l	metastasis_suppressor_1_like	8:110721476-110741400	79	337	1.62924	8.36065	-2.23425	7.88e-15	1.7e-12	DOWN
ENSMUSG00000050410	Tcf19	transcription_factor_19	17:35512734-35516824	957	277	38.3222	13.3437	1.64719	1.05e-14	2.25e-12	UP
ENSMUSG00000071519	Prss3	protease_serine_3	6:41373814-41377678	2	68	0.404679	16.5461	-5.2284	1.32e-14	2.8e-12	DOWN
ENSMUSG00000103114	Gm32200	predicted_gene_32200	1:191436340-191465048	91	7	6.34383	0.587086	3.55888	1.4e-14	2.95e-12	UP
ENSMUSG00000026655	Fam107b	family_with_sequence_similarity_107_member_B	2:3613758-3782142	1446	4485	46.2695	172.642	-1.77448	1.49e-14	3.09e-12	DOWN
ENSMUSG00000095079	Igha	immunoglobulin_heavy_constant_alpha	12:113254830-113260236	938	2904	51.9676	193.546	-1.77182	2.78e-14	5.74e-12	DOWN
ENSMUSG00000102425	Gm26616	predicted_gene_26616	1:133128676-133131782	84	6	3.76446	0.323446	3.66602	4.04e-14	8.24e-12	UP
ENSMUSG00000040413	Timd2	T_cell_immunoglobulin_and_mucin_domain_containing_2	11:46668960-46707061	159	27	5.39285	1.10164	2.41656	5.7e-14	1.15e-11	UP
ENSMUSG00000063954	Hist2h2aa2	histone_cluster_2_H2aa2	3:96239749-96240276	1772	562	557.989	212.891	1.51529	6.11e-14	1.22e-11	UP
ENSMUSG00000065987	Cd209b	CD209b_antigen	8:3917655-3926844	82	322	3.57553	16.8905	-2.11482	2.02e-13	4.01e-11	DOWN
ENSMUSG00000082016	Pgam1-ps2	phosphoglycerate_mutase_1_pseudogene_2	7:27469771-27470535	173	33	37.5994	8.62777	2.24882	2.08e-13	4.09e-11	UP
ENSMUSG00000024640	Psat1	phosphoserine_aminotransferase_1	19:15904678-15947337	995	310	23.7758	8.91109	1.54099	2.12e-13	4.13e-11	UP
ENSMUSG00000030867	Plk1	polo_like_kinase_1	7:122159439-122169873	1157	366	59.3724	22.5938	1.51903	2.18e-13	4.21e-11	UP
ENSMUSG00000095737	Igkv11-125	immunoglobulin_kappa_variable_11_125	6:67913573-67914052	115	418	29.5066	129.02	-2.00331	2.51e-13	4.8e-11	DOWN
ENSMUSG00000026185	Igfbp5	insulin_like_growth_factor_binding_protein_5	1:72857932-72874884	234	764	3.91523	15.3777	-1.84851	2.69e-13	5.11e-11	DOWN
ENSMUSG00000007033	Hspa1l	heat_shock_protein_1_like	17:34972703-34979285	147	509	9.88698	41.1835	-1.93329	3.21e-13	6.05e-11	DOWN
ENSMUSG00000073940	Hbb-bt	hemoglobin_beta_adult_t_chain	7:103812524-103813996	5485	1878	1297.23	534.311	1.40485	3.52e-13	6.56e-11	UP
ENSMUSG00000063856	Gpx1	glutathione_peroxidase_1	9:108338903-108340343	4328	12397	210.899	726.711	-1.65966	4.11e-13	7.56e-11	DOWN
ENSMUSG00000069308	Hist1h2bp	histone_cluster_1_H2bp	13:21787461-21789213	1996	664	304.46	121.842	1.44642	4.13e-13	7.56e-11	UP
ENSMUSG00000076615	Ighg3	Immunoglobulin_heavy_constant_gamma_3	12:113359575-113361232	1588	4585	244.017	847.552	-1.67115	4.84e-13	8.79e-11	DOWN
ENSMUSG00000023460	Rab12	RAB12_member_RAS_oncogene_family	17:66494512-66519717	169	566	7.02814	28.3157	-1.88522	5.55e-13	1e-10	DOWN
ENSMUSG00000022468	Endou	endonuclease_polyU_specific	15:97711019-97731405	249	60	15.2316	4.41532	1.91165	7.14e-13	1.28e-10	UP
ENSMUSG00000101972	Hist1h3i	histone_cluster_1_H3i	13:21782960-21783370	12451	4370	5036.84	2126.64	1.36911	7.71e-13	1.37e-10	UP
ENSMUSG00000026955	Sapcd2	suppressor_APC_domain_containing_2	2:25372321-25378213	230	54	4.47572	1.26411	1.94917	8.77e-13	1.54e-10	UP
ENSMUSG00000069515	Lyz1	lysozyme_1	10:117287796-117292868	892	285	117.331	45.0975	1.50464	9.99e-13	1.73e-10	UP
ENSMUSG00000091694	Apol11b	apolipoprotein_L_11b	15:77633951-77643286	11082	3907	417.712	177.158	1.36264	9.94e-13	1.73e-10	UP
ENSMUSG00000029638	Glcci1	glucocorticoid_induced_transcript_1	6:8509600-8597548	780	2264	11.9471	41.7158	-1.67877	1.09e-12	1.88e-10	DOWN
ENSMUSG00000031342	Gpm6b	glycoprotein_m6b	X:166238911-166388988	799	253	15.9669	6.08207	1.51762	1.11e-12	1.89e-10	UP
ENSMUSG00000037991	Rmi2	RMI2_RecQ_mediated_genome_instability_2_homolog_S._cerevisiae_	16:10835059-10892966	255	63	8.79971	2.61536	1.87562	1.13e-12	1.9e-10	UP
ENSMUSG00000024008	Cpne5	copine_V	17:29156550-29237797	94	11	1.13193	0.159345	2.95373	1.2e-12	2.01e-10	UP
ENSMUSG00000076665	Ighv7-1	immunoglobulin_heavy_variable_7_1	12:113896408-113896946	184	597	84.2767	328.944	-1.83946	1.35e-12	2.25e-10	DOWN
ENSMUSG00000015759	Cnih1	cornichon_homolog_1_Drosophila_	14:46775582-46788411	559	170	59.1981	21.6573	1.57587	1.42e-12	2.34e-10	UP
ENSMUSG00000051497	Kcnj16	potassium_inwardly_rectifying_channel_subfamily_J_member_16	11:110968033-111027968	432	126	8.71458	3.05767	1.63617	1.88e-12	3.08e-10	UP
ENSMUSG00000001864	Aif1l	allograft_inflammatory_factor_1_like	2:31950139-31973442	66	4	1.77275	0.129274	3.90265	1.99e-12	3.2e-10	UP
ENSMUSG00000022905	Kpna1	karyopherin_importin_alpha_1	16:35978750-36037131	2743	960	38.5576	16.2336	1.37321	1.98e-12	3.2e-10	UP
ENSMUSG00000047694	Yipf6	Yip1_domain_family_member_6	X:98936316-98949017	1231	412	23.7933	9.57972	1.43767	1.98e-12	3.2e-10	UP
ENSMUSG00000040133	Gpr176	G_protein_coupled_receptor_176	2:118277110-118373419	57	2	2.43063	0.102617	4.69116	2.02e-12	3.22e-10	UP
ENSMUSG00000049957	Ccdc137	coiled_coil_domain_containing_137	11:120458115-120464358	543	166	15.3148	5.63219	1.56833	2.08e-12	3.28e-10	UP
ENSMUSG00000076688	Ighv15-2	immunoglobulin_heavy_variable_V15_2	12:114564578-114565012	122	20	28.7719	5.67431	2.46731	2.34e-12	3.67e-10	UP
ENSMUSG00000044533	Rps2	ribosomal_protein_S2	17:24718116-24721929	260	797	8.97043	33.0792	-1.75751	2.44e-12	3.79e-10	DOWN
ENSMUSG00000037892	Pcdh18	protocadherin_18	3:49743296-49757325	219	684	2.85268	10.7182	-1.78451	2.81e-12	4.34e-10	DOWN
ENSMUSG00000018750	Zbtb4	zinc_finger_and_BTB_domain_containing_4	11:69765912-69784023	569	1636	6.14829	21.2659	-1.66511	3.39e-12	5.21e-10	DOWN
ENSMUSG00000040612	Ildr2	immunoglobulin_like_domain_containing_receptor_2	1:166254139-166316823	36	168	0.662393	3.71866	-2.36386	4.84e-12	7.38e-10	DOWN
ENSMUSG00000063903	Klk1	kallikrein_1	7:44225360-44229618	72	269	8.36549	37.5982	-2.04297	6.79e-12	1.03e-09	DOWN
ENSMUSG00000041481	Serpina3g	serine_or_cysteine_peptidase_inhibitor_clade_A_member_3G	12:104236245-104241939	6029	2214	301.021	132.98	1.30382	8.83e-12	1.33e-09	UP
ENSMUSG00000094502	Ighv1-69	immunoglobulin_heavy_variable_1_69	12:115623161-115623595	216	54	54.9966	16.5398	1.85857	1.02e-11	1.52e-09	UP
ENSMUSG00000041757	Plekha6	pleckstrin_homology_domain_containing_family_A_member_6	1:133181321-133303435	392	1123	3.35177	11.5512	-1.65987	1.07e-11	1.59e-09	DOWN
ENSMUSG00000097418	Mir155hg	Mir155_host_gene_non_protein_coding_	16:84703167-84715245	5	66	0.58007	9.21201	-3.86405	1.12e-11	1.65e-09	DOWN
ENSMUSG00000017453	Pipox	pipecolic_acid_oxidase	11:77880615-77894096	94	13	5.14269	0.855605	2.71268	1.21e-11	1.77e-09	UP
ENSMUSG00000040170	Fmo2	flavin_containing_monooxygenase_2	1:162874317-162898726	38	169	0.631613	3.37916	-2.29438	1.38e-11	2e-09	DOWN
ENSMUSG00000019577	Pdk4	pyruvate_dehydrogenase_kinase_isoenzyme_4	6:5483351-5496309	134	431	5.5936	21.6432	-1.8269	1.46e-11	2.11e-09	DOWN
ENSMUSG00000076575	Igkv7-33	immunoglobulin_kappa_chain_variable_7_33	6:70058632-70059199	56	218	13.7328	64.3105	-2.10226	1.91e-11	2.73e-09	DOWN
ENSMUSG00000087775	Rprl2	ribonuclease_P_RNA_like_2	3:22251374-22251663	17	105	9.7461	72.4174	-2.76827	2.13e-11	3.03e-09	DOWN
ENSMUSG00000021613	Hapln1	hyaluronan_and_proteoglycan_link_protein_1	13:89540636-89611832	52	2	1.71035	0.0791503	4.55872	2.16e-11	3.05e-09	UP
ENSMUSG00000069303	Hist1h2br	histone_cluster_1_H2br	13:21833743-21837530	3325	1237	160.1	71.6518	1.28507	2.5e-11	3.51e-09	UP
ENSMUSG00000003452	Bicd1	bicaudal_D_homolog_1_Drosophila_	6:149408886-149563329	142	444	0.69558	2.61638	-1.78611	3.2e-11	4.47e-09	DOWN
ENSMUSG00000040283	Btnl9	butyrophilin_like_9	11:49165585-49187159	79	277	1.81171	7.64181	-1.95139	3.38e-11	4.69e-09	DOWN
ENSMUSG00000059970	Hspa2	heat_shock_protein_2	12:76404176-76406934	355	108	23.422	8.57197	1.57533	3.55e-11	4.89e-09	UP
ENSMUSG00000006398	Cdc20	cell_division_cycle_20	4:118432901-118437352	2248	833	162.575	72.4702	1.29081	3.98e-11	5.46e-09	UP
ENSMUSG00000024939	Fam89b	family_with_sequence_similarity_89_member_B	19:5728087-5729653	186	46	8.72105	2.59459	1.87416	4.23e-11	5.76e-09	UP
ENSMUSG00000066878	Gm10184	predicted_pseudogene_10184	17:89908511-89910449	937	331	80.3447	34.1432	1.35978	4.67e-11	6.31e-09	UP
ENSMUSG00000048922	Cdca2	cell_division_cycle_associated_2	14:67676331-67715841	1559	575	30.0701	13.3418	1.29754	6.25e-11	8.4e-09	UP
ENSMUSG00000060096	Amd-ps3	S_adenosylmethionine_decarboxylase_pseudogene_3	18:64448519-64450014	275	80	30.563	10.6958	1.63991	6.48e-11	8.66e-09	UP
ENSMUSG00000074024	4632427E13Rik	RIKEN_cDNA_4632427E13_gene	7:92734166-92741468	419	1143	4.68457	15.3731	-1.58924	7.51e-11	9.96e-09	DOWN
ENSMUSG00000081176	H3f3a-ps2	H3_histone_family_3A_pseudogene_2	16:91114189-91114599	1708	636	690.943	309.507	1.28377	7.6e-11	1e-08	UP
ENSMUSG00000020261	Slc36a1	solute_carrier_family_36_proton_amino_acid_symporter_member_1	11:55204350-55236330	164	491	3.71488	13.3795	-1.72346	7.93e-11	1.04e-08	DOWN
ENSMUSG00000025001	Hells	helicase_lymphoid_specific	19:38930915-38971051	2926	1116	57.9702	26.5982	1.24915	8.43e-11	1.1e-08	UP
ENSMUSG00000028832	Stmn1	stathmin_1	4:134468320-134473843	2106	794	119.139	54.035	1.26585	9.26e-11	1.2e-08	UP
ENSMUSG00000066487	Gm5786	predicted_pseudogene_5786	12:59081019-59081900	14	91	2.6392	20.636	-2.84182	9.35e-11	1.2e-08	DOWN
ENSMUSG00000017776	Crk	v_crk_sarcoma_virus_CT10_oncogene_homolog_avian_	11:75679259-75706908	2281	867	41.5066	18.9788	1.25412	1.14e-10	1.46e-08	UP
ENSMUSG00000095403	Gm21092	predicted_gene_21092	8:20550331-20581999	218	60	8.53235	2.82505	1.71984	1.2e-10	1.53e-08	UP
ENSMUSG00000073643	Wdfy1	WD_repeat_and_FYVE_domain_containing_1	1:79702262-79776143	849	305	17.3136	7.48231	1.33552	1.29e-10	1.63e-08	UP
ENSMUSG00000054072	Iigp1	interferon_inducible_GTPase_1	18:60376029-60392627	6237	2439	332.26	156.305	1.21312	1.42e-10	1.79e-08	UP
ENSMUSG00000017697	Ada	adenosine_deaminase	2:163726584-163750239	937	345	72.9346	32.3051	1.30001	2.32e-10	2.91e-08	UP
ENSMUSG00000074758	Gm5535	predicted_gene_5535	2:144173150-144189290	47	2	4.13237	0.211584	4.41284	2.41e-10	3e-08	UP
ENSMUSG00000032226	Gcnt3	glucosaminyl_N_acetyl_transferase_3_mucin_type	9:70031496-70038088	37	0	1.43033	0	Inf	2.46e-10	3.04e-08	UP
ENSMUSG00000076508	Igkv17-127	immunoglobulin_kappa_variable_17_127	6:67861153-67861659	805	294	191.202	84.0045	1.31173	2.92e-10	3.59e-08	UP
ENSMUSG00000090093	Gm14399	predicted_gene_14399	2:175129493-175142012	26	122	1.1388	6.4282	-2.37172	3.01e-10	3.67e-08	DOWN
ENSMUSG00000084893	Hba-ps4	hemoglobin_alpha_pseudogene_4	17:26286363-26287061	139	411	51.7014	183.903	-1.7055	3.37e-10	4.09e-08	DOWN
ENSMUSG00000092086	Gm6793	predicted_gene_6793	8:112013433-112015036	472	163	48.9254	20.3253	1.39248	3.67e-10	4.43e-08	UP
ENSMUSG00000026622	Nek2	NIMA_never_in_mitosis_gene_a_related_expressed_kinase_2	1:191821444-191833050	1289	493	39.2947	18.0795	1.24515	4.08e-10	4.91e-08	UP
ENSMUSG00000033327	Tnxb	tenascin_XB	17:34670535-34719815	1526	3793	20.609	61.6231	-1.45503	4.64e-10	5.54e-08	DOWN
ENSMUSG00000071796	6820431F20Rik	RIKEN_cDNA_6820431F20_gene	8:20262613-20297432	102	314	3.27646	12.1336	-1.76363	5.38e-10	6.4e-08	DOWN
ENSMUSG00000023456	Tpi1	triosephosphate_isomerase_1	6:124810586-124814296	2255	890	94.9654	45.0886	1.19981	5.45e-10	6.4e-08	UP
ENSMUSG00000039236	Isg20	interferon_stimulated_protein	7:78913424-78920396	2243	885	98.554	46.7785	1.20024	5.42e-10	6.4e-08	UP
ENSMUSG00000069302	Hist1h2ah	histone_cluster_1_H2ah	13:22035164-22035568	1448	563	594.442	278.04	1.22141	6.16e-10	7.2e-08	UP
ENSMUSG00000043091	Tuba1c	tubulin_alpha_1C	15:99029891-99038105	8460	3438	711.475	347.819	1.15765	6.52e-10	7.58e-08	UP
ENSMUSG00000062742	Gm5239	predicted_pseudogene_5239	18:35536583-35536951	29	127	13.0671	68.8388	-2.27212	6.79e-10	7.86e-08	DOWN
ENSMUSG00000023953	Polh	polymerase_DNA_directed_eta_RAD_30_related_	17:46172004-46202625	2174	863	140.699	67.1894	1.19148	7.26e-10	8.36e-08	UP
ENSMUSG00000028081	Rps3a1	ribosomal_protein_S3A1	3:86137940-86142702	10547	4314	1794.86	883.16	1.14829	8.02e-10	9.19e-08	UP
ENSMUSG00000027379	Bub1	budding_uninhibited_by_benzimidazoles_1_homolog_S._cerevisiae_	2:127801122-127831865	2198	877	70.2241	33.7067	1.1841	8.77e-10	9.99e-08	UP
ENSMUSG00000003779	Kif20a	kinesin_family_member_20A	18:34624624-34633265	3293	1335	144.232	70.3411	1.16112	9.84e-10	1.11e-07	UP
ENSMUSG00000069310	Hist1h3c	histone_cluster_1_H3c	13:23745013-23745501	6554	2685	2228.4	1098.22	1.14601	1.01e-09	1.13e-07	UP
ENSMUSG00000035266	Helq	helicase_POLQ_like	5:100762145-100798598	1100	427	22.565	10.5373	1.22376	1.08e-09	1.21e-07	UP
ENSMUSG00000021965	Ska3	spindle_and_kinetochore_associated_complex_subunit_3	14:57806561-57826163	519	188	38.1817	16.6382	1.32355	1.14e-09	1.27e-07	UP
ENSMUSG00000028602	Tnfrsf8	tumor_necrosis_factor_receptor_superfamily_member_8	4:145267137-145315164	92	17	2.69205	0.598392	2.29471	1.16e-09	1.28e-07	UP
ENSMUSG00000047793	Sned1	sushi_nidogen_and_EGF_like_domains_1	1:93235841-93301065	466	1183	6.89127	21.0454	-1.48549	1.16e-09	1.28e-07	DOWN
ENSMUSG00000020681	Ace	angiotensin_I_converting_enzyme_peptidyl_dipeptidase_A_1	11:105967945-105989964	88	274	2.15831	8.08425	-1.78004	1.17e-09	1.29e-07	DOWN
ENSMUSG00000020140	Lgr5	leucine_rich_repeat_containing_G_protein_coupled_receptor_5	10:115450311-115587780	55	5	0.688895	0.0753425	3.31792	1.23e-09	1.34e-07	UP
ENSMUSG00000021707	Dhfr	dihydrofolate_reductase	13:92354783-92389053	1601	639	50.3189	24.1601	1.18364	1.4e-09	1.52e-07	UP
ENSMUSG00000093769	Hist2h3c1	histone_cluster_2_H3c1	3:96246685-96248504	527	193	48.1432	21.2099	1.30777	1.54e-09	1.66e-07	UP
ENSMUSG00000074476	Spc24	SPC24_NDC80_kinetochore_complex_component_homolog_S._cerevisiae_	9:21755442-21760286	678	255	83.5629	37.808	1.26934	1.55e-09	1.67e-07	UP
ENSMUSG00000033307	Mif	macrophage_migration_inhibitory_factor	10:75859353-75860250	973	378	292.011	136.47	1.22261	1.56e-09	1.67e-07	UP
ENSMUSG00000031344	Gabrq	gamma_aminobutyric_acid_GABA_A_receptor_subunit_theta	X:72825178-72842602	99	297	2.77246	10.0056	-1.72639	1.7e-09	1.8e-07	DOWN
ENSMUSG00000055612	Cdca7	cell_division_cycle_associated_7	2:72476159-72486893	1434	572	54.1498	25.9838	1.18452	1.7e-09	1.8e-07	UP
ENSMUSG00000040084	Bub1b	budding_uninhibited_by_benzimidazoles_1_homolog_beta_S._cerevisiae_	2:118598211-118641591	3574	1473	122.977	60.9719	1.13734	1.81e-09	1.91e-07	UP
ENSMUSG00000098178	Gm42418	predicted_gene_42418	17:39846958-39848788	2331	952	211.665	103.993	1.15047	1.84e-09	1.94e-07	UP
ENSMUSG00000022322	Shcbp1	Shc_SH2_domain_binding_protein_1	8:4735980-4779534	1056	415	82.3517	38.9328	1.20598	1.91e-09	1.99e-07	UP
ENSMUSG00000024791	Cdca5	cell_division_cycle_associated_5	19:6084983-6091777	824	318	63.9891	29.7073	1.23218	2.04e-09	2.12e-07	UP
ENSMUSG00000069265	Hist1h3a	histone_cluster_1_H3a	13:23761853-23762386	3517	1455	1095.03	544.974	1.13188	2.13e-09	2.21e-07	UP
ENSMUSG00000026435	Slc45a3	solute_carrier_family_45_member_3	1:131962967-131982969	684	260	16.7537	7.66102	1.25404	2.17e-09	2.24e-07	UP
ENSMUSG00000092137	Gcom1	GRINL1A_complex_locus	9:71479325-71592265	33	0	3.1789	0	Inf	2.27e-09	2.33e-07	UP
ENSMUSG00000032207	Lipc	lipase_hepatic	9:70798129-70934808	168	47	14.5556	4.89872	1.69627	2.33e-09	2.38e-07	UP
ENSMUSG00000069917	Hba-a2	hemoglobin_alpha_adult_chain_2	11:32296489-32297298	30239	12769	4797.36	2436.97	1.10232	2.56e-09	2.6e-07	UP
ENSMUSG00000094509	Ighv14-1	immunoglobulin_heavy_variable_14_1	12:113931953-113932382	265	87	125.526	49.5757	1.46545	2.78e-09	2.81e-07	UP
ENSMUSG00000001847	Rac1	RAS_related_C3_botulinum_substrate_1	5:143503634-143528036	3016	1254	78.3882	39.208	1.12466	2.94e-09	2.96e-07	UP
ENSMUSG00000067341	H2-Eb2	histocompatibility_2_class_II_antigen_E_beta2	17:34325665-34340229	437	159	32.8914	14.3965	1.31716	3.08e-09	3.08e-07	UP
ENSMUSG00000020089	Ppa1	pyrophosphatase_inorganic_1	10:61648552-61674168	951	376	46.0711	21.9126	1.19727	3.17e-09	3.16e-07	UP
ENSMUSG00000025964	Adam23	a_disintegrin_and_metallopeptidase_domain_23	1:63445891-63596276	642	1565	5.10869	14.9812	-1.42696	3.19e-09	3.17e-07	DOWN
ENSMUSG00000069919	Hba-a1	hemoglobin_alpha_adult_chain_1	11:32283511-32284465	54849	23342	7644.06	3913.38	1.0911	3.39e-09	3.34e-07	UP
ENSMUSG00000076526	Igkv12-98	immunoglobulin_kappa_variable_12_98	6:68570763-68571235	141	37	36.5159	11.5272	1.78865	3.39e-09	3.34e-07	UP
ENSMUSG00000038845	Phb	prohibitin	11:95666957-95680773	183	54	8.97795	3.18693	1.61939	3.63e-09	3.55e-07	UP
ENSMUSG00000015880	Ncapg	non_SMC_condensin_I_complex_subunit_G	5:45669919-45700546	4108	1728	58.9563	29.8333	1.10789	3.75e-09	3.66e-07	UP
ENSMUSG00000023046	Igfbp6	insulin_like_growth_factor_binding_protein_6	15:102144362-102149511	8	62	1.19612	11.1516	-3.09565	3.97e-09	3.85e-07	DOWN
ENSMUSG00000049305	Ccdc71	coiled_coil_domain_containing_71	9:108460527-108465938	415	151	10.5827	4.63218	1.31712	4.03e-09	3.88e-07	UP
ENSMUSG00000058447	Gm26920	predicted_gene_26920	7:30056034-30090410	11	71	0.7704	5.98185	-2.83174	4.03e-09	3.88e-07	DOWN
ENSMUSG00000035186	Ubd	ubiquitin_D	17:37193892-37196095	599	230	106.973	49.4119	1.23948	4.44e-09	4.25e-07	UP
ENSMUSG00000005470	Asf1b	anti_silencing_function_1B_histone_chaperone	8:83955507-83970197	1967	816	114.63	57.2061	1.12791	4.76e-09	4.54e-07	UP
ENSMUSG00000032113	Chek1	checkpoint_kinase_1	9:36708482-36727065	801	316	19.6542	9.32758	1.20043	4.9e-09	4.65e-07	UP
ENSMUSG00000029135	Fosl2	fos_like_antigen_2	5:32135801-32157842	347	864	4.97013	14.8871	-1.45754	4.99e-09	4.71e-07	DOWN
ENSMUSG00000026039	Sgol2a	shugoshin_like_2a_S._pombe_	1:57995971-58025899	1839	762	37.6456	18.7649	1.12962	5.05e-09	4.75e-07	UP
ENSMUSG00000041859	Mcm3	minichromosome_maintenance_deficient_3_S._cerevisiae_	1:20802968-20820312	4280	1821	106.146	54.3288	1.09144	5.77e-09	5.41e-07	UP
ENSMUSG00000021994	Wnt5a	wingless_type_MMTV_integration_site_family_member_5A	14:28504750-28527447	36	136	0.477456	2.16987	-2.059	5.9e-09	5.47e-07	DOWN
ENSMUSG00000104699	Rps4x-ps	Rps4x_retrotransposed_pseudogene	5:3875362-3876154	38	141	7.96725	35.5632	-2.03306	5.89e-09	5.47e-07	DOWN
ENSMUSG00000038702	Dsel	dermatan_sulfate_epimerase_like	1:111858702-111864918	123	343	1.99516	6.69306	-1.62099	6e-09	5.55e-07	DOWN
ENSMUSG00000020744	Slc25a19	solute_carrier_family_25_mitochondrial_thiamine_pyrophosphate_carrier_member_19	11:115614178-115628295	1099	447	21.6599	10.598	1.1564	6.13e-09	5.64e-07	UP
ENSMUSG00000028044	Cks1b	CDC28_protein_kinase_1b	3:89415472-89418383	825	329	79.8411	38.3024	1.18487	6.53e-09	5.99e-07	UP
ENSMUSG00000005057	Sh2b2	SH2B_adaptor_protein_2	5:136218147-136246556	1053	428	23.7326	11.6043	1.15738	6.62e-09	6.05e-07	UP
ENSMUSG00000029522	Pla2g1b	phospholipase_A2_group_IB_pancreas	5:115466262-115474722	0	31	0	4.38195	Inf	7.04e-09	6.38e-07	DOWN
ENSMUSG00000031068	Glrx3	glutaredoxin_3	7:137437648-137468594	1625	677	163.645	82.0155	1.12177	7.03e-09	6.38e-07	UP
ENSMUSG00000022876	Samsn1	SAM_domain_SH3_domain_and_nuclear_localization_signals_1	16:75858793-76022270	3720	1589	98.6914	50.7129	1.08574	7.35e-09	6.6e-07	UP
ENSMUSG00000069267	Hist1h3b	histone_cluster_1_H3b	13:23752267-23752886	7410	3191	1987.11	1029.41	1.07402	7.33e-09	6.6e-07	UP
ENSMUSG00000089675	Ugt1a8	UDP_glucuronosyltransferase_1_family_polypeptide_A8	1:88087813-88219004	40	2	2.98627	0.179661	4.18017	7.71e-09	6.89e-07	UP
ENSMUSG00000092595	Gm20427	predicted_gene_20427	17:34026034-34031572	300	105	13.4699	5.67136	1.37314	8.23e-09	7.32e-07	UP
ENSMUSG00000017291	Taok1	TAO_kinase_1	11:77529162-77607815	3100	7119	40.7669	112.622	-1.34085	8.49e-09	7.53e-07	DOWN
ENSMUSG00000062727	Hist1h2bk	histone_cluster_1_H2bk	13:22035870-22036345	4170	1792	1456.55	752.983	1.07704	8.69e-09	7.67e-07	UP
ENSMUSG00000023004	Tuba1b	tubulin_alpha_1B	15:98931425-98934565	8330	3613	610.388	318.484	1.06368	9.4e-09	8.27e-07	UP
ENSMUSG00000094248	Hist1h2ao	histone_cluster_1_H2ao	13:21810465-21810944	4263	1842	1476.62	767.543	1.06915	1.06e-08	9.31e-07	UP
ENSMUSG00000081738	Hmgb1-ps2	high_mobility_group_box_1_pseudogene_2	X:146175942-146176577	1261	526	329.651	165.418	1.11999	1.14e-08	9.94e-07	UP
ENSMUSG00000080902	Gm11226	predicted_gene_11226	4:70248636-70249373	181	56	40.7773	15.177	1.55105	1.22e-08	1.06e-06	UP
ENSMUSG00000068240	Gm11808	predicted_gene_11808	4:3973092-3973595	4413	1915	1455.79	759.963	1.06297	1.23e-08	1.07e-06	UP
ENSMUSG00000097310	A930038B10Rik	RIKEN_cDNA_A930038B10_gene	14:34759402-34770553	39	2	0.86491	0.0533686	4.14366	1.27e-08	1.1e-06	UP
ENSMUSG00000027082	Tfpi	tissue_factor_pathway_inhibitor	2:84432855-84476775	1060	2443	14.9812	41.5358	-1.34603	1.38e-08	1.18e-06	DOWN
ENSMUSG00000031756	Cenpn	centromere_protein_N	8:116921740-116941503	569	225	53.5089	25.4538	1.19707	1.44e-08	1.23e-06	UP
ENSMUSG00000009418	Nav1	neuron_navigator_1	1:135434580-135607295	521	1232	3.77508	10.7388	-1.38309	1.51e-08	1.28e-06	DOWN
ENSMUSG00000069272	Hist1h2ae	histone_cluster_1_H2ae	13:23570662-23571121	1422	602	513.97	261.754	1.09864	1.6e-08	1.36e-06	UP
ENSMUSG00000022385	Gtse1	G_two_S_phase_expressed_protein_1	15:85859707-85876572	709	287	43.3225	21.0964	1.16329	1.67e-08	1.41e-06	UP
ENSMUSG00000069309	Hist1h2an	histone_cluster_1_H2an	13:21786826-21787218	2010	863	850.353	439.21	1.07832	1.69e-08	1.42e-06	UP
ENSMUSG00000048087	Gm4737	predicted_gene_4737	16:46152997-46155077	1184	499	94.5966	47.9603	1.10512	1.88e-08	1.57e-06	UP
ENSMUSG00000094870	Zfp131	zinc_finger_protein_131	13:119765187-119790805	1934	832	88.145	45.6166	1.07549	1.92e-08	1.6e-06	UP
ENSMUSG00000056399	Prss34	protease_serine_34	17:25298394-25300161	106	26	14.4934	4.27662	1.88603	1.97e-08	1.64e-06	UP
ENSMUSG00000041064	Pif1	PIF1_5_to_3_DNA_helicase_homolog_S._cerevisiae_	9:65587160-65595967	514	203	6.79165	3.22675	1.19885	2.05e-08	1.7e-06	UP
ENSMUSG00000069273	Hist1h3e	histone_cluster_1_H3e	13:23561534-23562369	12416	5512	2469.29	1318.73	1.03011	2.14e-08	1.76e-06	UP
ENSMUSG00000022033	Pbk	PDZ_binding_kinase	14:65805837-65817822	722	295	58.3578	28.6842	1.14984	2.16e-08	1.78e-06	UP
ENSMUSG00000026285	Pdcd1	programmed_cell_death_1	1:94038305-94052553	180	57	15.5064	5.907	1.51754	2.19e-08	1.8e-06	UP
ENSMUSG00000076514	Igkv17-121	immunoglobulin_kappa_variable_17_121	6:68036812-68037318	569	229	133.433	64.6017	1.17164	2.56e-08	2.08e-06	UP
ENSMUSG00000078954	Arhgap8	Rho_GTPase_activating_protein_8	15:84720052-84772207	105	26	3.32525	0.990547	1.87234	2.56e-08	2.08e-06	UP
ENSMUSG00000038379	Ttk	Ttk_protein_kinase	9:83834689-83872389	987	416	28.1574	14.2767	1.10502	2.81e-08	2.27e-06	UP
ENSMUSG00000042097	Zfp239	zinc_finger_protein_239	6:117862100-117873291	141	41	2.69865	0.943977	1.64059	2.81e-08	2.27e-06	UP
ENSMUSG00000032018	Sc5d	sterol_C5_desaturase_fungal_ERG3_delta_5_desaturase_homolog_S._cerevisae_	9:42254177-42264300	652	266	31.9491	15.6802	1.152	2.85e-08	2.29e-06	UP
ENSMUSG00000044042	Fmn1	formin_1	2:113327736-113716767	93	261	0.79116	2.67105	-1.63019	2.88e-08	2.31e-06	DOWN
ENSMUSG00000006463	Zdhhc24	zinc_finger_DHHC_domain_containing_24	19:4878668-4885397	350	132	6.8948	3.12815	1.26537	2.91e-08	2.32e-06	UP
ENSMUSG00000074491	Clec4g	C_type_lectin_domain_family_4_member_g	8:3707064-3720651	23	97	0.994553	5.04576	-2.21778	2.93e-08	2.33e-06	DOWN
ENSMUSG00000091383	Hist1h2al	histone_cluster_1_H2al	13:51202688-51203065	6284	2800	2764.01	1481.56	1.02482	2.94e-08	2.33e-06	UP
ENSMUSG00000005410	Mcm5	minichromosome_maintenance_deficient_5_cell_division_cycle_46_S._cerevisiae_	8:75109528-75128439	5880	2620	285.689	153.135	1.02481	3.01e-08	2.38e-06	UP
ENSMUSG00000034634	Ly6d	lymphocyte_antigen_6_complex_locus_D	15:74762056-74763620	248	604	55.4209	162.375	-1.42566	3.11e-08	2.44e-06	DOWN
ENSMUSG00000017493	Igfbp4	insulin_like_growth_factor_binding_protein_4	11:99041244-99054392	1344	3017	36.5784	98.7778	-1.30802	3.15e-08	2.47e-06	DOWN
ENSMUSG00000099517	Hist1h3g	histone_cluster_1_H3g	13:23535434-23535860	4579	2039	1782.95	955.088	1.02573	3.27e-08	2.55e-06	UP
ENSMUSG00000032966	Fkbp1a	FK506_binding_protein_1a	2:151542483-151561692	297	109	6.66488	2.94254	1.30469	3.32e-08	2.58e-06	UP
ENSMUSG00000060924	Csmd1	CUB_and_Sushi_multiple_domains_1	8:15892537-17535586	315	751	2.15066	6.16822	-1.3949	3.4e-08	2.64e-06	DOWN
ENSMUSG00000024028	Tff2	trefoil_factor_2_spasmolytic_protein_1_	17:31141049-31144282	2	37	0.569599	12.672	-4.35038	3.5e-08	2.71e-06	DOWN
ENSMUSG00000030269	Mtmr14	myotubularin_related_protein_14	6:113237843-113281392	1535	667	38.2515	19.9951	1.06104	3.62e-08	2.79e-06	UP
ENSMUSG00000078921	Tgtp2	T_cell_specific_GTPase_2	11:49057194-49064206	3489	1552	182.419	97.6155	1.02724	3.64e-08	2.79e-06	UP
ENSMUSG00000022111	Uchl3	ubiquitin_carboxyl_terminal_esterase_L3_ubiquitin_thiolesterase_	14:101653967-101696124	968	411	173.243	88.4871	1.09443	3.79e-08	2.9e-06	UP
ENSMUSG00000036502	Tmem255a	transmembrane_protein_255A	X:38196573-38252439	25	101	0.822897	3.99944	-2.15584	3.83e-08	2.92e-06	DOWN
ENSMUSG00000004110	Cacna1e	calcium_channel_voltage_dependent_R_type_alpha_1E_subunit	1:154390731-154884501	1052	2361	5.26611	14.2177	-1.30771	3.87e-08	2.94e-06	DOWN
ENSMUSG00000000028	Cdc45	cell_division_cycle_45	16:18780447-18811987	1300	562	74.0974	38.5349	1.06843	3.88e-08	2.94e-06	UP
ENSMUSG00000076940	Iglv2	immunoglobulin_lambda_variable_2	16:19260401-19260859	871	1967	202.822	551.011	-1.31669	3.92e-08	2.96e-06	DOWN
ENSMUSG00000105757	Ighv1-83	immunoglobulin_heavy_variable_1_83	12:115963817-115964250	0	28	0	15.9558	Inf	3.94e-08	2.96e-06	DOWN
ENSMUSG00000033740	St18	suppression_of_tumorigenicity_18	1:6487231-6860940	33	120	0.414849	1.81471	-2.00391	4.29e-08	3.21e-06	DOWN
ENSMUSG00000025144	Stra13	stimulated_by_retinoic_acid_13	11:120710942-120713738	271	99	22.8833	10.0564	1.31135	4.46e-08	3.33e-06	UP
ENSMUSG00000055653	Gpc3	glypican_3	X:52272426-52613950	12	67	0.642553	4.31585	-2.62258	4.62e-08	3.44e-06	DOWN
ENSMUSG00000030786	Itgam	integrin_alpha_M	7:128062640-128118491	258	619	5.95197	17.1787	-1.40401	4.71e-08	3.49e-06	DOWN
ENSMUSG00000076437	2700094K13Rik	RIKEN_cDNA_2700094K13_gene	2:84669215-84670770	506	205	26.0139	12.6785	1.16207	4.88e-08	3.59e-06	UP
ENSMUSG00000086825	Gm15675	predicted_gene_15675	1:130429781-130437191	1087	2423	49.0975	131.656	-1.29789	4.86e-08	3.59e-06	DOWN
ENSMUSG00000028719	Cmpk1	cytidine_monophosphate_UMP_CMP_kinase_1	4:114959336-114987241	2980	1334	128.692	69.3025	1.01811	5.11e-08	3.75e-06	UP
ENSMUSG00000020534	Shmt1	serine_hydroxymethyltransferase_1_soluble_	11:60788104-60811718	481	194	14.0032	6.7943	1.16854	5.16e-08	3.77e-06	UP
ENSMUSG00000062070	Pgk1	phosphoglycerate_kinase_1	X:106187100-106203699	3816	1719	207.952	112.691	1.00905	5.54e-08	4.04e-06	UP
ENSMUSG00000057722	Lepr	leptin_receptor	4:101717404-101815352	166	416	3.58623	10.8114	-1.46684	5.75e-08	4.17e-06	DOWN
ENSMUSG00000045328	Cenpe	centromere_protein_E	3:135212537-135273611	6259	2841	110.331	60.2451	0.998091	5.94e-08	4.3e-06	-
ENSMUSG00000069301	Hist1h2ag	histone_cluster_1_H2ag	13:22042460-22042944	966	416	331.155	171.556	1.074	6.19e-08	4.46e-06	UP
ENSMUSG00000075324	Fign	fidgetin	2:63971507-64098038	12	66	0.135208	0.894606	-2.6009	6.58e-08	4.73e-06	DOWN
ENSMUSG00000020279	Il9r	interleukin_9_receptor	11:32187541-32200279	219	530	4.00833	11.6695	-1.4165	6.69e-08	4.8e-06	DOWN
ENSMUSG00000031802	Phxr4	per_hexamer_repeat_gene_4	9:13431361-13432736	98	265	11.8413	38.5195	-1.57659	7.05e-08	5.03e-06	DOWN
ENSMUSG00000040613	Apobec1	apolipoprotein_B_mRNA_editing_enzyme_catalytic_polypeptide_1	6:122577792-122602444	1458	646	35.7171	19.0374	1.03294	7.84e-08	5.58e-06	UP
ENSMUSG00000022665	Ccdc80	coiled_coil_domain_containing_80	16:45093402-45127924	1015	442	25.9427	13.5903	1.05792	8.11e-08	5.75e-06	UP
ENSMUSG00000028678	Kif2c	kinesin_family_member_2C	4:117159639-117182639	1057	463	28.245	14.8835	1.04945	9.1e-08	6.41e-06	UP
ENSMUSG00000028873	Cdca8	cell_division_cycle_associated_8	4:124918465-124939311	1478	658	37.5343	20.1019	1.02604	9.08e-08	6.41e-06	UP
ENSMUSG00000067455	Hist1h4j	histone_cluster_1_H4j	13:21735064-21735837	3809	1740	818.212	449.637	0.988883	9.3e-08	6.53e-06	-
ENSMUSG00000032265	Fam46a	family_with_sequence_similarity_46_member_A	9:85320439-85327348	904	1989	25.9813	68.7678	-1.27909	9.37e-08	6.54e-06	DOWN
ENSMUSG00000053199	Arhgap20	Rho_GTPase_activating_protein_20	9:51765337-51853856	126	323	1.33434	4.11487	-1.49955	9.35e-08	6.54e-06	DOWN
ENSMUSG00000021203	Otub2	OTU_domain_ubiquitin_aldehyde_binding_2	12:103388682-103406350	1006	440	19.0871	10.0428	1.05161	9.58e-08	6.67e-06	UP
ENSMUSG00000024696	Lpxn	leupaxin	19:12798606-12833807	1849	831	183.535	99.2294	1.01238	9.92e-08	6.88e-06	UP
ENSMUSG00000022226	Mcpt2	mast_cell_protease_2	14:56042123-56044634	48	6	8.21886	1.23582	2.85864	1.01e-07	7.01e-06	UP
ENSMUSG00000059089	Fcgr4	Fc_receptor_IgG_low_affinity_IV	1:171018920-171029761	859	373	113.71	59.3982	1.06204	1.08e-07	7.41e-06	UP
ENSMUSG00000024353	Mzb1	marginal_zone_B_and_B1_cell_specific_protein_1	18:35647266-35649367	1214	539	223.031	119.123	1.02997	1.11e-07	7.62e-06	UP
ENSMUSG00000011254	Thg1l	tRNA_histidine_guanylyltransferase_1_like_S._cerevisiae_	11:45946843-45955494	487	202	21.4377	10.6969	1.12812	1.16e-07	7.96e-06	UP
ENSMUSG00000026669	Mcm10	minichromosome_maintenance_deficient_10_S._cerevisiae_	2:4989714-5012791	1579	710	24.4236	13.2113	1.01168	1.17e-07	7.97e-06	UP
ENSMUSG00000028614	Ndc1	NDC1_transmembrane_nucleoporin	4:107367784-107416346	1284	575	25.3843	13.675	1.01757	1.35e-07	9.21e-06	UP
ENSMUSG00000020473	Aebp1	AE_binding_protein_1	11:5861947-5872088	119	304	4.44115	13.6483	-1.49455	1.38e-07	9.38e-06	DOWN
ENSMUSG00000027854	Sike1	suppressor_of_IKBKE_1	3:102995708-103008459	468	1047	5.69295	15.3213	-1.30312	1.39e-07	9.38e-06	DOWN
ENSMUSG00000024998	Plce1	phospholipase_C_epsilon_1	19:38481109-38785030	371	838	2.83342	7.69909	-1.31697	1.53e-07	1.03e-05	DOWN
ENSMUSG00000030322	Mbd4	methyl_CpG_binding_domain_protein_4	6:115840697-115853371	1361	613	23.1351	12.5352	1.00927	1.54e-07	1.03e-05	UP
ENSMUSG00000047907	Tshz2	teashirt_zinc_finger_family_member_2	2:169633013-170071816	202	481	2.26436	6.48633	-1.39313	1.54e-07	1.03e-05	DOWN
ENSMUSG00000026646	Suv39h2	suppressor_of_variegation_3_9_homolog_2_Drosophila_	2:3455815-3475031	307	120	6.10487	2.87063	1.21376	1.56e-07	1.04e-05	UP
ENSMUSG00000026355	Mcm6	minichromosome_maintenance_deficient_6_MIS5_homolog_S._pombe_S._cerevisiae_	1:128331590-128359664	6818	3180	194.907	109.36	0.95888	1.58e-07	1.05e-05	-
ENSMUSG00000030020	Prickle2	prickle_homolog_2_Drosophila_	6:92370908-92706155	121	307	1.25901	3.84275	-1.48468	1.59e-07	1.05e-05	DOWN
ENSMUSG00000081058	Hist2h3c2	histone_cluster_2_H3c2	3:96238108-96239127	14973	7015	2440.64	1375.57	0.952407	1.59e-07	1.05e-05	-
ENSMUSG00000063229	Ldha	lactate_dehydrogenase_A	7:46841475-46855627	5888	2745	213.327	119.641	0.95953	1.63e-07	1.07e-05	-
ENSMUSG00000020914	Top2a	topoisomerase_DNA_II_alpha	11:98992943-99024189	25492	11982	394.855	223.266	0.947734	1.7e-07	1.12e-05	-
ENSMUSG00000054717	Hmgb2	high_mobility_group_box_2	8:57511843-57515999	5182	2416	320.05	179.505	0.959447	1.71e-07	1.12e-05	-
ENSMUSG00000062997	Rpl35	ribosomal_protein_L35	2:39001580-39005624	7246	3396	708.255	399.317	0.951907	1.85e-07	1.21e-05	-
ENSMUSG00000037466	4930427A07Rik	RIKEN_cDNA_4930427A07_gene	12:113156421-113166048	442	184	8.59211	4.30282	1.1229	1.86e-07	1.21e-05	UP
ENSMUSG00000060678	Hist1h4c	histone_cluster_1_H4c	13:23698060-23698454	8692	4081	3658.63	2066.44	0.949324	1.89e-07	1.23e-05	-
ENSMUSG00000031327	Chic1	cysteine_rich_hydrophobic_domain_1	X:103356476-103396092	244	567	5.50076	15.3771	-1.35791	1.91e-07	1.24e-05	DOWN
ENSMUSG00000027469	Tpx2	TPX2_microtubule_associated_protein_homolog_Xenopus_laevis_	2:152847964-152895321	3635	1693	83.5453	46.8093	0.960932	1.93e-07	1.24e-05	-
ENSMUSG00000097194	9330175E14Rik	RIKEN_cDNA_9330175E14_gene	8:94422899-94435105	283	110	6.60387	3.08788	1.22187	2.05e-07	1.32e-05	UP
ENSMUSG00000002835	Chaf1a	chromatin_assembly_factor_1_subunit_A_p150_	17:56040416-56068026	1617	740	81.2719	44.7425	0.986279	2.08e-07	1.33e-05	-
ENSMUSG00000027555	Car13	carbonic_anhydrase_13	3:14641727-14663002	489	207	35.3643	18.0089	1.09876	2.12e-07	1.36e-05	UP
ENSMUSG00000027654	Fam83d	family_with_sequence_similarity_83_member_D	2:158768093-158786637	304	120	12.2799	5.83123	1.1996	2.14e-07	1.37e-05	UP
ENSMUSG00000033031	C330027C09Rik	RIKEN_cDNA_C330027C09_gene	16:48994185-49019709	2030	938	33.9108	18.8496	0.972377	2.19e-07	1.39e-05	-
ENSMUSG00000041828	Abca8a	ATP_binding_cassette_sub_family_A_ABC1_member_8a	11:110025634-110095978	129	321	2.54335	7.61335	-1.45663	2.19e-07	1.39e-05	DOWN
ENSMUSG00000093674	Rpl41	ribosomal_protein_L41	10:128548114-128549305	8909	4201	453.117	257.035	0.943089	2.2e-07	1.39e-05	-
ENSMUSG00000037070	Rbmxl1	RNA_binding_motif_protein_X_linked_like_1	8:78505271-78508928	915	408	88.2941	47.3619	1.02376	2.23e-07	1.41e-05	UP
ENSMUSG00000078906	Gm14444	predicted_gene_14444	2:175010241-175019248	0	25	0	2.41204	Inf	2.27e-07	1.43e-05	DOWN
ENSMUSG00000069266	Hist1h4b	histone_cluster_1_H4b	13:23757013-23757409	4127	1936	1728.38	975.369	0.950573	2.34e-07	1.47e-05	-
ENSMUSG00000037348	Paqr7	progestin_and_adipoQ_receptor_family_member_VII	4:134496697-134510235	72	199	1.4456	4.80646	-1.60814	2.37e-07	1.48e-05	DOWN
ENSMUSG00000069268	Hist1h2bf	histone_cluster_1_H2bf	13:23573736-23574196	3496	1637	1260.86	710.235	0.953209	2.38e-07	1.48e-05	-
ENSMUSG00000069270	Hist1h2ac	histone_cluster_1_H2ac	13:23683449-23683924	2437	1134	851.225	476.497	0.962245	2.4e-07	1.49e-05	-
ENSMUSG00000076571	Igkv5-37	immunoglobulin_kappa_variable_5_37	6:69963312-69963873	43	5	19.9144	2.78578	2.96283	2.42e-07	1.5e-05	UP
ENSMUSG00000098488	Pla2g4b	phospholipase_A2_group_IVB_cytosolic_	2:120033417-120043030	87	22	1.66035	0.505069	1.84211	2.43e-07	1.5e-05	UP
ENSMUSG00000073491	Pydc4	pyrin_domain_containing_4	1:173566284-173599274	10	57	0.183161	1.25584	-2.6523	2.49e-07	1.53e-05	DOWN
ENSMUSG00000039055	Eme1	essential_meiotic_endonuclease_1_homolog_1_S._pombe_	11:94644996-94653964	406	169	15.7643	7.89391	1.12302	2.58e-07	1.59e-05	UP
ENSMUSG00000022157	Mcpt8	mast_cell_protease_8	14:56082166-56085216	148	49	28.7799	11.4625	1.45331	2.68e-07	1.64e-05	UP
ENSMUSG00000022231	Sema5a	sema_domain_seven_thrombospondin_repeats_type_1_and_type_1_like_transmembrane_domain_TM_and_short_cytoplasmic_domain_semaphorin_5A	15:32244813-32696341	592	1287	9.1061	23.8148	-1.26178	2.67e-07	1.64e-05	DOWN
ENSMUSG00000022034	Esco2	establishment_of_cohesion_1_homolog_2_S._cerevisiae_	14:65819038-65833994	2841	1331	108.388	61.0864	0.952447	2.74e-07	1.67e-05	-
ENSMUSG00000059647	Cbx3-ps7	chromobox_3_pseudogene_7	1:58646688-58647239	615	268	185.239	97.1071	1.05691	2.8e-07	1.7e-05	UP
ENSMUSG00000027108	Ola1	Obg_like_ATPase_1	2:73092801-73218924	1756	813	56.768	31.6175	0.969524	2.91e-07	1.77e-05	-
ENSMUSG00000029910	Mad2l1	MAD2_mitotic_arrest_deficient_like_1	6:66535390-66547220	1827	848	29.1687	16.2867	0.965899	3.03e-07	1.83e-05	-
ENSMUSG00000023272	Creld2	cysteine_rich_with_EGF_like_domains_2	15:88819646-88826681	1558	720	189.911	105.578	0.972185	3.05e-07	1.84e-05	-
ENSMUSG00000082029	H3f3c	H3_histone_family_3C	2:119665626-119666036	116	35	46.9258	17.0325	1.58726	3.16e-07	1.9e-05	UP
ENSMUSG00000038205	Prkab2	protein_kinase_AMP_activated_beta_2_non_catalytic_subunit	3:97658193-97673812	209	485	2.28101	6.36769	-1.35593	3.24e-07	1.94e-05	DOWN
ENSMUSG00000020570	Sypl	synaptophysin_like_protein	12:32953891-32979050	2608	1226	43.795	24.7666	0.947543	3.27e-07	1.96e-05	-
ENSMUSG00000048960	Prex2	phosphatidylinositol_3_4_5_trisphosphate_dependent_Rac_exchange_factor_2	1:10993465-11303681	1020	2160	8.23484	20.9781	-1.2239	3.36e-07	2e-05	DOWN
ENSMUSG00000049539	Hist1h1a	histone_cluster_1_H1a	13:23763717-23764358	16422	7866	4252.92	2450.6	0.920486	3.52e-07	2.09e-05	-
ENSMUSG00000008206	Cers4	ceramide_synthase_4	8:4493026-4531680	313	698	2.6489	7.10617	-1.29851	3.58e-07	2.12e-05	DOWN
ENSMUSG00000079444	Gm21981	predicted_gene_21981	17:47686739-47694455	196	72	11.9763	5.29246	1.30334	3.71e-07	2.19e-05	UP
ENSMUSG00000039748	Exo1	exonuclease_1	1:175880581-175913489	697	310	10.8466	5.80338	1.02745	3.74e-07	2.21e-05	UP
ENSMUSG00000073676	Hspe1	heat_shock_protein_1_chaperonin_10_	1:55088132-55091307	1982	930	189.605	107.026	0.950212	3.81e-07	2.24e-05	-
ENSMUSG00000026768	Itga8	integrin_alpha_8	2:12106632-12301922	469	1018	7.99522	20.8768	-1.25952	3.97e-07	2.32e-05	DOWN
ENSMUSG00000052534	Pbx1	pre_B_cell_leukemia_homeobox_1	1:168119364-168432270	281	629	2.64432	7.12061	-1.30393	4.07e-07	2.38e-05	DOWN
ENSMUSG00000072109	A530040E14Rik	RIKEN_cDNA_A530040E14_gene	1:85105946-85114035	339	140	8.94938	4.44613	1.13441	4.38e-07	2.55e-05	UP
ENSMUSG00000026399	Cd55	CD55_molecule_decay_accelerating_factor_for_complement	1:130439027-130462744	2700	5592	72.1025	179.644	-1.19185	4.4e-07	2.56e-05	DOWN
ENSMUSG00000027203	Dut	deoxyuridine_triphosphatase	2:125247190-125258608	1856	871	105.139	59.356	0.950009	4.41e-07	2.56e-05	-
ENSMUSG00000055254	Ntrk2	neurotrophic_tyrosine_kinase_receptor_type_2	13:58806596-59133970	17	73	0.20472	1.05756	-2.24384	4.42e-07	2.56e-05	DOWN
ENSMUSG00000017499	Cdc6	cell_division_cycle_6	11:98907801-98923940	2436	1155	42.0972	24.0113	0.93518	4.63e-07	2.66e-05	-
ENSMUSG00000027326	Casc5	cancer_susceptibility_candidate_5	2:119047119-119105501	5474	2626	62.7239	36.1977	0.918287	4.64e-07	2.66e-05	-
ENSMUSG00000051235	Gen1	Gen_homolog_1_endonuclease_Drosophila_	12:11240926-11265787	871	396	44.1106	24.1257	0.995727	4.64e-07	2.66e-05	-
ENSMUSG00000098650	Gm28048	predicted_gene_28048	11:22834744-22982090	30	103	1.81644	7.50228	-1.92105	4.73e-07	2.71e-05	DOWN
ENSMUSG00000059070	Rpl18	ribosomal_protein_L18	7:45715457-45720835	2444	1160	72.3424	41.3055	0.933678	4.78e-07	2.73e-05	-
ENSMUSG00000076652	Ighv7-3	immunoglobulin_heavy_variable_7_3	12:114153180-114153644	517	1111	238.111	615.547	-1.24507	4.82e-07	2.74e-05	DOWN
ENSMUSG00000025626	Phf6	PHD_finger_protein_6	X:52912266-52956943	2804	1335	48.7047	27.8954	0.929205	4.86e-07	2.76e-05	-
ENSMUSG00000047246	Hist1h2be	histone_cluster_1_H2be	13:23583742-23621124	9920	4788	237.656	137.99	0.909475	4.97e-07	2.81e-05	-
ENSMUSG00000054545	Ugt1a6a	UDP_glucuronosyltransferase_1_family_polypeptide_A6A	1:88134809-88218997	18	75	0.507085	2.54164	-2.20029	5.01e-07	2.83e-05	DOWN
ENSMUSG00000053702	Nebl	nebulette	2:17343909-17731464	111	275	0.813436	2.42432	-1.45031	5.05e-07	2.85e-05	DOWN
ENSMUSG00000015396	Cd83	CD83_antigen	13:43785107-43803130	4751	2282	368.603	212.984	0.916491	5.1e-07	2.86e-05	-
ENSMUSG00000030651	Art2b	ADP_ribosyltransferase_2b	7:101578860-101581161	187	69	35.7371	15.863	1.29693	5.5e-07	3.08e-05	UP
ENSMUSG00000027242	Wdr76	WD_repeat_domain_76	2:121506723-121544860	1483	697	25.7002	14.5307	0.947847	5.72e-07	3.2e-05	-
ENSMUSG00000038872	Zfhx3	zinc_finger_homeobox_3	8:108703100-108961630	116	284	1.09303	3.21923	-1.43321	5.9e-07	3.29e-05	DOWN
ENSMUSG00000024590	Lmnb1	lamin_B1	18:56707813-56753424	2428	1160	125.955	72.3909	0.924202	6.02e-07	3.35e-05	-
ENSMUSG00000031283	Chrdl1	chordin_like_1	X:143285674-143394262	30	102	0.433847	1.77447	-1.90696	6.04e-07	3.35e-05	DOWN
ENSMUSG00000027533	Fabp5	fatty_acid_binding_protein_5_epidermal	3:10012548-10016607	572	254	22.5095	12.0243	1.02975	6.13e-07	3.39e-05	UP
ENSMUSG00000078922	Tgtp1	T_cell_specific_GTPase_1	11:48985327-48994172	1013	469	44.1943	24.6143	0.969532	6.16e-07	3.4e-05	-
ENSMUSG00000009013	Dynll1	dynein_light_chain_LC8_type_1	5:115297110-115300999	3303	1588	85.7002	49.5658	0.915124	6.19e-07	3.41e-05	-
ENSMUSG00000024056	Ndc80	NDC80_homolog_kinetochore_complex_component_S._cerevisiae_	17:71496100-71526857	1174	548	88.6837	49.7984	0.957741	6.24e-07	3.43e-05	-
ENSMUSG00000018965	Ywhah	tyrosine_3_monooxygenase_tryptophan_5_monooxygenase_activation_protein_eta_polypeptide	5:33018816-33027966	2593	1242	80.8856	46.6067	0.920515	6.28e-07	3.44e-05	-
ENSMUSG00000041592	Sdk2	sidekick_homolog_2_chicken_	11:113776374-114067046	191	438	1.79091	4.94049	-1.33879	6.38e-07	3.49e-05	DOWN
ENSMUSG00000038482	Tfdp1	transcription_factor_Dp_1	8:13339674-13377702	1696	803	165.872	94.4758	0.937224	6.46e-07	3.52e-05	-
ENSMUSG00000064288	Hist1h4k	histone_cluster_1_H4k	13:21750194-21750505	7708	3744	4107.55	2400.13	0.900335	6.54e-07	3.55e-05	-
ENSMUSG00000072849	Serpina1e	serine_or_cysteine_peptidase_inhibitor_clade_A_member_1E	12:103946931-103958975	37	117	3.38757	12.8862	-1.80233	6.82e-07	3.7e-05	DOWN
ENSMUSG00000055760	Gemin6	gem_nuclear_organelle_associated_protein_6	17:80224441-80228497	271	110	31.5527	15.407	1.15935	6.99e-07	3.78e-05	UP
ENSMUSG00000057135	Scimp	SLP_adaptor_and_CSK_interacting_membrane_protein	11:70790932-70812586	512	227	56.789	30.2885	1.03201	7.2e-07	3.88e-05	UP
ENSMUSG00000027398	Il1b	interleukin_1_beta	2:129364570-129371139	926	1922	65.4591	163.444	-1.19496	7.37e-07	3.96e-05	DOWN
ENSMUSG00000058773	Hist1h1b	histone_cluster_1_H1b	13:21779883-21780625	15069	7368	3372.03	1983.42	0.890797	7.37e-07	3.96e-05	-
ENSMUSG00000034906	Ncaph	non_SMC_condensin_I_complex_subunit_H	2:127103809-127133954	1806	861	51.9231	29.7786	0.927271	7.57e-07	4.05e-05	-
ENSMUSG00000020330	Hmmr	hyaluronan_mediated_motility_receptor_RHAMM_	11:40701395-40733422	4139	2008	115.658	67.4995	0.902081	7.61e-07	4.07e-05	-
ENSMUSG00000076536	Igkv4-86	immunoglobulin_kappa_variable_4_86	6:68910411-68910973	183	419	42.3764	116.719	-1.33654	7.73e-07	4.12e-05	DOWN
ENSMUSG00000064317	Gm10146	predicted_gene_10146	10:78393309-78393756	494	219	183.335	97.7732	1.03214	8.01e-07	4.26e-05	UP
ENSMUSG00000046079	Lrrc8d	leucine_rich_repeat_containing_8D	5:105699969-105832436	115	279	0.933562	2.72463	-1.42007	8.08e-07	4.29e-05	DOWN
ENSMUSG00000024940	Ltbp3	latent_transforming_growth_factor_beta_binding_protein_3	19:5740904-5758532	57	159	1.82602	6.12753	-1.62143	8.33e-07	4.41e-05	DOWN
ENSMUSG00000029430	Ran	RAN_member_RAS_oncogene_family	5:129020069-129024323	5629	2750	327.007	192.184	0.892006	8.68e-07	4.58e-05	-
ENSMUSG00000060093	Hist1h4a	histone_cluster_1_H4a	13:23760692-23761230	5315	2596	1639.5	963.319	0.892337	8.76e-07	4.61e-05	-
ENSMUSG00000001228	Uhrf1	ubiquitin_like_containing_PHD_and_RING_finger_domains_1	17:56303321-56323486	4513	2201	141.415	82.9673	0.894486	8.81e-07	4.63e-05	-
ENSMUSG00000042873	Lhfpl4	lipoma_HMGIC_fusion_partner_like_protein_4	6:113168090-113195384	51	9	1.37295	0.291447	2.36115	8.98e-07	4.7e-05	UP
ENSMUSG00000003484	Cyp4f18	cytochrome_P450_family_4_subfamily_f_polypeptide_18	8:71988482-72009626	213	478	14.9111	40.2548	-1.3076	9.01e-07	4.71e-05	DOWN
ENSMUSG00000005481	Ddx39	DEAD_Asp_Glu_Ala_Asp_box_polypeptide_39	8:83715177-83726892	2461	1191	65.5832	38.1813	0.905629	9.24e-07	4.82e-05	-
ENSMUSG00000035692	Isg15	ISG15_ubiquitin_like_modifier	4:156199424-156200818	839	389	184.517	102.916	0.967459	9.28e-07	4.83e-05	-
ENSMUSG00000017861	Mybl2	myeloblastosis_oncogene_like_2	2:163054687-163084688	1357	645	40.448	23.1279	0.931608	9.32e-07	4.84e-05	-
ENSMUSG00000001517	Foxm1	forkhead_box_M1	6:128362967-128376146	855	397	15.5906	8.70854	0.965343	9.35e-07	4.84e-05	-
ENSMUSG00000015312	Gadd45b	growth_arrest_and_DNA_damage_inducible_45_beta	10:80930091-80932204	556	250	73.0191	39.4967	1.01171	9.63e-07	4.97e-05	UP
ENSMUSG00000029591	Ung	uracil_DNA_glycosylase	5:114130386-114139323	272	112	5.19812	2.57485	1.13867	9.86e-07	5.08e-05	UP
ENSMUSG00000026579	F5	coagulation_factor_V	1:164151838-164220277	449	949	10.0474	25.5465	-1.22113	1.04e-06	5.33e-05	DOWN
ENSMUSG00000072082	Ccnf	cyclin_F	17:24223232-24251409	1743	838	93.5129	54.0849	0.91511	1.04e-06	5.33e-05	-
ENSMUSG00000032556	Bfsp2	beaded_filament_structural_protein_2_phakinin	9:103424920-103480420	299	125	25.8517	13.0013	1.11678	1.05e-06	5.37e-05	UP
ENSMUSG00000030144	Clec4d	C_type_lectin_domain_family_4_member_d	6:123262111-123275265	44	130	3.05703	10.8657	-1.7044	1.07e-06	5.47e-05	DOWN
ENSMUSG00000023087	Noct	nocturnin	3:51224447-51251644	564	255	5.81968	3.16533	1.00375	1.09e-06	5.53e-05	UP
ENSMUSG00000027522	Stx16	syntaxin_16	2:174076308-174099771	493	1036	10.8811	27.5072	-1.21281	1.09e-06	5.56e-05	DOWN
ENSMUSG00000047443	Fam132b	family_with_sequence_similarity_132_member_B	1:91366430-91374217	53	10	2.55346	0.579598	2.2645	1.12e-06	5.66e-05	UP
ENSMUSG00000074141	Il4i1	interleukin_4_induced_1	7:44816088-44840809	2486	1211	45.386	26.5964	0.896186	1.14e-06	5.78e-05	-
ENSMUSG00000028334	Nans	N_acetylneuraminic_acid_synthase_sialic_acid_synthase_	4:46489248-46503632	1493	717	48.1161	27.7976	0.916727	1.15e-06	5.8e-05	-
ENSMUSG00000042462	Dctpp1	dCTP_pyrophosphatase_1	7:127256959-127260709	383	167	94.1995	49.4112	1.05605	1.18e-06	5.95e-05	UP
ENSMUSG00000034591	Slc41a2	solute_carrier_family_41_member_2	10:83230848-83337882	767	357	18.9345	10.6019	0.961859	1.21e-06	6.09e-05	-
ENSMUSG00000057666	Gapdh	glyceraldehyde_3_phosphate_dehydrogenase	6:125161715-125166467	419	185	8.07608	4.28958	1.03799	1.22e-06	6.09e-05	UP
ENSMUSG00000021313	Ryr2	ryanodine_receptor_2_cardiac	13:11553103-12106945	223	89	2.20053	1.05649	1.18374	1.22e-06	6.1e-05	UP
ENSMUSG00000032572	Col6a4	collagen_type_VI_alpha_4	9:105989454-106096783	263	572	4.6538	12.1761	-1.2624	1.22e-06	6.1e-05	DOWN
ENSMUSG00000023951	Vegfa	vascular_endothelial_growth_factor_A	17:46016993-46032377	428	902	6.85224	17.3722	-1.21696	1.23e-06	6.13e-05	DOWN
ENSMUSG00000033762	Recql4	RecQ_protein_like_4	15:76703553-76710559	636	292	26.9616	14.8912	0.981612	1.24e-06	6.16e-05	-
ENSMUSG00000069274	Hist1h4f	histone_cluster_1_H4f	13:23551258-23551648	7155	3541	3042.49	1811.35	0.873353	1.27e-06	6.28e-05	-
ENSMUSG00000068855	Hist2h2ac	histone_cluster_2_H2ac	3:96220361-96220880	6557	3244	2096.51	1247.76	0.87382	1.28e-06	6.33e-05	-
ENSMUSG00000032803	Cdv3	carnitine_deficiency_associated_gene_expressed_in_ventricle_3	9:103353094-103365840	4505	2224	43.4161	25.7839	0.876929	1.34e-06	6.58e-05	-
ENSMUSG00000082976	Gm15056	predicted_gene_15056	8:20900606-20902444	55	11	21.1187	5.08102	2.1805	1.35e-06	6.65e-05	UP
ENSMUSG00000079225	Gm9531	predicted_gene_9531	9:81677598-81678677	4200	2075	388.163	230.696	0.875837	1.41e-06	6.9e-05	-
ENSMUSG00000060639	Hist1h4i	histone_cluster_1_H4i	13:22040636-22041362	3253	1603	743.953	441.015	0.879555	1.44e-06	7.06e-05	-
ENSMUSG00000009185	Ccl8	chemokine_C_C_motif_ligand_8	11:82115185-82116799	36	4	11.7131	1.56597	3.02816	1.51e-06	7.35e-05	UP
ENSMUSG00000084854	Gm12678	predicted_gene_12678	4:44943753-44948330	36	4	8.6494	1.15637	3.02816	1.51e-06	7.35e-05	UP
ENSMUSG00000020467	Efemp1	epidermal_growth_factor_containing_fibulin_like_extracellular_matrix_protein_1	11:28853204-28926743	109	262	8.11944	23.478	-1.40668	1.51e-06	7.36e-05	DOWN
ENSMUSG00000034783	Cd207	CD207_antigen	6:83671215-83677857	187	418	20.4279	54.9308	-1.3019	1.52e-06	7.38e-05	DOWN
ENSMUSG00000048924	Ccdc125	coiled_coil_domain_containing_125	13:100669481-100697240	116	275	7.12994	20.3338	-1.38675	1.54e-06	7.46e-05	DOWN
ENSMUSG00000027115	Kif18a	kinesin_family_member_18A	2:109280738-109341747	2413	1186	33.7676	19.9658	0.883282	1.57e-06	7.58e-05	-
ENSMUSG00000034687	Fras1	Fraser_syndrome_1_homolog_human_	5:96373955-96784728	342	725	2.98629	7.61557	-1.22543	1.57e-06	7.58e-05	DOWN
ENSMUSG00000025735	Rhbdl1	rhomboid_veinlet_like_1_Drosophila_	17:25834465-25837295	57	12	3.27133	0.828546	2.10639	1.6e-06	7.67e-05	UP
ENSMUSG00000032959	Pebp1	phosphatidylethanolamine_binding_protein_1	5:117282654-117287625	875	414	51.7355	29.4468	0.938211	1.6e-06	7.67e-05	-
ENSMUSG00000032035	Ets1	E26_avian_leukemia_oncogene_1_5_domain	9:32636221-32757820	11009	5500	156.163	93.8538	0.859738	1.61e-06	7.72e-05	-
ENSMUSG00000026683	Nuf2	NUF2_NDC80_kinetochore_complex_component_homolog_S._cerevisiae_	1:169497934-169531464	2004	982	43.4408	25.6077	0.887647	1.62e-06	7.75e-05	-
ENSMUSG00000072812	Ahnak2	AHNAK_nucleoprotein_2	12:112772194-112802657	10	52	0.0978768	0.61224	-2.51989	1.63e-06	7.75e-05	DOWN
ENSMUSG00000075289	Carns1	carnosine_synthase_1	19:4164324-4175479	172	387	7.20699	19.5071	-1.31136	1.63e-06	7.77e-05	DOWN
ENSMUSG00000060981	Hist1h4h	histone_cluster_1_H4h	13:23531050-23531522	11488	5743	4038.12	2428.46	0.85881	1.64e-06	7.78e-05	-
ENSMUSG00000037016	Frem2	Fras1_related_extracellular_matrix_protein_2	3:53513938-53657355	103	249	1.07658	3.13086	-1.41493	1.67e-06	7.89e-05	DOWN
ENSMUSG00000027496	Aurka	aurora_kinase_A	2:172356190-172370535	1856	909	79.5525	46.8703	0.888403	1.7e-06	8.02e-05	-
ENSMUSG00000068101	Cenpm	centromere_protein_M	15:82233779-82244747	222	90	30.7331	14.9884	1.16112	1.81e-06	8.51e-05	UP
ENSMUSG00000103865	Gm37416	predicted_gene_37416	2:16023108-16023425	142	51	74.2433	32.0771	1.33589	1.82e-06	8.55e-05	UP
ENSMUSG00000056153	Socs6	suppressor_of_cytokine_signaling_6	18:88665224-88927481	600	278	6.65985	3.71206	0.968439	1.88e-06	8.83e-05	-
ENSMUSG00000064168	Hist1h2bh	histone_cluster_1_H2bh	13:23542970-23543357	5566	2782	2385.1	1434.1	0.859077	1.89e-06	8.86e-05	-
ENSMUSG00000041431	Ccnb1	cyclin_B1	13:100778650-100786570	1200	581	24.7969	14.4428	0.904983	1.94e-06	9.06e-05	-
ENSMUSG00000028859	Csf3r	colony_stimulating_factor_3_receptor_granulocyte_	4:126024550-126044440	641	1309	19.3105	47.4388	-1.17151	1.97e-06	9.19e-05	DOWN
ENSMUSG00000029287	Tgfbr3	transforming_growth_factor_beta_receptor_III	5:107106570-107289629	679	1384	14.4549	35.4437	-1.1688	1.97e-06	9.19e-05	DOWN
ENSMUSG00000020288	Ahsa2	AHA1_activator_of_heat_shock_protein_ATPase_2	11:23487882-23498030	1063	2136	17.0317	41.1702	-1.14821	1.99e-06	9.2e-05	DOWN
ENSMUSG00000053398	Phgdh	3_phosphoglycerate_dehydrogenase	3:98313170-98339990	480	219	27.8265	15.2728	0.990665	1.98e-06	9.2e-05	-
ENSMUSG00000069306	Hist1h4m	histone_cluster_1_H4m	13:21811746-21812147	12261	6171	5071.02	3070.32	0.849059	2.04e-06	9.44e-05	-
ENSMUSG00000025656	Arhgef9	CDC42_guanine_nucleotide_exchange_factor_GEF_9	X:95048935-95196856	48	135	0.253044	0.856161	-1.63332	2.09e-06	9.65e-05	DOWN
ENSMUSG00000040254	Sema3d	sema_domain_immunoglobulin_domain_Ig_short_basic_domain_secreted_semaphorin_3D	5:12383385-12588948	664	1350	8.55208	20.9168	-1.16514	2.19e-06	0.000101001	DOWN
ENSMUSG00000062510	Nsl1	NSL1_MIND_kinetochore_complex_component_homolog_S._cerevisiae_	1:191063012-191086474	713	337	20.46	11.6333	0.939714	2.25e-06	0.000103347	-
ENSMUSG00000101355	Hist1h3h	histone_cluster_1_H3h	13:21717659-21718069	1939	960	784.39	467.179	0.872765	2.33e-06	0.000106829	-
ENSMUSG00000032340	Neo1	neogenin	9:58874679-59036441	120	279	2.7009	7.55424	-1.35868	2.36e-06	0.000107735	DOWN
ENSMUSG00000105282	Gm42981	predicted_gene_42981	5:44492170-44495421	10	51	0.511295	3.13669	-2.49185	2.37e-06	0.00010808	DOWN
ENSMUSG00000067767	Clec4b2	C_type_lectin_domain_family_4_member_b2	6:123172893-123204671	3	32	0.42491	5.45175	-3.55632	2.4e-06	0.000109304	DOWN
ENSMUSG00000025255	Zfhx4	zinc_finger_homeodomain_4	3:5218526-5415857	0	21	0	0.162091	Inf	2.48e-06	0.000111792	DOWN
ENSMUSG00000046722	Cdc42se1	CDC42_small_effector_1	3:95228732-95236409	1364	2710	46.7786	111.805	-1.13189	2.47e-06	0.000111792	DOWN
ENSMUSG00000092541	Gm20537	predicted_gene_20537	9:88407432-88456616	21	0	2.85013	0	Inf	2.48e-06	0.000111792	UP
ENSMUSG00000103089	Gm38118	predicted_gene_38118	1:193259616-193261837	65	169	4.86369	15.2123	-1.51994	2.47e-06	0.000111792	DOWN
ENSMUSG00000034266	Batf	basic_leucine_zipper_transcription_factor_ATF_like	12:85686669-85709087	439	200	76.4288	41.8871	0.992779	2.49e-06	0.000112037	-
ENSMUSG00000022629	Kif21a	kinesin_family_member_21A	15:90933276-91049948	330	145	8.47365	4.47899	1.04498	2.53e-06	0.000113571	UP
ENSMUSG00000103585	Pcdhgb4	protocadherin_gamma_subfamily_B_4	18:37720369-37841870	49	136	0.976034	3.25884	-1.61418	2.56e-06	0.000114977	DOWN
ENSMUSG00000020641	Rsad2	radical_S_adenosyl_methionine_domain_containing_2	12:26442753-26456452	8196	4147	281.606	171.409	0.841411	2.6e-06	0.000116486	-
ENSMUSG00000025920	Stau2	staufen_RNA_binding_protein_homolog_2_Drosophila_	1:16228674-16520112	515	239	3.66548	2.04635	0.966117	2.63e-06	0.000117207	-
ENSMUSG00000105096	Gbp10	guanylate_binding_protein_10	5:105215699-105239533	452	207	17.7619	9.78549	0.985244	2.63e-06	0.000117207	-
ENSMUSG00000015854	Cd5l	CD5_antigen_like	3:87357881-87371073	3425	1720	279.691	168.968	0.852254	2.64e-06	0.000117388	-
ENSMUSG00000031618	Nr3c2	nuclear_receptor_subfamily_3_group_C_member_2	8:76899442-77245012	102	243	1.215	3.48206	-1.39382	2.65e-06	0.000117698	DOWN
ENSMUSG00000057113	Npm1	nucleophosmin_1	11:33152287-33163206	13674	6943	564.98	345.099	0.836363	2.71e-06	0.000120044	-
ENSMUSG00000042489	Clspn	claspin	4:126556935-126593903	2678	1341	48.8162	29.4063	0.856405	2.72e-06	0.000120183	-
ENSMUSG00000004359	Spic	Spi_C_transcription_factor_Spi_1_PU.1_related_	10:88674772-88685015	1765	3483	58.3292	138.469	-1.1221	2.73e-06	0.000120346	DOWN
ENSMUSG00000062960	Kdr	kinase_insert_domain_protein_receptor	5:75932827-75978458	962	1918	16.5901	39.7906	-1.13693	2.77e-06	0.000122147	DOWN
ENSMUSG00000037313	Tacc3	transforming_acidic_coiled_coil_containing_protein_3	5:33658128-33678995	1809	899	46.9733	28.0821	0.867358	2.78e-06	0.000122206	-
ENSMUSG00000026070	Il18r1	interleukin_18_receptor_1	1:40465552-40500854	482	985	9.35435	22.9965	-1.17253	2.8e-06	0.000122859	DOWN
ENSMUSG00000005667	Mthfd2	methylenetetrahydrofolate_dehydrogenase_NAD+_dependent_methenyltetrahydrofolate_cyclohydrolase	6:83305691-83325908	1101	538	36.9064	21.6948	0.891694	2.92e-06	0.000127904	-
ENSMUSG00000007080	Pole	polymerase_DNA_directed_epsilon	5:110286306-110337474	2174	1087	26.3529	15.851	0.858558	2.95e-06	0.00012878	-
ENSMUSG00000086743	Hnrnpa1l2-ps	heterogeneous_nuclear_ribonucleoprotein_A1_like_2_pseudogene	13:74864305-74865356	60	14	10.3484	2.90464	1.95815	2.95e-06	0.000128869	UP
ENSMUSG00000022197	Pdzd2	PDZ_domain_containing_2	15:12359711-12739924	728	348	4.95759	2.85087	0.923406	3e-06	0.000130768	-
ENSMUSG00000023505	Cdca3	cell_division_cycle_associated_3	6:124829547-124833701	1252	616	41.9173	24.8101	0.88179	3.02e-06	0.000131304	-
ENSMUSG00000072964	Bhlhb9	basic_helix_loop_helix_domain_containing_class_B9	X:135885851-135891081	324	143	8.26976	4.3908	1.03853	3.04e-06	0.000131602	UP
ENSMUSG00000076534	Igkv12-89	immunoglobulin_kappa_chain_variable_12_89	6:68834846-68835307	134	304	35.1964	96.0559	-1.32328	3.1e-06	0.000134294	DOWN
ENSMUSG00000020154	Ptprb	protein_tyrosine_phosphatase_receptor_type_B	10:116301374-116389538	1767	3473	24.6631	58.3142	-1.11632	3.11e-06	0.000134352	DOWN
ENSMUSG00000090877	Hspa1b	heat_shock_protein_1B	17:34956436-34959238	591	1193	35.0559	85.1277	-1.1548	3.22e-06	0.00013866	DOWN
ENSMUSG00000026670	Uap1	UDP_N_acetylglucosamine_pyrophosphorylase_1	1:170141938-170174957	1484	736	35.5167	21.1902	0.870273	3.23e-06	0.000138665	-
ENSMUSG00000043243	Fam129c	family_with_sequence_similarity_129_member_C	8:71597648-71607936	513	1041	13.4383	32.8047	-1.16238	3.23e-06	0.000138665	DOWN
ENSMUSG00000045031	Cetn4	centrin_4	3:37307749-37312708	62	15	1.93947	0.564495	1.9058	3.29e-06	0.000140969	UP
ENSMUSG00000104713	Gbp6	guanylate_binding_protein_6	5:105270702-105293698	237	100	4.43894	2.25316	1.10344	3.36e-06	0.000143488	UP
ENSMUSG00000037474	Dtl	denticleless_homolog_Drosophila_	1:191537356-191575544	2065	1036	19.1507	11.558	0.853676	3.4e-06	0.00014526	-
ENSMUSG00000048327	Ckap2l	cytoskeleton_associated_protein_2_like	2:129268210-129297212	1689	843	89.5181	53.7486	0.861124	3.57e-06	0.000151635	-
ENSMUSG00000096458	Moap1	modulator_of_apoptosis_1	12:102742230-102743661	84	25	9.75971	3.49417	1.60706	3.57e-06	0.000151635	UP
ENSMUSG00000026520	Pycr2	pyrroline_5_carboxylate_reductase_family_member_2	1:180904293-180908088	837	406	24.0557	14.0371	0.902307	3.67e-06	0.000155706	-
ENSMUSG00000071540	3425401B19Rik	RIKEN_cDNA_3425401B19_gene	14:32659119-32685272	57	13	1.7085	0.468755	1.99099	3.69e-06	0.000156282	UP
ENSMUSG00000049932	H2afx	H2A_histone_family_member_X	9:44334694-44336077	7579	3876	910.483	560.147	0.825997	3.76e-06	0.000158821	-
ENSMUSG00000041577	Prelp	proline_arginine_rich_end_leucine_rich_repeat	1:133910304-133921414	157	347	5.88178	15.6385	-1.28561	3.78e-06	0.000159215	DOWN
ENSMUSG00000033847	Pla2g4c	phospholipase_A2_group_IVC_cytosolic_calcium_independent_	7:13324655-13360672	343	154	10.1438	5.47879	1.01383	3.82e-06	0.00016067	UP
ENSMUSG00000100005	B130024G19Rik	RIKEN_cDNA_B130024G19_gene	7:70365159-70411146	71	178	1.69948	5.12555	-1.46744	3.98e-06	0.000167139	DOWN
ENSMUSG00000032053	Pou2af1	POU_domain_class_2_associating_factor_1	9:51213690-51240079	9023	4630	584.642	360.893	0.821153	4.07e-06	0.00017044	-
ENSMUSG00000029309	Sparcl1	SPARC_like_1	5:104079111-104113733	1458	2846	68.5941	161.073	-1.10639	4.27e-06	0.000178573	DOWN
ENSMUSG00000032496	Ltf	lactotransferrin	9:111019271-111042767	968	1904	28.9726	68.5546	-1.11739	4.29e-06	0.000179251	DOWN
ENSMUSG00000032783	Troap	trophinin_associated_protein	15:99074973-99083407	324	145	23.7938	12.8098	1.0185	4.32e-06	0.000180028	UP
ENSMUSG00000024503	Spink1	serine_peptidase_inhibitor_Kazal_type_1	18:43728069-43737237	0	20	0	9.47959	Inf	4.54e-06	0.000188792	DOWN
ENSMUSG00000002948	Map2k7	mitogen_activated_protein_kinase_kinase_7	8:4238740-4251423	812	396	13.2501	7.77353	0.894535	4.55e-06	0.000188869	-
ENSMUSG00000095981	Ighv10-1	immunoglobulin_heavy_variable_10_1	12:114479005-114479451	364	743	168.579	413.951	-1.17086	4.62e-06	0.000191634	DOWN
ENSMUSG00000089901	Gm8113	predicted_gene_8113	14:43925390-43933411	63	161	3.8495	11.8345	-1.49509	4.65e-06	0.000192173	DOWN
ENSMUSG00000035459	Stab2	stabilin_2	10:86841198-87008025	3786	7297	61.9376	143.607	-1.08807	4.71e-06	0.000194357	DOWN
ENSMUSG00000020649	Rrm2	ribonucleotide_reductase_M2	12:24708241-24714146	4949	2542	221.252	136.711	0.819732	4.8e-06	0.000197932	-
ENSMUSG00000028693	Nasp	nuclear_autoantigenic_sperm_protein_histone_binding_	4:116601052-116627941	4217	2163	75.6916	46.7045	0.821742	4.83e-06	0.000198762	-
ENSMUSG00000031016	Wee1	WEE_1_homolog_1_S._pombe_	7:110122350-110142112	444	208	38.0323	21.4334	0.952533	5.12e-06	0.000210385	-
ENSMUSG00000094338	Hist1h2bl	histone_cluster_1_H2bl	13:21715763-21716143	3838	1972	1674.85	1035.23	0.819253	5.28e-06	0.000216478	-
ENSMUSG00000046330	Rpl37a	ribosomal_protein_L37a	1:72711260-72713809	267	553	76.014	189.394	-1.19188	5.37e-06	0.000219505	DOWN
ENSMUSG00000032564	Cpne4	copine_IV	9:104547286-105034544	51	136	1.44158	4.62453	-1.55649	5.44e-06	0.000221335	DOWN
ENSMUSG00000036022	Fam122b	family_with_sequence_similarity_122_member_B	X:53243415-53269805	64	162	1.00967	3.07447	-1.48128	5.44e-06	0.000221335	DOWN
ENSMUSG00000069910	Spdl1	spindle_apparatus_coiled_coil_protein_1	11:34809190-34833641	792	388	31.7762	18.7269	0.888	5.44e-06	0.000221335	-
ENSMUSG00000029363	Rfc5	replication_factor_C_activator_1_5	5:117378103-117389047	1173	587	23.915	14.3969	0.85733	5.52e-06	0.000223581	-
ENSMUSG00000032294	Pkm	pyruvate_kinase_muscle	9:59656368-59679375	8707	4509	557.004	346.999	0.807927	5.51e-06	0.000223581	-
ENSMUSG00000056531	Ccdc18	coiled_coil_domain_containing_18	5:108132875-108233628	828	407	19.4801	11.519	0.883158	5.53e-06	0.000223581	-
ENSMUSG00000033060	Lmo7	LIM_domain_only_7	14:101729957-101934710	294	131	2.49636	1.3381	1.02481	5.58e-06	0.000225142	UP
ENSMUSG00000078853	Igtp	interferon_gamma_induced_GTPase	11:58199556-58207591	4693	2421	152.367	94.5571	0.813466	5.61e-06	0.000226114	-
ENSMUSG00000031779	Ccl22	chemokine_C_C_motif_ligand_22	8:94745590-94751699	211	89	14.027	7.1175	1.10394	5.69e-06	0.000228752	UP
ENSMUSG00000021301	Hecw1	HECT_C2_and_WW_domain_containing_E3_ubiquitin_protein_ligase_1	13:14226438-14523226	18	67	0.316365	1.41656	-2.03756	5.77e-06	0.000231515	DOWN
ENSMUSG00000002477	Snrpd1	small_nuclear_ribonucleoprotein_D1	18:10617796-10628230	1729	879	343.451	210.048	0.83456	6.17e-06	0.000246867	-
ENSMUSG00000042423	Fbrs	fibrosin	7:127479592-127491711	432	865	6.39075	15.3937	-1.14311	6.17e-06	0.000246867	DOWN
ENSMUSG00000025403	Shmt2	serine_hydroxymethyltransferase_2_mitochondrial_	10:127517123-127522444	1991	1018	143.614	88.3346	0.826313	6.35e-06	0.000253655	-
ENSMUSG00000020682	Mmp28	matrix_metallopeptidase_28_epilysin_	11:83440768-83463071	43	119	1.19314	3.9722	-1.61001	6.39e-06	0.000254549	DOWN
ENSMUSG00000020186	Csrp2	cysteine_and_glycine_rich_protein_2	10:110920177-110939599	210	89	35.8842	18.2948	1.09709	6.46e-06	0.000256911	UP
ENSMUSG00000079355	Ackr4	atypical_chemokine_receptor_4	9:104084157-104126933	127	47	2.88501	1.28442	1.29264	6.49e-06	0.000257462	UP
ENSMUSG00000068196	Col8a1	collagen_type_VIII_alpha_1	16:57624258-57754737	133	50	4.32911	1.95784	1.26998	6.52e-06	0.00025825	UP
ENSMUSG00000071478	Hist1h2ad	histone_cluster_1_H2ad	13:23574470-23574932	790	390	283.688	168.476	0.876938	6.56e-06	0.000259366	-
ENSMUSG00000034329	Brip1	BRCA1_interacting_protein_C_terminal_helicase_1	11:86058138-86201193	1035	518	22.7381	13.69	0.857167	6.57e-06	0.000259452	-
ENSMUSG00000049916	2610318N02Rik	RIKEN_cDNA_2610318N02_gene	16:17113399-17125106	88	28	11.5662	4.42725	1.5106	6.6e-06	0.00025994	UP
ENSMUSG00000059743	Fdps	farnesyl_diphosphate_synthetase	3:89093588-89101959	595	288	17.383	10.1218	0.905381	6.65e-06	0.000261523	-
ENSMUSG00000028551	Cdkn2c	cyclin_dependent_kinase_inhibitor_2C_p18_inhibits_CDK4_	4:109660876-109667189	1443	732	84.8966	51.8076	0.837713	6.68e-06	0.000262109	-
ENSMUSG00000020357	Flt4	FMS_like_tyrosine_kinase_4	11:49609263-49652739	240	499	4.60827	11.5262	-1.19745	6.79e-06	0.000265576	DOWN
ENSMUSG00000074802	Gas2l3	growth_arrest_specific_2_like_3	10:89408823-89443967	669	327	16.3166	9.59421	0.891272	6.79e-06	0.000265576	-
ENSMUSG00000024620	Pdgfrb	platelet_derived_growth_factor_receptor_beta_polypeptide	18:61045150-61085061	1115	2155	24.1165	56.0718	-1.09208	6.84e-06	0.000266514	DOWN
ENSMUSG00000042073	Abhd14b	abhydrolase_domain_containing_14b	9:106447788-106452922	16	62	0.952101	4.4383	-2.09565	6.85e-06	0.000266514	DOWN
ENSMUSG00000059040	Eno1b	enolase_1B_retrotransposed	18:48045335-48048378	747	368	70.6878	41.8919	0.879961	6.84e-06	0.000266514	-
ENSMUSG00000030465	Psd3	pleckstrin_and_Sec7_domain_containing_3	8:67689082-68062286	504	999	3.2864	7.83635	-1.1285	6.88e-06	0.000267386	DOWN
ENSMUSG00000069300	Hist1h2bj	histone_cluster_1_H2bj	13:22043214-22043676	1869	957	671.157	413.414	0.824234	6.95e-06	0.000269452	-
ENSMUSG00000050936	Hist2h2bb	histone_cluster_2_H2bb	3:96269721-96279001	4295	2229	472.601	295.053	0.80482	6.99e-06	0.000270442	-
ENSMUSG00000044201	Cdc25c	cell_division_cycle_25C	18:34732997-34751533	376	175	32.2076	18.033	0.961933	7.08e-06	0.000273657	-
ENSMUSG00000056602	Fry	furry_homolog_Drosophila_	5:150118645-150497753	483	958	2.34927	5.60543	-1.12944	7.11e-06	0.000274372	DOWN
ENSMUSG00000024795	Kif20b	kinesin_family_member_20B	19:34922358-34975731	2931	1515	87.5997	54.47	0.810634	7.15e-06	0.000275366	-
ENSMUSG00000032334	Loxl1	lysyl_oxidase_like_1	9:58287723-58313212	160	345	7.9695	20.6722	-1.24996	7.23e-06	0.000277515	DOWN
ENSMUSG00000058290	Espl1	extra_spindle_pole_bodies_1_separase	15:102296293-102324356	1104	556	27.6854	16.7732	0.84814	7.23e-06	0.000277515	-
ENSMUSG00000040264	Gbp2b	guanylate_binding_protein_2b	3:142594847-142619179	2236	1151	131.691	81.549	0.81659	7.27e-06	0.000278402	-
ENSMUSG00000102975	Gm37347	predicted_gene_37347	1:40088511-40091581	10	48	0.54143	3.12619	-2.40439	7.29e-06	0.000278757	DOWN
ENSMUSG00000020598	Nrcam	neuronal_cell_adhesion_molecule	12:44328885-44601846	55	13	1.17871	0.335162	1.93944	7.34e-06	0.000280126	UP
ENSMUSG00000020493	Prr11	proline_rich_11	11:87089153-87108708	450	214	19.5655	11.1931	0.930876	7.37e-06	0.000280866	-
ENSMUSG00000027650	Tti1	TELO2_interacting_protein_1	2:157981803-158028433	957	479	19.7854	11.9131	0.857051	7.39e-06	0.000281136	-
ENSMUSG00000025804	Ccr1	chemokine_C_C_motif_receptor_1	9:123962126-123968692	267	547	15.6807	38.6457	-1.17614	7.43e-06	0.000282128	DOWN
ENSMUSG00000052565	Hist1h1d	histone_cluster_1_H1d	13:23555087-23555830	15114	7921	3377.55	2129.42	0.790689	7.55e-06	0.000286155	-
ENSMUSG00000076680	Ighv6-6	immunoglobulin_heavy_variable_6_6	12:114434788-114435244	474	939	220.753	526.079	-1.12768	7.57e-06	0.000286155	DOWN
ENSMUSG00000050315	Synpo2	synaptopodin_2	3:123076519-123236149	842	1634	6.12235	14.2928	-1.09796	7.59e-06	0.000286474	DOWN
ENSMUSG00000026429	Ube2t	ubiquitin_conjugating_enzyme_E2T_putative_	1:134962565-134974162	516	248	15.3391	8.86872	0.915589	7.7e-06	0.000290208	-
ENSMUSG00000006378	Gcat	glycine_C_acetyltransferase_2_amino_3_ketobutyrate_coenzyme_A_ligase_	15:79030874-79043558	124	46	4.8924	2.1833	1.2892	7.84e-06	0.000295057	UP
ENSMUSG00000041966	Dcaf17	DDB1_and_CUL4_associated_factor_17	2:71055328-71099142	351	705	4.59478	11.1021	-1.14759	8.04e-06	0.000301869	DOWN
ENSMUSG00000027931	Npr1	natriuretic_peptide_receptor_1	3:90450591-90465866	166	355	4.43581	11.4117	-1.23808	8.15e-06	0.000305459	DOWN
ENSMUSG00000021569	Trip13	thyroid_hormone_receptor_interactor_13	13:73911347-73937767	355	165	17.4522	9.75809	0.963908	8.21e-06	0.000307162	-
ENSMUSG00000030677	Kif22	kinesin_family_member_22	7:127027729-127042471	1260	641	29.9103	18.3048	0.833587	8.28e-06	0.000309307	-
ENSMUSG00000067203	H2-K2	histocompatibility_2_K_region_locus_2	17:33974831-33978790	247	507	39.1487	96.6688	-1.17892	8.3e-06	0.000309451	DOWN
ENSMUSG00000061143	Maml3	mastermind_like_3_Drosophila_	3:51685907-52105076	225	467	3.52119	8.7919	-1.19494	8.35e-06	0.000310429	DOWN
ENSMUSG00000107872	RP24-127M20.8	-	6:128780285-128826315	0	19	0	3.04745	Inf	8.35e-06	0.000310429	DOWN
ENSMUSG00000023484	Prph	peripherin	15:99055174-99058978	1	23	0.0769793	2.13079	-4.6656	8.43e-06	0.000312673	DOWN
ENSMUSG00000002265	Peg3	paternally_expressed_3	7:6703892-6730421	67	165	0.697834	2.0674	-1.44169	8.57e-06	0.000317568	DOWN
ENSMUSG00000030365	Clec2i	C_type_lectin_domain_family_2_member_i	6:128887588-128898167	270	550	8.19927	20.0924	-1.16791	8.6e-06	0.000317949	DOWN
ENSMUSG00000027674	Pex5l	peroxisomal_biogenesis_factor_5_like	3:32949408-33143247	96	221	1.15754	3.20563	-1.34438	8.88e-06	0.000327864	DOWN
ENSMUSG00000049422	Chchd10	coiled_coil_helix_coiled_coil_helix_domain_containing_10	10:75935573-75937725	767	382	135.808	81.3676	0.864213	8.9e-06	0.000327864	-
ENSMUSG00000105128	Gm42870	predicted_gene_42870	16:19231333-19234802	328	659	15.7159	37.9848	-1.14803	8.95e-06	0.000329167	DOWN
ENSMUSG00000034875	Nudt19	nudix_nucleoside_diphosphate_linked_moiety_X_type_motif_19	7:35547185-35556304	794	396	35.026	21.0147	0.862193	9.05e-06	0.000332496	-
ENSMUSG00000080935	Got2-ps1	glutamatic_oxaloacetic_transaminase_2_mitochondrial_pseudogene_1	5:138364260-138365552	528	256	67.8939	39.6	0.902952	9.22e-06	0.000337928	-
ENSMUSG00000055980	Irs1	insulin_receptor_substrate_1	1:82233101-82291416	170	361	3.09106	7.89631	-1.22791	9.26e-06	0.000338924	DOWN
ENSMUSG00000049191	Rgag4	retrotransposon_gag_domain_containing_4	X:102066544-102071304	135	52	2.37896	1.10236	1.23491	9.34e-06	0.000341146	UP
ENSMUSG00000040010	Slc7a5	solute_carrier_family_7_cationic_amino_acid_transporter_y+_system_member_5	8:121881150-121907694	1337	684	51.5882	31.7493	0.825487	9.36e-06	0.00034157	-
ENSMUSG00000095497	Igkv1-122	immunoglobulin_kappa_chain_variable_1_122	6:68016718-68017488	103	234	44.7132	122.2	-1.3253	9.38e-06	0.00034157	DOWN
ENSMUSG00000097636	Mirt1	myocardial_infarction_associated_transcript_1	19:53441212-53464796	187	393	3.43892	8.6942	-1.21293	9.45e-06	0.000343772	DOWN
ENSMUSG00000078773	Rad54b	RAD54_homolog_B_S._cerevisiae_	4:11558922-11615805	436	209	10.6667	6.151	0.919387	9.91e-06	0.00035954	-
ENSMUSG00000034780	B3galt1	UDP_Gal_betaGlcNAc_beta_1_3_galactosyltransferase_polypeptide_1	2:67565871-68122689	17	63	0.312479	1.39313	-2.03133	1e-05	0.000363185	DOWN
ENSMUSG00000105605	Ighv1-86	immunoglobulin_heavy_variable_1_86	12:116009659-116010093	13	54	6.12274	30.5964	-2.19594	1.03e-05	0.00037431	DOWN
ENSMUSG00000043008	Klhl6	kelch_like_6	16:19946499-19983037	4475	2354	171.633	108.61	0.785332	1.06e-05	0.000381192	-
ENSMUSG00000032946	Rasgrp2	RAS_guanyl_releasing_protein_2	19:6399340-6415216	1554	2944	13.8813	31.6356	-1.06323	1.08e-05	0.000388218	DOWN
ENSMUSG00000050730	Arhgap42	Rho_GTPase_activating_protein_42	9:8994329-9239101	131	285	2.85833	7.48073	-1.26284	1.09e-05	0.000392922	DOWN
ENSMUSG00000033952	Aspm	asp_abnormal_spindle_like_microcephaly_associated_Drosophila_	1:139454772-139494091	3916	2060	46.3968	29.361	0.785295	1.1e-05	0.000395701	-
ENSMUSG00000037852	Cpe	carboxypeptidase_E	8:64592558-64693040	29	88	2.31037	8.43362	-1.74286	1.1e-05	0.000395701	DOWN
ENSMUSG00000021485	Mxd3	Max_dimerization_protein_3	13:55325168-55329758	485	236	24.8958	14.5733	0.897751	1.12e-05	0.000399484	-
ENSMUSG00000029402	Snrnp35	small_nuclear_ribonucleoprotein_35_U11_U12_	5:124483134-124491124	134	52	8.11632	3.78898	1.22419	1.12e-05	0.000399484	UP
ENSMUSG00000036992	Nxt1	NTF2_related_export_protein_1	2:148672601-148676027	485	236	60.8127	35.5979	0.897751	1.12e-05	0.000399484	-
ENSMUSG00000020766	Galk1	galactokinase_1	11:116008457-116012719	385	183	45.5272	26.0328	0.931568	1.13e-05	0.000402461	-
ENSMUSG00000025911	Adhfe1	alcohol_dehydrogenase_iron_containing_1	1:9547948-9580673	128	49	4.17205	1.92127	1.24386	1.14e-05	0.000404064	UP
ENSMUSG00000040997	Abhd4	abhydrolase_domain_containing_4	14:54254188-54270637	541	265	14.0194	8.26104	0.8882	1.15e-05	0.000406934	-
ENSMUSG00000039760	Il22ra2	interleukin_22_receptor_alpha_2	10:19621998-19634681	8	42	0.53246	3.36291	-2.53379	1.15e-05	0.000407011	DOWN
ENSMUSG00000055184	Fam72a	family_with_sequence_similarity_72_member_A	1:131527903-131539872	100	35	7.58846	3.19505	1.37314	1.16e-05	0.000410719	UP
ENSMUSG00000024268	Celf4	CUGBP_Elav_like_family_member_4	18:25477632-25753983	41	112	1.67121	5.49185	-1.59123	1.17e-05	0.00041288	DOWN
ENSMUSG00000024742	Fen1	flap_structure_specific_endonuclease_1	19:10199132-10204169	871	441	20.6702	12.5899	0.840454	1.19e-05	0.000419488	-
ENSMUSG00000030512	Snrpa1	small_nuclear_ribonucleoprotein_polypeptide_A_	7:66059003-66074587	1161	596	39.5475	24.4226	0.820541	1.19e-05	0.000419488	-
ENSMUSG00000036768	Kif15	kinesin_family_member_15	9:122951081-123018725	3304	1739	114.088	72.2366	0.784515	1.19e-05	0.000419488	-
ENSMUSG00000040652	Oaz2	ornithine_decarboxylase_antizyme_2	9:65668001-65690300	420	202	11.5061	6.65716	0.914589	1.19e-05	0.000419488	-
ENSMUSG00000021048	Mthfd1	methylenetetrahydrofolate_dehydrogenase_NADP+_dependent_methenyltetrahydrofolate_cyclohydrolase_formyltetrahydrofolate_synthase	12:76255232-76319820	3042	1601	152.158	96.335	0.784606	1.23e-05	0.000432179	-
ENSMUSG00000105606	Igkv2-109	immunoglobulin_kappa_variable_2_109	6:68302427-68303158	890	452	395.653	241.725	0.836038	1.26e-05	0.000440321	-
ENSMUSG00000021250	Fos	FBJ_osteosarcoma_oncogene	12:85473890-85477273	107	239	4.69151	12.6062	-1.30084	1.26e-05	0.000441141	DOWN
ENSMUSG00000025780	Itih5	inter_alpha_globulin_inhibitor_H5	2:10153571-10256529	178	372	3.74617	9.41826	-1.20487	1.27e-05	0.000443192	DOWN
ENSMUSG00000022956	Atp5o	ATP_synthase_H+_transporting_mitochondrial_F1_complex_O_subunit	16:91684398-91931687	2552	1341	136.169	86.0767	0.786877	1.27e-05	0.000444165	-
ENSMUSG00000040681	Hmgn1	high_mobility_group_nucleosomal_binding_domain_1	16:96120618-96127729	3437	1814	155.877	98.9689	0.780534	1.28e-05	0.000444507	-
ENSMUSG00000097908	4933404O12Rik	RIKEN_cDNA_4933404O12_gene	5:136919146-136937112	291	134	5.68806	3.15088	0.977352	1.28e-05	0.000444507	-
ENSMUSG00000004609	Cd33	CD33_antigen	7:43524216-43544428	296	591	4.55853	10.9491	-1.139	1.29e-05	0.000448524	DOWN
ENSMUSG00000004562	Arhgef40	Rho_guanine_nucleotide_exchange_factor_GEF_40	14:51984719-52006251	208	428	1.55996	3.86147	-1.18247	1.3e-05	0.0004498	DOWN
ENSMUSG00000047534	Mis18bp1	MIS18_binding_protein_1	12:65132734-65172604	2352	1235	40.6033	25.6478	0.787936	1.3e-05	0.0004498	-
ENSMUSG00000029752	Asns	asparagine_synthetase	6:7675169-7693254	1373	711	60.8582	37.912	0.807968	1.3e-05	0.000449865	-
ENSMUSG00000068735	Trp53i11	transformation_related_protein_53_inducible_protein_11	2:93187548-93201759	845	1611	13.5427	31.0601	-1.07237	1.31e-05	0.000450939	DOWN
ENSMUSG00000020974	Pole2	polymerase_DNA_directed_epsilon_2_p59_subunit_	12:69201779-69228190	544	268	53.3611	31.6243	0.879926	1.32e-05	0.000452888	-
ENSMUSG00000069744	Psmb3	proteasome_prosome_macropain_subunit_beta_type_3	11:97703399-97713500	1693	882	109.954	68.9101	0.799289	1.32e-05	0.000452888	-
ENSMUSG00000092203	1110038B12Rik	RIKEN_cDNA_1110038B12_gene	17:34950238-34952471	512	251	20.8032	12.2685	0.887016	1.33e-05	0.000457123	-
ENSMUSG00000039231	Suv39h1	suppressor_of_variegation_3_9_homolog_1_Drosophila_	X:8061171-8074760	1673	872	28.6053	17.936	0.798596	1.35e-05	0.000462571	-
ENSMUSG00000046591	Ticrr	TOPBP1_interacting_checkpoint_and_replication_regulator	7:79660196-79698148	858	436	8.73248	5.33821	0.835206	1.35e-05	0.000462571	-
ENSMUSG00000056054	S100a8	S100_calcium_binding_protein_A8_calgranulin_A_	3:90668978-90670035	1487	2797	251.253	568.527	-1.05292	1.37e-05	0.0004684	DOWN
ENSMUSG00000034206	Polq	polymerase_DNA_directed_theta	16:37011786-37095417	2323	1222	27.9229	17.6701	0.785304	1.39e-05	0.000471363	-
ENSMUSG00000078521	Aunip	aurora_kinase_A_and_ninein_interacting_protein	4:134510999-134523927	123	47	16.0395	7.37305	1.24647	1.39e-05	0.000471363	UP
ENSMUSG00000020869	Lrrc59	leucine_rich_repeat_containing_59	11:94629767-94645216	2516	1326	120.414	76.3427	0.78261	1.41e-05	0.000477293	-
ENSMUSG00000103290	Ighv1-23	immunoglobulin_heavy_variable_V1_23	12:114764450-114764883	117	44	55.4207	25.0731	1.26946	1.41e-05	0.00047879	UP
ENSMUSG00000025889	Snca	synuclein_alpha	6:60731575-60829855	4847	2576	220.547	141.004	0.770518	1.42e-05	0.000480444	-
ENSMUSG00000084939	Gm830	predicted_gene_830	4:95464724-95487394	133	286	6.31442	16.3344	-1.24602	1.42e-05	0.000480464	DOWN
ENSMUSG00000031596	Slc7a2	solute_carrier_family_7_cationic_amino_acid_transporter_y+_system_member_2	8:40862396-40922308	42	113	0.376243	1.21773	-1.56929	1.43e-05	0.000480738	DOWN
ENSMUSG00000032452	Clstn2	calsyntenin_2	9:97444395-98033181	42	113	1.16871	3.78261	-1.56929	1.43e-05	0.000480738	DOWN
ENSMUSG00000039814	Xkr5	X_Kell_blood_group_precursor_related_family_member_5	8:18932729-18950975	91	31	1.79905	0.737273	1.41214	1.43e-05	0.000480806	UP
ENSMUSG00000095217	Hist1h2bn	histone_cluster_1_H2bn	13:21754123-21754503	6822	3636	2977.03	1908.77	0.766401	1.43e-05	0.000480806	-
ENSMUSG00000104612	Gm42449	predicted_gene_42449	3:131136785-131139042	41	111	3.01899	9.83231	-1.57829	1.43e-05	0.000480806	DOWN
ENSMUSG00000048852	Gm12185	predicted_gene_12185	11:48904656-48992226	348	165	6.00077	3.42272	0.935175	1.44e-05	0.000480966	-
ENSMUSG00000026390	Marco	macrophage_receptor_with_collagenous_structure	1:120474538-120505024	764	1455	63.1024	144.568	-1.07082	1.45e-05	0.000485996	DOWN
ENSMUSG00000056895	Hist3h2ba	histone_cluster_3_H2ba	11:58948920-58949533	1281	665	346.878	216.624	0.804404	1.48e-05	0.000492581	-
ENSMUSG00000040675	Mthfd1l	methylenetetrahydrofolate_dehydrogenase_NADP+_dependent_1_like	10:3973118-4167081	1969	1035	58.0447	36.7041	0.786392	1.49e-05	0.000497827	-
ENSMUSG00000035960	Apex1	apurinic_apyrimidinic_endonuclease_1	14:50924968-50927139	521	257	34.7186	20.6023	0.878076	1.51e-05	0.000501703	-
ENSMUSG00000071415	Rpl23	ribosomal_protein_L23	11:97777527-97782437	1777	3324	100.767	226.752	-1.04492	1.51e-05	0.000502536	DOWN
ENSMUSG00000030554	Synm	synemin_intermediate_filament_protein	7:67730161-67759742	211	431	2.55958	6.28957	-1.17189	1.54e-05	0.000512313	DOWN
ENSMUSG00000025758	Plk4	polo_like_kinase_4	3:40800019-40816883	1356	706	19.0642	11.9405	0.800174	1.55e-05	0.000512774	-
ENSMUSG00000006678	Pola1	polymerase_DNA_directed_alpha_1	X:93304767-93632155	5220	2786	86.7893	55.7231	0.764413	1.59e-05	0.000524658	-
ENSMUSG00000022193	Psmb5	proteasome_prosome_macropain_subunit_beta_type_5	14:54614120-54617995	313	147	59.7477	33.7561	0.948905	1.6e-05	0.000527425	-
ENSMUSG00000078941	Ak6	adenylate_kinase_6	13:100650979-100666359	1786	939	65.8709	41.6616	0.786094	1.6e-05	0.000528825	-
ENSMUSG00000043284	Tmem11	transmembrane_protein_11	11:60864452-60879272	354	169	23.4678	13.4776	0.92529	1.61e-05	0.000531696	-
ENSMUSG00000028763	Hspg2	perlecan_heparan_sulfate_proteoglycan_2_	4:137468769-137570630	789	1496	7.84626	17.8968	-1.06445	1.62e-05	0.000533368	DOWN
ENSMUSG00000020415	Pttg1	pituitary_tumor_transforming_gene_1	11:43420250-43426251	912	468	31.9831	19.7438	0.821081	1.63e-05	0.000534122	-
ENSMUSG00000078894	2210418O10Rik	RIKEN_cDNA_2210418O10_gene	2:176226569-176240328	197	86	4.87988	2.5627	1.05435	1.63e-05	0.000534122	UP
ENSMUSG00000026274	Pask	PAS_domain_containing_serine_threonine_kinase	1:93308770-93343482	720	365	9.9625	6.07557	0.838658	1.63e-05	0.00053426	-
ENSMUSG00000037944	Ccr7	chemokine_C_C_motif_receptor_7	11:99144196-99155077	645	1231	54.2163	124.476	-1.0739	1.67e-05	0.000546415	DOWN
ENSMUSG00000020265	Sumo3	small_ubiquitin_like_modifier_3	10:77606097-77641543	1463	765	30.9509	19.4692	0.793956	1.69e-05	0.000550167	-
ENSMUSG00000026779	Mastl	microtubule_associated_serine_threonine_kinase_like	2:23115606-23156024	721	366	19.4319	11.8664	0.836715	1.69e-05	0.000550167	-
ENSMUSG00000092232	Gm20521	predicted_gene_20521	14:54883441-54898137	242	110	32.3178	17.6716	0.996069	1.69e-05	0.000550167	-
ENSMUSG00000053080	2700081O15Rik	RIKEN_cDNA_2700081O15_gene	19:7417625-7425904	342	163	4.30121	2.46609	0.927686	1.72e-05	0.000558979	-
ENSMUSG00000048402	Gli2	GLI_Kruppel_family_member_GLI2	1:118834132-119053619	3	28	0.0680644	0.764153	-3.36372	1.73e-05	0.000562507	DOWN
ENSMUSG00000001930	Vwf	Von_Willebrand_factor_homolog	6:125546774-125686679	660	1257	5.53399	12.6791	-1.07089	1.74e-05	0.000564519	DOWN
ENSMUSG00000075031	Hist1h2bb	histone_cluster_1_H2bb	13:23746790-23747241	11563	6219	4253.32	2751.92	0.75332	1.75e-05	0.00056749	-
ENSMUSG00000024420	Zfp521	zinc_finger_protein_521	18:13687013-13972733	253	505	6.83755	16.4183	-1.13858	1.77e-05	0.000570405	DOWN
ENSMUSG00000027715	Ccna2	cyclin_A2	3:36564865-36572150	8068	4334	213.771	138.143	0.75507	1.77e-05	0.000571426	-
ENSMUSG00000084092	Gm5843	predicted_gene_5843	3:14722416-14729626	16	59	5.58859	24.7912	-2.0241	1.77e-05	0.000571426	DOWN
ENSMUSG00000006386	Tek	endothelial_specific_receptor_tyrosine_kinase	4:94739289-94874976	353	690	7.76541	18.2598	-1.10837	1.78e-05	0.000571708	DOWN
ENSMUSG00000052736	Klrc2	killer_cell_lectin_like_receptor_subfamily_C_member_2	6:129647496-129660689	90	31	2.02731	0.840058	1.39618	1.81e-05	0.000581058	UP
ENSMUSG00000087368	BC065397	cDNA_sequence_BC065397	X:136741824-136803364	56	139	1.84666	5.51398	-1.45301	1.81e-05	0.000581058	DOWN
ENSMUSG00000002055	Spag5	sperm_associated_antigen_5	11:78301529-78322457	2413	1282	48.7535	31.1598	0.77099	1.83e-05	0.000585372	-
ENSMUSG00000028327	Stra6l	STRA6_like	4:45848664-45887008	112	245	1.60006	4.21058	-1.27073	1.83e-05	0.000585372	DOWN
ENSMUSG00000067367	Lyar	Ly1_antibody_reactive_clone	5:38220470-38234306	560	280	18.1037	10.8892	0.858561	1.83e-05	0.000585372	-
ENSMUSG00000022150	Dab2	disabled_2_mitogen_responsive_phosphoprotein	15:6299788-6440712	95	213	1.22852	3.31356	-1.30629	1.85e-05	0.000587709	DOWN
ENSMUSG00000039349	C130074G19Rik	RIKEN_cDNA_C130074G19_gene	1:184871926-184883218	77	179	4.21821	11.7964	-1.35847	1.84e-05	0.000587709	DOWN
ENSMUSG00000032397	Tipin	timeless_interacting_protein	9:64281607-64304792	1497	786	205.529	129.817	0.788031	1.86e-05	0.000591547	-
ENSMUSG00000040249	Lrp1	low_density_lipoprotein_receptor_related_protein_1	10:127538161-127621148	5298	9759	42.1163	93.3257	-1.02273	1.88e-05	0.000596725	DOWN
ENSMUSG00000015243	Abca1	ATP_binding_cassette_sub_family_A_ABC1_member_1	4:53030787-53159895	3197	5904	50.3212	111.793	-1.02642	1.89e-05	0.000599775	DOWN
ENSMUSG00000053768	Chchd3	coiled_coil_helix_coiled_coil_helix_domain_containing_3	6:32790976-33060260	1650	870	44.8332	28.4376	0.781938	1.92e-05	0.000608705	-
ENSMUSG00000001525	Tubb5	tubulin_beta_5_class_I	17:35833921-35838306	23566	12738	785.202	510.569	0.746126	1.93e-05	0.000609881	-
ENSMUSG00000045455	Gm9797	predicted_pseudogene_9797	10:11609257-11610438	498	247	70.0498	41.796	0.870188	1.93e-05	0.000609881	-
ENSMUSG00000034023	Fancd2	Fanconi_anemia_complementation_group_D2	6:113531682-113597017	1030	535	17.8016	11.1233	0.803591	1.94e-05	0.000611111	-
ENSMUSG00000039187	Fanci	Fanconi_anemia_complementation_group_I	7:79391929-79450264	971	503	23.3364	14.5426	0.807469	1.94e-05	0.000611338	-
ENSMUSG00000046532	Ar	androgen_receptor	X:98149721-98323215	50	127	0.913935	2.7926	-1.48628	1.95e-05	0.00061276	DOWN
ENSMUSG00000025776	Crispld1	cysteine_rich_secretory_protein_LCCL_domain_containing_1	1:17727045-17766344	335	654	8.63939	20.2896	-1.10657	2e-05	0.000628106	DOWN
ENSMUSG00000097462	9530026P05Rik	RIKEN_cDNA_9530026P05_gene	6:92940329-93272979	19	65	0.38487	1.58389	-1.91586	2.01e-05	0.000628121	DOWN
ENSMUSG00000038146	Notch3	notch_3	17:32120820-32166880	296	582	6.11809	14.4712	-1.11686	2.01e-05	0.000629433	DOWN
ENSMUSG00000082431	Tdpx-ps1	thioredoxin_peroxidase_pseudogene_1	1:99790429-99791025	975	506	271.535	169.524	0.804822	2.04e-05	0.000635603	-
ENSMUSG00000076535	Igkv1-88	immunoglobulin_kappa_chain_variable_1_88	6:68862265-68863031	414	798	190.146	440.908	-1.0882	2.04e-05	0.00063638	DOWN
ENSMUSG00000003868	Ruvbl2	RuvB_like_protein_2	7:45421852-45438096	1199	628	71.4515	45.0205	0.791553	2.05e-05	0.000638795	-
ENSMUSG00000034773	BC030867	cDNA_sequence_BC030867	11:102248882-102265187	144	59	5.97052	2.9428	1.14584	2.06e-05	0.000639756	UP
ENSMUSG00000050272	Dscam	Down_syndrome_cell_adhesion_molecule	16:96592079-97170752	45	117	0.997855	3.12101	-1.51994	2.07e-05	0.000641555	DOWN
ENSMUSG00000038037	Socs1	suppressor_of_cytokine_signaling_1	16:10783808-10785536	163	69	22.2138	11.3121	1.09875	2.08e-05	0.000643206	UP
ENSMUSG00000014329	Bicc1	bicaudal_C_homolog_1_Drosophila_	10:70922832-71159700	124	266	2.48183	6.4046	-1.24253	2.12e-05	0.000656496	DOWN
ENSMUSG00000028967	Errfi1	ERBB_receptor_feedback_inhibitor_1	4:150853919-150868892	645	1221	17.426	39.6837	-1.06213	2.13e-05	0.000658798	DOWN
ENSMUSG00000011752	Pgam1	phosphoglycerate_mutase_1	19:41911871-41918664	2548	1362	231.37	148.779	0.762197	2.14e-05	0.000660164	-
ENSMUSG00000039662	Icmt	isoprenylcysteine_carboxyl_methyltransferase	4:152297227-152307121	1267	666	21.0025	13.2809	0.78638	2.14e-05	0.000660246	-
ENSMUSG00000036437	Npy1r	neuropeptide_Y_receptor_Y1	8:66697422-66706798	56	138	3.09639	9.17912	-1.4426	2.15e-05	0.000661182	DOWN
ENSMUSG00000037605	Adgrl3	adhesion_G_protein_coupled_receptor_L3	5:81020138-81825133	256	507	1.23857	2.95084	-1.12728	2.15e-05	0.000661596	DOWN
ENSMUSG00000055775	Myh8	myosin_heavy_polypeptide_8_skeletal_muscle_perinatal	11:67277124-67308634	38	7	0.497209	0.110191	2.29901	2.16e-05	0.000663823	UP
ENSMUSG00000022748	Cmss1	cms_small_ribosomal_subunit_1	16:57302199-57606825	157	66	28.0681	14.1944	1.10878	2.17e-05	0.000664825	UP
ENSMUSG00000035310	Lin54	lin_54_homolog_C._elegans_	5:100441918-100500639	1383	729	13.2303	8.38941	0.78237	2.17e-05	0.000664825	-
ENSMUSG00000027490	E2f1	E2F_transcription_factor_1	2:154559407-154569892	315	150	11.1717	6.39965	0.928953	2.18e-05	0.000664986	-
ENSMUSG00000102727	Gm37938	predicted_gene_37938	9:103430780-103432987	73	23	5.49693	2.0835	1.52478	2.2e-05	0.000670081	UP
ENSMUSG00000032327	Stra6	stimulated_by_retinoic_acid_gene_6	9:58063788-58153996	75	24	1.42104	0.547039	1.5024	2.23e-05	0.000676927	UP
ENSMUSG00000034333	Zbed4	zinc_finger_BED_type_containing_4	15:88751660-88784516	906	470	25.9401	16.1882	0.805409	2.23e-05	0.000676927	-
ENSMUSG00000063021	Hist1h2ak	histone_cluster_1_H2ak	13:21753435-21753827	6095	3293	2578.56	1675.92	0.746782	2.23e-05	0.000676927	-
ENSMUSG00000096807	Hist1h2bm	histone_cluster_1_H2bm	13:21722098-21722478	7684	4159	3353.19	2183.32	0.744179	2.25e-05	0.000683546	-
ENSMUSG00000078249	Hmga1-rs1	high_mobility_group_AT_hook_I_related_sequence_1	11:120762794-120764419	684	350	65.134	40.0938	0.825203	2.3e-05	0.000698143	-
ENSMUSG00000106847	Peg13	paternally_expressed_13	15:72805600-72810324	480	915	16.8902	38.7323	-1.07218	2.35e-05	0.000710922	DOWN
ENSMUSG00000099583	Hist1h3d	histone_cluster_1_H3d	13:23575763-23576322	2122	1135	630.018	405.38	0.76129	2.4e-05	0.00072441	-
ENSMUSG00000005447	Pafah1b3	platelet_activating_factor_acetylhydrolase_isoform_1b_subunit_3	7:25295049-25297986	426	211	19.7238	11.7522	0.872172	2.44e-05	0.000734748	-
ENSMUSG00000057388	Mrpl18	mitochondrial_ribosomal_protein_L18	17:12911349-12916345	1668	887	124.306	79.5204	0.76967	2.44e-05	0.000735749	-
ENSMUSG00000031669	Gins3	GINS_complex_subunit_3_Psf3_homolog_	8:95633559-95645059	534	269	36.8095	22.3064	0.847792	2.47e-05	0.000743916	-
ENSMUSG00000030978	Rrm1	ribonucleotide_reductase_M1	7:102441695-102469771	8772	4766	364.889	238.492	0.738685	2.48e-05	0.000744789	-
ENSMUSG00000012443	Kif11	kinesin_family_member_11	19:37376403-37421859	7798	4235	269.043	175.772	0.739301	2.49e-05	0.000746241	-
ENSMUSG00000041697	Cox6a1	cytochrome_c_oxidase_subunit_VIa_polypeptide_1	5:115345642-115348981	1687	898	235.504	150.806	0.76823	2.49e-05	0.000746241	-
ENSMUSG00000020547	Bzw2	basic_leucine_zipper_and_W2_domains_2	12:36091846-36156825	2063	1105	184.409	118.824	0.759257	2.54e-05	0.000759965	-
ENSMUSG00000033318	Gstt2	glutathione_S_transferase_theta_2	10:75831845-75834881	313	150	37.9856	21.899	0.91976	2.58e-05	0.000771331	-
ENSMUSG00000032586	Traip	TRAF_interacting_protein	9:107950136-107972270	458	229	8.43844	5.07564	0.858557	2.6e-05	0.000774971	-
ENSMUSG00000002870	Mcm2	minichromosome_maintenance_deficient_2_mitotin_S._cerevisiae_	6:88883474-88898780	4337	2349	80.5679	52.4945	0.743209	2.6e-05	0.00077555	-
ENSMUSG00000004099	Dnmt1	DNA_methyltransferase_cytosine_5_1	9:20907206-20959888	10107	5504	263.389	172.549	0.735361	2.61e-05	0.000776378	-
ENSMUSG00000076522	Igkv16-104	immunoglobulin_kappa_variable_16_104	6:68425575-68426072	556	1050	244.556	555.586	-1.05868	2.63e-05	0.000782825	DOWN
ENSMUSG00000023940	Sgol1	shugoshin_like_1_S._pombe_	17:53674786-53689333	1357	720	53.0369	33.8524	0.772911	2.67e-05	0.000792096	-
ENSMUSG00000027018	Hat1	histone_aminotransferase_1	2:71388958-71441622	2233	1200	103.215	66.726	0.754507	2.68e-05	0.000793654	-
ENSMUSG00000028343	Erp44	endoplasmic_reticulum_protein_44	4:48193323-48279558	2525	1360	109.043	70.6533	0.751235	2.69e-05	0.000796767	-
ENSMUSG00000103144	Pcdhga1	protocadherin_gamma_subfamily_A_1	18:37661793-37841873	39	104	0.816756	2.62012	-1.55649	2.7e-05	0.00079855	DOWN
ENSMUSG00000037601	Nme1	NME_NM23_nucleoside_diphosphate_kinase_1	11:93956979-93968521	1167	617	52.7396	33.5435	0.778022	2.76e-05	0.000814661	-
ENSMUSG00000032484	Ngp	neutrophilic_granule_protein	9:110419747-110423012	1265	2331	172.114	381.527	-1.02325	2.78e-05	0.000817183	DOWN
ENSMUSG00000034192	Lsm3	LSM3_homolog_U6_small_nuclear_RNA_associated_S._cerevisiae_	6:91515928-91522625	1003	527	40.6836	25.715	0.787005	2.77e-05	0.000817183	-
ENSMUSG00000064326	Siva1	SIVA1_apoptosis_inducing_factor	12:112644828-112649152	347	169	73.7765	43.2247	0.896475	2.78e-05	0.000818336	-
ENSMUSG00000042215	Bag2	BCL2_associated_athanogene_2	1:33745484-33757795	420	209	17.5718	10.5189	0.865449	2.83e-05	0.000832067	-
ENSMUSG00000005980	Dnase1	deoxyribonuclease_I	16:4036942-4040024	17	0	0.375497	0	Inf	2.86e-05	0.000836568	UP
ENSMUSG00000024039	Cbs	cystathionine_beta_synthase	17:31612623-31637199	0	17	0	0.61752	Inf	2.86e-05	0.000836568	DOWN
ENSMUSG00000028684	Urod	uroporphyrinogen_decarboxylase	4:116989965-116994413	2883	1559	95.4663	62.1026	0.745508	2.86e-05	0.000836568	-
ENSMUSG00000042826	Fgf11	fibroblast_growth_factor_11	11:69796068-69801857	90	32	2.79276	1.19454	1.3504	2.88e-05	0.000841959	UP
ENSMUSG00000025154	Arhgap19	Rho_GTPase_activating_protein_19	19:41766588-41802084	1939	1042	33.0718	21.3799	0.754516	2.9e-05	0.000845614	-
ENSMUSG00000044288	Cnr1	cannabinoid_receptor_1_brain_	4:33924593-33948831	29	84	0.391217	1.36317	-1.67576	2.93e-05	0.000851914	DOWN
ENSMUSG00000023015	Racgap1	Rac_GTPase_activating_protein_1	15:99620496-99651656	2421	1307	34.3362	22.2993	0.747903	2.94e-05	0.000855043	-
ENSMUSG00000020973	Dnaaf2	dynein_axonemal_assembly_factor_2	12:69189087-69198429	669	345	32.8112	20.3551	0.813972	2.95e-05	0.000857151	-
ENSMUSG00000008892	Vdac3	voltage_dependent_anion_channel_3	8:22577075-22593813	1414	754	159.603	102.382	0.765703	2.96e-05	0.000857862	-
ENSMUSG00000052305	Hbb-bs	hemoglobin_beta_adult_s_chain	7:103826534-103828096	235099	129084	22542.3	14889.4	0.723517	2.98e-05	0.000862383	-
ENSMUSG00000087177	E130307A14Rik	RIKEN_cDNA_E130307A14_gene	10:39621412-39732007	133	278	1.98948	5.00252	-1.20509	3.01e-05	0.000870418	DOWN
ENSMUSG00000106636	Gm43813	predicted_gene_43813	5:123406487-123411864	209	417	4.52932	10.8713	-1.13799	3.03e-05	0.000873935	DOWN
ENSMUSG00000035566	Pcdh17	protocadherin_17	14:84443563-84537060	144	298	2.5178	6.2681	-1.19069	3.06e-05	0.000883066	DOWN
ENSMUSG00000003573	Homer3	homer_homolog_3_Drosophila_	8:70282827-70294361	106	229	2.91161	7.56692	-1.25272	3.1e-05	0.000893414	DOWN
ENSMUSG00000051768	Xrcc1	X_ray_repair_complementing_defective_repair_in_Chinese_hamster_cells_1	7:24546289-24573440	1242	661	21.4879	13.7573	0.768502	3.11e-05	0.000894988	-
ENSMUSG00000046618	Olfml2a	olfactomedin_like_2A	2:38931978-38963753	112	240	3.33777	8.60417	-1.24098	3.12e-05	0.000897022	DOWN
ENSMUSG00000061615	Hist1h2ab	histone_cluster_1_H2ab	13:23751126-23751598	5007	2732	1760	1155.24	0.732547	3.13e-05	0.000897272	-
ENSMUSG00000097736	9530059O14Rik	RIKEN_cDNA_9530059O14_gene	9:122572497-122679596	78	177	1.47536	4.02751	-1.32365	3.15e-05	0.000901714	DOWN
ENSMUSG00000027985	Lef1	lymphoid_enhancer_binding_factor_1	3:131110471-131224356	566	1061	10.1779	22.9517	-1.04799	3.21e-05	0.000918106	DOWN
ENSMUSG00000070425	Xntrpc	Xndc1_transient_receptor_potential_cation_channel_subfamily_C_member_2_readthrough	7:102065713-102096864	128	52	2.61445	1.27773	1.15809	3.24e-05	0.000926097	UP
ENSMUSG00000025395	Prim1	DNA_primase_p49_subunit	10:128015168-128030037	1833	988	52.3823	33.9655	0.750181	3.28e-05	0.000934947	-
ENSMUSG00000040557	Wbscr27	Williams_Beuren_syndrome_chromosome_region_27_human_	5:134932368-134942637	115	245	2.84867	7.30077	-1.23259	3.3e-05	0.000939806	DOWN
ENSMUSG00000054252	Fgfr3	fibroblast_growth_factor_receptor_3	5:33721674-33737068	133	277	1.6031	4.01646	-1.19989	3.3e-05	0.000940405	DOWN
ENSMUSG00000034311	Kif4	kinesin_family_member_4	X:100625737-100727214	2865	1557	83.2478	54.4245	0.738324	3.31e-05	0.000942369	-
ENSMUSG00000019992	Mtfr2	mitochondrial_fission_regulator_2	10:20347819-20361669	171	75	12.3237	6.50229	1.04759	3.33e-05	0.000944772	UP
ENSMUSG00000029449	Rhof	ras_homolog_gene_family_member_f	5:123103044-123132692	1002	530	25.2303	16.0542	0.777375	3.34e-05	0.000944772	-
ENSMUSG00000039620	6430573F11Rik	RIKEN_cDNA_6430573F11_gene	8:36457548-36514320	16	57	0.313035	1.34155	-1.97434	3.34e-05	0.000944772	DOWN
ENSMUSG00000079941	Gm11273	predicted_gene_11273	13:21501029-21501418	1002	530	427.168	271.81	0.777375	3.34e-05	0.000944772	-
ENSMUSG00000052131	Akr1b7	aldo_keto_reductase_family_1_member_B7	6:34412334-34423142	38	101	4.93211	15.7698	-1.55172	3.37e-05	0.000951845	DOWN
ENSMUSG00000107928	RP23-4F16.12	-	6:87788861-87835795	38	101	1.07982	3.4526	-1.55172	3.37e-05	0.000951845	DOWN
ENSMUSG00000053113	Socs3	suppressor_of_cytokine_signaling_3	11:117966079-117970047	640	331	32.3626	20.1349	0.809799	3.45e-05	0.000970813	-
ENSMUSG00000015749	Anp32e	acidic_leucine_rich_nuclear_phosphoprotein_32_family_member_E	3:95929246-95947390	2639	1435	45.4494	29.7302	0.7375	3.49e-05	0.000981929	-
ENSMUSG00000029634	Rnf6	ring_finger_protein_C3H2C3_type_6	5:146209192-146221555	1255	671	19.3365	12.437	0.76186	3.5e-05	0.00098431	-
ENSMUSG00000036181	Hist1h1c	histone_cluster_1_H1c	13:23738808-23740367	16432	9054	1751.3	1160.83	0.718439	3.55e-05	0.000995176	-
ENSMUSG00000030346	Rad51ap1	RAD51_associated_protein_1	6:126923050-126939587	740	387	16.1952	10.1888	0.79375	3.63e-05	0.00101682	-
ENSMUSG00000027306	Nusap1	nucleolar_and_spindle_associated_protein_1	2:119618298-119651244	6147	3376	168.068	111.041	0.723126	3.63e-05	0.00101701	-
ENSMUSG00000088025	Rprl3	ribonuclease_P_RNA_like_3	8:3803069-3803358	7063	12717	4049.37	8770.83	-0.989847	3.65e-05	0.00101887	-
ENSMUSG00000095335	Igkv3-5	immunoglobulin_kappa_chain_variable_3_5	6:70663275-70663895	378	188	164.522	98.4352	0.866205	3.65e-05	0.00102022	-
ENSMUSG00000044156	Hepacam2	HEPACAM_family_member_2	6:3457096-3498298	109	233	2.37767	6.1142	-1.23745	3.66e-05	0.0010204	DOWN
ENSMUSG00000028792	Ak2	adenylate_kinase_2	4:128991958-129011529	2524	1374	166.066	108.752	0.735889	3.68e-05	0.00102289	-
ENSMUSG00000056394	Lig1	ligase_I_DNA_ATP_dependent	7:13277283-13311433	2260	1228	58.6018	38.3053	0.73857	3.68e-05	0.00102289	-
ENSMUSG00000022881	Rfc4	replication_factor_C_activator_1_4	16:23113943-23127737	678	353	46.6004	29.1872	0.800178	3.72e-05	0.00103227	-
ENSMUSG00000075502	Kbtbd6	kelch_repeat_and_BTB_POZ_domain_containing_6	14:79451835-79454816	231	108	12.8795	7.24392	0.955409	3.73e-05	0.00103366	-
ENSMUSG00000029777	Gars	glycyl_tRNA_synthetase	6:55038007-55079500	2436	1326	110.781	72.5423	0.735992	3.73e-05	0.00103369	-
ENSMUSG00000028587	Orc1	origin_recognition_complex_subunit_1	4:108579423-108614833	692	361	26.1071	16.3839	0.797335	3.78e-05	0.00104693	-
ENSMUSG00000029710	Ephb4	Eph_receptor_B4	5:137350109-137378669	280	540	5.05579	11.7296	-1.08897	3.82e-05	0.00105451	DOWN
ENSMUSG00000024845	Tmem134	transmembrane_protein_134	19:4125934-4132307	1145	612	17.3475	11.1543	0.762302	3.82e-05	0.00105471	-
ENSMUSG00000041741	Pde3a	phosphodiesterase_3A_cGMP_inhibited	6:141249269-141507448	668	1238	8.20568	18.2943	-1.03153	3.84e-05	0.00105907	DOWN
ENSMUSG00000029765	Plxna4	plexin_A4	6:32144268-32588192	231	453	2.68504	6.33425	-1.11306	3.87e-05	0.00106357	DOWN
ENSMUSG00000041406	BC055324	cDNA_sequence_BC055324	1:163945993-163994796	408	205	13.0202	7.86992	0.851502	3.86e-05	0.00106357	-
ENSMUSG00000060860	Ube2s	ubiquitin_conjugating_enzyme_E2S	7:4794546-4812590	869	459	22.2726	14.1522	0.779422	3.87e-05	0.00106357	-
ENSMUSG00000030247	Kcnj8	potassium_inwardly_rectifying_channel_subfamily_J_member_8	6:142564837-142571614	246	480	9.36158	21.9742	-1.10582	3.9e-05	0.00106873	DOWN
ENSMUSG00000031431	Tsc22d3	TSC22_domain_family_member_3	X:140539528-140600659	2007	3633	41.447	90.2547	-0.997562	3.92e-05	0.0010723	-
ENSMUSG00000051378	Kif18b	kinesin_family_member_18B	11:102905529-102925124	1654	894	74.1638	48.2227	0.746172	3.92e-05	0.00107259	-
ENSMUSG00000001056	Nhp2	NHP2_ribonucleoprotein	11:51619735-51623714	1034	551	97.6241	62.5816	0.76667	3.95e-05	0.00107639	-
ENSMUSG00000026566	Mpzl1	myelin_protein_zero_like_1	1:165592240-165634538	99	214	2.53857	6.60122	-1.25354	3.94e-05	0.00107639	DOWN
ENSMUSG00000058385	Hist1h2bg	histone_cluster_1_H2bg	13:23571408-23571884	8778	4844	3059.66	2031.14	0.716252	3.95e-05	0.00107678	-
ENSMUSG00000015437	Gzmb	granzyme_B	14:56258856-56262260	179	80	20.9882	11.2841	1.02045	3.96e-05	0.00107898	UP
ENSMUSG00000035455	Fignl1	fidgetin_like_1	11:11787431-11808962	541	278	9.90949	6.1257	0.819106	4.02e-05	0.0010915	-
ENSMUSG00000046756	Mrps7	mitchondrial_ribosomal_protein_S7	11:115603925-115608036	902	478	63.3851	40.4079	0.774676	4.03e-05	0.0010928	-
ENSMUSG00000026196	Bard1	BRCA1_associated_RING_domain_1	1:71027498-71103146	1060	566	31.1431	20.0046	0.763749	4.05e-05	0.0010972	-
ENSMUSG00000034584	Exph5	exophilin_5	9:53301670-53377514	4	29	0.0605355	0.527978	-2.99945	4.05e-05	0.0010972	DOWN
ENSMUSG00000076540	Igkv4-80	immunoglobulin_kappa_variable_4_80	6:69016558-69017080	126	263	60.1989	151.158	-1.20308	4.08e-05	0.0011027	DOWN
ENSMUSG00000043801	Oaz1-ps	ornithine_decarboxylase_antizyme_1_pseudogene	17:17345456-17346140	2163	1179	528.087	346.275	0.734029	4.12e-05	0.00111057	-
ENSMUSG00000071516	Hist1h2ai	histone_cluster_1_H2ai	13:21716422-21716814	2837	1553	1200.22	790.374	0.727867	4.11e-05	0.00111057	-
ENSMUSG00000032875	Arhgef17	Rho_guanine_nucleotide_exchange_factor_GEF_17	7:100869746-100932161	544	1012	8.8241	19.7474	-1.03697	4.15e-05	0.00111842	DOWN
ENSMUSG00000028527	Ak4	adenylate_kinase_4	4:101419277-101466995	34	6	0.956998	0.203146	2.36117	4.17e-05	0.00112213	UP
ENSMUSG00000090137	Uba52	ubiquitin_A_52_residue_ribosomal_protein_fusion_product_1	8:70508263-70510801	320	157	15.5341	9.1684	0.885863	4.18e-05	0.00112469	-
ENSMUSG00000029145	Eif2b4	eukaryotic_translation_initiation_factor_2B_subunit_4_delta	5:31187558-31193430	495	253	14.2932	8.78827	0.82685	4.22e-05	0.00113335	-
ENSMUSG00000104851	E030026E10Rik	RIKEN_cDNA_E030026E10_gene	5:44736337-44738553	9	41	0.674914	3.69884	-2.32913	4.28e-05	0.00114632	DOWN
ENSMUSG00000020307	Cdc34	cell_division_cycle_34	10:79682195-79688394	1047	560	118.099	75.9879	0.761321	4.3e-05	0.00115016	-
ENSMUSG00000023967	Mrps18a	mitochondrial_ribosomal_protein_S18A	17:46110986-46128910	696	365	21.5211	13.5771	0.789749	4.31e-05	0.00115016	-
ENSMUSG00000031355	Arhgap6	Rho_GTPase_activating_protein_6	X:168795099-169304435	426	799	5.56257	12.5508	-1.04878	4.3e-05	0.00115016	DOWN
ENSMUSG00000023345	Poc1a	POC1_centriolar_protein_homolog_A_Chlamydomonas_	9:106281061-106350521	316	155	13.2809	7.83662	0.886216	4.32e-05	0.00115156	-
ENSMUSG00000022945	Chaf1b	chromatin_assembly_factor_1_subunit_B_p60_	16:93883901-93906115	833	441	20.2807	12.9162	0.776097	4.37e-05	0.00116535	-
ENSMUSG00000032198	Dock6	dedicator_of_cytokinesis_6	9:21800184-21852635	210	413	5.32571	12.5998	-1.11719	4.41e-05	0.00117245	DOWN
ENSMUSG00000094356	Igkv8-28	immunoglobulin_kappa_variable_8_28	6:70143593-70144166	225	440	55.4209	130.378	-1.10902	4.42e-05	0.00117245	DOWN
ENSMUSG00000095794	Igkv6-17	immunoglobulin_kappa_variable_6_17	6:70371439-70371993	690	362	304.301	192.053	0.789163	4.41e-05	0.00117245	-
ENSMUSG00000108049	RP23-226O20.9	-	6:87986191-87989729	54	15	2.53693	0.847779	1.70649	4.43e-05	0.00117412	UP
ENSMUSG00000041482	Piezo2	piezo_type_mechanosensitive_ion_channel_component_2	18:63010213-63387183	87	191	0.7797	2.0592	-1.27592	4.44e-05	0.00117558	DOWN
ENSMUSG00000099041	Gm28035	predicted_gene_28035	2:30240567-30282148	87	191	3.41316	9.01421	-1.27592	4.44e-05	0.00117558	DOWN
ENSMUSG00000052911	Lamb2	laminin_beta_2	9:108479736-108490530	618	1142	13.7514	30.5691	-1.02732	4.46e-05	0.00117895	DOWN
ENSMUSG00000027883	Gpsm2	G_protein_signalling_modulator_2_AGS3_like_C._elegans_	3:108678638-108722309	2457	1346	86.8058	57.2067	0.726777	4.47e-05	0.00117967	-
ENSMUSG00000037370	Enpp1	ectonucleotide_pyrophosphatase_phosphodiesterase_1	10:24637914-24712159	1508	817	20.3692	13.2756	0.742788	4.53e-05	0.00119374	-
ENSMUSG00000035936	Aldh5a1	aldhehyde_dehydrogenase_family_5_subfamily_A1	13:24907579-24937661	16	56	0.471077	1.98346	-1.94882	4.57e-05	0.00120298	DOWN
ENSMUSG00000091971	Hspa1a	heat_shock_protein_1A	17:34969190-34972156	374	705	20.958	47.5253	-1.05603	4.58e-05	0.001203	DOWN
ENSMUSG00000107722	RP24-183E22.2	-	1:118458652-118459267	20	1	4.79137	0.288022	4.18136	4.58e-05	0.001203	UP
ENSMUSG00000023832	Acat2	acetyl_Coenzyme_A_acetyltransferase_2	17:12942890-12960747	470	241	22.3013	13.7564	0.822189	4.62e-05	0.00121265	-
ENSMUSG00000060441	Trim5	tripartite_motif_containing_5	7:104263386-104288094	31	86	1.03145	3.44224	-1.61351	4.63e-05	0.00121393	DOWN
ENSMUSG00000073418	C4b	complement_component_4B_Chido_blood_group_	17:34728380-34743882	2984	5348	78.7881	169.868	-0.983194	4.74e-05	0.00123938	-
ENSMUSG00000009293	Ube2g2	ubiquitin_conjugating_enzyme_E2G_2	10:77622275-77645993	293	559	16.0089	36.7421	-1.07339	4.75e-05	0.00124135	DOWN
ENSMUSG00000000093	Tbx2	T_box_2	11:85832551-85841948	18	60	0.825377	3.30966	-1.87839	4.78e-05	0.00124661	DOWN
ENSMUSG00000090231	Cfb	complement_factor_B	17:34856374-34862518	2026	1109	70.1769	46.2109	0.727933	4.81e-05	0.00125422	-
ENSMUSG00000032553	Srprb	signal_recognition_particle_receptor_B_subunit	9:103188032-103202137	907	484	24.6447	15.8205	0.764652	4.82e-05	0.00125532	-
ENSMUSG00000028487	Bnc2	basonuclin_2	4:84275095-84675275	19	62	0.188025	0.738087	-1.84769	4.85e-05	0.00125843	DOWN
ENSMUSG00000106755	Tpi-rs11	triosephosphate_isomerase_related_sequence_11	6:127183409-127183718	78	27	41.8337	17.4202	1.38908	4.84e-05	0.00125843	UP
ENSMUSG00000049536	Tceal1	transcription_elongation_factor_A_SII_like_1	X:136707982-136711478	20	64	1.1863	4.56679	-1.81953	4.89e-05	0.00126955	DOWN
ENSMUSG00000041144	Dnah7b	dynein_axonemal_heavy_chain_7B	1:46066315-46373546	25	74	0.195856	0.697432	-1.70709	4.91e-05	0.00127225	DOWN
ENSMUSG00000031818	Cox4i1	cytochrome_c_oxidase_subunit_IV_isoform_1	8:120668222-120674207	2780	1531	173.698	115.076	0.719169	4.94e-05	0.00127746	-
ENSMUSG00000025812	Pard3	par_3_family_cell_polarity_regulator	8:127063893-127612286	82	181	0.561882	1.49201	-1.28374	4.95e-05	0.00127965	DOWN
ENSMUSG00000051220	Ercc6l	excision_repair_cross_complementing_rodent_repair_deficiency_complementation_group_6_like	X:102141716-102157091	1165	629	36.5327	23.7282	0.747757	4.96e-05	0.00127965	-
ENSMUSG00000030968	Pdilt	protein_disulfide_isomerase_like_testis_expressed	7:119486587-119523482	23	2	1.78778	0.187052	3.38183	5e-05	0.00128587	UP
ENSMUSG00000080317	Vmn2r-ps94	vomeronasal_2_receptor_pseudogene_94	13:33766920-33769463	56	133	6.39481	18.2703	-1.38935	5e-05	0.00128587	DOWN
ENSMUSG00000101268	2010310C07Rik	RIKEN_cDNA_2010310C07_gene	6:42370671-42381215	2	23	0.112153	1.55104	-3.66452	5e-05	0.00128587	DOWN
ENSMUSG00000029267	Mtf2	metal_response_element_binding_transcription_factor_2	5:108065674-108109004	2143	1176	21.5093	14.1994	0.724303	5.02e-05	0.00128949	-
ENSMUSG00000034771	Tle2	transducin_like_enhancer_of_split_2_homolog_of_Drosophila_E_spl_	10:81574561-81590845	75	168	0.892983	2.40632	-1.30495	5.07e-05	0.00130029	DOWN
ENSMUSG00000006715	Gmnn	geminin	13:24751845-24761923	890	476	75.0756	48.3031	0.761399	5.25e-05	0.00134428	-
ENSMUSG00000076580	Igkv8-27	immunoglobulin_kappa_chain_variable_8_27	6:70171809-70172270	358	673	90.1851	203.95	-1.05209	5.25e-05	0.00134428	DOWN
ENSMUSG00000049124	Gm8186	predicted_gene_8186	17:26098872-26099257	598	313	257.578	162.185	0.792543	5.31e-05	0.00135762	-
ENSMUSG00000001225	Slc26a3	solute_carrier_family_26_member_3	12:31390871-31473917	0	16	0	0.390742	Inf	5.33e-05	0.00135936	DOWN
ENSMUSG00000094533	Ighv11-1	immunoglobulin_heavy_variable_11_1	12:113981879-113982341	0	16	0	9.06566	Inf	5.33e-05	0.00135936	DOWN
ENSMUSG00000046447	Camk2n1	calcium_calmodulin_dependent_protein_kinase_II_inhibitor_1	4:138454314-138460123	162	324	6.06089	14.5823	-1.14145	5.34e-05	0.00136001	DOWN
ENSMUSG00000029438	Bcl7a	B_cell_CLL_lymphoma_7A	5:123343834-123374992	1206	654	15.4598	10.0854	0.741426	5.4e-05	0.00137402	-
ENSMUSG00000096498	Ighv2-5	immunoglobulin_heavy_variable_2_5	12:113685482-113686045	569	297	180.887	113.582	0.796528	5.42e-05	0.00137662	-
ENSMUSG00000100053	Gm28154	predicted_gene_28154	1:17615084-17641081	12	47	0.473003	2.2287	-2.11111	5.42e-05	0.00137662	DOWN
ENSMUSG00000030079	Ruvbl1	RuvB_like_protein_1	6:88465409-88497572	937	503	79.1206	51.0948	0.756046	5.43e-05	0.00137742	-
ENSMUSG00000027404	Snrpb	small_nuclear_ribonucleoprotein_B	2:130171414-130179403	2067	1137	109.031	72.1486	0.720865	5.47e-05	0.00138629	-
ENSMUSG00000051627	Hist1h1e	histone_cluster_1_H1e	13:23621755-23622502	11914	6657	2648.21	1780.05	0.698272	5.51e-05	0.00139454	-
ENSMUSG00000032218	Ccnb2	cyclin_B2	9:70407689-70421554	2544	1405	274.48	182.359	0.715087	5.55e-05	0.00140058	-
ENSMUSG00000038871	Bpgm	2_3_bisphosphoglycerate_mutase	6:34476207-34505613	7069	3942	199.985	134.158	0.701137	5.55e-05	0.00140058	-
ENSMUSG00000107792	RP23-250E1.9	-	6:129418179-129418772	65	149	18.1938	50.1712	-1.33824	5.55e-05	0.00140058	DOWN
ENSMUSG00000035365	Parpbp	PARP1_binding_protein	10:88091432-88146941	1030	556	40.745	26.4588	0.748045	5.63e-05	0.00141736	-
ENSMUSG00000050052	Tdrp	testis_development_related_protein	8:13952009-13975032	149	300	4.16778	10.0948	-1.15109	5.63e-05	0.00141736	DOWN
ENSMUSG00000041073	Nacad	NAC_alpha_domain_containing	11:6597823-6606053	147	64	4.32348	2.26441	1.05823	5.68e-05	0.00142842	UP
ENSMUSG00000063558	Aox1	aldehyde_oxidase_1	1:58029931-58106413	70	158	1.2197	3.31185	-1.31594	5.7e-05	0.00143096	DOWN
ENSMUSG00000079003	Samd1	sterile_alpha_motif_domain_containing_1	8:83997672-84000386	1574	861	126.363	83.1528	0.728909	5.71e-05	0.00143203	-
ENSMUSG00000031214	Ophn1	oligophrenin_1	X:98554277-98891025	103	218	0.982172	2.50072	-1.22312	5.72e-05	0.00143306	DOWN
ENSMUSG00000027524	Edn3	endothelin_3	2:174760619-174784042	92	198	2.41151	6.24343	-1.24723	5.77e-05	0.00144435	DOWN
ENSMUSG00000034037	Fgd5	FYVE_RhoGEF_and_PH_domain_containing_5	6:91978878-92076004	347	651	6.41392	14.4755	-1.04916	5.8e-05	0.00144869	DOWN
ENSMUSG00000057604	Lmcd1	LIM_and_cysteine_rich_domains_1	6:112273758-112330425	117	243	11.2443	28.094	-1.1959	5.89e-05	0.00146725	DOWN
ENSMUSG00000078190	Dnm3os	dynamin_3_opposite_strand	1:162217623-162225550	117	243	1.18534	2.96159	-1.1959	5.89e-05	0.00146725	DOWN
ENSMUSG00000070427	Il18bp	interleukin_18_binding_protein	7:102015079-102018155	633	334	75.1746	47.7169	0.780916	5.91e-05	0.00147096	-
ENSMUSG00000020897	Aurkb	aurora_kinase_B	11:69045647-69051664	934	503	26.728	17.316	0.751422	5.94e-05	0.00147571	-
ENSMUSG00000031262	Cenpi	centromere_protein_I	X:134308084-134362639	743	396	15.907	10.1989	0.766417	5.95e-05	0.00147571	-
ENSMUSG00000044770	Scml4	sex_comb_on_midleg_like_4_Drosophila_	10:42860370-42960780	349	654	3.98803	8.99018	-1.0475	5.94e-05	0.00147571	DOWN
ENSMUSG00000005899	Smpd4	sphingomyelin_phosphodiesterase_4	16:17619354-17644828	1246	679	13.0637	8.56398	0.734378	5.98e-05	0.00148154	-
ENSMUSG00000053411	Cbx7	chromobox_7	15:79915807-79971119	307	579	3.60829	8.18651	-1.05676	6.03e-05	0.00149238	DOWN
ENSMUSG00000014599	Csf1	colony_stimulating_factor_1_macrophage_	3:107741048-107760469	878	1588	18.3529	39.9318	-0.996361	6.04e-05	0.00149251	-
ENSMUSG00000087412	Gm15501	predicted_pseudogene_15501	7:93178983-93179669	2840	1576	359.899	240.257	0.708182	6.09e-05	0.00150365	-
ENSMUSG00000024764	Naa40	N_alpha_acetyltransferase_40_NatD_catalytic_subunit_homolog_S._cerevisiae_	19:7225668-7241222	1474	807	74.8311	49.2852	0.727653	6.18e-05	0.00152537	-
ENSMUSG00000079481	Nhsl2	NHS_like_2	X:101849385-102092055	231	445	1.85504	4.29893	-1.08735	6.24e-05	0.00153712	DOWN
ENSMUSG00000011179	Odc1	ornithine_decarboxylase_structural_1	12:17544873-17551502	7766	4351	506.949	341.676	0.694383	6.27e-05	0.00154224	-
ENSMUSG00000025359	Pmel	premelanosome_protein	10:128706258-128720238	9	40	0.70248	3.75608	-2.29353	6.27e-05	0.00154224	DOWN
ENSMUSG00000014773	Dll1	delta_like_1_Drosophila_	17:15367354-15376872	600	1096	16.5053	36.2694	-1.01065	6.35e-05	0.00155611	DOWN
ENSMUSG00000020422	Tns3	tensin_3	11:8431652-8664535	2928	5196	41.1477	87.8419	-0.968927	6.35e-05	0.00155611	-
ENSMUSG00000033970	Rfc3	replication_factor_C_activator_1_3	5:151642756-151651242	861	463	22.2287	14.3797	0.753558	6.34e-05	0.00155611	-
ENSMUSG00000021131	Erh	enhancer_of_rudimentary_homolog_Drosophila_	12:80634022-80644341	338	170	35.344	21.3849	0.850045	6.39e-05	0.00156252	-
ENSMUSG00000030678	Maz	MYC_associated_zinc_finger_protein_purine_binding_transcription_factor_	7:127022130-127027037	2150	1190	55.1304	36.7078	0.711935	6.39e-05	0.00156252	-
ENSMUSG00000037544	Dlgap5	discs_large_Drosophila_homolog_associated_protein_5	14:47387779-47418407	2629	1460	44.9743	30.0459	0.707104	6.41e-05	0.0015658	-
ENSMUSG00000021871	Pnp	purine_nucleoside_phosphorylase	14:50944302-50965237	1303	713	60.0612	39.5364	0.728424	6.42e-05	0.00156611	-
ENSMUSG00000015224	Cyp2j9	cytochrome_P450_family_2_subfamily_j_polypeptide_9	4:96568429-96591578	20	63	0.955796	3.62197	-1.79683	6.51e-05	0.00158037	DOWN
ENSMUSG00000020377	Ltc4s	leukotriene_C4_synthase	11:50236469-50238616	21	65	2.91437	10.8519	-1.77153	6.52e-05	0.00158037	DOWN
ENSMUSG00000020490	Btnl10	butyrophilin_like_10	11:58917908-58927158	3323	1852	74.16	49.7209	0.70196	6.51e-05	0.00158037	-
ENSMUSG00000028884	Rpa2	replication_protein_A2	4:132768332-132778752	1221	667	49.2855	32.3883	0.730863	6.51e-05	0.00158037	-
ENSMUSG00000094930	Igkv6-25	immunoglobulin_kappa_chain_variable_6_25	6:70215400-70215957	393	201	171.951	105.795	0.825896	6.49e-05	0.00158037	-
ENSMUSG00000028883	Sema3a	sema_domain_immunoglobulin_domain_Ig_short_basic_domain_secreted_semaphorin_3A	5:13125414-13602565	400	742	3.80465	8.49017	-1.03286	6.54e-05	0.0015835	DOWN
ENSMUSG00000028811	Yars	tyrosyl_tRNA_synthetase	4:129189760-129219607	1370	751	29.0425	19.1519	0.725849	6.58e-05	0.00159346	-
ENSMUSG00000017716	Birc5	baculoviral_IAP_repeat_containing_5	11:117849251-117855743	2259	1253	90.0475	60.0848	0.708856	6.62e-05	0.00159877	-
ENSMUSG00000026748	Plxdc2	plexin_domain_containing_2	2:16356304-16755839	195	380	3.53945	8.29742	-1.10397	6.64e-05	0.00159877	DOWN
ENSMUSG00000030218	Mgp	matrix_Gla_protein	6:136872435-136875823	64	146	7.98869	21.9232	-1.33126	6.63e-05	0.00159877	DOWN
ENSMUSG00000032400	Zwilch	zwilch_kinetochore_protein	9:64137144-64173104	826	444	20.0721	12.9794	0.754139	6.63e-05	0.00159877	-
ENSMUSG00000000204	Slfn4	schlafen_4	11:83175186-83190221	402	745	10.6446	23.7312	-1.03149	6.67e-05	0.00160449	DOWN
ENSMUSG00000078154	Gm12184	predicted_gene_12184	11:48825346-48826655	421	217	53.4326	33.1315	0.814686	6.68e-05	0.001605	-
ENSMUSG00000024793	Tnfrsf25	tumor_necrosis_factor_receptor_superfamily_member_25	4:152115934-152120119	44	109	1.98682	5.92103	-1.45022	6.7e-05	0.0016082	DOWN
ENSMUSG00000039691	Tspan10	tetraspanin_10	11:120442644-120446950	144	63	11.1357	5.86085	1.05118	6.81e-05	0.00163268	UP
ENSMUSG00000034401	Spata6	spermatogenesis_associated_6	4:111719984-111829184	201	390	3.26611	7.62356	-1.09772	6.94e-05	0.00166209	DOWN
ENSMUSG00000062248	Cks2	CDC28_protein_kinase_regulatory_subunit_2	13:51645232-51650660	574	303	137.912	87.5773	0.780288	7.09e-05	0.00169601	-
ENSMUSG00000066979	Bub3	budding_uninhibited_by_benzimidazoles_3_homolog_S._cerevisiae_	7:131560391-131571898	2459	1370	198.949	133.341	0.702454	7.22e-05	0.00172692	-
ENSMUSG00000002980	Bcam	basal_cell_adhesion_molecule	7:19756131-19771016	158	313	6.96805	16.6057	-1.12768	7.26e-05	0.00173452	DOWN
ENSMUSG00000070547	Mrgprb1	MAS_related_GPR_member_B1	7:48444113-48456342	11	44	0.359177	1.72833	-2.14144	7.28e-05	0.00173759	DOWN
ENSMUSG00000056749	Nfil3	nuclear_factor_interleukin_3_regulated	13:52967209-52981073	214	102	17.5619	10.0696	0.92761	7.32e-05	0.00174374	-
ENSMUSG00000004929	Thop1	thimet_oligopeptidase_1	10:81070035-81082559	476	248	12.6182	7.9086	0.799182	7.38e-05	0.00175547	-
ENSMUSG00000037572	Wdhd1	WD_repeat_and_HMG_box_DNA_binding_protein_1	14:47240944-47276857	2732	1526	47.2911	31.7769	0.698762	7.44e-05	0.001768	-
ENSMUSG00000095306	Gm21807	predicted_gene_21807	8:68099492-68121527	7	35	0.795548	4.78493	-2.4633	7.46e-05	0.00177093	DOWN
ENSMUSG00000035011	Zbtb7a	zinc_finger_and_BTB_domain_containing_7a	10:81135220-81152995	235	449	4.43041	10.1831	-1.07549	7.48e-05	0.00177517	DOWN
ENSMUSG00000032254	Kif23	kinesin_family_member_23	9:61917280-61946799	1998	1111	97.0475	64.9174	0.705255	7.55e-05	0.00178925	-
ENSMUSG00000046295	Ankle1	ankyrin_repeat_and_LEM_domain_containing_1	8:71406010-71409904	456	238	12.1344	7.61885	0.796631	7.62e-05	0.00180246	-
ENSMUSG00000017007	Rbpjl	recombination_signal_binding_protein_for_immunoglobulin_kappa_J_region_like	2:164403141-164415448	3	25	0.0680923	0.682521	-3.20014	7.68e-05	0.00181178	DOWN
ENSMUSG00000040164	Kcns1	K+_voltage_gated_channel_subfamily_S_1	2:164163619-164171113	25	3	1.53262	0.221236	2.91751	7.68e-05	0.00181178	UP
ENSMUSG00000079553	Kifc1	kinesin_family_member_C1	17:33875666-33890661	470	246	10.8759	6.84797	0.792563	7.67e-05	0.00181178	-
ENSMUSG00000016255	Tubb1	tubulin_beta_1_class_VI	2:174450695-174457882	484	884	57.2343	125.754	-1.01048	7.79e-05	0.00183603	DOWN
ENSMUSG00000029730	Mcm7	minichromosome_maintenance_deficient_7_S._cerevisiae_	5:138164583-138172422	4663	2624	114.332	77.397	0.68805	7.81e-05	0.00183807	-
ENSMUSG00000028333	Anp32b	acidic_leucine_rich_nuclear_phosphoprotein_32_family_member_B	4:46450902-46472657	2878	1612	278.849	187.889	0.694773	7.88e-05	0.00185359	-
ENSMUSG00000056174	Col8a2	collagen_type_VIII_alpha_2	4:126286793-126314330	222	425	7.89529	18.1828	-1.07834	7.96e-05	0.00186641	DOWN
ENSMUSG00000071470	Ccnb1ip1	cyclin_B1_interacting_protein_1	14:50789249-50795728	305	153	33.6274	20.2928	0.85384	7.96e-05	0.00186641	-
ENSMUSG00000096010	Hist4h4	histone_cluster_4_H4	6:136801553-136804415	9598	5427	557.385	379.134	0.681137	7.95e-05	0.00186641	-
ENSMUSG00000076653	Ighv7-2	immunoglobulin_heavy_variable_7_2	12:113912025-113912483	13	48	5.4856	24.3668	-2.02603	7.98e-05	0.00186952	DOWN
ENSMUSG00000040663	Clcf1	cardiotrophin_like_cytokine_factor_1	19:4214238-4223490	326	606	8.78474	19.6445	-1.03588	8.13e-05	0.0019018	DOWN
ENSMUSG00000040852	Plekhh2	pleckstrin_homology_domain_containing_family_H_with_MyTH4_domain_member_2	17:84511895-84622142	134	270	3.23545	7.84242	-1.15216	8.16e-05	0.00190753	DOWN
ENSMUSG00000085180	AI838599	expressed_sequence_AI838599	4:3242055-3258092	62	141	2.12017	5.80041	-1.3268	8.18e-05	0.00190786	DOWN
ENSMUSG00000031917	Nip7	nuclear_import_7_homolog_S._cerevisiae_	8:107056877-107060926	1090	598	59.7911	39.4611	0.72467	8.19e-05	0.00190825	-
ENSMUSG00000030672	Mylpf	myosin_light_chain_phosphorylatable_fast_skeletal_muscle	7:127208890-127214298	119	50	11.2545	5.68864	1.10951	8.25e-05	0.00192023	UP
ENSMUSG00000052551	Adarb2	adenosine_deaminase_RNA_specific_B2	13:8202866-8768747	2	22	0.0256731	0.339597	-3.60033	8.47e-05	0.00197113	DOWN
ENSMUSG00000032086	Bace1	beta_site_APP_cleaving_enzyme_1	9:45838580-45864399	171	334	2.44567	5.74655	-1.1073	8.51e-05	0.00197778	DOWN
ENSMUSG00000025869	Nop16	NOP16_nucleolar_protein	13:54584185-54590090	505	266	30.4213	19.2765	0.783413	8.54e-05	0.00198058	-
ENSMUSG00000031563	Wwc2	WW_C2_and_coiled_coil_domain_containing_2	8:47826083-47990543	145	288	3.68289	8.79975	-1.13145	8.54e-05	0.00198058	DOWN
ENSMUSG00000032477	Cdc25a	cell_division_cycle_25A	9:109875579-109893895	1167	643	18.794	12.4571	0.718473	8.58e-05	0.00198058	-
ENSMUSG00000044471	Lincpint	long_intergenic_non_protein_coding_RNA_Trp53_induced_transcript	6:31093559-31218474	217	415	11.7636	27.0638	-1.07686	8.57e-05	0.00198058	DOWN
ENSMUSG00000045092	S1pr1	sphingosine_1_phosphate_receptor_1	3:115710433-115715072	1961	3456	107.039	226.933	-0.958955	8.58e-05	0.00198058	-
ENSMUSG00000106427	Gm42820	predicted_gene_42820	3:98121588-98124650	81	175	4.39677	11.4274	-1.25281	8.58e-05	0.00198058	DOWN
ENSMUSG00000029372	Ppbp	pro_platelet_basic_protein	5:90768518-90770063	1906	3359	292.611	620.348	-0.958926	8.66e-05	0.00199698	-
ENSMUSG00000020116	Pno1	partner_of_NOB1_homolog_S._cerevisiae_	11:17203198-17211568	879	479	75.7621	49.6658	0.734393	8.75e-05	0.00201555	-
ENSMUSG00000054580	Pla2r1	phospholipase_A2_receptor_1	2:60417543-60553308	148	293	2.1726	5.17423	-1.12675	8.76e-05	0.0020165	DOWN
ENSMUSG00000021714	Cenpk	centromere_protein_K	13:104228955-104249615	608	325	55.2393	35.5211	0.762189	8.78e-05	0.0020197	-
ENSMUSG00000056492	Adgrf5	adhesion_G_protein_coupled_receptor_F5	17:43389466-43459557	806	1440	15.701	33.7453	-0.97866	8.95e-05	0.00205586	-
ENSMUSG00000022070	Bora	bora_aurora_kinase_A_activator	14:99046427-99074537	590	315	36.6985	23.5703	0.763922	8.97e-05	0.00205768	-
ENSMUSG00000018740	Slc25a35	solute_carrier_family_25_member_35	11:68968131-68974365	47	113	1.36901	3.95955	-1.40703	8.99e-05	0.00206135	DOWN
ENSMUSG00000020018	Snrpf	small_nuclear_ribonucleoprotein_polypeptide_F	10:93583029-93589706	337	172	65.0764	39.9559	0.828895	9.02e-05	0.00206225	-
ENSMUSG00000022311	Csmd3	CUB_and_Sushi_multiple_domains_3	15:47580637-48792063	389	714	2.67988	5.91729	-1.0176	9.02e-05	0.00206225	DOWN
ENSMUSG00000031821	Gins2	GINS_complex_subunit_2_Psf2_homolog_	8:120578633-120589304	237	116	8.21268	4.83565	0.889314	9.03e-05	0.00206375	-
ENSMUSG00000017550	Atad5	ATPase_family_AAA_domain_containing_5	11:80089400-80135794	2527	1420	45.2306	30.5755	0.690093	9.08e-05	0.00207144	-
ENSMUSG00000067608	Pcna-ps2	proliferating_cell_nuclear_antigen_pseudogene_2	19:9283238-9284494	3500	1975	462.944	314.258	0.68406	9.1e-05	0.00207292	-
ENSMUSG00000103271	Ighv4-2	immunoglobulin_heavy_variable_V4_2	12:114013144-114013606	651	350	298.998	193.381	0.753862	9.09e-05	0.00207292	-
ENSMUSG00000021943	Gdf10	growth_differentiation_factor_10	14:33923587-33935280	111	228	7.36148	18.1901	-1.17992	9.15e-05	0.00207918	DOWN
ENSMUSG00000022574	Naprt	nicotinate_phosphoribosyltransferase	15:75890964-75894481	228	111	20.0571	11.7467	0.897022	9.15e-05	0.00207918	-
ENSMUSG00000078974	Sec61g	SEC61_gamma_subunit	11:16500530-16508484	909	497	37.2524	24.5022	0.729594	9.16e-05	0.00207918	-
ENSMUSG00000032420	Nt5e	5_nucleotidase_ecto	9:88327197-88372092	696	376	12.2092	7.9346	0.746914	9.28e-05	0.00209973	-
ENSMUSG00000062456	Rpl9-ps6	ribosomal_protein_L9_pseudogene_6	19:32465885-32466575	4933	2794	1186.94	808.728	0.678692	9.27e-05	0.00209973	-
ENSMUSG00000078713	Tomm5	translocase_of_outer_mitochondrial_membrane_5_homolog_yeast_	4:45105208-45108114	563	300	45.3298	29.0574	0.766726	9.27e-05	0.00209973	-
ENSMUSG00000024660	Incenp	inner_centromere_protein	19:9872297-9899533	2505	1410	129.465	87.6642	0.687674	9.54e-05	0.0021553	-
ENSMUSG00000031609	Sap30	sin3_associated_polypeptide	8:57482707-57487860	410	214	57.8676	36.3347	0.796577	9.54e-05	0.0021553	-
ENSMUSG00000073063	Hbq1b	hemoglobin_theta_1B	11:32286965-32287784	271	135	36.0169	21.584	0.863882	9.59e-05	0.00216378	-
ENSMUSG00000038963	Slco4a1	solute_carrier_organic_anion_transporter_family_member_4a1	2:180456245-180474867	96	38	2.31055	1.10022	1.19561	9.62e-05	0.00216692	UP
ENSMUSG00000039826	Trub2	TruB_pseudouridine_psi_synthase_homolog_2_E._coli_	2:29761224-29788502	562	300	9.12677	5.86086	0.764162	9.72e-05	0.00218673	-
ENSMUSG00000061360	Phf5a	PHD_finger_protein_5A	15:81865319-81871911	1071	591	155.654	103.327	0.716285	9.72e-05	0.00218673	-
ENSMUSG00000030435	U2af2	U2_small_nuclear_ribonucleoprotein_auxiliary_factor_U2AF_2	7:5062143-5079945	3341	1890	182.246	124.023	0.680452	9.9e-05	0.00222434	-
ENSMUSG00000026458	Ppfia4	protein_tyrosine_phosphatase_receptor_type_f_polypeptide_PTPRF_interacting_protein_liprin_alpha_4	1:134296783-134332928	187	360	2.09341	4.8481	-1.0864	9.96e-05	0.00222866	DOWN
ENSMUSG00000034115	Scn11a	sodium_channel_voltage_gated_type_XI_alpha	9:119753763-119825456	15	0	0.427269	0	Inf	9.96e-05	0.00222866	UP
ENSMUSG00000102785	Gm2447	predicted_gene_2447	3:52739716-52776656	15	0	1.17198	0	Inf	9.96e-05	0.00222866	UP
ENSMUSG00000107539	RP23-281H4.10	-	6:86426658-86445630	15	0	3.12528	0	Inf	9.96e-05	0.00222866	UP
ENSMUSG00000020642	Rnf144a	ring_finger_protein_144A	12:26306797-26415256	441	801	14.2015	31.0302	-1.00246	9.98e-05	0.00223107	DOWN
ENSMUSG00000076613	Ighg2b	immunoglobulin_heavy_constant_gamma_2B	12:113302965-113307933	1351	2379	75.0489	158.98	-0.957769	0.000100418	0.00224194	-
ENSMUSG00000027331	Knstrn	kinetochore_localized_astrin_SPAG5_binding	2:118814003-118853957	1094	605	24.098	16.0316	0.713163	0.000100757	0.00224719	-
ENSMUSG00000033209	Ttc28	tetratricopeptide_repeat_domain_28	5:110879803-111289780	342	629	3.12944	6.92388	-1.0205	0.000100987	0.00225001	DOWN
ENSMUSG00000076523	Igkv15-103	immunoglobulin_kappa_chain_variable_15_103	6:68437440-68437925	490	886	217.25	472.559	-0.995967	0.000101177	0.00225191	-
ENSMUSG00000001288	Rarg	retinoic_acid_receptor_gamma	15:102234938-102257517	202	386	5.95796	13.696	-1.07569	0.000101558	0.00225808	DOWN
ENSMUSG00000094124	Ighv1-74	immunoglobulin_heavy_variable_V1_74	12:115802648-115803080	92	36	23.4245	11.0269	1.21216	0.000101808	0.00226131	UP
ENSMUSG00000055538	Zcchc24	zinc_finger_CCHC_domain_containing_24	14:25711642-25769039	407	742	7.97891	17.4989	-1.00783	0.000102374	0.00227155	DOWN
ENSMUSG00000017146	Brca1	breast_cancer_1_early_onset	11:101488764-101551955	2966	1678	42.1304	28.6731	0.680335	0.000103163	0.00228449	-
ENSMUSG00000019773	Fbxo5	F_box_protein_5	10:5799160-5805600	2306	1300	164.128	111.308	0.685438	0.000103168	0.00228449	-
ENSMUSG00000021176	Efcab11	EF_hand_calcium_binding_domain_11	12:99717531-99883442	103	42	8.27702	4.0602	1.15273	0.000104519	0.00231202	UP
ENSMUSG00000050473	Slc35d3	solute_carrier_family_35_member_D3	10:19847917-19851459	35	90	2.21346	6.84712	-1.50402	0.000104757	0.00231493	DOWN
ENSMUSG00000020427	Igfbp3	insulin_like_growth_factor_binding_protein_3	11:7206086-7213923	1877	3286	82.4943	173.734	-0.949345	0.000104965	0.00231717	-
ENSMUSG00000049723	Mmp12	matrix_metallopeptidase_12	9:7344381-7369499	83	177	1.38637	3.55654	-1.23399	0.000105288	0.00232191	DOWN
ENSMUSG00000005370	Msh6	mutS_homolog_6_E._coli_	17:87975050-87990883	3739	2123	146.135	99.8174	0.675107	0.000106259	0.00234095	-
ENSMUSG00000101693	Gm19461	predicted_gene_19461	1:133250398-133269808	25	71	0.855589	2.9232	-1.64739	0.000106442	0.00234259	DOWN
ENSMUSG00000028691	Prdx1	peroxiredoxin_1	4:116685544-116700822	4390	2497	178.502	122.139	0.672583	0.000107127	0.00235528	-
ENSMUSG00000052212	Cd177	CD177_antigen	7:24743983-24760311	162	315	8.72234	20.4027	-1.1008	0.000108617	0.0023856	DOWN
ENSMUSG00000044060	A830010M20Rik	RIKEN_cDNA_A830010M20_gene	5:107497378-107512556	133	265	1.72759	4.14084	-1.136	0.000109718	0.00240735	DOWN
ENSMUSG00000005732	Ranbp1	RAN_binding_protein_1	16:18239784-18248732	2027	1143	136.499	92.5933	0.685079	0.000110282	0.00241727	-
ENSMUSG00000006310	Zbtb32	zinc_finger_and_BTB_domain_containing_32	7:30589681-30598909	362	188	20.2514	12.6522	0.803809	0.000112519	0.00246131	-
ENSMUSG00000043719	Col6a6	collagen_type_VI_alpha_6	9:105687809-105828160	7	34	0.11365	0.664042	-2.42151	0.000112452	0.00246131	DOWN
ENSMUSG00000032661	Oas3	2_5_oligoadenylate_synthetase_3	5:120753098-120777661	1508	845	29.8802	20.1417	0.694172	0.000113944	0.00248996	-
ENSMUSG00000027646	Src	Rous_sarcoma_oncogene	2:157418444-157471862	262	487	4.26315	9.53274	-1.0358	0.000114124	0.00249139	DOWN
ENSMUSG00000024301	Kifc5b	kinesin_family_member_C5B	17:26917091-26932579	414	218	26.2021	16.5978	0.783861	0.000114969	0.00250731	-
ENSMUSG00000025574	Tk1	thymidine_kinase_1	11:117815526-117826092	1681	946	37.8454	25.6209	0.687966	0.000115445	0.00251514	-
ENSMUSG00000066113	Adamtsl1	ADAMTS_like_1	4:86053915-86428385	15	51	0.160622	0.656954	-1.90696	0.00011585	0.00252143	DOWN
ENSMUSG00000026604	Ptpn14	protein_tyrosine_phosphatase_non_receptor_type_14	1:189728268-189876695	559	1001	5.01977	10.8134	-0.981963	0.00011648	0.00253259	-
ENSMUSG00000107655	RP24-358M18.2	-	6:93241720-93244206	16	53	1.06963	4.26242	-1.86939	0.00011673	0.00253548	DOWN
ENSMUSG00000025085	Ablim1	actin_binding_LIM_protein_1	19:57032733-57314919	7782	4457	39.5543	27.2523	0.662626	0.000117361	0.00254663	-
ENSMUSG00000052749	Trim30b	tripartite_motif_containing_30B	7:104355382-104369884	70	153	1.14562	3.01226	-1.26955	0.000117522	0.00254757	DOWN
ENSMUSG00000021102	Glrx5	glutaredoxin_5_homolog_S._cerevisiae_	12:105032689-105040910	1711	964	305.888	207.323	0.686293	0.000117916	0.00255355	-
ENSMUSG00000026365	Cfh	complement_component_factor_h	1:140084708-140183764	422	764	5.3736	11.7032	-0.997771	0.000118273	0.00255871	-
ENSMUSG00000024014	Pim1	proviral_integration_site_1	17:29490812-29496111	2247	1273	141.62	96.5178	0.678327	0.000119468	0.00258199	-
ENSMUSG00000027210	Meis2	Meis_homeobox_2	2:115863064-116065839	87	183	0.788498	1.99521	-1.21419	0.000121051	0.00261359	DOWN
ENSMUSG00000064246	Chil1	chitinase_like_1	1:134182176-134190181	49	115	1.45041	4.09493	-1.37221	0.000121597	0.00262277	DOWN
ENSMUSG00000069833	Ahnak	AHNAK_nucleoprotein_desmoyokin_	19:8989284-9076919	15105	26046	135.437	280.941	-0.927477	0.00012228	0.00263487	-
ENSMUSG00000095642	Ighv14-3	immunoglobulin_heavy_variable_V14_3	12:114059845-114060321	635	345	264.604	172.942	0.738721	0.000122863	0.0026448	-
ENSMUSG00000024352	Spata24	spermatogenesis_associated_24	18:35656690-35662186	197	95	31.5547	18.3056	0.910743	0.000123076	0.00264674	-
ENSMUSG00000052912	Smarca5-ps	SWI_SNF_related_matrix_associated_actin_depenent_ragulator_of_chromatin_subfamily_a_member_5_pseudogene	4:145464204-145467420	78	29	2.94269	1.31617	1.28596	0.000123959	0.00266309	UP
ENSMUSG00000080076	Hist1h2aj	histone_cluster_1_H2aj	13:21721457-21721808	68	149	32.1192	84.6639	-1.27314	0.000125069	0.00268427	DOWN
ENSMUSG00000053965	Pde5a	phosphodiesterase_5A_cGMP_specific	3:122728947-122859374	570	1017	6.48842	13.9265	-0.976727	0.000126322	0.00270847	-
ENSMUSG00000022742	Cpox	coproporphyrinogen_oxidase	16:58670208-58680391	2831	1613	147.737	101.261	0.670124	0.000127455	0.00273007	-
ENSMUSG00000052062	Pard3b	par_3_family_cell_polarity_regulator_beta	1:61638824-62642284	177	339	1.9848	4.57299	-1.07898	0.000128146	0.00274215	DOWN
ENSMUSG00000054676	1600014C10Rik	RIKEN_cDNA_1600014C10_gene	7:38183217-38197568	497	266	7.80069	5.02247	0.760375	0.00012953	0.00276902	-
ENSMUSG00000030259	Rassf8	Ras_association_RalGDS_AF_6_domain_family_N_terminal_member_8	6:145746748-145821079	145	283	3.2046	7.524	-1.10618	0.000130946	0.00279653	DOWN
ENSMUSG00000104735	C130075A20Rik	RIKEN_cDNA_C130075A20_gene	3:53099000-53103175	57	129	2.26941	6.17847	-1.31976	0.000131228	0.0027998	DOWN
ENSMUSG00000029414	Kntc1	kinetochore_associated_1	5:123749716-123821593	2106	1196	38.3222	26.1807	0.674845	0.000131362	0.00279989	-
ENSMUSG00000019214	Chtf18	CTF18_chromosome_transmission_fidelity_factor_18	17:25718926-25727419	514	276	11.9825	7.74022	0.755656	0.00013162	0.00280263	-
ENSMUSG00000080712	Hist3h2bb-ps	histone_cluster_3_H2bb_pseudogene	11:58954048-58954512	533	287	190.577	123.448	0.751638	0.000131845	0.00280465	-
ENSMUSG00000083012	Fam220a	family_with_sequence_similarity_220_member_A	5:143548706-143564531	2629	1499	42.8619	29.3995	0.669073	0.00013355	0.00283812	-
ENSMUSG00000092534	Pagr1b	PAXIP1_associated_glutamate_rich_protein_1B	7:127001480-127016484	38	9	9.11692	2.59737	1.93667	0.000134587	0.00285736	UP
ENSMUSG00000036745	Ttll7	tubulin_tyrosine_ligase_like_family_member_7	3:146852367-146984009	79	168	0.901503	2.30624	-1.22997	0.000134859	0.00285958	DOWN
ENSMUSG00000060733	Ipmk	inositol_polyphosphate_multikinase	10:71347763-71433327	481	861	7.66167	16.4983	-0.981418	0.000134956	0.00285958	-
ENSMUSG00000030124	Lag3	lymphocyte_activation_gene_3	6:124904361-124911705	219	108	16.8339	9.98676	0.878448	0.000135371	0.00286558	-
ENSMUSG00000044103	Il1f9	interleukin_1_family_member_9	2:24186476-24193568	33	85	3.32936	10.3161	-1.50641	0.000138614	0.00293136	DOWN
ENSMUSG00000019303	Psmc3ip	proteasome_prosome_macropain_26S_subunit_ATPase_3_interacting_protein	11:101091823-101095436	224	111	12.2228	7.2863	0.871488	0.000139012	0.00293691	-
ENSMUSG00000061104	Gm10094	predicted_gene_10094	8:95825354-95826133	838	464	178.626	118.981	0.711385	0.000139852	0.00295177	-
ENSMUSG00000059058	Tma7-ps	translational_machinery_associated_7_homolog_S._cerevisiae_pseudogene	1:171711088-171711282	699	384	595.99	393.868	0.722746	0.000140495	0.00296243	-
ENSMUSG00000024055	Cyp4f13	cytochrome_P450_family_4_subfamily_f_polypeptide_13	17:32924688-32947402	114	229	3.92424	9.48293	-1.14775	0.000142553	0.00300291	DOWN
ENSMUSG00000027840	Wnt2b	wingless_type_MMTV_integration_site_family_member_2B	3:104945272-104961921	1	18	0.035927	0.778271	-4.31196	0.000142819	0.0030056	DOWN
ENSMUSG00000024188	Luc7l	Luc7_homolog_S._cerevisiae_like	17:26252910-26285504	2115	1205	27.2489	18.676	0.670183	0.000143089	0.00300835	-
ENSMUSG00000021268	Meg3	maternally_expressed_3	12:109541001-109571726	44	105	0.287603	0.825642	-1.39627	0.000144088	0.00301761	DOWN
ENSMUSG00000024778	Fas	Fas_TNF_receptor_superfamily_member_6_	19:34290659-34327770	419	223	38.6809	24.7655	0.768462	0.00014382	0.00301761	-
ENSMUSG00000030335	Mrpl51	mitochondrial_ribosomal_protein_L51	6:125191801-125196269	1361	767	47.6287	32.2897	0.685927	0.000144068	0.00301761	-
ENSMUSG00000049538	Adamts16	a_disintegrin_like_and_metallopeptidase_reprolysin_type_with_thrombospondin_type_1_motif_16	13:70727802-70841811	2	21	0.0363746	0.459297	-3.53325	0.000143701	0.00301761	DOWN
ENSMUSG00000102212	C230085N15Rik	RIKEN_cDNA_C230085N15_gene	17:51757295-51761621	264	486	10.1441	22.4648	-1.02186	0.000144391	0.00302104	DOWN
ENSMUSG00000024948	Map4k2	mitogen_activated_protein_kinase_kinase_kinase_kinase_2	19:6341135-6355615	1932	3342	18.0461	37.5526	-0.932059	0.000145331	0.00303776	-
ENSMUSG00000051278	Zgrf1	zinc_finger_GRF_type_containing_1	3:127553489-127618023	1660	942	15.1939	10.3722	0.675943	0.000145492	0.00303819	-
ENSMUSG00000028937	Acot7	acyl_CoA_thioesterase_7	4:152178134-152271855	308	159	15.2908	9.49593	0.812456	0.000146205	0.00305014	-
ENSMUSG00000026558	Uck2	uridine_cytidine_kinase_2	1:167222883-167285320	1951	1111	46.3267	31.7356	0.670913	0.000146639	0.00305625	-
ENSMUSG00000028836	Slc30a2	solute_carrier_family_30_zinc_transporter_member_2	4:134343181-134354484	22	64	0.515337	1.80342	-1.68198	0.000147133	0.0030636	DOWN
ENSMUSG00000033420	Antxr1	anthrax_toxin_receptor_1	6:87133853-87335821	348	630	4.08583	8.89816	-0.997708	0.000149344	0.00310366	-
ENSMUSG00000093656	Gm20628	predicted_gene_20628	3:96267075-96270289	130	58	6.72294	3.60831	1.02294	0.00014922	0.00310366	UP
ENSMUSG00000029821	Dfna5	deafness_autosomal_dominant_5_human_	6:50188888-50263862	21	62	0.220752	0.784054	-1.70336	0.000150034	0.00311202	DOWN
ENSMUSG00000055639	Dach1	dachshund_1_Drosophila_	14:97786853-98169765	21	62	0.413331	1.46805	-1.70336	0.000150034	0.00311202	DOWN
ENSMUSG00000066175	2510046G10Rik	RIKEN_cDNA_2510046G10_gene	7:126648543-126649594	6	31	0.712635	4.4289	-2.51054	0.000150641	0.00312162	DOWN
ENSMUSG00000018659	Pnpo	pyridoxine_5_phosphate_oxidase	11:96937825-96943986	2348	1343	112.019	77.0775	0.664531	0.000152036	0.0031475	-
ENSMUSG00000041219	Arhgap11a	Rho_GTPase_activating_protein_11A	2:113831492-113848661	1401	792	16.958	11.5324	0.681443	0.000152622	0.00315663	-
ENSMUSG00000003824	Syce2	synaptonemal_complex_central_element_protein_2	8:84872111-84888221	237	119	13.2452	8.00048	0.85248	0.000153198	0.00316551	-
ENSMUSG00000026238	Ptma	prothymosin_alpha	1:86526726-86530712	5079	2932	286.74	199.128	0.651218	0.000156516	0.00323098	-
ENSMUSG00000020899	Pfas	phosphoribosylformylglycinamidine_synthase_FGAR_amidotransferase_	11:68985697-69008460	1413	800	16.5735	11.2881	0.679248	0.000157743	0.00325321	-
ENSMUSG00000096464	Ighv2-2	immunoglobulin_heavy_variable_2_2	12:113588267-113588702	617	1089	291.433	618.784	-0.961103	0.000158369	0.003263	-
ENSMUSG00000034684	Sema3f	sema_domain_immunoglobulin_domain_Ig_short_basic_domain_secreted_semaphorin_3F	9:107681500-107710475	242	448	4.70758	10.4838	-1.02993	0.000159319	0.00327162	DOWN
ENSMUSG00000044927	H1fx	H1_histone_family_member_X	6:87980421-87981637	50	15	6.83086	2.46532	1.59547	0.000159262	0.00327162	UP
ENSMUSG00000049036	Tmem121	transmembrane_protein_121	12:113185930-113189523	50	15	5.28155	1.90616	1.59547	0.000159262	0.00327162	UP
ENSMUSG00000066042	Med18	mediator_complex_subunit_18	4:132458731-132463921	338	177	24.4228	15.3854	0.791839	0.000159392	0.00327162	-
ENSMUSG00000042606	Hirip3	HIRA_interacting_protein_3	7:126861972-126865377	529	287	12.7284	8.30728	0.740771	0.000160042	0.00328184	-
ENSMUSG00000038816	Ctnnal1	catenin_cadherin_associated_protein_alpha_like_1	4:56810935-56865188	350	184	6.01593	3.80461	0.786208	0.000160288	0.00328377	-
ENSMUSG00000028560	Usp1	ubiquitin_specific_peptidase_1	4:98923810-98935543	2191	1255	76.2416	52.5354	0.66246	0.000162696	0.00332996	-
ENSMUSG00000041445	Mmrn2	multimerin_2	14:34375504-34404287	212	396	8.9575	20.1282	-1.04288	0.000162894	0.00333086	DOWN
ENSMUSG00000050321	Neto1	neuropilin_NRP_and_tolloid_TLL_like_1	18:86394952-86501897	4	26	0.188344	1.47278	-2.84193	0.000165623	0.00338089	DOWN
ENSMUSG00000092572	Serpinb10	serine_or_cysteine_peptidase_inhibitor_clade_B_ovalbumin_member_10	1:107529003-107549271	116	231	4.1184	9.86604	-1.13522	0.000165653	0.00338089	DOWN
ENSMUSG00000069307	Hist1h2bq	histone_cluster_1_H2bq	13:21806412-21810199	13369	7769	537.421	375.698	0.641649	0.000166626	0.00339753	-
ENSMUSG00000012017	Scarf2	scavenger_receptor_class_F_member_2	16:17797282-17808287	108	217	5.43804	13.1442	-1.1481	0.000167364	0.0034032	DOWN
ENSMUSG00000031574	Star	steroidogenic_acute_regulatory_protein	8:25808474-25814723	512	907	30.5442	65.0915	-0.9664	0.000167684	0.0034032	-
ENSMUSG00000078851	Hist3h2a	histone_cluster_3_H2a	11:58954685-58956830	5538	3207	429.061	298.898	0.646699	0.000167848	0.0034032	-
ENSMUSG00000085603	Gm11346	predicted_gene_11346	13:24597613-24604925	221	411	8.23304	18.4191	-1.03654	0.000167772	0.0034032	DOWN
ENSMUSG00000092021	Gbp11	guanylate_binding_protein_11	5:105323042-105346472	115	50	6.2505	3.26925	1.06018	0.000167574	0.0034032	UP
ENSMUSG00000108455	RP23-365E22.1	-	7:122463438-122466160	160	306	9.76945	22.4765	-1.0769	0.000167574	0.0034032	DOWN
ENSMUSG00000022797	Tfrc	transferrin_receptor	16:32608920-32632794	22975	13373	396.131	277.377	0.6393	0.000169002	0.0034234	-
ENSMUSG00000027699	Ect2	ect2_oncogene	3:27097222-27153878	1745	997	28.4524	19.5559	0.666119	0.000169665	0.00343362	-
ENSMUSG00000006369	Fbln1	fibulin_1	15:85205949-85286535	33	84	1.16542	3.56863	-1.48935	0.000173128	0.00349715	DOWN
ENSMUSG00000085184	4933439K11Rik	RIKEN_cDNA_4933439K11_gene	1:172538133-172558129	33	84	1.65664	5.07279	-1.48935	0.000173128	0.00349715	DOWN
ENSMUSG00000024087	Cyp1b1	cytochrome_P450_family_1_subfamily_b_polypeptide_1	17:79706953-79715041	1355	2339	43.9326	91.2297	-0.92904	0.000173878	0.00350903	-
ENSMUSG00000025270	Alas2	aminolevulinic_acid_synthase_2_erythroid	X:150547375-150570638	26401	15387	1373.44	962.944	0.637439	0.000174164	0.00351153	-
ENSMUSG00000023961	Enpp4	ectonucleotide_pyrophosphatase_phosphodiesterase_4	17:44096308-44105809	675	1184	14.0706	29.6907	-0.952152	0.000174896	0.00352195	-
ENSMUSG00000031848	Lsm4	LSM4_homolog_U6_small_nuclear_RNA_associated_S._cerevisiae_	8:70673248-70678752	534	291	62.4803	40.9593	0.734381	0.000175007	0.00352195	-
ENSMUSG00000009575	Cbx5	chromobox_5	15:103191544-103239816	10172	5918	129.656	90.7441	0.63998	0.000176028	0.00353641	-
ENSMUSG00000045817	Zfp36l2	zinc_finger_protein_36_C3H_type_like_2	17:84183931-84187947	1698	2921	79.9758	165.505	-0.924068	0.000176052	0.00353641	-
ENSMUSG00000020808	Fam64a	family_with_sequence_similarity_64_member_A	11:72042032-72047370	93	38	4.25142	2.08973	1.1498	0.000178834	0.00358896	UP
ENSMUSG00000040717	Il17rd	interleukin_17_receptor_D	14:27039001-27107286	66	143	1.33495	3.47953	-1.25693	0.00017947	0.00359838	DOWN
ENSMUSG00000104339	C130089K02Rik	RIKEN_cDNA_C130089K02_gene	3:52057285-52064244	86	178	2.05439	5.11524	-1.19092	0.00018107	0.0036271	DOWN
ENSMUSG00000032575	Manf	mesencephalic_astrocyte_derived_neurotrophic_factor	9:106838312-106891979	1990	1143	66.4118	45.8877	0.658501	0.000182809	0.00365855	-
ENSMUSG00000030494	Rhpn2	rhophilin_Rho_GTPase_binding_protein_2	7:35334170-35392289	8	35	0.163041	0.858096	-2.27074	0.000184687	0.00369272	DOWN
ENSMUSG00000028378	Ptgr1	prostaglandin_reductase_1	4:58965439-58987119	183	89	13.2519	7.75299	0.89854	0.000186241	0.00371691	-
ENSMUSG00000102642	A130048G24Rik	RIKEN_cDNA_A130048G24_gene	1:54913845-54916594	292	529	17.6541	38.4748	-0.998738	0.000186117	0.00371691	-
ENSMUSG00000063157	Csn2	casein_beta	5:87692624-87699630	14	0	0.214048	0	Inf	0.000187	0.00372862	UP
ENSMUSG00000026981	Il1rn	interleukin_1_receptor_antagonist	2:24336853-24351494	100	42	2.05212	1.03685	1.11008	0.000187877	0.00374266	UP
ENSMUSG00000031697	Orc6	origin_recognition_complex_subunit_6	8:85299632-85308278	861	483	86.6017	58.4424	0.69255	0.00018818	0.00374525	-
ENSMUSG00000029366	Dck	deoxycytidine_kinase	5:88764996-88783281	2435	1405	103.888	72.1107	0.65191	0.000189547	0.00376898	-
ENSMUSG00000020737	Hn1	hematological_and_neurological_expressed_sequence_1	11:115497353-115514387	1737	997	92.0621	63.5674	0.65949	0.000192057	0.0038154	-
ENSMUSG00000040447	Spns2	spinster_homolog_2	11:72451638-72489904	240	441	5.44677	12.04	-1.01919	0.000194715	0.00386149	DOWN
ENSMUSG00000095682	Igkv3-1	immunoglobulin_kappa_variable_3_1	6:70703578-70704177	107	46	49.5549	25.6279	1.07648	0.000194734	0.00386149	UP
ENSMUSG00000061482	Hist1h4d	histone_cluster_1_H4d	13:23581598-23581990	19455	11380	8230.66	5791.67	0.632199	0.000195021	0.00386363	-
ENSMUSG00000028702	Rad54l	RAD54_like_S._cerevisiae_	4:116094264-116123690	982	555	16.7543	11.3911	0.681794	0.000196952	0.00389832	-
ENSMUSG00000025064	Col17a1	collagen_type_XVII_alpha_1	19:47646344-47692094	21	61	0.554368	1.93724	-1.67991	0.000197693	0.00390535	DOWN
ENSMUSG00000052798	Nup107	nucleoporin_107	10:117750624-117792705	1515	867	69.7366	48.0093	0.663773	0.000197849	0.00390535	-
ENSMUSG00000106599	Ighv1-73	immunoglobulin_heavy_variable_1_73	12:115790593-115791027	61	21	28.8127	11.9326	1.39697	0.000197693	0.00390535	UP
ENSMUSG00000022351	Sqle	squalene_epoxidase	15:59315077-59331192	637	353	12.3813	8.25389	0.710188	0.000198404	0.00390917	-
ENSMUSG00000022610	Mapk12	mitogen_activated_protein_kinase_12	15:89130585-89140703	59	130	5.19293	13.7647	-1.28118	0.000198279	0.00390917	DOWN
ENSMUSG00000051969	Tlr11	toll_like_receptor_11	14:50357914-50363663	442	783	11.853	25.2595	-0.966408	0.000199042	0.00391817	-
ENSMUSG00000044468	Fam46c	family_with_sequence_similarity_46_member_C	3:100451628-100489324	16058	9397	409.424	288.223	0.631578	0.00019941	0.00391979	-
ENSMUSG00000103220	Gm37728	predicted_gene_37728	6:31145128-31147419	83	172	6.02092	15.0096	-1.19266	0.000199486	0.00391979	DOWN
ENSMUSG00000029648	Flt1	FMS_like_tyrosine_kinase_1	5:147561604-147726011	364	650	4.20394	9.03079	-0.977941	0.000200965	0.00394526	-
ENSMUSG00000031626	Sorbs2	sorbin_and_SH3_domain_containing_2	8:45507788-45827906	1275	2191	5.9227	12.2436	-0.922535	0.000201421	0.00395063	-
ENSMUSG00000080316	Spaca6	sperm_acrosome_associated_6	17:17830719-17843009	94	191	1.56333	3.82137	-1.1643	0.000202057	0.00395795	DOWN
ENSMUSG00000093938	Evi2b	ecotropic_viral_integration_site_2b	11:79515056-79523762	597	1045	53.4225	112.493	-0.949142	0.00020216	0.00395795	-
ENSMUSG00000037278	Tmem97	transmembrane_protein_97	11:78541817-78550777	285	148	34.4618	21.5286	0.803915	0.0002027	0.00396493	-
ENSMUSG00000026180	Cxcr2	chemokine_C_X_C_motif_receptor_2	1:74153989-74161246	353	631	11.1453	23.9664	-0.979413	0.000203221	0.00396796	-
ENSMUSG00000070436	Serpinh1	serine_or_cysteine_peptidase_inhibitor_clade_H_member_1	7:99345375-99353230	1398	799	88.9536	61.1592	0.665654	0.000203222	0.00396796	-
ENSMUSG00000061186	Sfmbt2	Scm_like_with_four_mbt_domains_2	2:10370510-10595253	86	177	0.983055	2.43395	-1.18279	0.000204983	0.00399875	DOWN
ENSMUSG00000020492	Ska2	spindle_and_kinetochore_associated_complex_subunit_2	11:87109234-87124635	750	420	29.5702	19.9205	0.695057	0.00020579	0.00400196	-
ENSMUSG00000073433	Arhgdig	Rho_GDP_dissociation_inhibitor_GDI_gamma	17:26196226-26207786	10	39	0.354376	1.66252	-2.10485	0.000205848	0.00400196	DOWN
ENSMUSG00000090145	Ugt1a6b	UDP_glucuronosyltransferase_1_family_polypeptide_A6B	1:88103252-88219003	10	39	0.404361	1.89702	-2.10485	0.000205848	0.00400196	DOWN
ENSMUSG00000091405	Hist2h4	histone_cluster_2_H4	3:96261682-96263311	2448	1417	249.701	173.875	0.647323	0.000205888	0.00400196	-
ENSMUSG00000022673	Mcm4	minichromosome_maintenance_deficient_4_homolog_S._cerevisiae_	16:15623897-15637400	4672	2723	216.434	151.75	0.637402	0.000206476	0.00400979	-
ENSMUSG00000073371	Gm6594	predicted_pseudogene_6594	17:82539258-82539545	201	100	116.038	69.4489	0.86574	0.000211027	0.00409449	-
ENSMUSG00000079685	Ulbp1	UL16_binding_protein_1	10:7444873-7473477	421	228	31.3324	20.413	0.743338	0.000212595	0.00412123	-
ENSMUSG00000047370	Gm7367	predicted_pseudogene_7367	7:60155538-60156170	363	194	95.3451	61.2989	0.762467	0.000213161	0.00412848	-
ENSMUSG00000028402	Mpdz	multiple_PDZ_domain_protein	4:81278500-81442815	319	572	3.16607	6.82942	-0.983901	0.000213643	0.00413413	-
ENSMUSG00000039065	Fam173b	family_with_sequence_similarity_173_member_B	15:31601852-31621227	351	187	7.59478	4.86752	0.766992	0.000213978	0.00413691	-
ENSMUSG00000021266	Wars	tryptophanyl_tRNA_synthetase	12:108860030-108894174	938	531	32.3289	22.0161	0.679436	0.000215118	0.00415524	-
ENSMUSG00000026198	Abcb6	ATP_binding_cassette_sub_family_B_MDR_TAP_member_6	1:75171717-75180392	921	521	14.9759	10.1913	0.680477	0.000215371	0.0041564	-
ENSMUSG00000019942	Cdk1	cyclin_dependent_kinase_1	10:69336635-69352938	1857	1072	61.6146	42.7882	0.651228	0.000215852	0.00416197	-
ENSMUSG00000031495	Cd209d	CD209d_antigen	8:3871827-3878555	12	43	2.17809	9.38912	-1.98276	0.000216503	0.00417082	DOWN
ENSMUSG00000013822	Elof1	elongation_factor_1_homolog_ELF1_S._cerevisiae_	9:22112989-22117148	880	497	76.2834	51.8276	0.682819	0.000217275	0.00418196	-
ENSMUSG00000028600	Podn	podocan	4:108014791-108096445	13	45	0.233379	0.971875	-1.93292	0.000218753	0.0042011	DOWN
ENSMUSG00000071552	Tigit	T_cell_immunoreceptor_with_Ig_and_ITIM_domains	16:43648861-43664184	49	15	8.45998	3.11557	1.56633	0.000218654	0.0042011	UP
ENSMUSG00000078350	Smim1	small_integral_membrane_protein_1	4:154020470-154026230	531	292	4.74654	3.13997	0.721298	0.000218852	0.0042011	-
ENSMUSG00000030745	Il21r	interleukin_21_receptor	7:125603429-125633570	2002	1158	65.4203	45.5214	0.648366	0.000219515	0.00421009	-
ENSMUSG00000009281	Rarres2	retinoic_acid_receptor_responder_tazarotene_induced_2	6:48569696-48572789	455	801	20.9614	44.3914	-0.957377	0.000220021	0.00421605	-
ENSMUSG00000044583	Tlr7	toll_like_receptor_7	X:167304929-167330558	915	518	13.2196	9.00292	0.67938	0.00022103	0.00423165	-
ENSMUSG00000022051	Bnip3l	BCL2_adenovirus_E1B_interacting_protein_3_like	14:66985239-67008877	6636	3887	215.282	151.696	0.630215	0.000222525	0.00425651	-
ENSMUSG00000026842	Abl1	c_abl_oncogene_1_non_receptor_tyrosine_kinase	2:31688376-31804227	1644	948	13.1805	9.14315	0.652808	0.000223322	0.00426798	-
ENSMUSG00000026235	Epha4	Eph_receptor_A4	1:77367185-77515088	32	81	0.425798	1.29658	-1.4813	0.000224545	0.00428756	DOWN
ENSMUSG00000041247	Lamp3	lysosomal_associated_membrane_protein_3	16:19653381-19706365	47	108	2.33751	6.46167	-1.34176	0.000224833	0.00428927	DOWN
ENSMUSG00000058927	Gm10053	predicted_gene_10053	19:24875686-24876634	2604	1514	456.216	319.09	0.640923	0.000226458	0.00431648	-
ENSMUSG00000004044	Ptrf	polymerase_I_and_transcript_release_factor	11:100956733-100970887	214	394	8.57566	18.9936	-1.02202	0.00022817	0.00434526	DOWN
ENSMUSG00000056427	Slit3	slit_homolog_3_Drosophila_	11:35121224-35708507	129	250	3.35598	7.82395	-1.09599	0.000229969	0.00437569	DOWN
ENSMUSG00000040809	Chil3	chitinase_like_3	3:106147554-106167564	156	295	12.5059	28.4491	-1.06061	0.000232448	0.00441897	DOWN
ENSMUSG00000023175	Bsg	basigin	10:79704491-79711969	4217	2467	183.015	128.799	0.632018	0.00023321	0.00442567	-
ENSMUSG00000063445	Nmral1	NmrA_like_family_domain_containing_1	16:4710059-4719356	743	418	20.6198	13.955	0.688416	0.000233024	0.00442567	-
ENSMUSG00000023032	Slc4a8	solute_carrier_family_4_anion_exchanger_member_8	15:100761747-100823968	609	339	6.93854	4.64632	0.703716	0.000235825	0.00447138	-
ENSMUSG00000036752	Tubb4b	tubulin_beta_4B_class_IVB	2:25222160-25224702	8687	5106	594.618	420.443	0.625223	0.000236297	0.00447611	-
ENSMUSG00000038370	Pcp4l1	Purkinje_cell_protein_4_like_1	1:171173262-171196268	78	162	8.2235	20.5465	-1.1959	0.000236489	0.00447611	DOWN
ENSMUSG00000053110	Yap1	yes_associated_protein_1	9:7931999-8004596	282	507	4.20617	9.09712	-0.987733	0.000236882	0.00447964	-
ENSMUSG00000001403	Ube2c	ubiquitin_conjugating_enzyme_E2C	2:164769898-164778822	2047	1188	122.513	85.5339	0.643534	0.000237323	0.00448405	-
ENSMUSG00000022466	Rpap3	RNA_polymerase_II_associated_protein_3	15:97675105-97705822	673	377	49.5111	33.3646	0.694603	0.000238535	0.00450303	-
ENSMUSG00000095105	Edaradd	EDAR_ectodysplasin_A_receptor_associated_death_domain	13:12471209-12520450	181	337	3.71389	8.31835	-1.0382	0.000242336	0.00457079	DOWN
ENSMUSG00000019768	Esr1	estrogen_receptor_1_alpha_	10:4611593-5005614	99	198	0.866139	2.08388	-1.14143	0.000243348	0.00458548	DOWN
ENSMUSG00000032494	Tdgf1	teratocarcinoma_derived_growth_factor_1	9:110939603-110946158	20	2	0.861454	0.103654	3.18017	0.000243751	0.00458548	UP
ENSMUSG00000033590	Myo5c	myosin_VC	9:75232014-75305451	2	20	0.0494053	0.594146	-3.46291	0.000243751	0.00458548	DOWN
ENSMUSG00000039640	Mrpl12	mitochondrial_ribosomal_protein_L12	11:120484613-120489065	842	477	75.3059	51.3208	0.67839	0.000246239	0.00462826	-
ENSMUSG00000031256	Cstf2	cleavage_stimulation_factor_3_pre_RNA_subunit_2	X:134059187-134086819	2435	1419	31.6685	22.2008	0.637606	0.000246507	0.00462928	-
ENSMUSG00000022419	Deptor	DEP_domain_containing_MTOR_interacting_protein	15:55112317-55259271	109	215	1.60861	3.81702	-1.12146	0.000247566	0.00464396	DOWN
ENSMUSG00000057406	Whsc1	Wolf_Hirschhorn_syndrome_candidate_1_human_	5:33820725-33897975	3069	1794	15.9586	11.2222	0.633147	0.000247718	0.00464396	-
ENSMUSG00000018983	E2f2	E2F_transcription_factor_2	4:136172394-136196057	4657	2733	158.309	111.762	0.627474	0.000248499	0.00465089	-
ENSMUSG00000094117	Igkv3-12	immunoglobulin_kappa_variable_3_12	6:70518250-70518849	894	508	414.037	283.024	0.674002	0.000248518	0.00465089	-
ENSMUSG00000050490	Gm8394	predicted_gene_8394	10:85313488-85314439	420	229	73.3513	48.1119	0.733598	0.00024889	0.00465383	-
ENSMUSG00000052949	Rnf157	ring_finger_protein_157	11:116336353-116413032	751	424	10.448	7.09603	0.683307	0.00025071	0.00468382	-
ENSMUSG00000035683	Melk	maternal_embryonic_leucine_zipper_kinase	4:44300876-44364675	545	302	27.7105	18.4719	0.71027	0.000250975	0.00468473	-
ENSMUSG00000075592	Nynrin	NYN_domain_and_retroviral_integrase_containing	14:55854036-55874735	146	277	2.03816	4.65181	-1.06536	0.000251424	0.00468906	DOWN
ENSMUSG00000006344	Ggt5	gamma_glutamyltransferase_5	10:75589340-75617200	271	487	7.6394	16.515	-0.987075	0.000253815	0.0047255	-
ENSMUSG00000069601	Ank3	ankyrin_3_epithelial	10:69533772-70027438	159	299	0.484882	1.09691	-1.05256	0.000253673	0.0047255	DOWN
ENSMUSG00000042961	Egflam	EGF_like_fibronectin_type_III_and_laminin_G_domains	15:7206120-7398395	172	321	2.68671	6.03189	-1.0416	0.000255164	0.00474653	DOWN
ENSMUSG00000046743	Fat4	FAT_tumor_suppressor_homolog_4_Drosophila_	3:38886940-39011985	359	635	3.19036	6.78855	-0.964215	0.000259987	0.0048321	-
ENSMUSG00000035969	Rusc2	RUN_and_SH3_domain_containing_2	4:43381979-43427088	79	163	0.616778	1.53089	-1.18637	0.00026028	0.00483338	DOWN
ENSMUSG00000027875	Hmgcs2	3_hydroxy_3_methylglutaryl_Coenzyme_A_synthase_2	3:98280435-98310738	593	1028	23.2918	48.5735	-0.935179	0.000261306	0.00484827	-
ENSMUSG00000107035	Ybx1-ps2	Y_box_protein_1_pseudogene_2	6:37686239-37687195	625	350	108.583	73.1492	0.69506	0.000262056	0.00485802	-
ENSMUSG00000030342	Cd9	CD9_antigen	6:125460266-125494791	646	1117	45.3381	94.3066	-0.931464	0.000262594	0.00486384	-
ENSMUSG00000030104	Edem1	ER_degradation_enhancer_mannosidase_alpha_like_1	6:108828641-108859356	5346	3147	76.1582	53.9315	0.623041	0.000262972	0.00486666	-
ENSMUSG00000039057	Myo16	myosin_XVI	8:10272572-10634741	4	25	0.0988911	0.743517	-2.78528	0.000264517	0.00489108	DOWN
ENSMUSG00000040354	Mars	methionine_tRNA_synthetase	10:127296221-127311786	1532	887	54.3566	37.8596	0.646968	0.000264961	0.0048951	-
ENSMUSG00000028476	Reck	reversion_inducing_cysteine_rich_protein_with_kazal_motifs	4:43875530-43944806	147	278	3.76589	8.56749	-1.06071	0.000266543	0.00491671	DOWN
ENSMUSG00000069874	Irgm2	immunity_related_GTPase_family_M_member_2	11:58199618-58222779	3479	2042	83.4795	58.944	0.627248	0.000266585	0.00491671	-
ENSMUSG00000096929	A330023F24Rik	RIKEN_cDNA_A330023F24_gene	1:194976375-195037904	309	550	3.78957	8.11433	-0.973267	0.000267931	0.00493733	-
ENSMUSG00000030551	Nr2f2	nuclear_receptor_subfamily_2_group_F_member_2	7:70351946-70366735	321	570	9.96459	21.2857	-0.969834	0.000270552	0.00498137	-
ENSMUSG00000033596	Rfwd3	ring_finger_and_WD_repeat_domain_3	8:111270944-111300222	3654	2147	136.738	96.6517	0.625713	0.000270809	0.00498188	-
ENSMUSG00000035686	Thrsp	thyroid_hormone_responsive	7:97412938-97417730	8	34	0.496857	2.54033	-2.22894	0.000273436	0.00502592	DOWN
ENSMUSG00000062098	Btbd3	BTB_POZ_domain_containing_3	2:138256565-138589292	126	243	3.35402	7.7814	-1.08897	0.000273814	0.0050286	DOWN
ENSMUSG00000029283	Cdc7	cell_division_cycle_7_S._cerevisiae_	5:106964322-106984432	1193	688	25.355	17.5901	0.652672	0.000274523	0.00503308	-
ENSMUSG00000029561	Oasl2	2_5_oligoadenylate_synthetase_like_2	5:114896936-114912234	570	318	8.83883	5.93205	0.700495	0.000274311	0.00503308	-
ENSMUSG00000020734	Grin2c	glutamate_receptor_ionotropic_NMDA2C_epsilon_3_	11:115249169-115267243	149	281	4.54472	10.3106	-1.05669	0.00027537	0.00504264	DOWN
ENSMUSG00000022623	Shank3	SH3_ankyrin_domain_gene_3	15:89499623-89560261	233	423	3.19132	6.96967	-1.00177	0.000275511	0.00504264	DOWN
ENSMUSG00000021903	Galnt15	UDP_N_acetyl_alpha_D_galactosamine_polypeptide_N_acetylgalactosaminyltransferase_15	14:32028989-32062197	42	98	0.773319	2.17067	-1.36384	0.000276795	0.00506187	DOWN
ENSMUSG00000057863	Rpl36	ribosomal_protein_L36	17:56613395-56614243	112	219	46.0927	108.422	-1.10887	0.000278077	0.00508101	DOWN
ENSMUSG00000015468	Notch4	notch_4	17:34564268-34588503	194	357	2.64537	5.85615	-1.02131	0.000278427	0.00508311	DOWN
ENSMUSG00000002550	Uck1	uridine_cytidine_kinase_1	2:32255002-32260159	816	464	30.3107	20.7339	0.673003	0.000279568	0.0050916	-
ENSMUSG00000027342	Pcna	proliferating_cell_nuclear_antigen	2:132249162-132253314	5073	2992	240.3	170.494	0.620288	0.000279203	0.0050916	-
ENSMUSG00000079445	B3gnt7	UDP_GlcNAc_betaGal_beta_1_3_N_acetylglucosaminyltransferase_7	1:86302832-86307305	159	77	4.41996	2.57497	0.904647	0.000279833	0.0050916	-
ENSMUSG00000090665	Gad1-ps	glutamate_decarboxylase_1_pseudogene	10:99443730-99447007	77	159	3.90551	9.70161	-1.18754	0.000279833	0.0050916	DOWN
ENSMUSG00000043496	Tril	TLR4_interactor_with_leucine_rich_repeats	6:53815468-53820830	46	105	1.42609	3.91591	-1.33211	0.000281267	0.00511338	DOWN
ENSMUSG00000087028	Gm13387	predicted_gene_13387	2:25122603-25145396	18	54	0.871525	3.14517	-1.72635	0.000282516	0.00513178	DOWN
ENSMUSG00000032221	Mns1	meiosis_specific_nuclear_structural_protein_1	9:72438011-72462025	1673	974	46.6161	32.648	0.639003	0.000283482	0.00514501	-
ENSMUSG00000031353	Rbbp7	retinoblastoma_binding_protein_7	X:162760402-162779092	3378	1987	129.32	91.5086	0.624136	0.000284368	0.00515677	-
ENSMUSG00000022508	Bcl6	B_cell_leukemia_lymphoma_6	16:23965052-23988852	1819	1061	40.5514	28.4542	0.63628	0.000285492	0.0051728	-
ENSMUSG00000074088	Snrnp40	small_nuclear_ribonucleoprotein_40_U5_	4:130360132-130390026	1380	799	51.1807	35.6478	0.646959	0.000285794	0.00517395	-
ENSMUSG00000035198	Tubg1	tubulin_gamma_1	11:101119938-101126419	611	343	40.6185	27.4306	0.691521	0.000286741	0.00518675	-
ENSMUSG00000020219	Timm13	translocase_of_inner_mitochondrial_membrane_13	10:80899450-80900969	436	240	59.176	39.1858	0.719851	0.000288194	0.00520869	-
ENSMUSG00000006010	BC003331	cDNA_sequence_BC003331	1:150361305-150393080	976	560	19.9868	13.7956	0.660014	0.000288896	0.00521701	-
ENSMUSG00000094345	Igkv14-126	immunoglobulin_kappa_variable_14_126	6:67896172-67896642	630	1086	292.586	606.737	-0.92704	0.000289191	0.00521798	-
ENSMUSG00000020571	Pdia6	protein_disulfide_isomerase_associated_6	12:17266545-17284770	5283	3121	196.459	139.619	0.617907	0.000289631	0.00522156	-
ENSMUSG00000028896	Rcc1	regulator_of_chromosome_condensation_1	4:132331919-132353605	942	540	27.1485	18.7218	0.661325	0.000292477	0.00526848	-
ENSMUSG00000029096	Htra3	HtrA_serine_peptidase_3	5:35652023-35679782	45	103	1.14019	3.13948	-1.33608	0.000293683	0.0052858	DOWN
ENSMUSG00000017404	Rpl19	ribosomal_protein_L19	11:98026710-98030492	2634	1547	376.558	266.051	0.626341	0.000294213	0.00529094	-
ENSMUSG00000044017	Adgrd1	adhesion_G_protein_coupled_receptor_D1	5:129096750-129204599	25	67	0.413783	1.33407	-1.56371	0.000294643	0.00529427	DOWN
ENSMUSG00000045064	Zc2hc1c	zinc_finger_C2HC_type_containing_1C	12:85288591-85299358	16	50	0.593523	2.23129	-1.78533	0.000294925	0.00529494	DOWN
ENSMUSG00000028639	Ybx1	Y_box_protein_1	4:119277981-119294604	7019	4157	236.954	168.822	0.614281	0.000296815	0.00532445	-
ENSMUSG00000074415	2610203C20Rik	RIKEN_cDNA_2610203C20_gene	9:41376397-41617772	162	302	1.00547	2.25486	-1.04	0.000298116	0.00534337	DOWN
ENSMUSG00000037725	Ckap2	cytoskeleton_associated_protein_2	8:22168152-22185819	1045	602	66.7993	46.2925	0.654226	0.000299316	0.00536044	-
ENSMUSG00000107369	Gstm2-ps1	glutathione_S_transferase_mu_2_muscle_pseudogene_1	5:116632908-116633564	11	40	2.78376	12.1772	-2.00391	0.000302407	0.0054113	DOWN
ENSMUSG00000043154	Ppp2r3a	protein_phosphatase_2_regulatory_subunit_B_alpha	9:101105084-101251795	129	247	1.22919	2.83127	-1.07858	0.000302958	0.00541668	DOWN
ENSMUSG00000031647	Mfap3l	microfibrillar_associated_protein_3_like	8:60632827-60676729	151	283	1.82879	4.12319	-1.0477	0.000308321	0.00550802	DOWN
ENSMUSG00000005233	Spc25	SPC25_NDC80_kinetochore_complex_component_homolog_S._cerevisiae_	2:69193895-69206194	1042	601	32.9553	22.866	0.652479	0.000309237	0.00551664	-
ENSMUSG00000102744	5830444F18Rik	RIKEN_cDNA_5830444F18_gene	17:51791470-51793461	125	240	10.4331	24.0977	-1.08256	0.000309313	0.00551664	DOWN
ENSMUSG00000030125	Lrrc23	leucine_rich_repeat_containing_23	6:124769863-124779727	5	27	0.289228	1.879	-2.57452	0.000313333	0.00557454	DOWN
ENSMUSG00000031551	Ido1	indoleamine_2_3_dioxygenase_1	8:24584136-24597009	27	5	2.45978	0.547998	2.29146	0.000313333	0.00557454	UP
ENSMUSG00000074497	A430078G23Rik	RIKEN_cDNA_A430078G23_gene	8:3353415-3390295	629	1081	35.2951	72.9706	-0.922677	0.000312853	0.00557454	-
ENSMUSG00000016252	Atp5e	ATP_synthase_H+_transporting_mitochondrial_F1_complex_epsilon_subunit	2:174461072-174464105	731	416	48.2295	33.0177	0.671847	0.000313688	0.00557627	-
ENSMUSG00000015112	Slc25a13	solute_carrier_family_25_mitochondrial_carrier_adenine_nucleotide_translocator_member_13	6:6041218-6217173	315	169	9.68613	6.25148	0.756894	0.000316766	0.00562637	-
ENSMUSG00000029657	Hsph1	heat_shock_105kDa_110kDa_protein_1	5:149614287-149636376	2542	4261	37.4549	75.527	-0.886669	0.000318075	0.00564389	-
ENSMUSG00000032939	Nup93	nucleoporin_93	8:94214597-94315066	1111	643	55.1728	38.4131	0.647528	0.000318326	0.00564389	-
ENSMUSG00000094075	Ighv1-80	immunoglobulin_heavy_variable_1_80	12:115912344-115912776	127	59	60.1579	33.62	0.964605	0.000318535	0.00564389	-
ENSMUSG00000021701	Plk2	polo_like_kinase_2	13:110395044-110400844	228	412	13.5289	29.4092	-0.995057	0.000319847	0.0056625	-
ENSMUSG00000063953	Amd2	S_adenosylmethionine_decarboxylase_2	10:35708691-35711891	187	94	9.713	5.87346	0.850875	0.000321218	0.00568212	-
ENSMUSG00000028914	Casp9	caspase_9	4:141793612-141815976	212	385	4.64887	10.1562	-1.00223	0.000322758	0.0057047	DOWN
ENSMUSG00000091650	Apol11a	apolipoprotein_L_11a	15:77508271-77517319	355	193	52.1408	34.1007	0.73778	0.000324851	0.005737	-
ENSMUSG00000053907	Mat2a	methionine_adenosyltransferase_II_alpha	6:72432799-72439558	4048	6760	73.8866	148.433	-0.881256	0.000325237	0.00573914	-
ENSMUSG00000108484	RP23-361O12.4	-	6:83548859-83550381	90	38	4.83632	2.45648	1.10249	0.000330333	0.0058243	UP
ENSMUSG00000094872	Igkv9-120	immunoglobulin_kappa_chain_variable_9_120	6:68049983-68050456	328	577	154.488	326.93	-0.956317	0.000331974	0.00584847	-
ENSMUSG00000028218	Fam92a	family_with_sequence_similarity_92_member_A	4:12153409-12172015	346	188	8.5593	5.59474	0.738592	0.000338407	0.00595435	-
ENSMUSG00000061887	Ssbp3	single_stranded_DNA_binding_protein_3	4:106910701-107049694	1115	647	15.4268	10.7687	0.643764	0.000338534	0.00595435	-
ENSMUSG00000029695	Aass	aminoadipate_semialdehyde_synthase	6:23072173-23132986	3	22	0.1151	1.01527	-3.01572	0.000339552	0.0059674	DOWN
ENSMUSG00000018932	Map2k3	mitogen_activated_protein_kinase_kinase_3	11:60932033-60952811	545	306	17.8831	12.0788	0.691283	0.00034053	0.00597972	-
ENSMUSG00000030641	Ddias	DNA_damage_induced_apoptosis_suppressor	7:92857529-92874213	590	333	29.2909	19.8876	0.683749	0.000341827	0.00599763	-
ENSMUSG00000026134	Prim2	DNA_primase_p58_subunit	1:33453810-33669795	1736	1019	47.3168	33.4117	0.627172	0.00034327	0.00601808	-
ENSMUSG00000029029	Wrap73	WD_repeat_containing_antisense_to_Trp73	4:154142372-154167420	391	215	12.628	8.35324	0.721389	0.000343757	0.00602174	-
ENSMUSG00000024713	Pcsk5	proprotein_convertase_subtilisin_kexin_type_5	19:17432832-17837632	75	154	1.33422	3.29572	-1.17943	0.0003449	0.00603686	DOWN
ENSMUSG00000021811	Dnajc9	DnaJ_Hsp40_homolog_subfamily_C_member_9	14:20384638-20388910	3025	1791	308.367	219.632	0.614728	0.000347523	0.00607675	-
ENSMUSG00000024365	Cyp21a1	cytochrome_P450_family_21_subfamily_a_polypeptide_1	17:34801348-34804561	27	70	1.51967	4.73957	-1.51583	0.00034774	0.00607675	DOWN
ENSMUSG00000029191	Rfc1	replication_factor_C_activator_1_1	5:65261850-65335670	3698	2194	67.8857	48.4514	0.61174	0.000348126	0.00607857	-
ENSMUSG00000044674	Fzd1	frizzled_homolog_1_Drosophila_	5:4753839-4758035	636	1088	25.195	51.8494	-0.916022	0.000349206	0.00609252	-
ENSMUSG00000015093	Clic3	chloride_intracellular_channel_3	2:25456838-25458776	0	13	0	1.12757	Inf	0.000352487	0.00611523	DOWN
ENSMUSG00000035337	Uchl4	ubiquitin_carboxyl_terminal_esterase_L4	9:64235201-64236362	147	71	21.0332	12.2211	0.908468	0.000352102	0.00611523	-
ENSMUSG00000039032	Tsga13	testis_specific_gene_A13	6:30896981-30915573	0	13	0	1.42009	Inf	0.000352487	0.00611523	DOWN
ENSMUSG00000041544	Ptchd2	patched_domain_containing_2	4:148240264-148287965	0	13	0	0.444021	Inf	0.000352487	0.00611523	DOWN
ENSMUSG00000080772	Gm12543	predicted_gene_12543	4:59833677-59834219	32	79	9.79805	29.0994	-1.44525	0.000351094	0.00611523	DOWN
ENSMUSG00000091618	H60c	histocompatibility_60c	10:3256208-3267771	0	13	0	0.923033	Inf	0.000352487	0.00611523	DOWN
ENSMUSG00000104955	1700016F12Rik	RIKEN_cDNA_1700016F12_gene	5:96849505-96852938	13	0	3.29973	0	Inf	0.000352487	0.00611523	UP
ENSMUSG00000045672	Col27a1	collagen_type_XXVII_alpha_1	4:63214004-63334991	238	427	2.3398	5.04995	-0.984714	0.000353241	0.00612341	-
ENSMUSG00000025428	Atp5a1	ATP_synthase_H+_transporting_mitochondrial_F1_complex_alpha_subunit_1	18:77773729-77782869	13080	7816	412.582	296.583	0.601419	0.000354309	0.00613209	-
ENSMUSG00000060961	Slc4a4	solute_carrier_family_4_anion_exchanger_member_4	5:88886818-89239653	20	57	0.264809	0.9079	-1.65241	0.00035419	0.00613209	DOWN
ENSMUSG00000073096	Lrrc61	leucine_rich_repeat_containing_61	6:48554796-48570722	140	67	3.312	1.90676	0.921751	0.000359233	0.00621234	-
ENSMUSG00000074505	Fat3	FAT_tumor_suppressor_homolog_3_Drosophila_	9:15910205-16378231	110	213	0.990954	2.30832	-1.09478	0.000363095	0.00627411	DOWN
ENSMUSG00000027405	Nop56	NOP56_ribonucleoprotein	2:130274430-130279313	1842	1085	20.0653	14.2182	0.622137	0.00036485	0.00629442	-
ENSMUSG00000029518	Rab35	RAB35_member_RAS_oncogene_family	5:115631908-115647736	2349	1389	112.067	79.7175	0.616558	0.000364852	0.00629442	-
ENSMUSG00000064293	Cntn4	contactin_4	6:105677660-106699310	19	55	0.213317	0.742841	-1.67488	0.000366334	0.00631495	DOWN
ENSMUSG00000028005	Gucy1b3	guanylate_cyclase_1_soluble_beta_3	3:82032006-82074689	285	503	8.14875	17.3011	-0.96104	0.000367273	0.00632413	-
ENSMUSG00000056071	S100a9	S100_calcium_binding_protein_A9_calgranulin_B_	3:90692632-90695721	2466	4112	563.193	1129.73	-0.879109	0.000367451	0.00632413	-
ENSMUSG00000046280	She	src_homology_2_domain_containing_transforming_protein_E	3:89831370-89858834	119	228	2.73959	6.31441	-1.07952	0.000369499	0.00635432	DOWN
ENSMUSG00000033910	Gucy1a3	guanylate_cyclase_1_soluble_alpha_3	3:82092427-82145789	1183	1989	18.1867	36.7843	-0.891035	0.000370106	0.00635971	-
ENSMUSG00000056313	1810011O10Rik	RIKEN_cDNA_1810011O10_gene	8:24437180-24438984	269	476	24.7783	52.7454	-0.964798	0.000373501	0.00641294	-
ENSMUSG00000031871	Cdh5	cadherin_5	8:104101625-104144502	465	801	19.396	40.1929	-0.926011	0.0003739	0.00641471	-
ENSMUSG00000061991	Hist1h2af	histone_cluster_1_H2af	13:23533906-23534304	3119	1853	1299.69	928.873	0.609779	0.000376531	0.00645292	-
ENSMUSG00000103216	Gm37248	predicted_gene_37248	17:51796017-51799190	417	722	21.8436	45.4972	-0.933395	0.000376723	0.00645292	-
ENSMUSG00000023034	Nr4a1	nuclear_receptor_subfamily_4_group_A_member_1	15:101266846-101274792	183	334	12.2984	27.0023	-1.00944	0.000378445	0.00647728	DOWN
ENSMUSG00000000305	Cdh4	cadherin_4	2:179442431-179899373	25	66	0.506082	1.60731	-1.54203	0.000378996	0.00648158	DOWN
ENSMUSG00000028436	Dcaf12	DDB1_and_CUL4_associated_factor_12	4:41291300-41314889	4523	2697	218.48	156.72	0.604482	0.00038022	0.00649737	-
ENSMUSG00000019857	Asf1a	anti_silencing_function_1A_histone_chaperone	10:53596961-53609213	977	567	74.5133	52.0213	0.643567	0.000381593	0.00651146	-
ENSMUSG00000055148	Klf2	Kruppel_like_factor_2_lung_	8:72319033-72321656	840	1420	75.615	153.771	-0.898873	0.000381646	0.00651146	-
ENSMUSG00000076572	Igkv18-36	immunoglobulin_kappa_chain_variable_18_36	6:69992465-69992977	7	31	1.83001	9.74916	-2.28826	0.000382556	0.00652185	DOWN
ENSMUSG00000104687	Gm42899	predicted_gene_42899	3:53083219-53085885	51	112	3.17936	8.39941	-1.27638	0.00038332	0.00652972	DOWN
ENSMUSG00000024451	Arap3	ArfGAP_with_RhoGAP_domain_ankyrin_repeat_and_PH_domain_3	18:37972624-37997574	255	452	8.11582	17.3057	-0.967272	0.000387006	0.00658732	-
ENSMUSG00000006345	Ggt1	gamma_glutamyltransferase_1	10:75561604-75586200	17	51	0.395352	1.42685	-1.72645	0.000389741	0.00662569	DOWN
ENSMUSG00000034563	Ccpg1	cell_cycle_progression_1	9:72985429-73016340	364	633	4.05847	8.49027	-0.939705	0.000390061	0.00662569	-
ENSMUSG00000062093	Gm10110	predicted_gene_10110	14:89896223-89898466	2481	1472	190.179	135.738	0.611703	0.000390179	0.00662569	-
ENSMUSG00000068744	Psrc1	proline_serine_rich_coiled_coil_1	3:108383839-108388231	170	85	3.3062	1.98865	0.858553	0.000393676	0.00667984	-
ENSMUSG00000035351	Nup37	nucleoporin_37	10:88146992-88178388	317	172	38.6403	25.2215	0.740623	0.000395732	0.00670623	-
ENSMUSG00000096883	Shisa8	shisa_family_member_8	15:82206952-82212815	117	54	10.7831	5.98698	0.974039	0.000395852	0.00670623	-
ENSMUSG00000042331	Specc1	sperm_antigen_with_calponin_homology_and_coiled_coil_domains_1	11:61956763-62223013	6299	3770	40.6447	29.2639	0.599117	0.000396952	0.00671435	-
ENSMUSG00000059475	Zfp426	zinc_finger_protein_426	9:20468549-20492746	686	393	8.11154	5.59023	0.662239	0.000396687	0.00671435	-
ENSMUSG00000021904	Sema3g	sema_domain_immunoglobulin_domain_Ig_short_basic_domain_secreted_semaphorin_3G	14:31217860-31230350	138	259	5.05605	11.4153	-1.04972	0.000401148	0.00678003	DOWN
ENSMUSG00000051669	AU021092	expressed_sequence_AU021092	16:5211828-5222299	347	604	42.3281	88.633	-0.941057	0.000402343	0.00679491	-
ENSMUSG00000054641	Mmrn1	multimerin_1	6:60924976-60989378	481	825	10.8925	22.4747	-0.919797	0.000404207	0.00682108	-
ENSMUSG00000070426	Rnf121	ring_finger_protein_121	7:102019137-102065469	554	314	13.9433	9.50705	0.677678	0.00041238	0.00695358	-
ENSMUSG00000025175	Fn3k	fructosamine_3_kinase	11:121434913-121450491	1146	671	31.1336	21.9293	0.63078	0.000413094	0.00696018	-
ENSMUSG00000074449	Gm15319	predicted_gene_15319	8:20337664-20363210	2	19	0.131898	1.50681	-3.38883	0.00041343	0.00696043	DOWN
ENSMUSG00000042428	Mgat3	mannoside_acetylglucosaminyltransferase_3	15:80173721-80215519	53	115	1.88896	4.9306	-1.259	0.000414281	0.00696932	DOWN
ENSMUSG00000076501	Igkv2-137	immunoglobulin_kappa_chain_variable_2_137	6:67555497-67556216	391	676	129.758	269.876	-0.931296	0.000416806	0.00700636	-
ENSMUSG00000105827	Hist2h2bb	histone_cluster_2_H2bb	3:96269752-96270132	17873	10755	7799.53	5645.98	0.591333	0.000418191	0.00702408	-
ENSMUSG00000106093	Gm42722	predicted_gene_42722	3:106001561-106017539	9	35	1.59179	7.44718	-2.10087	0.00041851	0.00702408	DOWN
ENSMUSG00000041378	Cldn5	claudin_5	16:18776847-18778260	274	482	32.2178	68.1792	-0.956301	0.000419241	0.00703089	-
ENSMUSG00000043259	Fam13c	family_with_sequence_similarity_13_member_C	10:70440668-70558731	4	24	0.122883	0.886967	-2.72643	0.000421961	0.00706556	DOWN
ENSMUSG00000054385	Ceacam2	carcinoembryonic_antigen_related_cell_adhesion_molecule_2	7:25516042-25539857	4	24	0.123729	0.893073	-2.72643	0.000421961	0.00706556	DOWN
ENSMUSG00000021298	Gpr132	G_protein_coupled_receptor_132	12:112850876-112860916	282	495	19.2235	40.5927	-0.953179	0.000424665	0.00708695	-
ENSMUSG00000021596	Mctp1	multiple_C2_domains_transmembrane_1	13:76384535-77031810	282	495	4.27754	9.03253	-0.953179	0.000424665	0.00708695	-
ENSMUSG00000032026	Rexo2	REX2_RNA_exonuclease_2_homolog_S._cerevisiae_	9:48468514-48480611	1619	957	250.4	178.056	0.617071	0.000424041	0.00708695	-
ENSMUSG00000040936	Ulk4	unc_51_like_kinase_4	9:120960268-121277197	43	13	0.713785	0.259603	1.58435	0.000425204	0.00708695	UP
ENSMUSG00000042029	Ncapg2	non_SMC_condensin_II_complex_subunit_G2	12:116405402-116463531	4648	2784	117.019	84.3172	0.59801	0.000424917	0.00708695	-
ENSMUSG00000097324	Mir143hg	Mir143_and_Mir145_host_gene_non_protein_coding_	18:61649625-61665537	139	260	8.69798	19.5721	-1.04487	0.00042505	0.00708695	DOWN
ENSMUSG00000023800	Tiam2	T_cell_lymphoma_invasion_and_metastasis_2	17:3326573-3519397	41	94	1.08532	2.99331	-1.33845	0.000426635	0.00710532	DOWN
ENSMUSG00000024109	Nrxn1	neurexin_I	17:90033631-91093071	12	41	0.0430448	0.176922	-1.91403	0.000429203	0.00713858	DOWN
ENSMUSG00000101188	Eif4a-ps4	eukaryotic_translation_initiation_factor_4A_pseudogene_4	1:60703932-60705149	9896	5952	1350.85	977.394	0.59203	0.000429292	0.00713858	-
ENSMUSG00000001089	Luzp1	leucine_zipper_protein_1	4:136469761-136554780	598	1016	4.81525	9.84169	-0.906126	0.000432987	0.0071945	-
ENSMUSG00000034449	Dhrs11	dehydrogenase_reductase_SDR_family_member_11	11:84820856-84828994	2245	1336	177.659	127.185	0.607354	0.000436429	0.00724612	-
ENSMUSG00000002297	Dbf4	DBF4_homolog_S._cerevisiae_	5:8396973-8422716	2137	1271	28.0186	20.0469	0.608181	0.000438177	0.00724734	-
ENSMUSG00000027968	Larp7	La_ribonucleoprotein_domain_family_member_7	3:127536714-127553349	1216	715	53.3305	37.723	0.624687	0.000437718	0.00724734	-
ENSMUSG00000039997	Ifi203	interferon_activated_gene_203	1:173920407-173942672	3490	5767	67.0509	133.287	-0.866035	0.000437947	0.00724734	-
ENSMUSG00000041498	Kif14	kinesin_family_member_14	1:136466343-136531511	1382	814	16.558	11.7323	0.622216	0.000438079	0.00724734	-
ENSMUSG00000050931	Sgms2	sphingomyelin_synthase_2	3:131318985-131491411	79	159	1.76521	4.27387	-1.15054	0.000437539	0.00724734	DOWN
ENSMUSG00000024529	Lox	lysyl_oxidase	18:52516069-52529867	201	104	4.48214	2.78985	0.809168	0.000442976	0.0073164	-
ENSMUSG00000029580	Actb	actin_beta	5:142903115-142906754	46516	76429	1310.39	2590.08	-0.857835	0.000443029	0.0073164	-
ENSMUSG00000076518	Igkv2-112	immunoglobulin_kappa_variable_2_112	6:68219981-68220706	85	169	21.093	50.4504	-1.13293	0.000445159	0.00734597	DOWN
ENSMUSG00000046312	AI464131	expressed_sequence_AI464131	4:41495604-41503076	40	92	1.35778	3.75688	-1.34311	0.000448026	0.00738201	DOWN
ENSMUSG00000055210	Foxd2	forkhead_box_D2	4:114906282-114908873	1	16	0.0641197	1.23464	-4.142	0.000447975	0.00738201	DOWN
ENSMUSG00000026170	Cyp27a1	cytochrome_P450_family_27_subfamily_a_polypeptide_1	1:74713574-74737892	408	702	21.826	45.1762	-0.924342	0.000449213	0.00739032	-
ENSMUSG00000043110	Lrrn4	leucine_rich_repeat_neuronal_4	2:132868305-132880891	21	58	0.939815	3.12267	-1.60716	0.000448896	0.00739032	DOWN
ENSMUSG00000061024	Rrs1	RRS1_ribosome_biogenesis_regulator_homolog_S._cerevisiae_	1:9545408-9547455	694	400	56.3411	39.0647	0.653493	0.000450709	0.0074093	-
ENSMUSG00000028633	Ctps	cytidine_5_triphosphate_synthase	4:120539868-120570276	987	577	41.7455	29.358	0.633038	0.000451075	0.00740969	-
ENSMUSG00000020358	Hnrnpab	heterogeneous_nuclear_ribonucleoprotein_A_B	11:51600100-51606847	10783	6501	467.122	338.789	0.588584	0.000453554	0.00744476	-
ENSMUSG00000037992	Rara	retinoic_acid_receptor_alpha	11:98927818-98974942	275	482	8.0299	16.9311	-0.951048	0.000454973	0.00746239	-
ENSMUSG00000038943	Prc1	protein_regulator_of_cytokinesis_1	7:80294450-80316259	3445	2064	37.3193	26.8975	0.59762	0.000455729	0.00746913	-
ENSMUSG00000028312	Smc2	structural_maintenance_of_chromosomes_2	4:52439243-52488260	8722	5256	241.53	175.093	0.589252	0.000456549	0.0074769	-
ENSMUSG00000004642	Slbp	stem_loop_binding_protein	5:33634952-33652574	3421	2050	66.5091	47.9447	0.597353	0.000458663	0.00750584	-
ENSMUSG00000030782	Tgfb1i1	transforming_growth_factor_beta_1_induced_transcript_1	7:128246812-128255699	106	204	1.7793	4.11938	-1.08594	0.000459762	0.00751813	DOWN
ENSMUSG00000001467	Cyp51	cytochrome_P450_family_51	5:4081145-4104746	1070	628	32.8838	23.2176	0.627331	0.000462867	0.00756319	-
ENSMUSG00000031075	Ano1	anoctamin_1_calcium_activated_chloride_channel	7:144588549-144751974	130	244	2.74502	6.19798	-1.04981	0.000463524	0.00756821	DOWN
ENSMUSG00000023169	Slc38a1	solute_carrier_family_38_member_1	15:96571418-96642913	976	1632	19.3389	38.901	-0.883128	0.000464866	0.0075844	-
ENSMUSG00000042265	Trem1	triggering_receptor_expressed_on_myeloid_cells_1	17:48232768-48246924	20	56	0.680559	2.29239	-1.62689	0.000467602	0.00762329	DOWN
ENSMUSG00000066629	Rpl36-ps3	ribosomal_protein_L36_pseudogene_3	12:12911986-12912369	97	43	41.9986	22.397	1.03221	0.000468234	0.00762784	UP
ENSMUSG00000028780	Sema3c	sema_domain_immunoglobulin_domain_Ig_short_basic_domain_secreted_semaphorin_3C	5:17574281-17730268	74	150	1.10602	2.69701	-1.16081	0.00046987	0.00764299	DOWN
ENSMUSG00000029675	Eln	elastin	5:134702593-134747323	485	274	8.33464	5.6644	0.682365	0.000469799	0.00764299	-
ENSMUSG00000018160	Med1	mediator_complex_subunit_1	11:98152154-98193293	2509	1500	27.6517	19.8871	0.600708	0.000471897	0.0076676	-
ENSMUSG00000047180	Neurl3	neuralized_E3_ubiquitin_protein_ligase_3	1:36264597-36274679	438	750	19.1439	39.4343	-0.917399	0.000472092	0.0076676	-
ENSMUSG00000036158	Prickle1	prickle_homolog_1_Drosophila_	15:93499114-93595891	194	349	7.12187	15.4127	-0.988617	0.000472661	0.00767108	-
ENSMUSG00000031428	Zcchc18	zinc_finger_CCHC_domain_containing_18	X:136993155-136998472	346	191	6.50611	4.32054	0.715754	0.000473696	0.00768212	-
ENSMUSG00000066551	Hmgb1	high_mobility_group_box_1	5:149046702-149184489	1473	872	30.3552	21.6175	0.614916	0.000475018	0.00769779	-
ENSMUSG00000078606	Gm4070	predicted_gene_4070	7:105895139-105953967	807	469	13.5626	9.48198	0.64154	0.000477292	0.00772885	-
ENSMUSG00000094777	Hist1h2ap	histone_cluster_1_H2ap	13:21833026-21833507	3645	2189	1257.32	908.349	0.594205	0.000477763	0.00773069	-
ENSMUSG00000031960	Aars	alanyl_tRNA_synthetase	8:111033144-111057664	3972	2388	50.6984	36.6672	0.592621	0.000482246	0.007793	-
ENSMUSG00000041319	Thoc6	THO_complex_6_homolog_Drosophila_	17:23668614-23673882	354	196	15.2717	10.1719	0.711448	0.000482335	0.007793	-
ENSMUSG00000076937	Iglc2	immunoglobulin_lambda_constant_2	16:19198396-19200351	3131	5157	489.257	969.414	-0.86135	0.000484376	0.00782014	-
ENSMUSG00000022391	Rangap1	RAN_GTPase_activating_protein_1	15:81704248-81729919	3214	1929	133.359	96.2869	0.595075	0.000484972	0.00782392	-
ENSMUSG00000028957	Per3	period_circadian_clock_3	4:151003652-151044665	210	375	2.74751	5.90213	-0.977941	0.000486777	0.00783552	-
ENSMUSG00000070031	Sp140	Sp140_nuclear_body_protein	1:85600378-85645037	3118	1871	109.024	78.7005	0.595369	0.000486273	0.00783552	-
ENSMUSG00000102654	Ighv1-21	immunoglobulin_heavy_variable_V1_21	12:114740408-114740841	54	19	25.5789	10.8267	1.36553	0.000486586	0.00783552	UP
ENSMUSG00000056148	Rdh9	retinol_dehydrogenase_9	10:127776386-127792697	5	26	0.187936	1.17576	-2.52011	0.000488104	0.00785103	DOWN
ENSMUSG00000026974	Zmynd19	zinc_finger_MYND_domain_containing_19	2:24949792-24962075	718	416	26.4284	18.4203	0.64596	0.000489249	0.00786361	-
ENSMUSG00000040229	Gpr34	G_protein_coupled_receptor_34	X:13632089-13640858	201	360	8.53174	18.3824	-0.982245	0.000490694	0.00788098	-
ENSMUSG00000009376	Met	met_proto_oncogene	6:17463800-17573980	316	548	4.54137	9.47413	-0.935696	0.000491113	0.00788185	-
ENSMUSG00000035000	Dpp4	dipeptidylpeptidase_4	2:62330073-62412231	1609	2664	37.3054	74.3034	-0.868871	0.000492191	0.00788374	-
ENSMUSG00000072966	Gprasp2	G_protein_coupled_receptor_associated_sorting_protein_2	X:135839034-135844730	42	95	0.688055	1.87222	-1.31898	0.000492138	0.00788374	DOWN
ENSMUSG00000073400	Trim10	tripartite_motif_containing_10	17:36869574-36877833	7368	4450	545.669	396.458	0.586026	0.000492324	0.00788374	-
ENSMUSG00000009092	Derl3	Der1_like_domain_family_member_3	10:75893398-75895941	352	195	43.8058	29.1932	0.710659	0.000493367	0.00788877	-
ENSMUSG00000075590	Nrbp2	nuclear_receptor_binding_protein_2	15:76085595-76090013	34	81	2.26573	6.49329	-1.39381	0.000493192	0.00788877	DOWN
ENSMUSG00000028367	Txn1	thioredoxin_1	4:57943373-57956411	2067	1235	326.989	235.027	0.601586	0.000497974	0.00795656	-
ENSMUSG00000021745	Ptprg	protein_tyrosine_phosphatase_receptor_type_G	14:11553532-12242041	312	541	3.51879	7.33998	-0.935525	0.000500103	0.00797878	-
ENSMUSG00000062421	Arf2	ADP_ribosylation_factor_2	11:103966739-103985337	696	403	36.5853	25.4835	0.646867	0.000499778	0.00797878	-
ENSMUSG00000027454	Gins1	GINS_complex_subunit_1_Psf1_homolog_	2:150905400-150931280	398	223	35.5958	23.9928	0.694277	0.000500484	0.00797897	-
ENSMUSG00000069682	Gm10275	predicted_pseudogene_10275	10:29698746-29699380	17451	10575	2567.66	1871.78	0.581211	0.000502469	0.00800473	-
ENSMUSG00000008843	Cldn13	claudin_13	5:134914249-134915526	1906	1138	296.998	213.32	0.602605	0.000505531	0.00803792	-
ENSMUSG00000029814	Igf2bp3	insulin_like_growth_factor_2_mRNA_binding_protein_3	6:49085223-49214957	52	18	0.938639	0.390868	1.38906	0.000505667	0.00803792	UP
ENSMUSG00000066842	Hmcn1	hemicentin_1	1:150562524-150993435	2982	4905	21.8885	43.3117	-0.859414	0.00050544	0.00803792	-
ENSMUSG00000021276	Cinp	cyclin_dependent_kinase_2_interacting_protein	12:110872610-110889145	597	343	48.9202	33.8117	0.658078	0.000506258	0.00804141	-
ENSMUSG00000051748	Wfdc21	WAP_four_disulfide_core_domain_21	11:83746940-83752642	24	63	9.19414	29.0341	-1.53379	0.00051059	0.00810425	DOWN
ENSMUSG00000045751	Mms22l	MMS22_like_DNA_repair_protein	4:24496451-24602950	1314	778	22.343	15.9142	0.61468	0.000516181	0.008187	-
ENSMUSG00000024833	Pola2	polymerase_DNA_directed_alpha_2	19:5940543-5964206	1499	891	86.7787	62.0508	0.609063	0.000518847	0.00822325	-
ENSMUSG00000037868	Egr2	early_growth_response_2	10:67535475-67542188	256	138	7.84436	5.08692	0.750034	0.000519441	0.00822663	-
ENSMUSG00000033308	Dpyd	dihydropyrimidine_dehydrogenase	3:118562129-119432924	37	86	0.607348	1.69818	-1.35822	0.000521197	0.00823152	DOWN
ENSMUSG00000061878	Sphk1	sphingosine_kinase_1	11:116530925-116536674	366	204	4.28085	2.87038	0.701827	0.000521176	0.00823152	-
ENSMUSG00000102533	Gm37226	predicted_gene_37226	9:88682932-88686186	37	86	1.88996	5.28444	-1.35822	0.000521197	0.00823152	DOWN
ENSMUSG00000103772	Gm36933	predicted_gene_36933	1:180376444-180379514	81	161	4.38531	10.4857	-1.1325	0.000521271	0.00823152	DOWN
ENSMUSG00000021675	F2rl2	coagulation_factor_II_thrombin_receptor_like_2	13:95696853-95702739	55	117	3.65484	9.35305	-1.23046	0.000524337	0.00826614	DOWN
ENSMUSG00000030878	Cdr2	cerebellar_degeneration_related_2	7:120957036-120982312	6268	3792	374.6	272.625	0.583605	0.00052425	0.00826614	-
ENSMUSG00000038253	Hoxa5	homeobox_A5	6:52201754-52204587	17	50	1.50579	5.32799	-1.6979	0.00052461	0.00826614	DOWN
ENSMUSG00000021178	Psmc1	protease_prosome_macropain_26S_subunit_ATPase_1	12:100110186-100123364	2587	1554	283.348	204.754	0.593852	0.000526815	0.00829485	-
ENSMUSG00000037904	Ankrd9	ankyrin_repeat_domain_9	12:110975353-110979040	216	114	4.15561	2.63843	0.78055	0.000527449	0.00829879	-
ENSMUSG00000012428	Steap4	STEAP_family_member_4	5:7960457-7982213	226	400	11.9098	25.358	-0.965116	0.000528698	0.00830635	-
ENSMUSG00000083899	Gm12346	predicted_gene_12346	11:77293444-77295898	8196	4966	604.298	440.468	0.581394	0.00052858	0.00830635	-
ENSMUSG00000043943	Naalad2	N_acetylated_alpha_linked_acidic_dipeptidase_2	9:18321951-18402995	28	70	0.650454	1.95622	-1.46338	0.000535268	0.00840347	DOWN
ENSMUSG00000005836	Gata6	GATA_binding_protein_6	18:11052510-11085635	44	98	2.29038	6.13687	-1.29675	0.000536778	0.00841656	DOWN
ENSMUSG00000031722	Hp	haptoglobin	8:109575130-109579172	197	352	24.3885	52.4229	-0.978823	0.00053688	0.00841656	-
ENSMUSG00000021270	Hsp90aa1	heat_shock_protein_90_alpha_cytosolic_class_A_member_1	12:110690605-110702728	22099	13432	559.161	408.849	0.576865	0.000537631	0.00842223	-
ENSMUSG00000037606	Osbpl5	oxysterol_binding_protein_like_5	7:143688762-143756985	363	623	10.0322	20.7126	-0.920707	0.000538344	0.0084273	-
ENSMUSG00000103358	Gm37593	predicted_gene_37593	17:51842861-51846114	194	347	9.9124	21.3288	-0.980324	0.00053893	0.00843037	-
ENSMUSG00000027799	Nbea	neurobeachin	3:55625195-56183701	293	508	1.30118	2.7139	-0.935373	0.000541754	0.00846844	-
ENSMUSG00000022651	Retnlg	resistin_like_gamma	16:48872608-48874498	110	209	30.0807	68.7536	-1.06743	0.000546387	0.00853469	DOWN
ENSMUSG00000037709	Fam13a	family_with_sequence_similarity_13_member_A	6:58932090-59024549	54	115	0.805364	2.06326	-1.23204	0.000550183	0.00858778	DOWN
ENSMUSG00000030282	Cmas	cytidine_monophospho_N_acetylneuraminic_acid_synthetase	6:142756686-142775714	2973	1792	81.1259	58.8248	0.588908	0.000551524	0.00859906	-
ENSMUSG00000107068	Gm42742	predicted_gene_42742	7:127015051-127021097	278	483	6.77232	14.1546	-0.938381	0.000551701	0.00859906	-
ENSMUSG00000036862	Dchs1	dachsous_1_Drosophila_	7:105752989-105787654	289	501	3.11568	6.49757	-0.935184	0.00055291	0.00861171	-
ENSMUSG00000053062	Jam2	junction_adhesion_molecule_2	16:84774123-84825928	229	404	5.95005	12.6277	-0.960447	0.000557769	0.00868114	-
ENSMUSG00000095130	Ighv1-39	immunoglobulin_heavy_variable_1_39	12:114914599-114915032	68	27	32.2107	15.3853	1.19116	0.000563342	0.00876157	UP
ENSMUSG00000023927	Satb1	special_AT_rich_sequence_binding_protein_1	17:51736187-51833290	3543	5797	17.779	34.9942	-0.851776	0.000563845	0.00876308	-
ENSMUSG00000026347	Tmem163	transmembrane_protein_163	1:127486546-127679548	50	108	1.191	3.09475	-1.25248	0.000566463	0.00879746	DOWN
ENSMUSG00000036875	Dna2	DNA_replication_helicase_2_homolog_yeast_	10:62947026-62974185	1040	615	16.7584	11.9216	0.616482	0.000567642	0.00880312	-
ENSMUSG00000038068	Rnf144b	ring_finger_protein_144B	13:47122720-47247991	384	656	13.6014	27.9521	-0.91403	0.000567431	0.00880312	-
ENSMUSG00000001027	Scn4a	sodium_channel_voltage_gated_type_IV_alpha	11:106318592-106353288	440	249	10.39	7.07323	0.679918	0.000572051	0.00886469	-
ENSMUSG00000025487	Psmd13	proteasome_prosome_macropain_26S_subunit_non_ATPase_13	7:140881968-140898643	1467	875	37.7216	27.0661	0.604073	0.000572431	0.00886469	-
ENSMUSG00000050304	Slc25a2	solute_carrier_family_25_mitochondrial_carrier_ornithine_transporter_member_2	18:37637377-37638745	7	30	0.850173	4.38294	-2.2409	0.00057344	0.00887397	DOWN
ENSMUSG00000020926	Adam11	a_disintegrin_and_metallopeptidase_domain_11	11:102761439-102780262	39	89	0.678408	1.8624	-1.33177	0.000574176	0.008879	DOWN
ENSMUSG00000019359	Gdpd2	glycerophosphodiester_phosphodiesterase_domain_containing_2	X:100729873-100738895	711	1189	17.5312	35.2682	-0.883268	0.000575044	0.00888608	-
ENSMUSG00000038437	Mllt6	myeloid_lymphoid_or_mixed_lineage_leukemia_trithorax_homolog_Drosophila_;_translocated_to_6	11:97663414-97685463	1757	2888	32.1263	63.5249	-0.858397	0.000577227	0.00891345	-
ENSMUSG00000021559	Dapk1	death_associated_protein_kinase_1	13:60601947-60763185	256	446	5.3118	11.1325	-0.942336	0.000577963	0.00891844	-
ENSMUSG00000034932	Mrpl54	mitochondrial_ribosomal_protein_L54	10:81264713-81266934	592	342	86.797	60.3207	0.650162	0.000579643	0.00893799	-
ENSMUSG00000020044	Timp3	tissue_inhibitor_of_metalloproteinase_3	10:86300372-86349506	1570	2583	28.8977	57.1935	-0.859725	0.000582637	0.00897776	-
ENSMUSG00000020328	Nudcd2	NudC_domain_containing_2	11:40733667-40740046	667	388	28.5671	19.9908	0.640185	0.000584406	0.00899861	-
ENSMUSG00000059518	Znhit1	zinc_finger_HIT_domain_containing_1	5:136982164-136988021	346	193	18.0789	12.1314	0.700735	0.000589011	0.00906306	-
ENSMUSG00000039244	E130309D02Rik	RIKEN_cDNA_E130309D02_gene	5:143301195-143315360	603	349	13.4609	9.37217	0.64749	0.000590054	0.00907265	-
ENSMUSG00000030662	Ipo5	importin_5	14:120911194-120948042	4155	2519	150.473	109.743	0.580556	0.000590912	0.00907939	-
ENSMUSG00000014704	Hoxa2	homeobox_A2	6:52162417-52164831	8	32	0.749344	3.60583	-2.14146	0.00059626	0.00913562	DOWN
ENSMUSG00000023078	Cxcl13	chemokine_C_X_C_motif_ligand_13	5:95956951-95961068	1572	2584	227.274	449.416	-0.858447	0.000595594	0.00913562	-
ENSMUSG00000030093	Wnt7a	wingless_type_MMTV_integration_site_family_member_7A	6:91363981-91411363	8	32	0.353558	1.70132	-2.14146	0.00059626	0.00913562	DOWN
ENSMUSG00000071856	Mcc	mutated_in_colorectal_cancers	18:44425060-44812182	142	261	1.46388	3.23679	-1.0196	0.000595385	0.00913562	DOWN
ENSMUSG00000023960	Enpp5	ectonucleotide_pyrophosphatase_phosphodiesterase_5	17:44078813-44086567	339	581	6.60919	13.6265	-0.918695	0.000599367	0.00917023	-
ENSMUSG00000054342	Kcnn4	potassium_intermediate_small_conductance_calcium_activated_channel_subfamily_N_member_4	7:24370263-24386690	1813	1089	41.583	30.0472	0.593934	0.000599318	0.00917023	-
ENSMUSG00000032131	Abcg4	ATP_binding_cassette_sub_family_G_WHITE_member_4	9:44273188-44288615	609	353	10.9511	7.63614	0.645334	0.000602606	0.00921327	-
ENSMUSG00000027714	Exosc9	exosome_component_9	3:36552606-36565727	827	486	20.5162	14.5039	0.625491	0.00060395	0.0092273	-
ENSMUSG00000005161	Prdx2	peroxiredoxin_2	8:84969587-84974834	11538	7036	363.598	266.732	0.572124	0.000605115	0.00923205	-
ENSMUSG00000063480	Nhp2l1	NHP2_non_histone_chromosome_protein_2_like_1_S._cerevisiae_	15:82041319-82047598	1742	1046	93.039	67.2057	0.594421	0.000604793	0.00923205	-
ENSMUSG00000018102	Hist1h2bc	histone_cluster_1_H2bc	13:23684199-23692488	4590	2788	1036.89	757.651	0.577822	0.000608603	0.00924775	-
ENSMUSG00000027188	Pamr1	peptidase_domain_containing_associated_with_muscle_regeneration_1	2:102550012-102643041	9	34	0.221409	1.00628	-2.05908	0.000608709	0.00924775	DOWN
ENSMUSG00000031672	Got2	glutamatic_oxaloacetic_transaminase_2_mitochondrial	8:95864134-95888547	2067	1245	119.039	86.2535	0.589951	0.00060865	0.00924775	-
ENSMUSG00000040242	Fgfr1op2	FGFR1_oncogene_partner_2	6:146577203-146599198	1434	2358	40.7349	80.5785	-0.858959	0.000607735	0.00924775	-
ENSMUSG00000056073	Grik2	glutamate_receptor_ionotropic_kainate_2_beta_2_	10:49099460-49788766	9	34	0.129135	0.586904	-2.05908	0.000608709	0.00924775	DOWN
ENSMUSG00000103560	Gm38070	predicted_gene_38070	1:40238020-40244499	30	73	0.769744	2.25319	-1.42435	0.000607742	0.00924775	DOWN
ENSMUSG00000104118	Gm37298	predicted_gene_37298	1:137909291-137913158	144	264	6.18971	13.6512	-1.01592	0.000610097	0.00926235	DOWN
ENSMUSG00000036040	Adamtsl2	ADAMTS_like_2	2:27079379-27108981	633	1059	10.9824	22.1029	-0.883868	0.000610546	0.00926267	-
ENSMUSG00000022211	Lrrc16b	leucine_rich_repeat_containing_16B	14:55491093-55508246	10	36	0.363042	1.57218	-1.98938	0.000612799	0.00928382	DOWN
ENSMUSG00000023411	Nfatc4	nuclear_factor_of_activated_T_cells_cytoplasmic_calcineurin_dependent_4	14:55824795-55833943	45	99	1.49998	3.96974	-1.27893	0.00061266	0.00928382	DOWN
ENSMUSG00000003418	St8sia6	ST8_alpha_N_acetyl_neuraminide_alpha_2_8_sialyltransferase_6	2:13651021-13794064	708	1181	15.0896	30.2798	-0.879629	0.000613388	0.00928623	-
ENSMUSG00000029050	Ski	ski_sarcoma_viral_oncogene_homolog_avian_	4:155154075-155222592	675	1127	17.563	35.2758	-0.880972	0.000616516	0.00931142	-
ENSMUSG00000031349	Nsdhl	NAD_P_dependent_steroid_dehydrogenase_like	X:72918557-72958514	517	297	28.529	19.7156	0.658262	0.000616773	0.00931142	-
ENSMUSG00000033294	Noc4l	nucleolar_complex_associated_4_homolog_S._cerevisiae_	5:110648418-110653417	690	403	29.5445	20.7583	0.634375	0.000616036	0.00931142	-
ENSMUSG00000054675	Tmem119	transmembrane_protein_119	5:113793729-113800516	20	55	1.28984	4.26716	-1.60091	0.000616405	0.00931142	DOWN
ENSMUSG00000038005	2700029M09Rik	RIKEN_cDNA_2700029M09_gene	8:60890418-60907580	1157	689	71.9127	51.5168	0.606374	0.000617352	0.00931366	-
ENSMUSG00000024360	Etf1	eukaryotic_translation_termination_factor_1	18:34902785-34932007	5535	3368	241.097	176.483	0.57525	0.000617919	0.00931573	-
ENSMUSG00000051517	Arhgef39	Rho_guanine_nucleotide_exchange_factor_GEF_39	4:43496142-43499695	296	163	5.93654	3.93266	0.719286	0.000621098	0.00935712	-
ENSMUSG00000075254	Heg1	HEG_homolog_1_zebrafish_	16:33684466-33771576	1687	2766	14.9139	29.4162	-0.854783	0.00062197	0.00936374	-
ENSMUSG00000068551	Zfp467	zinc_finger_protein_467	6:48427697-48445825	112	211	1.47742	3.34833	-1.05519	0.00062375	0.00938401	DOWN
ENSMUSG00000078122	F630028O10Rik	RIKEN_cDNA_F630028O10_gene	X:96239926-96243636	1653	2710	45.6079	89.9485	-0.854647	0.000627073	0.00942744	-
ENSMUSG00000081476	Itpa-ps1	inosine_triphosphatase_nucleoside_triphosphate_pyrophosphatase_pseudogene_1	2:94384502-94385098	327	182	91.0687	60.9748	0.703914	0.000628209	0.00943797	-
ENSMUSG00000016833	Mrps18c	mitochondrial_ribosomal_protein_S18C	5:100798627-100804471	541	312	41.6621	28.9039	0.652643	0.000630109	0.00945995	-
ENSMUSG00000047462	A530099J19Rik	RIKEN_cDNA_A530099J19_gene	13:19727417-19732951	242	423	14.5098	30.5102	-0.947093	0.000633641	0.00950637	-
ENSMUSG00000032648	Pygm	muscle_glycogen_phosphorylase	19:6384399-6398459	97	186	3.5313	8.14586	-1.0807	0.000635902	0.00953369	DOWN
ENSMUSG00000078817	Nlrp12	NLR_family_pyrin_domain_containing_12	7:3218784-3249740	51	109	0.884279	2.27357	-1.23721	0.000638636	0.00956804	DOWN
ENSMUSG00000015597	Zfp318	zinc_finger_protein_318	17:46383731-46420920	3364	5478	52.8847	103.599	-0.844913	0.000641149	0.00958919	-
ENSMUSG00000041117	Ccdc8	coiled_coil_domain_containing_8	7:16992708-16997516	88	171	3.04246	7.11205	-1.09986	0.000641051	0.00958919	DOWN
ENSMUSG00000070576	Mn1	meningioma_1	5:111417362-111457033	29	71	0.650094	1.91464	-1.43319	0.000641377	0.00958919	DOWN
ENSMUSG00000067547	Gm7666	predicted_pseudogene_7666	15:6653923-6654741	1147	684	232.85	167.042	0.604354	0.000642374	0.00959084	-
ENSMUSG00000099696	2900052N01Rik	RIKEN_cDNA_2900052N01_gene	9:46913493-46927366	391	664	10.4651	21.3792	-0.905454	0.000642335	0.00959084	-
ENSMUSG00000013921	Clip3	CAP_GLY_domain_containing_linker_protein_3	7:30291672-30308367	33	78	0.875086	2.48816	-1.38241	0.000644633	0.00961705	DOWN
ENSMUSG00000025134	Alyref	Aly_REF_export_factor	11:120592121-120598365	2475	1498	91.1409	66.3603	0.582949	0.000645019	0.00961705	-
ENSMUSG00000052144	Ppp4r2	protein_phosphatase_4_regulatory_subunit_2	6:100833622-100869934	1747	1052	30.1904	21.8701	0.590302	0.000647804	0.00965192	-
ENSMUSG00000025357	Dgka	diacylglycerol_kinase_alpha	10:128720141-128744056	2068	3378	122.447	240.612	-0.849375	0.0006488	0.00966012	-
ENSMUSG00000016756	Cmah	cytidine_monophospho_N_acetylneuraminic_acid_hydroxylase	13:24327420-24477285	1555	2547	23.3191	45.9482	-0.853326	0.000653386	0.0097217	-
ENSMUSG00000041079	Rwdd2b	RWD_domain_containing_2B	16:87433407-87440573	194	102	14.3419	9.07116	0.786047	0.000655145	0.00974117	-
ENSMUSG00000047953	Gp5	glycoprotein_5_platelet_	16:30307686-30310779	161	290	12.1896	26.4132	-0.990433	0.000655734	0.00974324	-
ENSMUSG00000097239	Gm27029	predicted_gene_27029	11:101406664-101424796	62	24	4.55112	2.11932	1.22779	0.000658114	0.00977189	UP
ENSMUSG00000025577	Cbx2	chromobox_2	11:119022962-119031270	245	133	9.12717	5.96045	0.739915	0.000659425	0.00977793	-
ENSMUSG00000031785	Adgrg1	adhesion_G_protein_coupled_receptor_G1	8:94977109-95014208	133	245	5.72285	12.6819	-1.02279	0.000659425	0.00977793	DOWN
ENSMUSG00000039316	Rftn1	raftlin_lipid_raft_linker_1	17:49992257-50190674	2795	1696	75.9446	55.437	0.579271	0.000662822	0.00982157	-
ENSMUSG00000021086	Ccdc175	coiled_coil_domain_containing_175	12:72101292-72185029	12	0	0.758604	0	Inf	0.000667207	0.00982597	UP
ENSMUSG00000022340	Sybu	syntabulin_syntaxin_interacting_	15:44671859-44788063	0	12	0	0.666935	Inf	0.000667207	0.00982597	DOWN
ENSMUSG00000024829	Mrpl21	mitochondrial_ribosomal_protein_L21	19:3282901-3292837	530	306	29.1786	20.266	0.651019	0.000664825	0.00982597	-
ENSMUSG00000031070	Mrgprf	MAS_related_GPR_member_F	7:145300828-145309557	0	12	0	0.614358	Inf	0.000667207	0.00982597	DOWN
ENSMUSG00000051029	Serpinb1b	serine_or_cysteine_peptidase_inhibitor_clade_B_member_1b	13:33084125-33094380	0	12	0	1.41527	Inf	0.000667207	0.00982597	DOWN
ENSMUSG00000074268	Amy2a5	amylase_2a5	3:113247178-113258837	0	12	0	0.563847	Inf	0.000667207	0.00982597	DOWN
ENSMUSG00000091638	Vmn1r113	vomeronasal_1_receptor_113	7:20787285-20788208	0	12	0	1.3203	Inf	0.000667207	0.00982597	DOWN
ENSMUSG00000099913	Gm28551	predicted_gene_28551	1:53325507-53352667	0	12	0	0.763939	Inf	0.000667207	0.00982597	DOWN
ENSMUSG00000107008	Gm2762	predicted_gene_2762	13:53393657-53455630	12	0	0.274697	0	Inf	0.000667207	0.00982597	UP
ENSMUSG00000031004	Mki67	antigen_identified_by_monoclonal_antibody_Ki_67	7:135689788-135716379	63317	38851	1044.89	771.278	0.5632	0.000668834	0.00984324	-
ENSMUSG00000069020	Urm1	ubiquitin_related_modifier_1_homolog_S._cerevisiae_	2:29820075-29845002	362	204	9.72016	6.58954	0.685973	0.00066971	0.00984943	-
ENSMUSG00000017386	Traf4	TNF_receptor_associated_factor_4	11:78158499-78165589	741	436	24.2379	17.1562	0.623703	0.000674711	0.00991276	-
ENSMUSG00000091553	Serpina3e-ps	serine_or_cysteine_peptidase_inhibitor_clade_A_member_3E_pseudogene	12:104189517-104192926	36	83	4.87409	13.5186	-1.34657	0.000674933	0.00991276	DOWN
ENSMUSG00000002068	Ccne1	cyclin_E1	7:38097984-38107534	1483	891	65.629	47.4341	0.59358	0.000677873	0.00994918	-
ENSMUSG00000021391	Cenpp	centromere_protein_P	13:49464027-49652746	352	198	53.1558	35.9692	0.688634	0.000678537	0.00995219	-
ENSMUSG00000053801	Grwd1	glutamate_rich_WD_repeat_containing_1	7:45825227-45830944	440	251	16.6794	11.4461	0.668374	0.000679442	0.00995871	-
ENSMUSG00000036781	Rps27l	ribosomal_protein_S27_like	9:66946086-66949516	1496	900	130.841	94.6923	0.591671	0.000680766	0.00997136	-
ENSMUSG00000027438	Napb	N_ethylmaleimide_sensitive_fusion_protein_attachment_protein_beta	2:148693985-148732467	53	112	1.16453	2.96039	-1.22087	0.000681585	0.0099766	DOWN
ENSMUSG00000010175	Prox1	prospero_homeobox_1	1:190118035-190170714	129	238	2.11269	4.68898	-1.02502	0.000685163	0.0100222	DOWN
ENSMUSG00000029070	Mxra8	matrix_remodelling_associated_8	4:155839680-155844088	219	384	6.09706	12.8607	-0.951616	0.000688771	0.0100682	-
ENSMUSG00000025747	Tyms	thymidylate_synthase	5:30058202-30073617	1056	630	16.8255	12.0754	0.603745	0.000691161	0.0100895	-
ENSMUSG00000037262	Kin	antigenic_determinant_of_rec_A_protein	2:10080593-10092806	508	293	32.1881	22.3336	0.652485	0.000690774	0.0100895	-
ENSMUSG00000040824	Snrpd2	small_nuclear_ribonucleoprotein_D2	7:19149722-19153542	693	407	43.4138	30.6724	0.626383	0.000695398	0.0101445	-
ENSMUSG00000000320	Alox12	arachidonate_12_lipoxygenase	11:70241457-70255353	248	431	9.16496	19.1609	-0.938795	0.000697171	0.0101498	-
ENSMUSG00000019370	Calm3	calmodulin_3	7:16915379-16924114	5834	3568	267.359	196.703	0.567928	0.000696951	0.0101498	-
ENSMUSG00000045636	Mtus1	mitochondrial_tumor_suppressor_1	8:40990914-41133726	248	431	2.43594	5.09274	-0.938795	0.000697171	0.0101498	-
ENSMUSG00000028851	Nudc	nuclear_distribution_gene_C_homolog_Aspergillus_	4:133532542-133545996	1447	870	135.159	97.7582	0.592537	0.00070048	0.0101775	-
ENSMUSG00000045065	9930022D16Rik	RIKEN_cDNA_9930022D16_gene	11:109413917-109420405	18	2	1.10599	0.147858	3.02823	0.000700954	0.0101775	UP
ENSMUSG00000071521	Try10	trypsin_10	6:41354105-41357914	2	18	0.386798	4.18637	-3.31088	0.000700954	0.0101775	DOWN
ENSMUSG00000107355	AI839979	expressed_sequence_AI839979	5:31569595-31571397	2	18	0.151685	1.64172	-3.31088	0.000700954	0.0101775	DOWN
ENSMUSG00000018199	Trove2	TROVE_domain_family_member_2	1:143750790-143777068	704	1168	9.9018	19.7625	-0.871834	0.000702276	0.0101856	-
ENSMUSG00000041781	Cpsf2	cleavage_and_polyadenylation_specific_factor_2	12:101975974-102005993	4060	2478	127.004	93.2507	0.570862	0.000702453	0.0101856	-
ENSMUSG00000025289	Prdx4	peroxiredoxin_4	X:155323918-155340754	673	395	45.4673	32.1025	0.627314	0.00070831	0.0102636	-
ENSMUSG00000062184	Hs6st2	heparan_sulfate_6_O_sulfotransferase_2	X:51387212-51681856	1169	1916	20.0849	39.6013	-0.854264	0.000709737	0.0102774	-
ENSMUSG00000031255	Sytl4	synaptotagmin_like_4	X:133936385-133981812	94	180	2.70391	6.22875	-1.07872	0.000714286	0.0103364	DOWN
ENSMUSG00000054934	Kcnmb4	potassium_large_conductance_calcium_activated_channel_subfamily_M_beta_member_4	10:116417861-116473878	27	67	1.15312	3.44226	-1.45264	0.000715667	0.0103494	DOWN
ENSMUSG00000085396	Firre	functional_intergenic_repeating_RNA_element	X:50555744-50635321	193	341	2.63866	5.6084	-0.962615	0.000716749	0.0103582	-
ENSMUSG00000022687	Boc	biregional_cell_adhesion_molecule_related_down_regulated_by_oncogenes_Cdon_binding_protein	16:44485045-44558897	52	110	1.48273	3.77313	-1.22234	0.000717528	0.0103625	DOWN
ENSMUSG00000028677	Rnf220	ring_finger_protein_220	4:117271463-117497052	572	953	9.65705	19.3552	-0.8779	0.000721138	0.0104077	-
ENSMUSG00000028469	Npr2	natriuretic_peptide_receptor_2	4:43631935-43651244	105	198	2.38361	5.40717	-1.05656	0.000723994	0.0104419	DOWN
ENSMUSG00000032528	Vipr1	vasoactive_intestinal_peptide_receptor_1	9:121642716-121672954	246	427	6.79753	14.1939	-0.937018	0.000725471	0.0104493	-
ENSMUSG00000103753	Gm6934	predicted_gene_6934	17:51832819-51834723	85	165	7.41855	17.3238	-1.09838	0.000725038	0.0104493	DOWN
ENSMUSG00000045193	Cirbp	cold_inducible_RNA_binding_protein	10:80165985-80172786	292	500	11.5813	23.8563	-0.917403	0.00072755	0.0104723	-
ENSMUSG00000061894	Zscan20	zinc_finger_and_SCAN_domains_20	4:128583539-128610098	268	461	2.97991	6.16633	-0.923973	0.000729288	0.0104903	-
ENSMUSG00000069622	Gm10273	predicted_pseudogene_10273	10:59395632-59396757	570	332	84.1651	58.9732	0.638333	0.000731265	0.0105118	-
ENSMUSG00000039630	Hnrnpu	heterogeneous_nuclear_ribonucleoprotein_U	1:178324343-178337797	15206	9349	243.33	179.971	0.560315	0.000732175	0.0105178	-
ENSMUSG00000024401	Tnf	tumor_necrosis_factor	17:35199381-35202007	284	157	15.5019	10.3092	0.713685	0.000733009	0.0105228	-
ENSMUSG00000103948	4930594C11Rik	RIKEN_cDNA_4930594C11_gene	1:37485851-37488605	73	145	4.40552	10.5269	-1.13152	0.00073454	0.0105378	DOWN
ENSMUSG00000014164	Klhl3	kelch_like_3	13:58004221-58113592	16	47	0.743688	2.62808	-1.69607	0.000735123	0.0105392	DOWN
ENSMUSG00000032841	Prr5l	proline_rich_5_like	2:101714285-101883027	96	183	2.01582	4.62265	-1.07218	0.000738548	0.0105813	DOWN
ENSMUSG00000018927	Ccl6	chemokine_C_C_motif_ligand_6	11:83587882-83593087	357	605	23.3134	47.5282	-0.902451	0.000739258	0.0105845	-
ENSMUSG00000004558	Ndrg2	N_myc_downstream_regulated_gene_2	14:51905271-51913488	121	224	9.32671	20.7707	-1.02994	0.000742971	0.0106244	DOWN
ENSMUSG00000013701	Timm23	translocase_of_inner_mitochondrial_membrane_23	14:32180162-32201898	305	170	12.4902	8.37487	0.701828	0.000743622	0.0106244	-
ENSMUSG00000025766	D3Ertd751e	DNA_segment_Chr_3_ERATO_Doi_751_expressed	3:41742611-41803320	242	132	2.41598	1.5853	0.73302	0.000743166	0.0106244	-
ENSMUSG00000045954	Sdpr	serum_deprivation_response	1:51289126-51302960	1516	2471	82.5057	161.777	-0.846267	0.00074401	0.0106244	-
ENSMUSG00000021958	Pinx1	PIN2_TERF1_interacting_telomerase_inhibitor_1	14:63860312-63919859	318	178	39.1353	26.3524	0.695707	0.000745045	0.0106321	-
ENSMUSG00000028370	Pappa	pregnancy_associated_plasma_protein_A	4:65124174-65357509	201	107	3.03064	1.94079	0.768144	0.000745853	0.0106366	-
ENSMUSG00000037710	Cisd1	CDGSH_iron_sulfur_domain_1	10:71330480-71344954	287	159	44.0199	29.3375	0.71058	0.000747832	0.0106578	-
ENSMUSG00000015533	Itga2	integrin_alpha_2	13:114835916-114932041	247	428	9.74536	20.3144	-0.934545	0.000749937	0.0106705	-
ENSMUSG00000025978	Rftn2	raftlin_family_member_2	1:55170159-55226782	167	298	4.22615	9.07205	-0.976913	0.000749784	0.0106705	-
ENSMUSG00000053119	Chmp3	charged_multivesicular_body_protein_3	6:71543797-71582609	1346	810	48.3139	34.976	0.591243	0.000750198	0.0106705	-
ENSMUSG00000025393	Atp5b	ATP_synthase_H+_transporting_mitochondrial_F1_complex_beta_subunit	10:128083273-128090391	17034	10487	409.385	303.197	0.558374	0.000753199	0.0106991	-
ENSMUSG00000045658	Pid1	phosphotyrosine_interaction_domain_containing_1	1:84036296-84364180	361	611	5.54979	11.2997	-0.900613	0.00075297	0.0106991	-
ENSMUSG00000070544	Top1	topoisomerase_DNA_I	2:160645888-160722764	7937	4877	116.978	86.4687	0.561158	0.000756454	0.0107383	-
ENSMUSG00000006442	Srm	spermidine_synthase	4:148591503-148594993	506	293	43.3431	30.1923	0.646792	0.000757008	0.0107391	-
ENSMUSG00000020020	Usp44	ubiquitin_specific_peptidase_44	10:93831555-93848524	25	5	1.41762	0.341097	2.18038	0.000758987	0.0107531	UP
ENSMUSG00000028262	Clca3a2	chloride_channel_accessory_3A2	3:144796559-144819494	5	25	0.17463	1.05045	-2.46346	0.000758987	0.0107531	DOWN
ENSMUSG00000039384	Dusp10	dual_specificity_phosphatase_10	1:184013302-184075636	835	496	39.4851	28.2154	0.609995	0.000766897	0.0108511	-
ENSMUSG00000039831	Arhgap29	Rho_GTPase_activating_protein_29	3:121952541-122016753	924	1516	12.3504	24.3763	-0.855747	0.000766908	0.0108511	-
ENSMUSG00000025754	Agbl1	ATP_GTP_binding_protein_like_1	7:76229887-77124698	21	56	0.656034	2.10459	-1.55653	0.000770035	0.0108882	DOWN
ENSMUSG00000017428	Psmd11	proteasome_prosome_macropain_26S_subunit_non_ATPase_11	11:80428615-80473248	1169	703	18.8098	13.6077	0.592236	0.000773038	0.0109235	-
ENSMUSG00000031691	Tnpo2	transportin_2_importin_3_karyopherin_beta_2b_	8:85036915-85057583	1506	911	49.0773	35.7135	0.583756	0.000774491	0.0109369	-
ENSMUSG00000019699	Akt3	thymoma_viral_proto_oncogene_3	1:177020073-177258203	1393	2269	27.1327	53.166	-0.845303	0.000777057	0.010966	-
ENSMUSG00000007987	Ift22	intraflagellar_transport_22	5:136908150-136915404	319	179	11.1942	7.55634	0.692158	0.00077814	0.0109741	-
ENSMUSG00000001785	Pwp1	PWP1_homolog_S._cerevisiae_	10:85871831-85889096	983	588	48.9331	35.2116	0.599931	0.00077901	0.0109792	-
ENSMUSG00000032548	Slco2a1	solute_carrier_organic_anion_transporter_family_member_2a1	9:102988712-103096002	906	1486	9.88868	19.5113	-0.855293	0.000780292	0.0109901	-
ENSMUSG00000029463	Fam216a	family_with_sequence_similarity_216_member_A	5:122364580-122372364	366	208	43.8417	29.9728	0.673818	0.000782086	0.0110082	-
ENSMUSG00000028933	Xrcc2	X_ray_repair_complementing_defective_repair_in_Chinese_hamster_cells_2	5:25689812-25705825	421	242	11.1834	7.7333	0.657367	0.000786736	0.0110662	-
ENSMUSG00000042286	Stab1	stabilin_1	14:31139013-31168641	506	843	5.24691	10.5157	-0.877838	0.000787224	0.0110662	-
ENSMUSG00000040328	Olfr56	olfactory_receptor_56	11:48978889-49135387	101	47	2.1332	1.19419	0.962157	0.00078831	0.0110742	-
ENSMUSG00000028173	Wls	wntless_homolog_Drosophila_	3:159839672-159938664	498	830	7.17557	14.3868	-0.878408	0.000789166	0.0110791	-
ENSMUSG00000045680	Tcf21	transcription_factor_21	10:22817279-22820128	269	461	36.5697	75.3926	-0.918602	0.000790314	0.011088	-
ENSMUSG00000074129	Rpl13a	ribosomal_protein_L13A	7:45125565-45128745	14651	9036	2378.83	1764.94	0.555801	0.000793581	0.0111266	-
ENSMUSG00000096945	Gm26546	predicted_gene_26546	10:88379244-88383711	15	1	0.583249	0.0467463	3.76636	0.000794618	0.0111339	UP
ENSMUSG00000105986	Gm43065	predicted_gene_43065	3:103864706-103866797	170	302	13.5108	28.8734	-0.970455	0.000799238	0.0111914	-
ENSMUSG00000046080	Clec9a	C_type_lectin_domain_family_9_member_a	6:129408862-129424763	605	1002	24.8737	49.5577	-0.869318	0.000801984	0.0112226	-
ENSMUSG00000027330	Cdc25b	cell_division_cycle_25B	2:131186949-131198497	2586	1580	63.3313	46.5485	0.569356	0.000802599	0.0112239	-
ENSMUSG00000039578	Ccser1	coiled_coil_serine_rich_1	6:61180324-62382865	159	284	1.66388	3.57523	-0.978314	0.000806915	0.011277	-
ENSMUSG00000016554	Eif3d	eukaryotic_translation_initiation_factor_3_subunit_D	15:77958998-77970824	3777	2317	328.783	242.631	0.563541	0.000807997	0.0112848	-
ENSMUSG00000090115	Usp49	ubiquitin_specific_peptidase_49	17:47630690-47686738	210	113	3.46039	2.23995	0.752638	0.000810882	0.0113178	-
ENSMUSG00000076555	Igkv4-57-1	immunoglobulin_kappa_variable_4_57_1	6:69544359-69544907	451	260	201.031	139.418	0.653169	0.000817646	0.0114049	-
ENSMUSG00000020256	Aldh1l2	aldehyde_dehydrogenase_1_family_member_L2	10:83487450-83534140	6	27	0.0898819	0.48651	-2.3112	0.000819566	0.011407	DOWN
ENSMUSG00000021604	Irx4	Iroquois_related_homeobox_4_Drosophila_	13:73260479-73269608	6	27	0.360958	1.95378	-2.3112	0.000819566	0.011407	DOWN
ENSMUSG00000027170	Eif3m	eukaryotic_translation_initiation_factor_3_subunit_M	2:104999656-105017080	2731	1671	138.603	102.02	0.567276	0.000818658	0.011407	-
ENSMUSG00000049300	Prmt6	protein_arginine_N_methyltransferase_6	3:110246109-110250998	417	240	8.09949	5.60779	0.65557	0.000819907	0.011407	-
ENSMUSG00000036098	Myrf	myelin_regulatory_factor	19:10208272-10240748	13	41	0.186611	0.708024	-1.79859	0.000820646	0.0114099	DOWN
ENSMUSG00000031343	Gabra3	gamma_aminobutyric_acid_GABA_A_receptor_subunit_alpha_3	X:72432681-72656848	198	347	6.86548	14.4742	-0.950881	0.000821721	0.0114175	-
ENSMUSG00000030159	Clec1b	C_type_lectin_domain_family_1_member_b	6:129397297-129409335	352	594	9.93962	20.1778	-0.896333	0.000828059	0.0114982	-
ENSMUSG00000015451	C4a	complement_component_4A_Rodgers_blood_group_	17:34809092-34823464	158	282	3.27224	7.02581	-0.977215	0.00083033	0.0115224	-
ENSMUSG00000024049	Myom1	myomesin_1	17:71019521-71126856	150	269	3.81571	8.2318	-0.984086	0.000830896	0.0115228	-
ENSMUSG00000029106	Add1	adducin_1_alpha_	5:34573664-34632308	5602	3450	59.5033	44.0834	0.557904	0.000833242	0.011548	-
ENSMUSG00000056656	Apol8	apolipoprotein_L_8	15:77747799-77755229	1117	673	42.8311	31.0441	0.58951	0.000834866	0.0115631	-
ENSMUSG00000040260	Daam2	dishevelled_associated_activator_of_morphogenesis_2	17:49456022-49564337	131	239	3.60305	7.90782	-1.00889	0.000838338	0.0116037	DOWN
ENSMUSG00000024844	Banf1	barrier_to_autointegration_factor_1	19:5364641-5366645	368	210	74.6157	51.2224	0.667874	0.000843375	0.011666	-
ENSMUSG00000056418	BC043934	cDNA_sequence_BC043934	9:96435783-96438138	70	139	2.90451	6.93823	-1.1311	0.000844125	0.0116689	DOWN
ENSMUSG00000003585	Sec14l2	SEC14_like_lipid_binding_2	11:4097039-4123415	721	428	24.6759	17.6214	0.610943	0.000848535	0.0117223	-
ENSMUSG00000085844	Gm11690	predicted_gene_11690	11:114219239-114238502	58	119	5.19571	12.8241	-1.17829	0.0008521	0.0117641	DOWN
ENSMUSG00000105728	Gm42819	predicted_gene_42819	3:98030687-98035807	186	327	6.03883	12.7717	-0.955436	0.000853035	0.0117695	-
ENSMUSG00000027566	Psma7	proteasome_prosome_macropain_subunit_alpha_type_7	2:180036373-180042433	2400	1469	93.1881	68.6166	0.566759	0.000857556	0.0118049	-
ENSMUSG00000046463	5930403N24Rik	RIKEN_cDNA_5930403N24_gene	10:37139402-37151315	7	29	0.147739	0.736273	-2.19202	0.000857787	0.0118049	DOWN
ENSMUSG00000104402	Gm38012	predicted_gene_38012	1:61677249-61680277	7	29	0.384248	1.91494	-2.19202	0.000857787	0.0118049	DOWN
ENSMUSG00000106320	Gm42992	predicted_gene_42992	5:131986549-131993384	7	29	0.170258	0.848502	-2.19202	0.000857787	0.0118049	DOWN
ENSMUSG00000056612	Ppp1r14b	protein_phosphatase_1_regulatory_inhibitor_subunit_14B	19:6975048-6977324	524	306	94.8007	66.5979	0.634591	0.000865849	0.0119007	-
ENSMUSG00000073434	Wdr90	WD_repeat_domain_90	17:25844771-25861501	759	452	8.81487	6.31497	0.606333	0.000865527	0.0119007	-
ENSMUSG00000003949	Hlf	hepatic_leukemia_factor	11:90336536-90390895	10	35	0.14345	0.603947	-1.9487	0.000878105	0.0120386	DOWN
ENSMUSG00000015745	Plekho1	pleckstrin_homology_domain_containing_family_O_member_1	3:95988429-95996001	1566	953	67.6632	49.5349	0.575096	0.000877759	0.0120386	-
ENSMUSG00000028518	Prkaa2	protein_kinase_AMP_activated_alpha_2_catalytic_subunit	4:105029874-105109890	10	35	0.20865	0.878447	-1.9487	0.000878105	0.0120386	DOWN
ENSMUSG00000031257	Nox1	NADPH_oxidase_1	X:134086421-134221956	8	31	0.34096	1.58946	-2.09569	0.000877812	0.0120386	DOWN
ENSMUSG00000001300	Efnb2	ephrin_B2	8:8617434-8660773	190	333	6.4973	13.6988	-0.950969	0.000879917	0.0120515	-
ENSMUSG00000032185	Carm1	coactivator_associated_arginine_methyltransferase_1	9:21546894-21589487	790	471	11.981	8.59302	0.604682	0.000880158	0.0120515	-
ENSMUSG00000030787	Lyve1	lymphatic_vessel_endothelial_hyaluronan_receptor_1	7:110850607-110862953	9	33	0.573948	2.53174	-2.01596	0.000883481	0.0120741	DOWN
ENSMUSG00000046908	Ltb4r1	leukotriene_B4_receptor_1	14:55765962-55768494	9	33	1.07337	4.73475	-2.01596	0.000883481	0.0120741	DOWN
ENSMUSG00000087589	D430040D24Rik	RIKEN_cDNA_D430040D24_gene	1:36557701-36565613	9	33	0.520085	2.29414	-2.01596	0.000883481	0.0120741	DOWN
ENSMUSG00000028322	Exosc3	exosome_component_3	4:45316613-45342732	612	361	46.5476	33.0301	0.620094	0.000884585	0.0120815	-
ENSMUSG00000059108	Ifitm6	interferon_induced_transmembrane_protein_6	7:141015812-141016892	97	183	29.8105	67.6565	-1.05724	0.000885402	0.012085	DOWN
ENSMUSG00000022895	Ets2	E26_avian_leukemia_oncogene_2_3_domain	16:95702075-95721051	693	1139	19.4202	38.3975	-0.858282	0.000888685	0.0121222	-
ENSMUSG00000005611	Mrvi1	MRV_integration_site_1	7:110868266-110982461	314	531	3.54713	7.21605	-0.899385	0.000891027	0.0121465	-
ENSMUSG00000096740	Lbhd1	LBH_domain_containing_1	19:8883732-8892627	578	340	22.7402	16.0918	0.624089	0.000892441	0.0121581	-
ENSMUSG00000061535	C1qtnf7	C1q_and_tumor_necrosis_factor_related_protein_7	5:43515538-43618803	129	235	3.8541	8.4461	-1.00672	0.000895821	0.0121965	DOWN
ENSMUSG00000023328	Ache	acetylcholinesterase	5:137287519-137294466	184	323	3.33106	7.03436	-0.953267	0.000898092	0.0122197	-
ENSMUSG00000023972	Ptk7	PTK7_protein_tyrosine_kinase_7	17:46564451-46629504	280	476	10.9409	22.375	-0.906977	0.00090303	0.0122715	-
ENSMUSG00000033705	Stard9	START_domain_containing_9	2:120629126-120731895	448	746	2.81439	5.63774	-0.877121	0.000902962	0.0122715	-
ENSMUSG00000016024	Lbp	lipopolysaccharide_binding_protein	2:158306493-158332852	110	204	3.37063	7.5198	-1.0325	0.000905042	0.0122911	DOWN
ENSMUSG00000062190	Lancl2	LanC_bacterial_lantibiotic_synthetase_component_C_like_2	6:57702540-57739439	629	372	22.7643	16.196	0.616311	0.000907424	0.0123157	-
ENSMUSG00000006527	Sfmbt1	Scm_like_with_four_mbt_domains_1	14:30714849-30822713	653	387	10.4214	7.42986	0.61331	0.000910521	0.0123299	-
ENSMUSG00000025105	Bnc1	basonuclin_1	7:81966672-81992299	3	20	0.107209	0.859743	-2.87831	0.000910749	0.0123299	DOWN
ENSMUSG00000067158	Col4a4	collagen_type_IV_alpha_4	1:82448423-82586849	3	20	0.0457529	0.366907	-2.87831	0.000910749	0.0123299	DOWN
ENSMUSG00000097893	1700034P13Rik	RIKEN_cDNA_1700034P13_gene	1:9747648-9791922	20	3	0.789462	0.142448	2.5956	0.000910749	0.0123299	UP
ENSMUSG00000001380	Hars	histidyl_tRNA_synthetase	18:36766530-36783205	2524	1550	211.197	156.023	0.562003	0.000914964	0.0123792	-
ENSMUSG00000027078	Ube2l6	ubiquitin_conjugating_enzyme_E2L_6	2:84798828-84810335	2054	1258	102.987	75.8788	0.565863	0.00091657	0.0123854	-
ENSMUSG00000027254	Map1a	microtubule_associated_protein_1_A	2:121289600-121310832	152	271	1.79679	3.85376	-0.975673	0.000916477	0.0123854	-
ENSMUSG00000025027	Xpnpep1	X_prolyl_aminopeptidase_aminopeptidase_P_1_soluble	19:52943417-53040214	1843	1127	34.2066	25.1633	0.568127	0.000919129	0.0124123	-
ENSMUSG00000025764	Jade1	jade_family_PHD_finger_1	3:41555731-41616864	1066	644	9.32922	6.78004	0.585632	0.000919798	0.0124135	-
ENSMUSG00000008575	Nfib	nuclear_factor_I_B	4:82290173-82705750	532	879	3.04126	6.0449	-0.86588	0.000924112	0.012464	-
ENSMUSG00000042807	Hecw2	HECT_C2_and_WW_domain_containing_E3_ubiquitin_protein_ligase_2	1:53806876-54195168	68	135	0.569657	1.36049	-1.13079	0.000929349	0.0125268	DOWN
ENSMUSG00000036223	Ska1	spindle_and_kinetochore_associated_complex_subunit_1	18:74195299-74207818	609	360	34.9876	24.8804	0.617003	0.000932608	0.0125553	-
ENSMUSG00000108632	Zfp865	zinc_finger_protein_865	7:5029018-5032771	34	78	2.48921	6.86956	-1.33936	0.000932621	0.0125553	DOWN
ENSMUSG00000031375	Bgn	biglycan	X:73483602-73495933	2898	4653	49.8273	96.2411	-0.824545	0.000933429	0.0125583	-
ENSMUSG00000029860	Zyx	zyxin	6:42349630-42360213	644	1058	11.9342	23.5858	-0.85765	0.000936323	0.0125816	-
ENSMUSG00000039463	Slc9a8	solute_carrier_family_9_sodium_hydrogen_exchanger_member_8	2:167421712-167477000	1062	642	10.5738	7.68951	0.584696	0.000936323	0.0125816	-
ENSMUSG00000038371	Sbf2	SET_binding_factor_2	7:110308013-110614922	964	1567	9.37021	18.3231	-0.842343	0.000942797	0.0126607	-
ENSMUSG00000059060	Rad51b	RAD51_homolog_B	12:79297351-79508656	120	59	10.1742	6.01765	0.882808	0.000943825	0.0126667	-
ENSMUSG00000023039	Krt7	keratin_7	15:101411043-101430313	17	48	0.328877	1.11712	-1.63899	0.000945626	0.012683	DOWN
ENSMUSG00000033047	Eif3l	eukaryotic_translation_initiation_factor_3_subunit_L	15:79075223-79094400	3572	2205	313.73	232.976	0.554512	0.000952645	0.0127692	-
ENSMUSG00000006930	Hap1	huntingtin_associated_protein_1	11:100347327-100356128	307	518	9.61983	19.5261	-0.896152	0.000961623	0.0128816	-
ENSMUSG00000000903	Vpreb3	pre_B_lymphocyte_gene_3	10:75943057-75949657	290	163	35.6102	24.0781	0.689739	0.00097149	0.0130048	-
ENSMUSG00000025934	Gsta3	glutathione_S_transferase_alpha_3	1:21240589-21265661	92	174	3.21958	7.32516	-1.06082	0.000972021	0.0130048	DOWN
ENSMUSG00000021360	Gcnt2	glucosaminyl_N_acetyl_transferase_2_I_branching_enzyme	13:40859768-40960891	361	604	8.52814	17.1649	-0.883992	0.000983406	0.013149	-
ENSMUSG00000023826	Park2	Parkinson_disease_autosomal_recessive_juvenile_2_parkin	17:10840384-12063361	46	98	0.602878	1.5451	-1.23259	0.000995102	0.0132971	DOWN
ENSMUSG00000027947	Il6ra	interleukin_6_receptor_alpha	3:89864059-89913196	535	881	8.11817	16.0819	-0.861044	0.000995954	0.0133003	-
ENSMUSG00000021957	Tkt	transketolase	14:30548359-30574722	6432	3993	143.083	106.856	0.546353	0.000997337	0.0133105	-
ENSMUSG00000061086	Myl4	myosin_light_polypeptide_4	11:104550663-104595753	237	131	7.08076	4.70825	0.713885	0.000999506	0.0133313	-
ENSMUSG00000060131	Atp8b4	ATPase_class_I_type_8B_member_4	2:126320973-126500674	557	916	11.2676	22.2911	-0.859112	0.0010004	0.013335	-
ENSMUSG00000019734	Tmc4	transmembrane_channel_like_gene_family_4	7:3665790-3677553	72	141	1.75502	4.13453	-1.11106	0.00100679	0.0134119	DOWN
ENSMUSG00000068039	Tcp1	t_complex_protein_1	17:12915701-12925067	7812	4856	152.734	114.211	0.544482	0.00100873	0.0134295	-
ENSMUSG00000022421	Nptxr	neuronal_pentraxin_receptor	15:79786352-79804766	36	81	0.591266	1.60039	-1.31138	0.00101686	0.0135294	DOWN
ENSMUSG00000097195	Snhg5	small_nucleolar_RNA_host_gene_5	9:88521050-88522929	677	404	21.9715	15.7729	0.603357	0.00101941	0.013555	-
ENSMUSG00000020857	Nme2	NME_NM23_nucleoside_diphosphate_kinase_2	11:93949814-93956259	1332	812	144.652	106.08	0.572599	0.0010236	0.0136023	-
ENSMUSG00000026174	Rqcd1	rcd1_required_for_cell_differentiation_homolog_1_S._pombe_	1:74506058-74530842	1133	689	44.2613	32.3796	0.576131	0.0010249	0.0136112	-
ENSMUSG00000079492	Gm11127	predicted_gene_11127	17:36055816-36058371	384	222	47.5038	33.0375	0.649109	0.00102603	0.0136179	-
ENSMUSG00000057278	Snrpg	small_nuclear_ribonucleoprotein_polypeptide_G	6:86371304-86379328	763	458	57.2984	41.3754	0.594892	0.00102887	0.0136472	-
ENSMUSG00000053453	Thoc7	THO_complex_7_homolog_Drosophila_	14:13949014-13961225	930	562	175.113	127.3	0.585219	0.00103098	0.0136668	-
ENSMUSG00000029616	Erp29	endoplasmic_reticulum_protein_29	5:121428590-121452506	2947	1822	44.6652	33.2197	0.552283	0.00103286	0.0136833	-
ENSMUSG00000029528	Pxn	paxillin	5:115506676-115555987	692	1130	8.17785	16.0646	-0.84892	0.00103777	0.01374	-
ENSMUSG00000034145	Tmem63c	transmembrane_protein_63c	12:87021340-87090043	15	44	0.367247	1.29593	-1.69399	0.00104138	0.0137625	DOWN
ENSMUSG00000038644	Pold1	polymerase_DNA_directed_delta_1_catalytic_subunit	7:44532746-44548849	1579	968	35.4147	26.1177	0.56449	0.00104099	0.0137625	-
ENSMUSG00000070873	Lilra5	leukocyte_immunoglobulin_like_receptor_subfamily_A_with_TM_domain_member_5	7:4237754-4243463	265	449	20.8913	42.5817	-0.902161	0.0010412	0.0137625	-
ENSMUSG00000002486	Tchp	trichoplein_keratin_filament_binding	5:114707760-114722327	350	201	6.24647	4.31538	0.658723	0.00104635	0.0138197	-
ENSMUSG00000031320	Rps4x	ribosomal_protein_S4_X_linked	X:102184941-102189394	15751	9825	1212.97	910.194	0.539473	0.00104699	0.0138198	-
ENSMUSG00000061479	Snrpa	small_nuclear_ribonucleoprotein_polypeptide_A	7:27187005-27196271	673	402	25.4596	18.2945	0.601969	0.00104788	0.013823	-
ENSMUSG00000027848	Olfml3	olfactomedin_like_3	3:103722222-103738001	937	1517	14.4422	28.128	-0.836543	0.00105219	0.0138714	-
ENSMUSG00000091764	Zfp964	zinc_finger_protein_964	8:69654479-69666982	106	196	1.95931	4.35824	-1.02823	0.00105405	0.0138875	DOWN
ENSMUSG00000026479	Lamc2	laminin_gamma_2	1:153122756-153186447	106	51	1.98984	1.15169	0.914069	0.00105701	0.013918	-
ENSMUSG00000032555	Topbp1	topoisomerase_DNA_II_binding_protein_1	9:103305215-103350428	5575	3467	67.4367	50.4502	0.543843	0.00105912	0.0139374	-
ENSMUSG00000000339	Rtca	RNA_3_terminal_phosphate_cyclase	3:116488963-116508208	465	272	28.5813	20.112	0.632184	0.00106157	0.0139612	-
ENSMUSG00000044783	Hjurp	Holliday_junction_recognition_protein	1:88262471-88277633	4909	3051	61.8838	46.2684	0.544706	0.0010626	0.0139661	-
ENSMUSG00000021486	Prelid1	PRELI_domain_containing_1	13:55322055-55325271	1995	1229	304.867	225.932	0.557462	0.00106437	0.0139809	-
ENSMUSG00000014303	Glis2	GLIS_family_zinc_finger_2	16:4594713-4624924	20	53	0.395764	1.26168	-1.54746	0.00106592	0.0139928	DOWN
ENSMUSG00000026864	Hspa5	heat_shock_protein_5	2:34771970-34777547	16336	10200	390.69	293.457	0.538044	0.00107095	0.0140502	-
ENSMUSG00000058706	0610030E20Rik	RIKEN_cDNA_0610030E20_gene	6:72347317-72353148	836	504	12.0824	8.76265	0.588637	0.00107197	0.0140551	-
ENSMUSG00000010755	Cars	cysteinyl_tRNA_synthetase	7:143557230-143600090	1255	766	34.229	25.1326	0.57083	0.00107477	0.0140786	-
ENSMUSG00000025498	Irf7	interferon_regulatory_factor_7	7:141262706-141266481	965	585	24.9874	18.2224	0.580653	0.00107506	0.0140786	-
ENSMUSG00000040263	Klhdc4	kelch_domain_containing_4	8:121796313-121829569	771	464	18.9097	13.6901	0.591164	0.00107915	0.0141237	-
ENSMUSG00000002345	Borcs8	BLOC_1_related_complex_subunit_8	8:70139499-70167488	613	365	25.8481	18.5149	0.606547	0.00108413	0.0141802	-
ENSMUSG00000023912	Slc25a27	solute_carrier_family_25_member_27	17:43641900-43667015	24	60	1.48502	4.46626	-1.46341	0.00108855	0.0142295	DOWN
ENSMUSG00000022671	Mzt2	mitotic_spindle_organizing_protein_2	16:15848441-15863369	142	73	10.4513	6.46334	0.818495	0.00109634	0.0143225	-
ENSMUSG00000026121	Sema4c	sema_domain_immunoglobulin_domain_Ig_transmembrane_domain_TM_and_short_cytoplasmic_domain_semaphorin_4C	1:36548639-36558349	141	252	3.09685	6.65825	-0.979169	0.00109926	0.0143521	-
ENSMUSG00000108238	RP23-434H14.7	-	6:134084601-134087464	38	84	2.20602	5.8663	-1.28584	0.00110001	0.0143532	DOWN
ENSMUSG00000004897	Hdgf	hepatoma_derived_growth_factor	3:87906321-87916132	5408	3368	223.17	167.197	0.541762	0.00110135	0.014362	-
ENSMUSG00000099519	Gm29253	predicted_gene_29253	1:75171731-75185146	56	114	1.77994	4.35889	-1.16696	0.00110766	0.0144356	DOWN
ENSMUSG00000034810	Scn7a	sodium_channel_voltage_gated_type_VII_alpha	2:66673425-66784914	289	486	6.54811	13.2468	-0.891328	0.00111043	0.0144629	-
ENSMUSG00000038256	Bcl9	B_cell_CLL_lymphoma_9	3:97203662-97297917	181	315	2.63771	5.52226	-0.940803	0.00111313	0.0144894	-
ENSMUSG00000039167	Adgrl4	adhesion_G_protein_coupled_receptor_L4	3:151437887-151545086	274	462	7.74894	15.7178	-0.895159	0.00111399	0.0144919	-
ENSMUSG00000031292	Cdkl5	cyclin_dependent_kinase_like_5	X:160771923-160994704	78	150	0.876839	2.0285	-1.08486	0.00111953	0.0145377	DOWN
ENSMUSG00000035849	Krt222	keratin_222	11:99232761-99244085	150	78	4.88913	3.05838	0.801983	0.00111953	0.0145377	-
ENSMUSG00000045333	Zfp423	zinc_finger_protein_423	8:87661810-87959595	44	94	1.02	2.62144	-1.23661	0.00111828	0.0145377	DOWN
ENSMUSG00000029247	Paics	phosphoribosylaminoimidazole_carboxylase_phosphoribosylaminoribosylaminoimidazole_succinocarboxamide_synthetase	5:76951307-76967509	2819	1748	77.8564	58.0763	0.548036	0.00112082	0.0145457	-
ENSMUSG00000046179	E2f8	E2F_transcription_factor_8	7:48866429-48881596	1494	918	39.7245	29.3635	0.561173	0.00112663	0.0146124	-
ENSMUSG00000042010	Acacb	acetyl_Coenzyme_A_carboxylase_beta	5:114146535-114250761	203	350	2.58691	5.36551	-0.927312	0.00112741	0.0146137	-
ENSMUSG00000043629	1700019D03Rik	RIKEN_cDNA_1700019D03_gene	1:52922324-53020179	19	51	0.482734	1.55876	-1.56593	0.0011292	0.0146282	DOWN
ENSMUSG00000026087	Mrpl30	mitochondrial_ribosomal_protein_L30	1:37890477-37898535	939	570	34.2596	25.0179	0.578721	0.00113269	0.0146647	-
ENSMUSG00000020185	E2f7	E2F_transcription_factor_7	10:110745439-110787384	395	230	5.1156	3.5833	0.638782	0.00113592	0.0146931	-
ENSMUSG00000028655	Mfsd2a	major_facilitator_superfamily_domain_containing_2A	4:122946850-122961188	40	13	2.4732	0.966971	1.48	0.0011366	0.0146931	UP
ENSMUSG00000043017	Ptgir	prostaglandin_I_receptor_IP_	7:16906490-16910905	117	213	3.22598	7.06507	-1.0058	0.00113692	0.0146931	DOWN
ENSMUSG00000052477	C130026I21Rik	RIKEN_cDNA_C130026I21_gene	1:84992690-85270566	969	589	30.1533	22.0488	0.576788	0.00113861	0.014706	-
ENSMUSG00000048285	Frmd6	FERM_domain_containing_6	12:70825514-70902232	371	616	13.2368	26.4392	-0.872955	0.00114082	0.0147258	-
ENSMUSG00000031661	Nkd1	naked_cuticle_1_homolog_Drosophila_	8:88521344-88594887	167	292	6.22692	13.0979	-0.947571	0.00116004	0.0149651	-
ENSMUSG00000007817	Zmiz1	zinc_finger_MIZ_type_containing_1	14:25459185-25666743	584	953	5.93761	11.656	-0.847947	0.00116307	0.0149952	-
ENSMUSG00000037458	Azin1	antizyme_inhibitor_1	15:38487430-38519266	7707	4819	93.2938	70.175	0.535994	0.00116583	0.0150218	-
ENSMUSG00000048012	Zfp473	zinc_finger_protein_473	7:44731481-44751050	112	55	0.807837	0.477234	0.884536	0.00117044	0.0150721	-
ENSMUSG00000002020	Ltbp2	latent_transforming_growth_factor_beta_binding_protein_2	12:84783212-84876532	418	690	5.10452	10.1364	-0.864534	0.00117124	0.0150736	-
ENSMUSG00000061451	Tmem151a	transmembrane_protein_151A	19:5070859-5085531	5	24	0.156395	0.903154	-2.40461	0.00117769	0.0151296	DOWN
ENSMUSG00000103751	Gm37283	predicted_gene_37283	1:130473743-130475313	5	24	0.529116	3.05555	-2.40461	0.00117769	0.0151296	DOWN
ENSMUSG00000105392	Gm42684	predicted_gene_42684	5:8669520-8673134	5	24	0.229942	1.32787	-2.40461	0.00117769	0.0151296	DOWN
ENSMUSG00000049233	Apoo-ps	apolipoprotein_O_pseudogene	13:107413865-107414767	107	52	19.7012	11.518	0.899567	0.00117879	0.0151347	-
ENSMUSG00000106229	Gm19409	predicted_gene_19409	5:30815620-30818477	12	38	0.698085	2.65932	-1.80441	0.00118125	0.0151572	DOWN
ENSMUSG00000032459	Mrps22	mitochondrial_ribosomal_protein_S22	9:98588730-98601660	582	347	21.5368	15.4471	0.604642	0.00118511	0.0151978	-
ENSMUSG00000043727	F830045P16Rik	RIKEN_cDNA_F830045P16_gene	2:129458359-129536602	2	17	0.172803	1.76627	-3.22833	0.00118753	0.0152018	DOWN
ENSMUSG00000087067	Gm11532	predicted_gene_11532	11:97020508-97026248	2	17	0.0630967	0.644929	-3.22833	0.00118753	0.0152018	DOWN
ENSMUSG00000095338	Igkv3-9	immunoglobulin_kappa_variable_3_9	6:70588189-70588777	17	2	7.87289	1.1145	2.94567	0.00118753	0.0152018	UP
ENSMUSG00000019849	Prep	prolyl_endopeptidase	10:45067206-45158997	1002	611	61.0464	44.7808	0.572197	0.00119238	0.0152548	-
ENSMUSG00000005339	Fcer1a	Fc_receptor_IgE_high_affinity_I_alpha_polypeptide	1:173221284-173227214	49	18	5.26289	2.32576	1.30332	0.00119594	0.0152552	UP
ENSMUSG00000006649	Nphs1	nephrosis_1_nephrin	7:30458315-30487223	49	18	1.33251	0.588859	1.30332	0.00119594	0.0152552	UP
ENSMUSG00000025350	Rdh5	retinol_dehydrogenase_5	10:128913593-128922888	30	70	1.06036	2.97634	-1.36381	0.00119501	0.0152552	DOWN
ENSMUSG00000049130	C5ar1	complement_component_5a_receptor_1	7:16246743-16259540	30	70	0.993416	2.78843	-1.36381	0.00119501	0.0152552	DOWN
ENSMUSG00000104184	Gm37818	predicted_gene_37818	11:18884623-18887791	18	49	0.944404	3.09259	-1.58617	0.00119594	0.0152552	DOWN
ENSMUSG00000104214	Gm36638	predicted_gene_36638	13:101749720-101751888	113	206	8.66189	18.9959	-1.00777	0.00119997	0.0152977	DOWN
ENSMUSG00000058809	Hspd1-ps3	heat_shock_protein_1_chaperonin_pseudogene_3	11:41498737-41500458	2561	1591	247.27	184.795	0.545331	0.00120203	0.0153149	-
ENSMUSG00000000142	Axin2	axin2	11:108920349-108950783	123	222	2.37906	5.16547	-0.993339	0.0012078	0.0153794	-
ENSMUSG00000002688	Prkd1	protein_kinase_D1	12:50341231-50649223	71	138	3.12455	7.30588	-1.10024	0.00120961	0.0153838	DOWN
ENSMUSG00000024513	Mbd2	methyl_CpG_binding_domain_protein_2	18:70568189-70626131	4011	2503	153.624	115.325	0.538862	0.00121085	0.0153838	-
ENSMUSG00000033813	Tcea1	transcription_elongation_factor_A_SII_1	1:4857814-4897909	2678	1665	97.4935	72.9185	0.544192	0.00121022	0.0153838	-
ENSMUSG00000040350	Trim7	tripartite_motif_containing_7	11:48826140-48852209	761	1232	11.13	21.6761	-0.836475	0.00121099	0.0153838	-
ENSMUSG00000034871	Fam151a	family_with_sequence_simliarity_151_member_A	4:106733889-106748292	11	36	0.951081	3.74444	-1.85194	0.00122165	0.0155101	DOWN
ENSMUSG00000014077	Chp1	calcineurin_like_EF_hand_protein_1	2:119547697-119587027	874	531	22.9129	16.7464	0.57748	0.00122571	0.0155525	-
ENSMUSG00000042379	Esm1	endothelial_cell_specific_molecule_1	13:113209659-113218098	207	355	16.4123	33.8597	-0.919627	0.00122689	0.0155583	-
ENSMUSG00000022422	Dscc1	defective_in_sister_chromatid_cohesion_1_homolog_S._cerevisiae_	15:55076099-55090491	217	120	6.92097	4.60413	0.713215	0.00122854	0.0155701	-
ENSMUSG00000105160	A530030E21Rik	RIKEN_cDNA_A530030E21_gene	16:19243525-19244834	412	679	52.2904	103.67	-0.86221	0.00123018	0.0155817	-
ENSMUSG00000042116	Vwa1	von_Willebrand_factor_A_domain_containing_1	4:155768149-155774698	145	257	6.65422	14.1879	-0.967149	0.00123368	0.015617	-
ENSMUSG00000043099	Hic1	hypermethylated_in_cancer_1	11:75164565-75169519	54	110	2.1676	5.31172	-1.16791	0.00123791	0.0156614	DOWN
ENSMUSG00000079435	Rpl36a	ribosomal_protein_L36A	X:134585654-134588062	317	182	17.9636	12.4069	0.659104	0.00124	0.0156786	-
ENSMUSG00000058173	Smco4	single_pass_membrane_protein_with_coiled_coil_domains_4	9:15505487-15545260	80	36	7.79209	4.21826	1.01053	0.00124604	0.0157366	UP
ENSMUSG00000062345	Serpinb2	serine_or_cysteine_peptidase_inhibitor_clade_B_member_2	1:107511423-107535478	36	80	1.61027	4.30478	-1.29347	0.00124604	0.0157366	DOWN
ENSMUSG00000039509	Nup133	nucleoporin_133	8:123897123-123949265	1521	939	43.541	32.3365	0.554382	0.00124709	0.0157407	-
ENSMUSG00000053646	Plxnb1	plexin_B1	9:109095389-109119917	256	431	3.83075	7.75852	-0.892983	0.00125076	0.0157778	-
ENSMUSG00000001240	Ramp2	receptor_calcitonin_activity_modifying_protein_2	11:101246028-101259546	152	268	4.49837	9.54132	-0.959615	0.00125211	0.0157857	-
ENSMUSG00000018548	Trim37	tripartite_motif_containing_37	11:87127077-87220683	1840	1140	40.1159	29.8994	0.549229	0.00125406	0.0157917	-
ENSMUSG00000030591	Psmd8	proteasome_prosome_macropain_26S_subunit_non_ATPase_8	7:29174188-29180701	2547	1585	191.357	143.252	0.542875	0.00125343	0.0157917	-
ENSMUSG00000024011	Pi16	peptidase_inhibitor_16	17:29318877-29329413	48	100	1.06906	2.67934	-1.20037	0.00125636	0.0157972	DOWN
ENSMUSG00000033419	Snap91	synaptosomal_associated_protein_91	9:86765923-86880654	85	39	1.02371	0.565053	0.982522	0.00125741	0.0157972	-
ENSMUSG00000102277	A130050O07Rik	RIKEN_cDNA_A130050O07_gene	1:137927251-137930273	39	85	1.26472	3.31597	-1.26544	0.00125741	0.0157972	DOWN
ENSMUSG00000102901	Ighv5-1	immunoglobulin_heavy_variable_V5_1	12:113572927-113573402	10	34	4.71029	19.2648	-1.90691	0.00125538	0.0157972	DOWN
ENSMUSG00000025194	Abcc2	ATP_binding_cassette_sub_family_C_CFTR_MRP_member_2	19:43782192-43840740	0	11	0	0.195372	Inf	0.00126829	0.0158511	DOWN
ENSMUSG00000038112	AW551984	expressed_sequence_AW551984	9:39587396-39604403	0	11	0	0.237564	Inf	0.00126829	0.0158511	DOWN
ENSMUSG00000044139	Prss53	protease_serine_53	7:127885841-127890970	11	0	0.752027	0	Inf	0.00126829	0.0158511	UP
ENSMUSG00000067555	Gm10212	predicted_pseudogene_10212	19:11569449-11573112	0	11	0	6.79037	Inf	0.00126829	0.0158511	DOWN
ENSMUSG00000069227	Gprin1	G_protein_regulated_inducer_of_neurite_outgrowth_1	13:54736671-54749874	0	11	0	0.262258	Inf	0.00126829	0.0158511	DOWN
ENSMUSG00000079144	A130010J15Rik	RIKEN_cDNA_A130010J15_gene	1:193168046-193177832	62	123	0.97524	2.32747	-1.12976	0.00126297	0.0158511	DOWN
ENSMUSG00000086693	A730081D07Rik	RIKEN_cDNA_A730081D07_gene	13:40956414-41001151	0	11	0	1.21956	Inf	0.00126829	0.0158511	DOWN
ENSMUSG00000101088	1810018F18Rik	RIKEN_cDNA_1810018F18_gene	19:58698917-58715770	0	11	0	0.739523	Inf	0.00126829	0.0158511	DOWN
ENSMUSG00000103932	Gm36963	predicted_gene_36963	16:77539882-77542205	0	11	0	0.946678	Inf	0.00126829	0.0158511	DOWN
ENSMUSG00000020321	Mdh1	malate_dehydrogenase_1_NAD_soluble_	11:21556787-21572367	3087	1926	150.074	112.638	0.539157	0.00127008	0.0158643	-
ENSMUSG00000026914	Psmd14	proteasome_prosome_macropain_26S_subunit_non_ATPase_14	2:61711694-61800376	2393	1489	102.649	76.836	0.543036	0.00127226	0.0158824	-
ENSMUSG00000042821	Snai1	snail_family_zinc_finger_1	2:167538195-167542814	9	32	0.923062	3.9484	-1.9716	0.00127928	0.0159315	DOWN
ENSMUSG00000044258	Ctla2a	cytotoxic_T_lymphocyte_associated_protein_2_alpha	13:60934155-60936625	922	1481	111.649	215.744	-0.825173	0.00127857	0.0159315	-
ENSMUSG00000044573	Acp1	acid_phosphatase_1_soluble	12:30893326-30911612	607	364	31.3324	22.603	0.596314	0.00127778	0.0159315	-
ENSMUSG00000053093	Myh7	myosin_heavy_polypeptide_7_cardiac_muscle_beta	14:54970688-54994634	32	9	0.552476	0.186913	1.68871	0.00127928	0.0159315	UP
ENSMUSG00000059146	Ntrk3	neurotrophic_tyrosine_kinase_receptor_type_3	7:78175959-78738012	59	118	0.251408	0.60488	-1.14145	0.00127988	0.0159315	DOWN
ENSMUSG00000016257	Slmo2	slowmo_homolog_2_Drosophila_	2:174465067-174473081	1228	756	64.4276	47.7149	0.558409	0.00128836	0.0159922	-
ENSMUSG00000021116	Eif2s1	eukaryotic_translation_initiation_factor_2_subunit_1_alpha	12:78861819-78887010	3344	2089	163.285	122.709	0.53732	0.00128647	0.0159922	-
ENSMUSG00000027358	Bmp2	bone_morphogenetic_protein_2	2:133552159-133562885	239	405	11.1777	22.7861	-0.902354	0.00128993	0.0159922	-
ENSMUSG00000029102	Hgfac	hepatocyte_growth_factor_activator	5:35041509-35048461	8	30	0.222795	1.00507	-2.04833	0.00128926	0.0159922	DOWN
ENSMUSG00000043531	Sorcs1	sortilin_related_VPS10_domain_containing_receptor_1	19:50143301-50678646	30	8	0.514274	0.164975	1.76546	0.00128926	0.0159922	UP
ENSMUSG00000066361	Serpina3c	serine_or_cysteine_peptidase_inhibitor_clade_A_member_3C	12:104146382-104153870	8	30	0.601033	2.71136	-2.04833	0.00128926	0.0159922	DOWN
ENSMUSG00000108218	Olfr1372-ps1	olfactory_receptor_1372_pseudogene_1	11:52154876-52158843	8	30	0.365609	1.64933	-2.04833	0.00128926	0.0159922	DOWN
ENSMUSG00000049717	Lig4	ligase_IV_DNA_ATP_dependent	8:9970020-9977686	194	106	4.48858	2.95036	0.730541	0.00129296	0.0160206	-
ENSMUSG00000052833	Sae1	SUMO1_activating_enzyme_subunit_1	7:16327053-16387797	1563	967	137.935	102.66	0.551288	0.00129516	0.0160386	-
ENSMUSG00000027276	Jag1	jagged_1	2:137081456-137116644	413	679	10.0773	19.9307	-0.858714	0.00129713	0.0160538	-
ENSMUSG00000034903	Cobll1	Cobl_like_1	2:65088339-65239403	288	481	3.51776	7.06767	-0.881406	0.00129877	0.0160568	-
ENSMUSG00000057378	Ryr3	ryanodine_receptor_3	2:112631355-113217096	131	234	1.06174	2.2815	-0.978386	0.00129886	0.0160568	-
ENSMUSG00000054226	Tprkb	Tp53rk_binding_protein	6:85911865-85930284	570	341	9.6262	6.92776	0.599748	0.00130599	0.0161358	-
ENSMUSG00000105909	Gm43189	predicted_gene_43189	3:98286988-98290056	32	73	1.73357	4.75747	-1.33128	0.00130776	0.0161484	DOWN
ENSMUSG00000020471	Pold2	polymerase_DNA_directed_delta_2_regulatory_subunit	11:5872180-5878292	386	226	23.7871	16.7541	0.630832	0.0013162	0.0162434	-
ENSMUSG00000037225	Fgf2	fibroblast_growth_factor_2	3:37348346-37410108	103	189	1.97385	4.35709	-1.01718	0.00131749	0.01625	DOWN
ENSMUSG00000086331	Gm16310	predicted_gene_16310	16:92094568-92096490	35	78	6.06165	16.2508	-1.29756	0.00132842	0.0163755	DOWN
ENSMUSG00000102374	Gm38387	predicted_gene_38387	1:66769290-66771866	90	168	5.80659	13.0391	-1.04191	0.00133123	0.0164009	DOWN
ENSMUSG00000045215	Asxl3	additional_sex_combs_like_3_Drosophila_	18:22344883-22530227	16	45	0.111128	0.375994	-1.63332	0.00133912	0.0164825	DOWN
ENSMUSG00000086537	Nespas	neuroendocrine_secretory_protein_antisense	2:174281237-174295436	83	38	3.3422	1.84072	0.985698	0.00133939	0.0164825	-
ENSMUSG00000028484	Psip1	PC4_and_SFRS1_interacting_protein_1	4:83455680-83486459	5470	3435	124.909	94.3604	0.529789	0.00134296	0.0165172	-
ENSMUSG00000020460	Rps27a	ribosomal_protein_S27A	11:29545846-29548109	900	550	54.1378	39.7996	0.569053	0.00136228	0.0167452	-
ENSMUSG00000004268	Emg1	EMG1_nucleolar_protein_homolog_S._cerevisiae_	6:124704085-124712178	1767	1098	38.3084	28.6364	0.544982	0.00136384	0.0167548	-
ENSMUSG00000002102	Psmc3	proteasome_prosome_macropain_26S_subunit_ATPase_3	2:91054009-91066369	2677	1673	91.3372	68.6679	0.536738	0.00136767	0.0167924	-
ENSMUSG00000026605	Cenpf	centromere_protein_F	1:189640606-189688086	6646	4181	61.6724	46.6733	0.527197	0.00137043	0.0168084	-
ENSMUSG00000047592	Nxpe5	neurexophilin_and_PC_esterase_domain_family_member_5	5:138225898-138253363	227	127	4.36371	2.93693	0.696416	0.00137053	0.0168084	-
ENSMUSG00000046822	Slc39a3	solute_carrier_family_39_zinc_transporter_member_3	10:81028538-81037426	154	269	2.28428	4.79998	-0.946119	0.00137223	0.0168198	-
ENSMUSG00000020708	Psmc5	protease_prosome_macropain_26S_subunit_ATPase_5	11:106256154-106263120	1464	907	151.751	113.098	0.549299	0.00137639	0.0168612	-
ENSMUSG00000026011	Ctla4	cytotoxic_T_lymphocyte_associated_protein_4	1:60887000-60915832	246	139	14.1525	9.61989	0.682135	0.00138597	0.016969	-
ENSMUSG00000032194	Kank2	KN_motif_and_ankyrin_repeat_domains_2	9:21766773-21798546	382	628	13.0873	25.8824	-0.858637	0.00138973	0.0169861	-
ENSMUSG00000038759	Nup205	nucleoporin_205	6:35177421-35247596	3887	2439	60.1288	45.3877	0.530926	0.00138831	0.0169861	-
ENSMUSG00000039952	Dag1	dystroglycan_1	9:108204634-108263958	325	538	2.90216	5.77937	-0.868612	0.00138912	0.0169861	-
ENSMUSG00000013593	Ndufs2	NADH_dehydrogenase_ubiquinone_Fe_S_protein_2	1:171234853-171251388	2417	1510	135.351	101.723	0.537228	0.00139463	0.0170364	-
ENSMUSG00000005371	Fbxo11	F_box_protein_11	17:87990859-88065291	1109	1769	34.8226	66.8215	-0.815117	0.0013962	0.0170429	-
ENSMUSG00000087107	AI662270	expressed_sequence_AI662270	11:83223576-83226604	5042	3170	405.367	306.593	0.528072	0.00139674	0.0170429	-
ENSMUSG00000018040	Rrp7a	ribosomal_RNA_processing_7_homolog_A_S._cerevisiae_	15:83113433-83122801	1316	813	33.0367	24.5522	0.553391	0.00140093	0.0170748	-
ENSMUSG00000026620	Mark1	MAP_microtubule_affinity_regulating_kinase_1	1:184896789-184999570	76	145	2.71919	6.2409	-1.07341	0.00140025	0.0170748	DOWN
ENSMUSG00000001021	S100a3	S100_calcium_binding_protein_A3	3:90560578-90602702	14	1	0.327072	0.0280859	3.66686	0.00141036	0.0171608	UP
ENSMUSG00000003032	Klf4	Kruppel_like_factor_4_gut_	4:55527143-55532466	68	132	2.56371	5.98676	-1.09837	0.00140966	0.0171608	DOWN
ENSMUSG00000053825	Ppfia2	protein_tyrosine_phosphatase_receptor_type_f_polypeptide_PTPRF_interacting_protein_liprin_alpha_2	10:106470310-106933467	68	132	1.3676	3.19362	-1.09837	0.00140966	0.0171608	DOWN
ENSMUSG00000023968	Crip3	cysteine_rich_protein_3	17:46428926-46431776	15	43	0.667373	2.30143	-1.66079	0.00141482	0.0171859	DOWN
ENSMUSG00000028150	Rorc	RAR_related_orphan_receptor_gamma	3:94372794-94398276	15	43	0.45469	1.56799	-1.66079	0.00141482	0.0171859	DOWN
ENSMUSG00000036523	Greb1	gene_regulated_by_estrogen_in_breast_cancer_protein	12:16670615-16800886	15	43	0.189555	0.653677	-1.66079	0.00141482	0.0171859	DOWN
ENSMUSG00000069114	Zbtb10	zinc_finger_and_BTB_domain_containing_10	3:9250602-9285333	250	419	5.60639	11.3036	-0.886462	0.00142117	0.0172535	-
ENSMUSG00000027562	Car2	carbonic_anhydrase_2	3:14886273-14900770	32986	20866	1793.44	1364.76	0.519258	0.00143696	0.0174353	-
ENSMUSG00000032446	Eomes	eomesodermin_homolog_Xenopus_laevis_	9:118478212-118486132	651	394	15.155	11.0339	0.583019	0.00144357	0.0174959	-
ENSMUSG00000034390	Cmip	c_Maf_inducing_protein	8:117257019-117461503	502	815	17.6382	34.4483	-0.840557	0.00144328	0.0174959	-
ENSMUSG00000023571	Fam132a	family_with_sequence_similarity_132_member_A	4:155962318-155966629	228	128	20.2716	13.6906	0.691446	0.00144453	0.0174978	-
ENSMUSG00000051504	Siglech	sialic_acid_binding_Ig_like_lectin_H	7:55768178-55778925	145	255	2.98776	6.32085	-0.955884	0.00144877	0.0175393	-
ENSMUSG00000041797	Abca9	ATP_binding_cassette_sub_family_A_ABC1_member_9	11:110100749-110168196	973	1553	19.3048	37.0665	-0.815987	0.00145053	0.0175508	-
ENSMUSG00000022814	Umps	uridine_monophosphate_synthetase	16:33954782-33967038	1476	917	42.282	31.6006	0.545258	0.00146252	0.0176761	-
ENSMUSG00000042213	Zfand4	zinc_finger_AN1_type_domain_4	6:116264222-116330298	122	62	6.29943	3.85112	0.835115	0.00146242	0.0176761	-
ENSMUSG00000022883	Robo1	roundabout_homolog_1_Drosophila_	16:72663149-73046095	176	303	3.86915	8.01315	-0.925183	0.00146648	0.0177141	-
ENSMUSG00000039153	Runx2	runt_related_transcription_factor_2	17:44495987-44814797	130	231	1.27188	2.71876	-0.970823	0.00146786	0.0177208	-
ENSMUSG00000031948	Kars	lysyl_tRNA_synthetase	8:111993440-112011323	2656	1665	166.765	125.762	0.532291	0.00147328	0.0177763	-
ENSMUSG00000040624	Plekhg1	pleckstrin_homology_domain_containing_family_G_with_RhoGef_domain_member_1	10:3740364-3967303	253	423	2.94343	5.92015	-0.882962	0.00147608	0.0178002	-
ENSMUSG00000075704	Txnrd2	thioredoxin_reductase_2	16:18426384-18479073	1131	699	25.9621	19.3025	0.552794	0.00148264	0.0178693	-
ENSMUSG00000018217	Pmp22	peripheral_myelin_protein_22	11:63128982-63159547	161	279	5.94457	12.3925	-0.934647	0.0014919	0.0178959	-
ENSMUSG00000019737	Syne4	spectrin_repeat_containing_nuclear_envelope_family_member_4	7:30314807-30319046	3	19	0.0606498	0.462027	-2.80423	0.00148807	0.0178959	DOWN
ENSMUSG00000021390	Ogn	osteoglycin	13:49608071-49624500	105	191	6.87305	15.0402	-1.00464	0.0014911	0.0178959	DOWN
ENSMUSG00000022206	Npr3	natriuretic_peptide_receptor_3	15:11839896-11905674	69	30	1.65615	0.866212	1.06021	0.00149312	0.0178959	UP
ENSMUSG00000027670	Ocstamp	osteoclast_stimulatory_transmembrane_protein	2:165393760-165400405	19	50	0.863827	2.73466	-1.53737	0.0014896	0.0178959	DOWN
ENSMUSG00000029563	Foxp2	forkhead_box_P2	6:14901349-15441977	23	57	0.153644	0.458054	-1.45075	0.00149259	0.0178959	DOWN
ENSMUSG00000041552	Ptchd1	patched_domain_containing_1	X:155573455-155623814	30	69	0.947738	2.62223	-1.34306	0.00149312	0.0178959	DOWN
ENSMUSG00000052942	Glis3	GLIS_family_zinc_finger_3	19:28258851-28680077	185	317	2.48675	5.126	-0.918401	0.00149073	0.0178959	-
ENSMUSG00000079560	Hoxa3	homeobox_A3	6:52169062-52213336	3	19	0.0770535	0.586989	-2.80423	0.00148807	0.0178959	DOWN
ENSMUSG00000096573	1700009J07Rik	RIKEN_cDNA_1700009J07_gene	10:77893417-77896114	23	57	1.31141	3.90964	-1.45075	0.00149259	0.0178959	DOWN
ENSMUSG00000019437	Tlcd1	TLC_domain_containing_1	11:78176711-78181909	524	314	9.91824	7.14977	0.597358	0.00149755	0.0179391	-
ENSMUSG00000003534	Ddr1	discoidin_domain_receptor_family_member_1	17:35681567-35704621	168	290	4.13444	8.58545	-0.929031	0.00150115	0.0179722	-
ENSMUSG00000031754	Nudt21	nudix_nucleoside_diphosphate_linked_moiety_X_type_motif_21	8:94017770-94037021	871	534	53.1237	39.1804	0.564392	0.00150293	0.0179836	-
ENSMUSG00000025215	Tlx1	T_cell_leukemia_homeobox_1	19:45150680-45156943	134	237	8.34743	17.7605	-0.964094	0.00151361	0.0180914	-
ENSMUSG00000031925	Maml2	mastermind_like_2_Drosophila_	9:13619990-13709533	360	591	4.44324	8.7749	-0.856601	0.00151332	0.0180914	-
ENSMUSG00000025165	Sectm1a	secreted_and_transmembrane_1A	11:121067407-121081220	146	256	8.3446	17.6015	-0.951616	0.0015183	0.0181164	-
ENSMUSG00000039765	Cc2d2a	coiled_coil_and_C2_domain_containing_2A	5:43662346-43740972	170	293	3.97032	8.23195	-0.92681	0.00151881	0.0181164	-
ENSMUSG00000104136	Gm36955	predicted_gene_36955	1:54518610-54520270	146	256	14.6143	30.8265	-0.951616	0.0015183	0.0181164	-
ENSMUSG00000106432	Gm43259	predicted_gene_43259	3:104163924-104167200	42	89	2.13093	5.43206	-1.22484	0.00151905	0.0181164	DOWN
ENSMUSG00000059447	Hadhb	hydroxyacyl_Coenzyme_A_dehydrogenase_3_ketoacyl_Coenzyme_A_thiolase_enoyl_Coenzyme_A_hydratase_trifunctional_protein_beta_subunit	5:30155248-30184593	495	802	9.35975	18.2428	-0.837614	0.00152593	0.0181884	-
ENSMUSG00000055884	Fancm	Fanconi_anemia_complementation_group_M	12:65075606-65132058	1935	1210	41.3787	31.1271	0.535885	0.00152741	0.018196	-
ENSMUSG00000026255	Efhd1	EF_hand_domain_containing_1	1:87264363-87310839	155	269	7.90998	16.5141	-0.936784	0.00154872	0.0184397	-
ENSMUSG00000000732	Icosl	icos_ligand	10:78069360-78079525	1411	2233	85.1224	162.055	-0.803707	0.00155123	0.0184595	-
ENSMUSG00000062867	Impdh2	inosine_5_phosphate_dehydrogenase_2	9:108560286-108565584	520	312	16.6295	12.003	0.595524	0.00155242	0.0184635	-
ENSMUSG00000049493	Pls1	plastin_1_I_isoform_	9:95752642-95845311	79	149	3.18499	7.2264	-1.05682	0.00155565	0.0184917	DOWN
ENSMUSG00000075122	Cd80	CD80_antigen	16:38458933-38486933	121	216	11.827	25.3982	-0.977474	0.00156176	0.0185542	-
ENSMUSG00000031628	Casp3	caspase_3	8:46617449-46638706	1293	803	147.751	110.384	0.545809	0.00156669	0.0186025	-
ENSMUSG00000074264	Amy1	amylase_1_salivary	3:113555710-113606699	13	39	0.544826	1.96636	-1.72649	0.00157061	0.0186389	DOWN
ENSMUSG00000000399	Ndufa9	NADH_dehydrogenase_ubiquinone_1_alpha_subcomplex_9	6:126821721-126849136	1150	713	72.8113	54.3061	0.54822	0.00157486	0.018679	-
ENSMUSG00000058624	Gda	guanine_deaminase	19:21391307-21473445	3934	2482	86.0064	65.2765	0.523052	0.00157589	0.018681	-
ENSMUSG00000018476	Kdm6b	KDM1_lysine_K_specific_demethylase_6B	11:69398508-69413675	140	246	3.20175	6.7679	-0.954676	0.00158004	0.0187199	-
ENSMUSG00000035232	Pdk3	pyruvate_dehydrogenase_kinase_isoenzyme_3	X:93764607-93832201	902	555	49.3807	36.5512	0.559198	0.00158133	0.018725	-
ENSMUSG00000033222	Ttf2	transcription_termination_factor_RNA_polymerase_II	3:100938860-100969663	880	541	17.0348	12.5982	0.560434	0.0015829	0.0187333	-
ENSMUSG00000050299	Gm9843	predicted_gene_9843	16:76403209-76403712	4715	2979	1555.42	1182.21	0.520988	0.00158393	0.0187352	-
ENSMUSG00000040703	Cyp2s1	cytochrome_P450_family_2_subfamily_s_polypeptide_1	7:25802475-25816913	18	48	0.430621	1.38137	-1.55644	0.00158739	0.0187659	DOWN
ENSMUSG00000020023	Tmcc3	transmembrane_and_coiled_coil_domains_3	10:94311949-94590956	259	431	3.01936	6.04438	-0.876182	0.00158845	0.0187682	-
ENSMUSG00000003814	Calr	calreticulin	8:84841850-84846934	17764	11276	695.104	530.79	0.51426	0.00158982	0.0187741	-
ENSMUSG00000008226	Scrn3	secernin_3	2:73312601-73337818	1060	656	28.1937	20.9898	0.550854	0.00159543	0.0188301	-
ENSMUSG00000028838	Extl1	exostoses_multiple_like_1	4:134356372-134383850	86	160	3.23643	7.2435	-1.03711	0.00159813	0.0188516	DOWN
ENSMUSG00000067869	Tcea1-ps1	transcription_elongation_factor_A_SII_1_pseudogene_1	15:90882615-90883518	1022	632	187.966	139.831	0.551958	0.00160889	0.0189683	-
ENSMUSG00000025364	Pa2g4	proliferation_associated_2G4	10:128557766-128565934	2971	1872	144.774	109.736	0.524927	0.00161588	0.0190403	-
ENSMUSG00000024854	Pold4	polymerase_DNA_directed_delta_4	19:4231899-4233631	1441	898	263.28	197.374	0.54084	0.00161784	0.0190427	-
ENSMUSG00000025092	Hspa12a	heat_shock_protein_12A	19:58795751-58860984	68	131	1.97209	4.57028	-1.08739	0.00161773	0.0190427	DOWN
ENSMUSG00000028455	Stoml2	stomatin_Epb7.2_like_2	4:43027690-43031710	843	518	23.442	17.3283	0.56114	0.0016225	0.0190871	-
ENSMUSG00000026740	Dnajc1	DnaJ_Hsp40_homolog_subfamily_C_member_1	2:18195654-18392830	626	1005	6.65989	12.8622	-0.824401	0.00162582	0.0191158	-
ENSMUSG00000037149	Ddx1	DEAD_Asp_Glu_Ala_Asp_box_polypeptide_1	12:13219308-13249213	2615	1646	173.426	131.32	0.526405	0.00162675	0.0191163	-
ENSMUSG00000022364	Tbc1d31	TBC1_domain_family_member_31	15:57912199-57970067	729	446	13.9237	10.2475	0.567434	0.00162978	0.0191268	-
ENSMUSG00000027692	Tnik	TRAF2_and_NCK_interacting_kinase	3:28263214-28675858	825	1314	5.43386	10.4114	-0.812942	0.0016291	0.0191268	-
ENSMUSG00000029797	Sspo	SCO_spondin	6:48448229-48501250	35	77	0.329736	0.872671	-1.27895	0.0016303	0.0191268	DOWN
ENSMUSG00000008450	Nutf2	nuclear_transport_factor_2	8:105860634-105880402	918	566	77.6346	57.582	0.556253	0.00163126	0.0191278	-
ENSMUSG00000095612	Ighv5-4	immunoglobulin_heavy_variable_5_4	12:113597446-113597977	401	238	156.874	112.006	0.611201	0.0016344	0.0191541	-
ENSMUSG00000024982	Zdhhc6	zinc_finger_DHHC_domain_containing_6	19:55298301-55316032	1346	838	97.9817	73.3841	0.542216	0.00164651	0.0192856	-
ENSMUSG00000022769	Sdf2l1	stromal_cell_derived_factor_2_like_1	16:17130138-17132383	797	489	119.595	88.2719	0.563305	0.00164793	0.0192918	-
ENSMUSG00000031217	Efnb1	ephrin_B1	X:99136130-99148991	600	364	27.959	20.4048	0.57958	0.00165605	0.0193577	-
ENSMUSG00000034024	Cct2	chaperonin_containing_Tcp1_subunit_2_beta_	10:117050998-117063814	6091	3861	516.161	393.6	0.516263	0.00165623	0.0193577	-
ENSMUSG00000058318	Phf21a	PHD_finger_protein_21A	2:92093117-92364666	723	1156	7.22405	13.895	-0.818516	0.00165624	0.0193577	-
ENSMUSG00000026014	Raph1	Ras_association_RalGDS_AF_6_and_pleckstrin_homology_domains_1	1:60482292-60567104	532	857	3.98217	7.71697	-0.82931	0.00165724	0.0193589	-
ENSMUSG00000072980	Oip5	Opa_interacting_protein_5	2:119609512-119618469	407	242	26.5265	18.974	0.608579	0.0016593	0.0193726	-
ENSMUSG00000003847	Nfat5	nuclear_factor_of_activated_T_cells_5	8:107293470-107379517	1674	2636	6.99202	13.245	-0.796493	0.00166493	0.0193964	-
ENSMUSG00000029819	Npy	neuropeptide_Y	6:49822710-49829507	49	100	14.3939	35.3379	-1.17059	0.0016626	0.0193964	DOWN
ENSMUSG00000032125	Robo4	roundabout_homolog_4_Drosophila_	9:37401897-37414023	148	258	3.45747	7.25066	-0.943224	0.00166463	0.0193964	-
ENSMUSG00000034424	Gcsh	glycine_cleavage_system_protein_H_aminomethyl_carrier_	8:116981810-116993537	258	148	25.4877	17.5887	0.660324	0.00166463	0.0193964	-
ENSMUSG00000060036	Rpl3	ribosomal_protein_L3	15:80077794-80091868	1747	1095	60.0997	45.316	0.532507	0.00167176	0.0194655	-
ENSMUSG00000026389	Steap3	STEAP_family_member_3	1:120190757-120272705	1014	628	16.48	12.2783	0.549777	0.00167277	0.0194668	-
ENSMUSG00000090136	Gm10177	predicted_gene_10177	9:37252922-37253365	764	469	195.123	144.094	0.562544	0.00168078	0.0195494	-
ENSMUSG00000024812	Tjp2	tight_junction_protein_2	19:24094523-24225026	176	301	6.37386	13.1133	-0.915627	0.00168207	0.019554	-
ENSMUSG00000040621	Gemin8	gem_nuclear_organelle_associated_protein_8	X:166170454-166190512	95	46	2.51594	1.4655	0.904872	0.00168847	0.0196072	-
ENSMUSG00000074738	B930041F14Rik	RIKEN_cDNA_B930041F14_gene	4:155694342-155696481	46	95	3.57389	8.87905	-1.18774	0.00168847	0.0196072	DOWN
ENSMUSG00000059363	Fxn	frataxin	19:24261453-24280605	273	157	14.2915	9.88721	0.656694	0.00169016	0.0196164	-
ENSMUSG00000064080	Fbln2	fibulin_2	6:91212455-91272540	54	108	0.919897	2.21325	-1.14145	0.00170315	0.0197566	DOWN
ENSMUSG00000031683	Lsm6	LSM6_homolog_U6_small_nuclear_RNA_associated_S._cerevisiae_	8:78804865-78821140	874	539	22.4008	16.6188	0.555907	0.00170469	0.0197638	-
ENSMUSG00000107390	Gm43323	predicted_gene_43323	5:66080209-66084466	21	53	0.819965	2.48958	-1.4771	0.00170861	0.0197986	DOWN
ENSMUSG00000027878	Notch2	notch_2	3:98013527-98150361	4324	6755	64.1608	120.578	-0.785031	0.00171852	0.0199028	-
ENSMUSG00000029510	Gpc2	glypican_2_cerebroglycan_	5:138273655-138280005	35	11	0.533283	0.20162	1.52843	0.00172226	0.0199141	UP
ENSMUSG00000033210	Slc9c1	solute_carrier_family_9_subfamily_C_Na+_transporting_carboxylic_acid_decarboxylase_member_1	16:45535309-45607001	11	35	0.418615	1.60228	-1.81126	0.00172226	0.0199141	DOWN
ENSMUSG00000103332	Pcdhga2	protocadherin_gamma_subfamily_A_2	18:37668953-37841870	11	35	0.390047	1.49293	-1.81126	0.00172226	0.0199141	DOWN
ENSMUSG00000030774	Pak1	p21_protein_Cdc42_Rac_activated_kinase_1	7:97788541-97912381	574	921	17.4885	33.7567	-0.823591	0.00173001	0.0199791	-
ENSMUSG00000041115	Iqsec2	IQ_motif_and_Sec7_domain_2	X:152144268-152225236	59	116	0.945579	2.2365	-1.1168	0.00173065	0.0199791	DOWN
ENSMUSG00000075053	Vdac3-ps1	voltage_dependent_anion_channel_3_pseudogene_1	13:18030324-18031629	925	572	117.759	87.6007	0.551994	0.00173001	0.0199791	-
ENSMUSG00000031023	Akip1	A_kinase_PRKA_interacting_protein_1	7:109703690-109712189	282	163	23.8364	16.5744	0.649382	0.00174716	0.0201589	-
ENSMUSG00000021175	Cdca7l	cell_division_cycle_associated_7_like	12:117804289-117878706	514	310	23.3304	16.9269	0.588063	0.00175247	0.0202094	-
ENSMUSG00000021140	Pcnx	pecanex_homolog_Drosophila_	12:81860030-82000924	831	1319	11.3819	21.7328	-0.807966	0.00175814	0.0202572	-
ENSMUSG00000022360	Atad2	ATPase_family_AAA_domain_containing_2	15:58094047-58135082	7316	4653	214.038	163.761	0.511452	0.00175848	0.0202572	-
ENSMUSG00000006728	Cdk4	cyclin_dependent_kinase_4	10:127063534-127067920	2299	1450	59.8651	45.4215	0.523511	0.00176387	0.0203012	-
ENSMUSG00000029417	Cxcl9	chemokine_C_X_C_motif_ligand_9	5:92321347-92328079	1085	675	55.353	41.426	0.543295	0.00176418	0.0203012	-
ENSMUSG00000063696	Gm8730	predicted_pseudogene_8730	8:102864779-102865853	20606	13141	3186.99	2444.97	0.507548	0.00176601	0.0203115	-
ENSMUSG00000086564	Cd101	CD101_antigen	3:100993529-101029556	108	194	4.86228	10.507	-0.986471	0.00178198	0.0204843	-
ENSMUSG00000005779	Psmb4	proteasome_prosome_macropain_subunit_beta_type_4	3:94884093-94886961	2229	1406	139.376	105.76	0.523359	0.00178396	0.0204962	-
ENSMUSG00000040412	5330417C22Rik	RIKEN_cDNA_5330417C22_gene	3:108455694-108536536	91	167	1.83885	4.05955	-1.01735	0.00178748	0.0205257	DOWN
ENSMUSG00000018925	Heatr9	HEAT_repeat_containing_9	11:83511736-83522175	10	33	0.88679	3.52013	-1.86379	0.00179023	0.0205354	DOWN
ENSMUSG00000022369	Mtbp	Mdm2_transformed_3T3_cell_double_minute_p53_binding_protein	15:55557408-55626423	651	398	16.0447	11.8002	0.568449	0.00178976	0.0205354	-
ENSMUSG00000039745	Htatip2	HIV_1_tat_interactive_protein_2_homolog_human_	7:49759106-49773999	335	197	38.0192	26.8957	0.624522	0.00179514	0.0205809	-
ENSMUSG00000000402	Egfl6	EGF_like_domain_multiple_6	X:166523007-166585720	44	16	2.70542	1.1835	1.31797	0.00180168	0.0206339	UP
ENSMUSG00000073722	4931408C20Rik	RIKEN_cDNA_4931408C20_gene	1:26681814-26687460	44	16	1.69418	0.741125	1.31797	0.00180168	0.0206339	UP
ENSMUSG00000022836	Mylk	myosin_light_polypeptide_kinase	16:34745210-35002420	1703	2671	27.4234	51.7414	-0.790743	0.00181967	0.0208101	-
ENSMUSG00000025221	Kcnip2	Kv_channel_interacting_protein_2	19:45791839-45816061	5	23	0.14694	0.813219	-2.34324	0.00182283	0.0208101	DOWN
ENSMUSG00000031216	Stard8	START_domain_containing_8	X:99003248-99074728	178	303	4.83496	9.90091	-0.908888	0.00181812	0.0208101	-
ENSMUSG00000031351	Zfp185	zinc_finger_protein_185	X:72987339-73031543	5	23	0.212811	1.17777	-2.34324	0.00182283	0.0208101	DOWN
ENSMUSG00000052387	Trpm3	transient_receptor_potential_cation_channel_subfamily_M_member_3	19:22139119-22989884	5	23	0.0839552	0.464638	-2.34324	0.00182283	0.0208101	DOWN
ENSMUSG00000058267	Mrps14	mitochondrial_ribosomal_protein_S14	1:160195215-160202170	638	390	25.2321	18.5548	0.568643	0.00182131	0.0208101	-
ENSMUSG00000030432	Rpl28	ribosomal_protein_L28	7:4792874-4795066	51	20	3.24258	1.52978	1.20899	0.00182998	0.0208806	UP
ENSMUSG00000087213	2810408I11Rik	RIKEN_cDNA_2810408I11_gene	1:64679871-64690659	63	27	3.95114	2.03706	1.08095	0.00183787	0.0209596	UP
ENSMUSG00000015968	Cacna1d	calcium_channel_voltage_dependent_L_type_alpha_1D_subunit	14:30039949-30491156	145	252	2.60855	5.45368	-0.938812	0.00184071	0.0209809	-
ENSMUSG00000022234	Cct5	chaperonin_containing_Tcp1_subunit_5_epsilon_	15:31590800-31601847	7472	4762	298.634	228.955	0.508485	0.00184189	0.0209833	-
ENSMUSG00000050107	Gsg2	germ_cell_specific_gene_2	11:73135485-73138294	569	346	33.6668	24.6277	0.576214	0.00184341	0.0209896	-
ENSMUSG00000062861	Zfp28	zinc_finger_protein_28	7:6383318-6396633	83	154	3.33171	7.43645	-1.03318	0.00184471	0.0209933	DOWN
ENSMUSG00000020048	Hsp90b1	heat_shock_protein_90_beta_Grp94_member_1	10:86690209-86705509	25833	16511	795.384	611.552	0.504346	0.00184872	0.0209961	-
ENSMUSG00000033987	Dnah17	dynein_axonemal_heavy_chain_17	11:118021723-118129219	9	31	0.0750581	0.311034	-1.92582	0.0018476	0.0209961	DOWN
ENSMUSG00000034883	Lrr1	leucine_rich_repeat_protein_1	12:69168814-69179010	83	39	9.19383	5.19691	0.948184	0.00184883	0.0209961	-
ENSMUSG00000095197	Ighv1-59	immunoglobulin_heavy_variable_V1_59	12:115335082-115335514	31	9	7.89302	2.75647	1.64293	0.0018476	0.0209961	UP
ENSMUSG00000040329	Il7	interleukin_7	3:7569994-7613760	126	222	2.03134	4.30548	-0.95857	0.00185514	0.0210504	-
ENSMUSG00000044337	Ackr3	atypical_chemokine_receptor_3	1:90203980-90216751	277	456	13.2761	26.2914	-0.860589	0.00185556	0.0210504	-
ENSMUSG00000063334	Krr1	KRR1_small_subunit_SSU_processome_component_homolog_yeast_	10:111972664-111988432	728	1158	13.2428	25.3406	-0.811066	0.00185654	0.0210505	-
ENSMUSG00000031298	Adgrg2	adhesion_G_protein_coupled_receptor_G2	X:160390690-160498070	36	78	1.0181	2.65365	-1.25693	0.00186426	0.0211049	DOWN
ENSMUSG00000062647	Rpl7a	ribosomal_protein_L7A	2:26910764-26913318	3017	1913	157.493	120.132	0.515836	0.00186378	0.0211049	-
ENSMUSG00000074340	Ovgp1	oviductal_glycoprotein_1	3:105973711-105987423	36	78	1.49076	3.88562	-1.25693	0.00186426	0.0211049	DOWN
ENSMUSG00000060019	Gm10073	predicted_pseudogene_10073	8:106572966-106573461	844	522	282.915	210.496	0.55175	0.00186668	0.0211212	-
ENSMUSG00000024679	Ms4a6d	membrane_spanning_4_domains_subfamily_A_member_6D	19:11586604-11604849	620	379	44.3941	32.6461	0.568629	0.00187576	0.0212129	-
ENSMUSG00000033191	Tie1	tyrosine_kinase_with_immunoglobulin_like_and_EGF_like_domains_1	4:118471191-118490061	274	451	7.53366	14.9173	-0.860394	0.00188333	0.0212873	-
ENSMUSG00000075588	Hoxb2	homeobox_B2	11:96350525-96354012	6	25	0.20951	1.05001	-2.20014	0.00188767	0.0213252	DOWN
ENSMUSG00000048007	Timm8a1	translocase_of_inner_mitochondrial_membrane_8A1	X:134537256-134541865	149	80	17.4337	11.2603	0.755803	0.00189536	0.021401	-
ENSMUSG00000034614	Pik3ip1	phosphoinositide_3_kinase_interacting_protein_1	11:3330401-3342971	243	404	4.5688	9.13769	-0.874845	0.00189827	0.0214226	-
ENSMUSG00000052676	Zmat1	zinc_finger_matrin_type_1	X:134971372-135009209	75	141	1.06578	2.41039	-1.05219	0.00190297	0.0214645	DOWN
ENSMUSG00000085995	Gm2788	predicted_gene_2788	7:48877958-48886608	27	7	2.05263	0.640238	1.80596	0.00190528	0.0214793	UP
ENSMUSG00000020392	Cdkn2aipnl	CDKN2A_interacting_protein_N_terminal_like	11:51967661-51977334	1331	834	93.4133	70.4134	0.532949	0.00191318	0.0215571	-
ENSMUSG00000021377	Dek	DEK_oncogene_DNA_binding_	13:47084775-47106201	11785	7534	366.245	281.66	0.504022	0.00191677	0.0215863	-
ENSMUSG00000039646	Vasn	vasorin	16:4639941-4650802	99	179	5.16315	11.2302	-0.995893	0.00192586	0.0216775	-
ENSMUSG00000021361	Tmem14c	transmembrane_protein_14C	13:41016250-41022575	2822	1791	496.502	379.069	0.514511	0.00193209	0.0217362	-
ENSMUSG00000059734	Ndufs8	NADH_dehydrogenase_ubiquinone_Fe_S_protein_8	19:3908870-3912717	897	557	154.868	115.687	0.545989	0.00193911	0.0218039	-
ENSMUSG00000031289	Il13ra2	interleukin_13_receptor_alpha_2	X:147383476-147429192	171	94	11.0155	7.28437	0.721823	0.00194448	0.0218529	-
ENSMUSG00000020235	Fzr1	fizzy_cell_division_cycle_20_related_1_Drosophila_	10:81366222-81378516	1316	825	32.0919	24.202	0.532253	0.00194664	0.0218658	-
ENSMUSG00000043445	Pgp	phosphoglycolate_phosphatase	17:24470473-24471591	223	127	36.1019	24.7337	0.670767	0.00195139	0.0219078	-
ENSMUSG00000076549	Igkv4-68	immunoglobulin_kappa_variable_4_68	6:69304834-69305405	219	366	92.4153	185.797	-0.882352	0.00195354	0.0219206	-
ENSMUSG00000048347	Pcdhb18	protocadherin_beta_18	18:37489465-37494505	19	49	0.626664	1.94414	-1.5082	0.00196109	0.0219939	DOWN
ENSMUSG00000020739	Nup85	nucleoporin_85	11:115564434-115583985	1674	1056	56.6276	42.9729	0.523248	0.00196504	0.0220267	-
ENSMUSG00000027353	Mcm8	minichromosome_maintenance_deficient_8_S._cerevisiae_	2:132816141-132844197	259	150	9.64436	6.71928	0.64655	0.00196736	0.0220414	-
ENSMUSG00000006589	Aprt	adenine_phosphoribosyl_transferase	8:122574637-122576907	491	297	94.2671	68.5949	0.583824	0.00196911	0.0220496	-
ENSMUSG00000027070	Lrp2	low_density_lipoprotein_receptor_related_protein_2	2:69424340-69586065	26	61	0.2481	0.700225	-1.37172	0.00197447	0.0220981	DOWN
ENSMUSG00000055839	Tceb2	transcription_elongation_factor_B_SIII_polypeptide_2	17:23824740-23829109	1078	674	352.818	265.369	0.536094	0.00197721	0.0221174	-
ENSMUSG00000036748	Cuedc2	CUE_domain_containing_2	19:46329812-46338660	623	382	53.3652	39.3633	0.56422	0.00198959	0.0222444	-
ENSMUSG00000024997	Prdx3	peroxiredoxin_3	19:60864051-60874556	2273	1441	255.694	195.004	0.516087	0.00199072	0.0222455	-
ENSMUSG00000029687	Ezh2	enhancer_of_zeste_homolog_2_Drosophila_	6:47530139-47595341	1500	945	27.5392	20.8713	0.525136	0.00199254	0.0222543	-
ENSMUSG00000073910	Mob3b	MOB_kinase_activator_3B	4:34949074-35157484	110	196	2.68168	5.74814	-0.974789	0.00199735	0.0222965	-
ENSMUSG00000020865	Abcc3	ATP_binding_cassette_sub_family_C_CFTR_MRP_member_3	11:94343295-94392997	1586	2479	36.0237	67.736	-0.785807	0.00200515	0.0223721	-
ENSMUSG00000060212	Pcnxl2	pecanex_like_2_Drosophila_	8:125751508-125898317	2	16	0.027376	0.263367	-3.14092	0.00200946	0.0224086	DOWN
ENSMUSG00000019797	1700021F05Rik	RIKEN_cDNA_1700021F05_gene	10:43525121-43540994	221	126	19.3593	13.2778	0.669182	0.00202647	0.0225841	-
ENSMUSG00000081669	Npm3-ps1	nucleoplasmin_3_pseudogene_1	6:85076192-85076719	269	156	84.7061	59.0945	0.644612	0.00202729	0.0225841	-
ENSMUSG00000026765	Lypd6b	LY6_PLAUR_domain_containing_6B	2:49787688-49948849	14	40	0.833133	2.86344	-1.65596	0.00203931	0.0226956	DOWN
ENSMUSG00000046311	Zfp62	zinc_finger_protein_62	11:49203292-49218816	454	729	3.98877	7.70492	-0.824666	0.00203939	0.0226956	-
ENSMUSG00000029311	Hsd17b11	hydroxysteroid_17_beta_dehydrogenase_11	5:103989762-104021919	465	746	20.8277	40.1962	-0.823386	0.00204407	0.022736	-
ENSMUSG00000031783	Polr2c	polymerase_RNA_II_DNA_directed_polypeptide_C	8:94857450-94864242	588	360	61.8752	45.5721	0.566379	0.00204832	0.0227711	-
ENSMUSG00000038145	Snrk	SNF_related_kinase	9:122117283-122169702	907	1428	14.2953	27.0752	-0.796263	0.00204934	0.0227711	-
ENSMUSG00000026708	Cenpl	centromere_protein_L	1:161070713-161086724	161	88	1.79281	1.17882	0.730046	0.00205781	0.0228535	-
ENSMUSG00000024140	Epas1	endothelial_PAS_domain_protein_1	17:86753907-86833410	616	979	19.2914	36.8828	-0.80982	0.00205937	0.0228591	-
ENSMUSG00000041712	Ubr7	ubiquitin_protein_ligase_E3_component_n_recognin_7_putative_	12:102757975-102777701	1594	1007	81.621	62.0299	0.521145	0.00206876	0.0229462	-
ENSMUSG00000074238	Ap1ar	adaptor_related_protein_complex_1_associated_regulatory_protein	3:127807007-127837523	444	713	4.81073	9.29343	-0.824784	0.00206934	0.0229462	-
ENSMUSG00000039542	Ncam1	neural_cell_adhesion_molecule_1	9:49502136-49798925	95	172	1.2501	2.72276	-0.99785	0.00207139	0.0229572	-
ENSMUSG00000033033	Calhm2	calcium_homeostasis_modulator_2	19:47105353-47138294	642	1019	22.5763	43.1073	-0.807949	0.00207404	0.0229748	-
ENSMUSG00000024181	Mrpl28	mitochondrial_ribosomal_protein_L28	17:26123520-26126613	673	415	57.0311	42.3062	0.556052	0.00207614	0.0229863	-
ENSMUSG00000079362	Gbp6	guanylate_binding_protein_6	5:105214907-105293695	482	292	18.5937	13.5507	0.581618	0.00207804	0.0229955	-
ENSMUSG00000009633	G0s2	G0_G1_switch_gene_2	1:193272161-193273217	102	183	19.4707	42.0231	-0.98471	0.00207913	0.0229958	-
ENSMUSG00000039607	Rbms3	RNA_binding_motif_single_stranded_interacting_protein	9:116572746-117629913	526	839	4.84781	9.30207	-0.815049	0.0020809	0.0230037	-
ENSMUSG00000103197	Gm37642	predicted_gene_37642	1:95646774-95648508	187	315	17.9201	36.3132	-0.893749	0.00208558	0.0230436	-
ENSMUSG00000090141	Gm614	predicted_gene_614	X:101261376-101263992	40	84	6.57157	16.6019	-1.21187	0.00208874	0.0230668	DOWN
ENSMUSG00000014859	E2f4	E2F_transcription_factor_4	8:105297663-105305369	1982	1257	165.428	126.212	0.515532	0.00209173	0.023088	-
ENSMUSG00000004568	Arhgef18	rho_rac_guanine_nucleotide_exchange_factor_GEF_18	8:3393006-3456601	2031	3160	28.3551	53.072	-0.779175	0.00210756	0.0232411	-
ENSMUSG00000025613	Cct8	chaperonin_containing_Tcp1_subunit_8_theta_	16:87483326-87495873	5163	3304	156.874	120.767	0.502555	0.00210775	0.0232411	-
ENSMUSG00000017314	Mpp2	membrane_protein_palmitoylated_2_MAGUK_p55_subfamily_member_2_	11:102057015-102088515	435	262	9.69887	7.02733	0.590009	0.00211571	0.023317	-
ENSMUSG00000024981	Acsl5	acyl_CoA_synthetase_long_chain_family_member_5	19:55253369-55296627	4747	3037	250.556	192.836	0.502927	0.00211827	0.0233215	-
ENSMUSG00000041096	Tspyl2	TSPY_like_2	X:152336852-152342425	489	782	15.923	30.6323	-0.818775	0.00211751	0.0233215	-
ENSMUSG00000105112	Gm42778	predicted_gene_42778	5:110978665-110979217	37	79	11.1245	28.5732	-1.23576	0.00212081	0.0233376	DOWN
ENSMUSG00000034910	Pygo1	pygopus_1	9:72925645-72952181	58	113	1.2182	2.85512	-1.10363	0.002133	0.0234597	DOWN
ENSMUSG00000035273	Hpse	heparanase	5:100679484-100719716	1288	811	53.8464	40.7868	0.525918	0.00213415	0.0234605	-
ENSMUSG00000063524	Eno1	enolase_1_alpha_non_neuron	4:150236721-150248879	664	410	14.0403	10.4292	0.554118	0.0021626	0.0237611	-
ENSMUSG00000000869	Il4	interleukin_4	11:53602982-53618669	38	13	4.45245	1.83241	1.40603	0.00216503	0.0237637	UP
ENSMUSG00000019505	Ubb	ubiquitin_B	11:62551171-62553213	7020	4504	488.559	377.082	0.498823	0.00216464	0.0237637	-
ENSMUSG00000074272	Ceacam1	carcinoembryonic_antigen_related_cell_adhesion_molecule_1	7:25461707-25477603	314	510	5.27287	10.3026	-0.84117	0.00217339	0.0238434	-
ENSMUSG00000046598	Bdh1	3_hydroxybutyrate_dehydrogenase_type_1	16:31422280-31458901	267	156	7.00081	4.92066	0.633842	0.00218451	0.0239533	-
ENSMUSG00000027075	Slc43a1	solute_carrier_family_43_member_1	2:84838850-84863594	4098	2623	76.9274	59.2333	0.502261	0.00218715	0.02397	-
ENSMUSG00000022427	Tomm22	translocase_of_outer_mitochondrial_membrane_22_homolog_yeast_	15:79670861-79672862	1545	978	151.46	115.337	0.518258	0.00219001	0.0239892	-
ENSMUSG00000028270	Gbp2	guanylate_binding_protein_2	3:142620602-142638008	1821	1156	106.984	81.7007	0.514147	0.00219743	0.0240418	-
ENSMUSG00000028953	Abcf2	ATP_binding_cassette_sub_family_F_GCN20_member_2	5:24565345-24577467	2015	1281	130.409	99.733	0.512069	0.00219667	0.0240418	-
ENSMUSG00000030917	Tmem159	transmembrane_protein_159	7:120102376-120120992	60	116	3.26009	7.58217	-1.09253	0.00219814	0.0240418	DOWN
ENSMUSG00000022708	Zbtb20	zinc_finger_and_BTB_domain_containing_20	16:42875881-43642602	2367	3671	10.6881	19.9408	-0.774555	0.0022053	0.0241079	-
ENSMUSG00000039356	Exosc2	exosome_component_2	2:31670715-31681349	493	300	18.8258	13.7812	0.575179	0.0022107	0.0241547	-
ENSMUSG00000030528	Blm	Bloom_syndrome_RecQ_helicase_like	7:80454733-80535119	2267	1444	33.1182	25.377	0.509271	0.00221733	0.0242149	-
ENSMUSG00000047139	Cd24a	CD24a_antigen	10:43579169-43584262	41325	26630	3789.75	2937.83	0.492521	0.00221853	0.0242158	-
ENSMUSG00000006998	Psmd2	proteasome_prosome_macropain_26S_subunit_non_ATPase_2	16:20651652-20663414	3996	2559	117.57	90.5731	0.501535	0.00222128	0.0242214	-
ENSMUSG00000032796	Lama1	laminin_alpha_1	17:67697265-67822645	21	52	0.366822	1.09274	-1.44963	0.00222023	0.0242214	DOWN
ENSMUSG00000025608	Podxl	podocalyxin_like	6:31519488-31563981	119	209	3.45716	7.30424	-0.953977	0.00222276	0.0242253	-
ENSMUSG00000025213	Kazald1	Kazal_type_serine_peptidase_inhibitor_domain_1	19:45075241-45079289	485	774	35.4763	68.1076	-0.81579	0.00222834	0.0242738	-
ENSMUSG00000039682	Lap3	leucine_aminopeptidase_3	5:45493374-45512691	1407	889	57.5904	43.7739	0.520927	0.00223033	0.0242743	-
ENSMUSG00000099908	Gm28539	predicted_gene_28539	16:18836584-18956247	135	72	7.52699	4.82924	0.765448	0.00223063	0.0242743	-
ENSMUSG00000031997	Trpc6	transient_receptor_potential_cation_channel_subfamily_C_member_6	9:8544196-8680565	121	212	6.6417	13.9988	-0.950512	0.00224904	0.0244625	-
ENSMUSG00000057329	Bcl2	B_cell_leukemia_lymphoma_2	1:106538178-106714274	1481	2305	24.545	45.9555	-0.779637	0.00225208	0.0244832	-
ENSMUSG00000054474	Thnsl2	threonine_synthase_like_2_bacterial_	6:71128166-71144439	17	45	0.842435	2.68272	-1.54589	0.00225486	0.024501	DOWN
ENSMUSG00000057315	Arhgap24	Rho_GTPase_activating_protein_24	5:102481391-102897937	473	755	7.48334	14.3694	-0.816077	0.00225705	0.0245125	-
ENSMUSG00000047415	Gpr68	G_protein_coupled_receptor_68	12:100876682-100908198	164	278	3.67087	7.48559	-0.902823	0.0022594	0.0245258	-
ENSMUSG00000041642	Kif21b	kinesin_family_member_21B	1:136131389-136177998	2635	4078	31.4956	58.6373	-0.7715	0.00227526	0.0246855	-
ENSMUSG00000001123	Lgals9	lectin_galactose_binding_soluble_9	11:78962974-78984946	1390	879	70.6961	53.7809	0.519707	0.00228701	0.0248006	-
ENSMUSG00000074824	Rslcan18	regulator_of_sex_limitation_candidate_18	13:67096613-67116263	12	36	0.242421	0.874916	-1.72646	0.0022933	0.0248563	DOWN
ENSMUSG00000036825	Ssx2ip	synovial_sarcoma_X_breakpoint_2_interacting_protein	3:146404642-146440144	1185	748	23.5475	17.8808	0.522334	0.00229812	0.0248837	-
ENSMUSG00000039994	Timeless	timeless_circadian_clock_1	10:128232065-128252941	989	621	14.6934	11.0988	0.529935	0.00229705	0.0248837	-
[truncated: 19,636 more rows]
