# Supplementary material for: RNA sequencing analysis of altered expression of long noncoding RNAs associated with Schistosoma japonicum infection in the murine liver and spleen
Source: Parasit Vectors. 2020 Dec 1;13:601. doi: 10.1186/s13071-020-04457-9 (PMC7705434; doi:10.1186/s13071-020-04457-9)
Supplement: Supplementary file 9 — Additional file 9: Table S9. Dysregulated lncRNA target genes in infected and control murine liver. [file 13071_2020_4457_MOESM9_ESM.xlsx]

## Sheet: S9.txt.tmp
		Table S9. Dysregulated lncRNA target genes in the infected and control murine liver
LncRNA_ID	Locus	Length	Control_Liver_count	Infected_Liver_count	Control_Liver_TPM	Infected_Liver_TPM	Log2FC	Pvalue	Qvalue	Updown	Type	Gene_ID	Gene name	Description	Locus	Infected_Liver_TPM	Control_Liver_TPM	Infected liver_count	Control liver_count	Log2FC	Pvalue	Qvalue	Updown
ENSMUST00000159119	1:161034929-161038535	665	12	0	1.84013	0	Inf	0.00109407	0.0438288	DOWN	cis	ENSMUSG00000043467	Zbtb37	zinc_finger_and_BTB_domain_containing_37	1:161002922-161034849	0.806509	0.64935	227	165	0.268737	0.408287	0.835232	-
NONMMUT007876.2	10:122387943-122412039	5603	0	20	0	0.514797	Inf	7.46e-05	0.00442765	UP	trans	ENSMUSG00000033949	Trim36	tripartite_motif_containing_36	18:46165302-46212607	0.222985	0.0673657	11	3	1.6829	0.102725	0.429485	-
NONMMUT007876.2	10:122387943-122412039	5603	0	20	0	0.514797	Inf	7.46e-05	0.00442765	UP	trans	ENSMUSG00000028932	Psmc2	proteasome_prosome_macropain_26S_subunit_ATPase_2	5:21785283-21803787	30.008	38.4644	1603	1855	-0.402136	0.0310634	0.195906	-
NONMMUT007876.2	10:122387943-122412039	5603	0	20	0	0.514797	Inf	7.46e-05	0.00442765	UP	trans	ENSMUSG00000030674	Qprt	quinolinate_phosphoribosyltransferase	7:127107114-127122226	90.9503	83.9949	2785	2322	0.0708184	0.93212	1	-
NONMMUT007876.2	10:122387943-122412039	5603	0	20	0	0.514797	Inf	7.46e-05	0.00442765	UP	trans	ENSMUSG00000072640	Lyrm9	LYR_motif_containing_9	11:78826584-78846870	2.29744	2.27893	201	180	-0.0322917	0.764009	0.977615	-
NONMMUT007876.2	10:122387943-122412039	5603	0	20	0	0.514797	Inf	7.46e-05	0.00442765	UP	trans	ENSMUSG00000056019	Zfp709	zinc_finger_protein_709	8:71882019-71895727	2.54758	2.48113	265	233	-0.00582775	0.81034	0.998162	-
NONMMUT007876.2	10:122387943-122412039	5603	0	20	0	0.514797	Inf	7.46e-05	0.00442765	UP	trans	ENSMUSG00000028945	Rheb	Ras_homolog_enriched_in_brain	5:24802823-24842624	11.7168	12.4098	1027	982	-0.126849	0.406339	0.835232	-
NONMMUT007876.2	10:122387943-122412039	5603	0	20	0	0.514797	Inf	7.46e-05	0.00442765	UP	trans	ENSMUSG00000023826	Park2	Parkinson_disease_autosomal_recessive_juvenile_2_parkin	17:10840384-12063361	1.78992	1.46767	231	171	0.242407	0.46891	0.835232	-
NONMMUT007876.2	10:122387943-122412039	5603	0	20	0	0.514797	Inf	7.46e-05	0.00442765	UP	trans	ENSMUSG00000003037	Rab8a	RAB8A_member_RAS_oncogene_family	8:72161200-72183904	42.3685	37.3578	2162	1721	0.137628	0.687255	0.944312	-
NONMMUT007876.2	10:122387943-122412039	5603	0	20	0	0.514797	Inf	7.46e-05	0.00442765	UP	trans	ENSMUSG00000037416	Dmxl1	Dmx_like_1	18:49832670-49965473	15.9128	14.9303	4021	3406	0.0479849	0.984077	1	-
NONMMUT007876.2	10:122387943-122412039	5603	0	20	0	0.514797	Inf	7.46e-05	0.00442765	UP	trans	ENSMUSG00000022680	Pdxdc1	pyridoxal_dependent_decarboxylase_domain_containing_1	16:13833148-13903131	21.4488	18.8533	2635	2091	0.142119	0.669711	0.938206	-
NONMMUT007876.2	10:122387943-122412039	5603	0	20	0	0.514797	Inf	7.46e-05	0.00442765	UP	trans	ENSMUSG00000022498	Txndc11	thioredoxin_domain_containing_11	16:11074911-11134650	5.53059	6.07933	786	780	-0.180436	0.285303	0.706863	-
NONMMUT007876.2	10:122387943-122412039	5603	0	20	0	0.514797	Inf	7.46e-05	0.00442765	UP	trans	ENSMUSG00000037572	Wdhd1	WD_repeat_and_HMG_box_DNA_binding_protein_1	14:47240944-47276857	1.11552	0.759511	109	67	0.510612	0.14709	0.519501	-
NONMMUT007876.2	10:122387943-122412039	5603	0	20	0	0.514797	Inf	7.46e-05	0.00442765	UP	trans	ENSMUSG00000040760	Appl1	adaptor_protein_phosphotyrosine_interaction_PH_domain_and_leucine_zipper_containing_1	14:26918988-26971232	7.66349	11.749	716	991	-0.660416	0.00105497	0.0134715	-
NONMMUT007876.2	10:122387943-122412039	5603	0	20	0	0.514797	Inf	7.46e-05	0.00442765	UP	trans	ENSMUSG00000033186	Mzt1	mitotic_spindle_organizing_protein_1	14:99034544-99046136	29.1496	29.1994	669	605	-0.0464204	0.664785	0.936278	-
NONMMUT007876.2	10:122387943-122412039	5603	0	20	0	0.514797	Inf	7.46e-05	0.00442765	UP	trans	ENSMUSG00000032557	Uba5	ubiquitin_like_modifier_activating_enzyme_5	9:104046599-104063134	18.5412	18.2515	1114	990	-0.0212429	0.734974	0.964303	-
NONMMUT007876.2	10:122387943-122412039	5603	0	20	0	0.514797	Inf	7.46e-05	0.00442765	UP	trans	ENSMUSG00000032946	Rasgrp2	RAS_guanyl_releasing_protein_2	19:6399340-6415216	1.34141	1.13486	254	194	0.197279	0.561759	0.873595	-
NONMMUT007876.2	10:122387943-122412039	5603	0	20	0	0.514797	Inf	7.46e-05	0.00442765	UP	trans	ENSMUSG00000053134	Supt7l	suppressor_of_Ty_7_like	5:31514564-31527807	2.35951	2.29797	265	233	-0.00582775	0.81034	0.998162	-
NONMMUT007876.2	10:122387943-122412039	5603	0	20	0	0.514797	Inf	7.46e-05	0.00442765	UP	trans	ENSMUSG00000035623	Rsf1	remodeling_and_spacing_factor_1	7:97579889-97692778	3.48998	4.37084	796	900	-0.368648	0.0524319	0.28024	-
NONMMUT007876.2	10:122387943-122412039	5603	0	20	0	0.514797	Inf	7.46e-05	0.00442765	UP	trans	ENSMUSG00000040274	Cdk6	cyclin_dependent_kinase_6	5:3341485-3531008	5.29262	5.91337	922	930	-0.203955	0.23559	0.664933	-
NONMMUT007876.2	10:122387943-122412039	5603	0	20	0	0.514797	Inf	7.46e-05	0.00442765	UP	trans	ENSMUSG00000032295	Man2c1	mannosidase_alpha_class_2C_member_1	9:57130690-57142722	5.26583	4.59346	673	530	0.153124	0.653948	0.929401	-
NONMMUT007876.2	10:122387943-122412039	5603	0	20	0	0.514797	Inf	7.46e-05	0.00442765	UP	trans	ENSMUSG00000033943	Mga	MAX_gene_associated	2:119897228-119969581	8.56344	6.24751	2408	1586	0.410952	0.0881268	0.390431	-
NONMMUT007876.2	10:122387943-122412039	5603	0	20	0	0.514797	Inf	7.46e-05	0.00442765	UP	trans	ENSMUSG00000020359	Phykpl	5_phosphohydroxy_L_lysine_phospholyase	11:51584757-51604489	3.07455	2.948	387	335	0.0166822	0.889716	1	-
NONMMUT007876.2	10:122387943-122412039	5603	0	20	0	0.514797	Inf	7.46e-05	0.00442765	UP	trans	ENSMUSG00000020599	Rgs9	regulator_of_G_protein_signaling_9	11:109225355-109298129	0.265774	0.220794	20	15	0.223542	0.874444	1	-
NONMMUT007876.2	10:122387943-122412039	5603	0	20	0	0.514797	Inf	7.46e-05	0.00442765	UP	trans	ENSMUSG00000026434	Nucks1	nuclear_casein_kinase_and_cyclin_dependent_kinase_substrate_1	1:131910534-131936321	50.2018	50.4178	4554	4129	-0.0501493	0.620502	0.912082	-
NONMMUT007876.2	10:122387943-122412039	5603	0	20	0	0.514797	Inf	7.46e-05	0.00442765	UP	trans	ENSMUSG00000041479	Syt15	synaptotagmin_XV	14:34219595-34230421	0.136592	0.0567407	8	3	1.22346	0.355755	0.796166	-
NONMMUT007876.2	10:122387943-122412039	5603	0	20	0	0.514797	Inf	7.46e-05	0.00442765	UP	trans	ENSMUSG00000028759	Hp1bp3	heterochromatin_protein_1_binding_protein_3	4:138216296-138244683	16.3763	14.8914	2446	2008	0.0931743	0.848087	1	-
NONMMUT007876.2	10:122387943-122412039	5603	0	20	0	0.514797	Inf	7.46e-05	0.00442765	UP	trans	ENSMUSG00000072774	Zfp951	zinc_finger_protein_951	5:104813169-104860070	2.27986	1.37247	138	75	0.688209	0.0324064	0.201971	-
NONMMUT007876.2	10:122387943-122412039	5603	0	20	0	0.514797	Inf	7.46e-05	0.00442765	UP	trans	ENSMUSG00000034158	Lrrc58	leucine_rich_repeat_containing_58	16:37868389-37888858	38.2271	53.9603	3346	4264	-0.541261	0.00426263	0.0427246	-
NONMMUT007876.2	10:122387943-122412039	5603	0	20	0	0.514797	Inf	7.46e-05	0.00442765	UP	trans	ENSMUSG00000001518	Itfg2	integrin_alpha_FG_GAP_repeat_containing_2	6:128409444-128424931	1.92916	1.75283	217	178	0.0943261	0.906839	1	-
NONMMUT007876.2	10:122387943-122412039	5603	0	20	0	0.514797	Inf	7.46e-05	0.00442765	UP	trans	ENSMUSG00000041264	Uspl1	ubiquitin_specific_peptidase_like_1	5:149184350-149215434	2.883	2.78869	647	565	0.00402395	0.828638	1	-
NONMMUT007876.2	10:122387943-122412039	5603	0	20	0	0.514797	Inf	7.46e-05	0.00442765	UP	trans	ENSMUSG00000024170	Telo2	TEL2_telomere_maintenance_2_homolog_S._cerevisiae_	17:25099570-25115967	1.08347	0.902058	153	115	0.220406	0.547182	0.863792	-
NONMMUT007876.2	10:122387943-122412039	5603	0	20	0	0.514797	Inf	7.46e-05	0.00442765	UP	trans	ENSMUSG00000098374	Gm28043	predicted_gene_28043	17:29614876-29703359	9.11982	7.31337	605	438	0.274513	0.328391	0.763786	-
NONMMUT007876.2	10:122387943-122412039	5603	0	20	0	0.514797	Inf	7.46e-05	0.00442765	UP	trans	ENSMUSG00000062510	Nsl1	NSL1_MIND_kinetochore_complex_component_homolog_S._cerevisiae_	1:191063012-191086474	0.81434	0.244302	48	13	1.69301	0.000764908	0.0103279	UP
NONMMUT007876.2	10:122387943-122412039	5603	0	20	0	0.514797	Inf	7.46e-05	0.00442765	UP	trans	ENSMUSG00000030523	Trpm1	transient_receptor_potential_cation_channel_subfamily_M_member_1	7:64153835-64269775	0.0219748	0	5	0	Inf	0.0656324	0.322163	-
NONMMUT007876.2	10:122387943-122412039	5603	0	20	0	0.514797	Inf	7.46e-05	0.00442765	UP	trans	ENSMUSG00000045576	St7l	suppression_of_tumorigenicity_7_like	3:104864005-104930064	5.09736	4.88169	901	779	0.018413	0.8797	1	-
NONMMUT007876.2	10:122387943-122412039	5603	0	20	0	0.514797	Inf	7.46e-05	0.00442765	UP	trans	ENSMUSG00000040183	Ankrd6	ankyrin_repeat_domain_6	4:32804035-32950841	0.375594	0.341747	28	23	0.0922905	1	1	-
NONMMUT007876.2	10:122387943-122412039	5603	0	20	0	0.514797	Inf	7.46e-05	0.00442765	UP	trans	ENSMUSG00000056966	Gjc3	gap_junction_protein_gamma_3	5:137953461-137963098	1.75762	1.80442	82	76	-0.0818718	0.677626	0.944229	-
NONMMUT007876.2	10:122387943-122412039	5603	0	20	0	0.514797	Inf	7.46e-05	0.00442765	UP	trans	ENSMUSG00000007080	Pole	polymerase_DNA_directed_epsilon	5:110286306-110337474	0.974669	1.07168	136	135	-0.180843	0.407389	0.835232	-
NONMMUT007876.2	10:122387943-122412039	5603	0	20	0	0.514797	Inf	7.46e-05	0.00442765	UP	trans	ENSMUSG00000026017	Carf	calcium_response_factor	1:60098247-60153953	1.49873	1.71178	257	265	-0.235716	0.241377	0.664933	-
NONMMUT007876.2	10:122387943-122412039	5603	0	20	0	0.514797	Inf	7.46e-05	0.00442765	UP	trans	ENSMUSG00000035949	Fbxw2	F_box_and_WD_40_domain_protein_2	2:34804514-34826311	5.50469	4.57463	973	730	0.223052	0.438032	0.835232	-
NONMMUT007876.2	10:122387943-122412039	5603	0	20	0	0.514797	Inf	7.46e-05	0.00442765	UP	trans	ENSMUSG00000015087	Rabl6	RAB_member_RAS_oncogene_family_like_6	2:25583018-25608521	5.90044	5.42838	602	500	0.0763439	0.924529	1	-
NONMMUT007876.2	10:122387943-122412039	5603	0	20	0	0.514797	Inf	7.46e-05	0.00442765	UP	trans	ENSMUSG00000007050	Lsm2	LSM2_homolog_U6_small_nuclear_RNA_associated_S._cerevisiae_	17:34981862-34985891	1.31954	1.83122	87	109	-0.516726	0.0613688	0.313588	-
NONMMUT007876.2	10:122387943-122412039	5603	0	20	0	0.514797	Inf	7.46e-05	0.00442765	UP	trans	ENSMUSG00000029925	Tbxas1	thromboxane_A_synthase_1_platelet	6:38875404-39084585	3.39023	0.822096	370	81	2.00004	3.73e-13	3.37e-11	UP
NONMMUT007876.2	10:122387943-122412039	5603	0	20	0	0.514797	Inf	7.46e-05	0.00442765	UP	trans	ENSMUSG00000020903	Stx8	syntaxin_8	11:67966193-68207148	5.29415	3.65055	453	282	0.492326	0.0586396	0.303278	-
NONMMUT007876.2	10:122387943-122412039	5603	0	20	0	0.514797	Inf	7.46e-05	0.00442765	UP	trans	ENSMUSG00000008668	Rps18	ribosomal_protein_S18	17:33951999-33956001	2.44853	3.73913	103	142	-0.654743	0.0116642	0.0951963	-
NONMMUT007876.2	10:122387943-122412039	5603	0	20	0	0.514797	Inf	7.46e-05	0.00442765	UP	trans	ENSMUSG00000052698	Tln2	talin_2	9:67217087-67559703	3.63517	4.15648	465	480	-0.237294	0.202638	0.620509	-
NONMMUT007876.2	10:122387943-122412039	5603	0	20	0	0.514797	Inf	7.46e-05	0.00442765	UP	trans	ENSMUSG00000030726	Pold3	polymerase_DNA_directed_delta_3_accessory_subunit	7:100082111-100121565	4.87048	3.18955	296	175	0.566754	0.0403079	0.233578	-
NONMMUT007876.2	10:122387943-122412039	5603	0	20	0	0.514797	Inf	7.46e-05	0.00442765	UP	trans	ENSMUSG00000025377	Enthd2	ENTH_domain_containing_2	11:120090531-120098731	5.30569	4.36252	260	193	0.238421	0.463495	0.835232	-
NONMMUT007876.2	10:122387943-122412039	5603	0	20	0	0.514797	Inf	7.46e-05	0.00442765	UP	trans	ENSMUSG00000028030	Tbck	TBC1_domain_containing_kinase	3:132684144-132841688	10.5853	9.29403	1418	1124	0.143724	0.671399	0.939319	-
NONMMUT007876.2	10:122387943-122412039	5603	0	20	0	0.514797	Inf	7.46e-05	0.00442765	UP	trans	ENSMUSG00000052962	Mrpl35	mitochondrial_ribosomal_protein_L35	6:71812997-71826969	15.8166	15.6003	712	634	-0.0240965	0.73143	0.962848	-
NONMMUT007876.2	10:122387943-122412039	5603	0	20	0	0.514797	Inf	7.46e-05	0.00442765	UP	trans	ENSMUSG00000028007	Snx7	sorting_nexin_7	3:117781647-117868936	13.9101	14.1312	1050	963	-0.0667097	0.582469	0.889104	-
NONMMUT007876.2	10:122387943-122412039	5603	0	20	0	0.514797	Inf	7.46e-05	0.00442765	UP	trans	ENSMUSG00000010095	Slc3a2	solute_carrier_family_3_activators_of_dibasic_and_neutral_amino_acid_transport_member_2	19:8706882-8723369	10.154	8.05018	686	491	0.290995	0.286999	0.709405	-
NONMMUT007876.2	10:122387943-122412039	5603	0	20	0	0.514797	Inf	7.46e-05	0.00442765	UP	trans	ENSMUSG00000061607	Mdc1	mediator_of_DNA_damage_checkpoint_1	17:35841515-35859670	2.41294	2.41548	187	169	-0.0454789	0.726902	0.962848	-
NONMMUT007876.2	10:122387943-122412039	5603	0	20	0	0.514797	Inf	7.46e-05	0.00442765	UP	trans	ENSMUSG00000038797	Zscan2	zinc_finger_and_SCAN_domain_containing_2	7:80860920-80876537	0.430002	0.952597	25	50	-1.19148	0.00316175	0.033377	DOWN
NONMMUT007876.2	10:122387943-122412039	5603	0	20	0	0.514797	Inf	7.46e-05	0.00442765	UP	trans	ENSMUSG00000035495	Tstd2	thiosulfate_sulfurtransferase_rhodanese_like_domain_containing_2	4:46114746-46138694	9.03172	7.50642	765	574	0.222918	0.444841	0.835232	-
NONMMUT007876.2	10:122387943-122412039	5603	0	20	0	0.514797	Inf	7.46e-05	0.00442765	UP	trans	ENSMUSG00000028933	Xrcc2	X_ray_repair_complementing_defective_repair_in_Chinese_hamster_cells_2	5:25689812-25705825	0.989415	1.39169	63	80	-0.536146	0.0756497	0.351409	-
NONMMUT007876.2	10:122387943-122412039	5603	0	20	0	0.514797	Inf	7.46e-05	0.00442765	UP	trans	ENSMUSG00000035045	Zc3h12b	zinc_finger_CCCH_type_containing_12B	X:95711678-95932637	0.0924938	0.0931422	11	10	-0.0540343	1	1	-
NONMMUT007876.2	10:122387943-122412039	5603	0	20	0	0.514797	Inf	7.46e-05	0.00442765	UP	trans	ENSMUSG00000050565	Tor1aip2	torsin_A_interacting_protein_2	1:156035403-156068861	13.3231	12.3525	1804	1510	0.06516	0.955386	1	-
NONMMUT007876.2	10:122387943-122412039	5603	0	20	0	0.514797	Inf	7.46e-05	0.00442765	UP	trans	ENSMUSG00000027983	Cyp2u1	cytochrome_P450_family_2_subfamily_u_polypeptide_1	3:131288441-131303227	15.6278	16.891	1114	1087	-0.156094	0.331448	0.767945	-
NONMMUT007876.2	10:122387943-122412039	5603	0	20	0	0.514797	Inf	7.46e-05	0.00442765	UP	trans	ENSMUSG00000036006	Fam65b	family_with_sequence_similarity_65_member_B	13:24582189-24733816	0.568764	0.792587	93	117	-0.522697	0.0488258	0.267391	-
NONMMUT007876.2	10:122387943-122412039	5603	0	20	0	0.514797	Inf	7.46e-05	0.00442765	UP	trans	ENSMUSG00000019763	Rmnd1	required_for_meiotic_nuclear_division_1_homolog_S._cerevisiae_	10:4401915-4432388	5.635	6.34491	484	492	-0.215142	0.235893	0.664933	-
NONMMUT007876.2	10:122387943-122412039	5603	0	20	0	0.514797	Inf	7.46e-05	0.00442765	UP	trans	ENSMUSG00000038909	Kat7	K_lysine_acetyltransferase_7	11:95274259-95310246	8.29382	6.85759	635	474	0.230379	0.428368	0.835232	-
NONMMUT007876.2	10:122387943-122412039	5603	0	20	0	0.514797	Inf	7.46e-05	0.00442765	UP	trans	ENSMUSG00000022195	6030458C11Rik	RIKEN_cDNA_6030458C11_gene	15:12808177-12824657	18.2794	16.9872	739	620	0.0618149	0.976696	1	-
NONMMUT007876.2	10:122387943-122412039	5603	0	20	0	0.514797	Inf	7.46e-05	0.00442765	UP	trans	ENSMUSG00000035392	Dennd1a	DENN_MADD_domain_containing_1A	2:37798991-38287390	4.18339	3.37064	730	531	0.267693	0.333514	0.771095	-
NONMMUT007876.2	10:122387943-122412039	5603	0	20	0	0.514797	Inf	7.46e-05	0.00442765	UP	trans	ENSMUSG00000080115	Mettl21b	methyltransferase_like_21B	10:127031004-127041513	0	0.0801006	0	2	Inf	0.502488	0.835232	-
NONMMUT007876.2	10:122387943-122412039	5603	0	20	0	0.514797	Inf	7.46e-05	0.00442765	UP	trans	ENSMUSG00000069844	Sco1	SCO_cytochrome_oxidase_deficient_homolog_1_yeast_	11:67052670-67067070	7.70522	7.54645	544	481	-0.0139206	0.781142	0.983234	-
NONMMUT007876.2	10:122387943-122412039	5603	0	20	0	0.514797	Inf	7.46e-05	0.00442765	UP	trans	ENSMUSG00000018541	Cwc25	CWC25_spliceosome_associated_protein_homolog_S._cerevisiae_	11:97745481-97766556	5.34257	4.89359	416	344	0.0826846	0.907415	1	-
NONMMUT007876.2	10:122387943-122412039	5603	0	20	0	0.514797	Inf	7.46e-05	0.00442765	UP	trans	ENSMUSG00000030347	D6Wsu163e	DNA_segment_Chr_6_Wayne_State_University_163_expressed	6:126939962-126975967	4.06734	3.63288	346	279	0.119016	0.797328	0.991042	-
NONMMUT007876.2	10:122387943-122412039	5603	0	20	0	0.514797	Inf	7.46e-05	0.00442765	UP	trans	ENSMUSG00000006464	Bbs1	Bardet_Biedl_syndrome_1_human_	19:4886898-4906627	0.98633	0.877927	56	45	0.124013	0.935043	1	-
NONMMUT007876.2	10:122387943-122412039	5603	0	20	0	0.514797	Inf	7.46e-05	0.00442765	UP	trans	ENSMUSG00000007880	Arid1a	AT_rich_interactive_domain_1A_SWI_like_	4:133679008-133756769	3.76505	3.87001	583	541	-0.0836249	0.547277	0.863871	-
NONMMUT007876.2	10:122387943-122412039	5603	0	20	0	0.514797	Inf	7.46e-05	0.00442765	UP	trans	ENSMUSG00000030322	Mbd4	methyl_CpG_binding_domain_protein_4	6:115840697-115853371	0.673343	0.478675	67	43	0.448338	0.280532	0.702528	-
NONMMUT007876.2	10:122387943-122412039	5603	0	20	0	0.514797	Inf	7.46e-05	0.00442765	UP	trans	ENSMUSG00000052337	Immt	inner_membrane_protein_mitochondrial	6:71831331-71877388	15.3842	14.0711	2829	2336	0.0847611	0.879048	1	-
NONMMUT007876.2	10:122387943-122412039	5603	0	20	0	0.514797	Inf	7.46e-05	0.00442765	UP	trans	ENSMUSG00000055560	Zfp459	zinc_finger_protein_459	13:67405722-67421418	1.12477	1.01637	38	31	0.102247	1	1	-
NONMMUT007876.2	10:122387943-122412039	5603	0	20	0	0.514797	Inf	7.46e-05	0.00442765	UP	trans	ENSMUSG00000027015	Cybrd1	cytochrome_b_reductase_1	2:71117923-71142926	0.147286	0.203939	8	10	-0.513477	0.499675	0.835232	-
NONMMUT007876.2	10:122387943-122412039	5603	0	20	0	0.514797	Inf	7.46e-05	0.00442765	UP	trans	ENSMUSG00000019731	Slc35e1	solute_carrier_family_35_member_E1	8:72480641-72492614	30.4089	28.6364	1475	1254	0.042687	0.966961	1	-
NONMMUT007876.2	10:122387943-122412039	5603	0	20	0	0.514797	Inf	7.46e-05	0.00442765	UP	trans	ENSMUSG00000027435	Cd93	CD93_antigen	2:148436640-148443563	11.6892	5.54441	794	340	1.03211	1.46e-05	0.000320163	UP
NONMMUT007876.2	10:122387943-122412039	5603	0	20	0	0.514797	Inf	7.46e-05	0.00442765	UP	trans	ENSMUSG00000061578	Ksr2	kinase_suppressor_of_ras_2	5:117414000-117775003	0.536539	0.123495	77	16	2.07527	1.25e-06	3.74e-05	UP
NONMMUT007876.2	10:122387943-122412039	5603	0	20	0	0.514797	Inf	7.46e-05	0.00442765	UP	trans	ENSMUSG00000027244	Atg13	autophagy_related_13	2:91674618-91710576	5.78782	7.04162	427	469	-0.326843	0.0962441	0.412058	-
NONMMUT007876.2	10:122387943-122412039	5603	0	20	0	0.514797	Inf	7.46e-05	0.00442765	UP	trans	ENSMUSG00000056888	Glipr1	GLI_pathogenesis_related_1_glioma_	10:111985448-112002631	2.48686	0.707259	74	19	1.77006	2.12e-05	0.000446339	UP
NONMMUT007876.2	10:122387943-122412039	5603	0	20	0	0.514797	Inf	7.46e-05	0.00442765	UP	trans	ENSMUSG00000084786	Ubl5	ubiquitin_like_5	9:20642878-20647140	10.4797	10.3048	766	680	-0.0196803	0.748292	0.973071	-
NONMMUT007876.2	10:122387943-122412039	5603	0	20	0	0.514797	Inf	7.46e-05	0.00442765	UP	trans	ENSMUSG00000054942	Fam73a	family_with_sequence_similarity_73_member_A	3:152273849-152340407	0.765477	0.569684	128	86	0.382239	0.270928	0.688974	-
NONMMUT007876.2	10:122387943-122412039	5603	0	20	0	0.514797	Inf	7.46e-05	0.00442765	UP	trans	ENSMUSG00000069089	Cdk7	cyclin_dependent_kinase_7	13:100697027-100730942	9.17622	9.87754	709	689	-0.15021	0.354847	0.796166	-
NONMMUT007876.2	10:122387943-122412039	5603	0	20	0	0.514797	Inf	7.46e-05	0.00442765	UP	trans	ENSMUSG00000030689	Ino80e	INO80_complex_subunit_E	7:126850960-126862377	2.10571	1.32933	286	163	0.619652	0.0246909	0.16419	-
NONMMUT007876.2	10:122387943-122412039	5603	0	20	0	0.514797	Inf	7.46e-05	0.00442765	UP	trans	ENSMUSG00000039787	Cercam	cerebral_endothelial_cell_adhesion_molecule	2:29869164-29882840	0.513796	0.181082	22	7	1.46059	0.048953	0.267648	-
NONMMUT007876.2	10:122387943-122412039	5603	0	20	0	0.514797	Inf	7.46e-05	0.00442765	UP	trans	ENSMUSG00000028107	Tars2	threonyl_tRNA_synthetase_2_mitochondrial_putative_	3:95739976-95760206	6.47121	7.30423	684	697	-0.218653	0.21822	0.647527	-
NONMMUT007876.2	10:122387943-122412039	5603	0	20	0	0.514797	Inf	7.46e-05	0.00442765	UP	trans	ENSMUSG00000032582	Rbm6	RNA_binding_motif_protein_6	9:107773559-107873237	9.57439	8.87859	1818	1522	0.064893	0.956361	1	-
NONMMUT007876.2	10:122387943-122412039	5603	0	20	0	0.514797	Inf	7.46e-05	0.00442765	UP	trans	ENSMUSG00000025437	Usp33	ubiquitin_specific_peptidase_33	3:152346478-152393617	11.3255	12.2917	1684	1650	-0.162065	0.309775	0.739528	-
NONMMUT007876.2	10:122387943-122412039	5603	0	20	0	0.514797	Inf	7.46e-05	0.00442765	UP	trans	ENSMUSG00000027115	Kif18a	kinesin_family_member_18A	2:109280738-109341747	0.504686	0.43073	61	47	0.184646	0.755333	0.975461	-
NONMMUT007876.2	10:122387943-122412039	5603	0	20	0	0.514797	Inf	7.46e-05	0.00442765	UP	trans	ENSMUSG00000020107	Anapc16	anaphase_promoting_complex_subunit_16	10:59987409-60003135	6.57637	6.17119	530	449	0.0477852	0.989481	1	-
NONMMUT007876.2	10:122387943-122412039	5603	0	20	0	0.514797	Inf	7.46e-05	0.00442765	UP	trans	ENSMUSG00000001418	Glmp	glycosylated_lysosomal_membrane_protein	3:88325023-88331313	6.45818	5.42962	888	674	0.20632	0.487006	0.835232	-
NONMMUT007876.2	10:122387943-122412039	5603	0	20	0	0.514797	Inf	7.46e-05	0.00442765	UP	trans	ENSMUSG00000009013	Dynll1	dynein_light_chain_LC8_type_1	5:115297110-115300999	9.86356	5.25041	643	309	0.865721	0.000371476	0.00558532	-
NONMMUT007876.2	10:122387943-122412039	5603	0	20	0	0.514797	Inf	7.46e-05	0.00442765	UP	trans	ENSMUSG00000026617	Bpnt1	bisphosphate_3_nucleotidase_1	1:185332149-185357777	68.5631	70.6154	2066	1921	-0.0865084	0.508969	0.84042	-
NONMMUT007876.2	10:122387943-122412039	5603	0	20	0	0.514797	Inf	7.46e-05	0.00442765	UP	trans	ENSMUSG00000059486	Kbtbd2	kelch_repeat_and_BTB_POZ_domain_containing_2	6:56777524-56797813	9.96084	10.7515	783	763	-0.154161	0.344661	0.785906	-
NONMMUT007876.2	10:122387943-122412039	5603	0	20	0	0.514797	Inf	7.46e-05	0.00442765	UP	trans	ENSMUSG00000039968	Rsbn1l	round_spermatid_basic_protein_1_like	5:20893028-20956398	2.52203	2.84601	373	380	-0.218313	0.243462	0.664933	-
NONMMUT007876.2	10:122387943-122412039	5603	0	20	0	0.514797	Inf	7.46e-05	0.00442765	UP	trans	ENSMUSG00000063757	4632433K11Rik	RIKEN_cDNA_4632433K11_gene	7:5034118-5035246	0.522397	0.578665	6	6	-0.19154	0.780907	0.983234	-
NONMMUT007876.2	10:122387943-122412039	5603	0	20	0	0.514797	Inf	7.46e-05	0.00442765	UP	trans	ENSMUSG00000037486	Asxl2	additional_sex_combs_like_2_Drosophila_	12:3426857-3506852	4.0162	3.66837	1260	1039	0.0867369	0.877087	1	-
NONMMUT007876.2	10:122387943-122412039	5603	0	20	0	0.514797	Inf	7.46e-05	0.00442765	UP	trans	ENSMUSG00000023118	Sympk	symplekin	7:19024377-19054618	10.9827	9.70942	1387	1107	0.133821	0.706006	0.952112	-
NONMMUT007876.2	10:122387943-122412039	5603	0	20	0	0.514797	Inf	7.46e-05	0.00442765	UP	trans	ENSMUSG00000040651	Fam208a	family_with_sequence_similarity_208_member_A	14:27428847-27483552	35.9241	35.767	2768	2488	-0.0376335	0.666917	0.936838	-
NONMMUT007876.2	10:122387943-122412039	5603	0	20	0	0.514797	Inf	7.46e-05	0.00442765	UP	trans	ENSMUSG00000018909	Arrb1	arrestin_beta_1	7:99535466-99606771	5.5178	3.98509	842	549	0.425523	0.0911933	0.39794	-
NONMMUT007876.2	10:122387943-122412039	5603	0	20	0	0.514797	Inf	7.46e-05	0.00442765	UP	trans	ENSMUSG00000029767	Calu	calumenin	6:29348069-29377110	26.26	32.2592	2898	3214	-0.340803	0.0587977	0.303788	-
NONMMUT007876.2	10:122387943-122412039	5603	0	20	0	0.514797	Inf	7.46e-05	0.00442765	UP	trans	ENSMUSG00000030172	Erc1	ELKS_RAB6_interacting_CAST_family_member_1	6:119570796-119848167	3.56632	3.34208	1208	1022	0.0497342	0.994439	1	-
NONMMUT007876.2	10:122387943-122412039	5603	0	20	0	0.514797	Inf	7.46e-05	0.00442765	UP	trans	ENSMUSG00000028066	Pmf1	polyamine_modulated_factor_1	3:88394143-88410331	5.32044	5.02947	307	262	0.0371817	0.965833	1	-
NONMMUT007876.2	10:122387943-122412039	5603	0	20	0	0.514797	Inf	7.46e-05	0.00442765	UP	trans	ENSMUSG00000029705	Cux1	cut_like_homeobox_1	5:136248135-136567490	1.99671	1.81044	700	573	0.0973282	0.85206	1	-
NONMMUT007876.2	10:122387943-122412039	5603	0	20	0	0.514797	Inf	7.46e-05	0.00442765	UP	trans	ENSMUSG00000019710	Mrpl24	mitochondrial_ribosomal_protein_L24	3:87919506-87923672	34.5787	32.2785	1329	1120	0.0553511	0.993804	1	-
NONMMUT007876.2	10:122387943-122412039	5603	0	20	0	0.514797	Inf	7.46e-05	0.00442765	UP	trans	ENSMUSG00000004865	Srpk1	serine_arginine_rich_protein_specific_kinase_1	17:28587648-28622521	8.77293	8.55327	1060	933	-0.00737548	0.785122	0.985538	-
NONMMUT007876.2	10:122387943-122412039	5603	0	20	0	0.514797	Inf	7.46e-05	0.00442765	UP	trans	ENSMUSG00000032754	Slc8b1	solute_carrier_family_8_sodium_lithium_calcium_exchanger_member_B1	5:120511168-120534024	11.3956	6.92158	786	431	0.67535	0.00529997	0.050674	-
NONMMUT007876.2	10:122387943-122412039	5603	0	20	0	0.514797	Inf	7.46e-05	0.00442765	UP	trans	ENSMUSG00000000915	Hip1r	huntingtin_interacting_protein_1_related	5:123973628-124005558	16.6858	14.3937	1442	1123	0.169222	0.586098	0.892288	-
NONMMUT007876.2	10:122387943-122412039	5603	0	20	0	0.514797	Inf	7.46e-05	0.00442765	UP	trans	ENSMUSG00000037134	Prmt10	protein_arginine_methyltransferase_10_putative_	8:77549397-77581338	6.39294	6.53996	484	447	-0.0767586	0.581777	0.888538	-
NONMMUT007876.2	10:122387943-122412039	5603	0	20	0	0.514797	Inf	7.46e-05	0.00442765	UP	trans	ENSMUSG00000030249	Abcc9	ATP_binding_cassette_sub_family_C_CFTR_MRP_member_9	6:142587862-142702315	18.0114	13.8618	1884	1309	0.333843	0.18367	0.593099	-
NONMMUT007876.2	10:122387943-122412039	5603	0	20	0	0.514797	Inf	7.46e-05	0.00442765	UP	trans	ENSMUSG00000021884	Hacl1	2_hydroxyacyl_CoA_lyase_1	14:31552905-31641286	164.794	271.185	11799	17529	-0.76257	7.8e-05	0.00144705	-
NONMMUT007876.2	10:122387943-122412039	5603	0	20	0	0.514797	Inf	7.46e-05	0.00442765	UP	trans	ENSMUSG00000054836	Elp6	elongator_acetyltransferase_complex_subunit_6	9:110305173-110322102	2.26142	2.80443	92	103	-0.354434	0.169953	0.566383	-
NONMMUT007876.2	10:122387943-122412039	5603	0	20	0	0.514797	Inf	7.46e-05	0.00442765	UP	trans	ENSMUSG00000042202	Slc35e2	solute_carrier_family_35_member_E2	4:155601416-155623340	19.0079	10.9072	1884	976	0.757355	0.000936076	0.0121735	-
NONMMUT007876.2	10:122387943-122412039	5603	0	20	0	0.514797	Inf	7.46e-05	0.00442765	UP	trans	ENSMUSG00000036208	BC027231	cDNA_sequence_BC027231	16:44724301-44737284	3.36779	3.23017	261	226	0.0162358	0.902657	1	-
NONMMUT007876.2	10:122387943-122412039	5603	0	20	0	0.514797	Inf	7.46e-05	0.00442765	UP	trans	ENSMUSG00000050973	Gdpgp1	GDP_D_glucose_phosphorylase_1	7:80232865-80242061	2.88629	3.0931	123	119	-0.143792	0.516929	0.842865	-
NONMMUT007876.2	10:122387943-122412039	5603	0	20	0	0.514797	Inf	7.46e-05	0.00442765	UP	trans	ENSMUSG00000022360	Atad2	ATPase_family_AAA_domain_containing_2	15:58094047-58135082	9.23653	4.61739	534	241	0.956316	0.000111045	0.0019643	-
NONMMUT007876.2	10:122387943-122412039	5603	0	20	0	0.514797	Inf	7.46e-05	0.00442765	UP	trans	ENSMUSG00000024725	Ostf1	osteoclast_stimulating_factor_1	19:18579328-18631789	19.1458	16.0419	1088	823	0.211223	0.465225	0.835232	-
NONMMUT007876.2	10:122387943-122412039	5603	0	20	0	0.514797	Inf	7.46e-05	0.00442765	UP	trans	ENSMUSG00000059447	Hadhb	hydroxyacyl_Coenzyme_A_dehydrogenase_3_ketoacyl_Coenzyme_A_thiolase_enoyl_Coenzyme_A_hydratase_trifunctional_protein_beta_subunit	5:30155248-30184593	11.671	13.2373	1044	1069	-0.225631	0.195581	0.608858	-
NONMMUT007876.2	10:122387943-122412039	5603	0	20	0	0.514797	Inf	7.46e-05	0.00442765	UP	trans	ENSMUSG00000068922	Msto1	misato_homolog_1_Drosophila_	3:88905107-88913999	2.54522	1.87141	232	154	0.399703	0.17664	0.579825	-
NONMMUT007876.2	10:122387943-122412039	5603	0	20	0	0.514797	Inf	7.46e-05	0.00442765	UP	trans	ENSMUSG00000026275	Ppp1r7	protein_phosphatase_1_regulatory_inhibitor_subunit_7	1:93342854-93373489	5.91505	5.68169	655	568	0.0141137	0.872116	1	-
NONMMUT007876.2	10:122387943-122412039	5603	0	20	0	0.514797	Inf	7.46e-05	0.00442765	UP	trans	ENSMUSG00000026319	2310035C23Rik	RIKEN_cDNA_2310035C23_gene	1:105663861-105755191	6.19704	6.5532	1037	990	-0.124576	0.412141	0.835232	-
NONMMUT007876.2	10:122387943-122412039	5603	0	20	0	0.514797	Inf	7.46e-05	0.00442765	UP	trans	ENSMUSG00000042569	Dhrs7b	dehydrogenase_reductase_SDR_family_member_7B	11:60830631-60860195	9.17032	12.104	381	454	-0.444391	0.0314333	0.197492	-
NONMMUT007876.2	10:122387943-122412039	5603	0	20	0	0.514797	Inf	7.46e-05	0.00442765	UP	trans	ENSMUSG00000024217	Snrpc	U1_small_nuclear_ribonucleoprotein_C	17:27839974-27851968	4.3851	4.36358	305	274	-0.0368576	0.720257	0.960461	-
NONMMUT007876.2	10:122387943-122412039	5603	0	20	0	0.514797	Inf	7.46e-05	0.00442765	UP	trans	ENSMUSG00000032562	Gnai2	guanine_nucleotide_binding_protein_G_protein_alpha_inhibiting_2	9:107614125-107635367	24.9292	14.9619	1757	952	0.692589	0.00268634	0.0291657	-
NONMMUT007876.2	10:122387943-122412039	5603	0	20	0	0.514797	Inf	7.46e-05	0.00442765	UP	trans	ENSMUSG00000027326	Casc5	cancer_susceptibility_candidate_5	2:119047119-119105501	1.01618	0.540286	150	72	0.867398	0.00591121	0.0550817	-
NONMMUT007876.2	10:122387943-122412039	5603	0	20	0	0.514797	Inf	7.46e-05	0.00442765	UP	trans	ENSMUSG00000038013	Wipf2	WAS_WASL_interacting_protein_family_member_2	11:98863638-98905040	1.8221	1.85401	172	158	-0.0690047	0.660569	0.933962	-
NONMMUT007876.2	10:122387943-122412039	5603	0	20	0	0.514797	Inf	7.46e-05	0.00442765	UP	trans	ENSMUSG00000027810	Eif2a	eukaryotic_translation_initiation_factor_2A	3:58525821-58557501	14.5945	12.2083	1205	910	0.213603	0.455396	0.835232	-
NONMMUT007876.2	10:122387943-122412039	5603	0	20	0	0.514797	Inf	7.46e-05	0.00442765	UP	trans	ENSMUSG00000031226	Pbdc1	polysaccharide_biosynthesis_domain_containing_1	X:105079756-105117090	5.1079	4.35594	352	271	0.18579	0.578451	0.886942	-
NONMMUT007876.2	10:122387943-122412039	5603	0	20	0	0.514797	Inf	7.46e-05	0.00442765	UP	trans	ENSMUSG00000061544	Zfp229	zinc_finger_protein_229	17:21730795-21769342	3.5396	3.95481	345	348	-0.203981	0.281884	0.702528	-
NONMMUT007876.2	10:122387943-122412039	5603	0	20	0	0.514797	Inf	7.46e-05	0.00442765	UP	trans	ENSMUSG00000019578	Ubxn6	UBX_domain_protein_6	17:56067045-56075028	10.529	8.95896	1018	782	0.189006	0.528728	0.851009	-
NONMMUT007876.2	10:122387943-122412039	5603	0	20	0	0.514797	Inf	7.46e-05	0.00442765	UP	trans	ENSMUSG00000029190	D5Ertd579e	DNA_segment_Chr_5_ERATO_Doi_579_expressed	5:36600485-36696024	8.76728	8.53229	1878	1650	-0.00475963	0.788103	0.987305	-
NONMMUT007876.2	10:122387943-122412039	5603	0	20	0	0.514797	Inf	7.46e-05	0.00442765	UP	trans	ENSMUSG00000027479	Mapre1	microtubule_associated_protein_RP_EB_family_member_1	2:153741274-153773310	16.5183	13.9373	1364	1039	0.201157	0.488458	0.835232	-
NONMMUT007876.2	10:122387943-122412039	5603	0	20	0	0.514797	Inf	7.46e-05	0.00442765	UP	trans	ENSMUSG00000009569	Mkl2	MKL_myocardin_like_2	16:13256481-13417529	9.54622	6.73381	1195	761	0.459551	0.0595423	0.306224	-
NONMMUT007876.2	10:122387943-122412039	5603	0	20	0	0.514797	Inf	7.46e-05	0.00442765	UP	trans	ENSMUSG00000038886	Man2a2	mannosidase_2_alpha_2	7:80349097-80371375	9.4904	12.184	1440	1669	-0.404406	0.0307702	0.194701	-
NONMMUT007876.2	10:122387943-122412039	5603	0	20	0	0.514797	Inf	7.46e-05	0.00442765	UP	trans	ENSMUSG00000025949	Pikfyve	phosphoinositide_kinase_FYVE_finger_containing	1:65186683-65278695	10.9553	9.65867	2416	1923	0.13777	0.685698	0.944312	-
NONMMUT007876.2	10:122387943-122412039	5603	0	20	0	0.514797	Inf	7.46e-05	0.00442765	UP	trans	ENSMUSG00000040270	Bach2	BTB_and_CNC_homology_2	4:32238804-32586108	0.886069	0.881095	176	158	-0.0358362	0.763406	0.977381	-
NONMMUT007876.2	10:122387943-122412039	5603	0	20	0	0.514797	Inf	7.46e-05	0.00442765	UP	trans	ENSMUSG00000030117	Gdf3	growth_differentiation_factor_3	6:122605403-122610087	0.0770275	0	2	0	Inf	0.502488	0.835232	-
NONMMUT007876.2	10:122387943-122412039	5603	0	20	0	0.514797	Inf	7.46e-05	0.00442765	UP	trans	ENSMUSG00000045667	Smtnl2	smoothelin_like_2	11:72389164-72411713	0.437185	0.409748	26	22	0.049547	1	1	-
NONMMUT007876.2	10:122387943-122412039	5603	0	20	0	0.514797	Inf	7.46e-05	0.00442765	UP	trans	ENSMUSG00000028427	Aqp7	aquaporin_7	4:41033074-41048139	0.161507	0.107347	5	3	0.545364	0.731885	0.962848	-
NONMMUT007876.2	10:122387943-122412039	5603	0	20	0	0.514797	Inf	7.46e-05	0.00442765	UP	trans	ENSMUSG00000039629	Strip2	striatin_interacting_protein_2	6:29917012-29959681	0.20905	0.0248106	28	3	3.03086	0.000165623	0.00276498	UP
NONMMUT007876.2	10:122387943-122412039	5603	0	20	0	0.514797	Inf	7.46e-05	0.00442765	UP	trans	ENSMUSG00000044627	Swi5	SWI5_recombination_repair_homolog_yeast_	2:32278816-32288075	38.7498	37.5569	2504	2191	0.00115405	0.807841	0.997715	-
NONMMUT007876.2	10:122387943-122412039	5603	0	20	0	0.514797	Inf	7.46e-05	0.00442765	UP	trans	ENSMUSG00000075376	Rc3h2	ring_finger_and_CCCH_type_zinc_finger_domains_2	2:37370069-37422903	5.88397	5.29617	1793	1457	0.107883	0.795848	0.991042	-
NONMMUT007876.2	10:122387943-122412039	5603	0	20	0	0.514797	Inf	7.46e-05	0.00442765	UP	trans	ENSMUSG00000020349	Ppp2ca	protein_phosphatase_2_formerly_2A_catalytic_subunit_alpha_isoform	11:52098681-52127778	54.8408	49.8121	4278	3508	0.0947967	0.839468	1	-
NONMMUT007876.2	10:122387943-122412039	5603	0	20	0	0.514797	Inf	7.46e-05	0.00442765	UP	trans	ENSMUSG00000034460	Six4	sine_oculis_related_homeobox_4	12:73099609-73113456	0.0148706	0.0247111	2	3	-0.776657	1	1	-
NONMMUT007876.2	10:122387943-122412039	5603	0	20	0	0.514797	Inf	7.46e-05	0.00442765	UP	trans	ENSMUSG00000018446	C1qbp	complement_component_1_q_subcomponent_binding_protein	11:70977836-70983026	8.43378	19.4671	322	671	-1.25074	1.28e-08	5.57e-07	DOWN
NONMMUT007876.2	10:122387943-122412039	5603	0	20	0	0.514797	Inf	7.46e-05	0.00442765	UP	trans	ENSMUSG00000053475	Tnfaip6	tumor_necrosis_factor_alpha_induced_protein_6	2:52038009-52056686	0.45986	0.509379	8	8	-0.191503	0.81105	0.998162	-
NONMMUT007876.2	10:122387943-122412039	5603	0	20	0	0.514797	Inf	7.46e-05	0.00442765	UP	trans	ENSMUSG00000052593	Adam17	a_disintegrin_and_metallopeptidase_domain_17	12:21323509-21373632	9.73609	7.04515	1070	699	0.422756	0.0875847	0.39005	-
NONMMUT007876.2	10:122387943-122412039	5603	0	20	0	0.514797	Inf	7.46e-05	0.00442765	UP	trans	ENSMUSG00000034487	Kdelc2	KDEL_Lys_Asp_Glu_Leu_containing_2	9:53384023-53401867	9.65716	9.5018	358	318	-0.0205582	0.768693	0.980539	-
NONMMUT007876.2	10:122387943-122412039	5603	0	20	0	0.514797	Inf	7.46e-05	0.00442765	UP	trans	ENSMUSG00000036112	Metap2	methionine_aminopeptidase_2	10:93858489-93897093	10.0399	8.92592	1601	1285	0.125714	0.732669	0.9632	-
NONMMUT007876.2	10:122387943-122412039	5603	0	20	0	0.514797	Inf	7.46e-05	0.00442765	UP	trans	ENSMUSG00000025266	Gnl3l	guanine_nucleotide_binding_protein_like_3_nucleolar_like	X:150983141-151017322	12.0927	11.8208	800	706	-0.0111588	0.777531	0.983234	-
NONMMUT007876.2	10:122387943-122412039	5603	0	20	0	0.514797	Inf	7.46e-05	0.00442765	UP	trans	ENSMUSG00000050714	Zbtb26	zinc_finger_and_BTB_domain_containing_26	2:37432168-37443135	3.51446	3.30167	428	363	0.0461518	0.987228	1	-
NONMMUT007876.2	10:122387943-122412039	5603	0	20	0	0.514797	Inf	7.46e-05	0.00442765	UP	trans	ENSMUSG00000060121	Gemin2	gem_nuclear_organelle_associated_protein_2	12:59013393-59028470	7.97901	7.74476	291	255	-0.000968898	0.841624	1	-
NONMMUT007876.2	10:122387943-122412039	5603	0	20	0	0.514797	Inf	7.46e-05	0.00442765	UP	trans	ENSMUSG00000049439	Cyp20a1	cytochrome_P450_family_20_subfamily_a_polypeptide_1	1:60343323-60388060	19.3993	18.6044	462	400	0.0164026	0.88227	1	-
NONMMUT007876.2	10:122387943-122412039	5603	0	20	0	0.514797	Inf	7.46e-05	0.00442765	UP	trans	ENSMUSG00000075307	Klhl41	kelch_like_41	2:69670120-69684230	0.310937	0.602749	8	14	-0.99889	0.154702	0.535184	-
NONMMUT007876.2	10:122387943-122412039	5603	0	20	0	0.514797	Inf	7.46e-05	0.00442765	UP	trans	ENSMUSG00000000902	Smarcb1	SWI_SNF_related_matrix_associated_actin_dependent_regulator_of_chromatin_subfamily_b_member_1	10:75896769-75921617	4.34495	3.27593	595	405	0.363477	0.170014	0.566383	-
NONMMUT007876.2	10:122387943-122412039	5603	0	20	0	0.514797	Inf	7.46e-05	0.00442765	UP	trans	ENSMUSG00000033220	Rac2	RAS_related_C3_botulinum_substrate_2	15:78559169-78572783	18.6494	3.72983	576	104	2.27799	2.78e-18	4.77e-16	UP
NONMMUT007876.2	10:122387943-122412039	5603	0	20	0	0.514797	Inf	7.46e-05	0.00442765	UP	trans	ENSMUSG00000028693	Nasp	nuclear_autoantigenic_sperm_protein_histone_binding_	4:116601052-116627941	8.08628	6.34745	762	540	0.305341	0.252729	0.664933	-
NONMMUT007876.2	10:122387943-122412039	5603	0	20	0	0.514797	Inf	7.46e-05	0.00442765	UP	trans	ENSMUSG00000020706	Ftsj3	FtsJ_homolog_3_E._coli_	11:106249142-106256079	31.9003	27.1023	1867	1432	0.191199	0.512755	0.842865	-
NONMMUT007876.2	10:122387943-122412039	5603	0	20	0	0.514797	Inf	7.46e-05	0.00442765	UP	trans	ENSMUSG00000025104	Hdgfrp3	hepatoma_derived_growth_factor_related_protein_3	7:81881251-81934473	0.478174	0.65429	51	63	-0.496351	0.136441	0.494439	-
NONMMUT007876.2	10:122387943-122412039	5603	0	20	0	0.514797	Inf	7.46e-05	0.00442765	UP	trans	ENSMUSG00000031922	Cep57	centrosomal_protein_57	9:13807792-13827107	2.65494	3.034	284	293	-0.236499	0.230468	0.664933	-
NONMMUT007876.2	10:122387943-122412039	5603	0	20	0	0.514797	Inf	7.46e-05	0.00442765	UP	trans	ENSMUSG00000054855	Rnd1	Rho_family_GTPase_1	15:98663421-98677461	8.36168	7.55023	303	247	0.103315	0.859689	1	-
NONMMUT007876.2	10:122387943-122412039	5603	0	20	0	0.514797	Inf	7.46e-05	0.00442765	UP	trans	ENSMUSG00000062604	Srpk2	serine_arginine_rich_protein_specific_kinase_2	5:23503264-23684617	5.26447	3.68327	942	595	0.471346	0.0559501	0.294178	-
NONMMUT007876.2	10:122387943-122412039	5603	0	20	0	0.514797	Inf	7.46e-05	0.00442765	UP	trans	ENSMUSG00000026683	Nuf2	NUF2_NDC80_kinetochore_complex_component_homolog_S._cerevisiae_	1:169497934-169531464	0.717694	0.326508	56	23	1.09229	0.0108903	0.0901146	-
NONMMUT007876.2	10:122387943-122412039	5603	0	20	0	0.514797	Inf	7.46e-05	0.00442765	UP	trans	ENSMUSG00000042476	Abcb4	ATP_binding_cassette_sub_family_B_MDR_TAP_member_4	5:8893717-8959231	108.435	100.419	11467	9587	0.0668456	0.944828	1	-
NONMMUT007876.2	10:122387943-122412039	5603	0	20	0	0.514797	Inf	7.46e-05	0.00442765	UP	trans	ENSMUSG00000035293	G2e3	G2_M_phase_specific_E3_ubiquitin_ligase	12:51348061-51376986	3.43181	3.2927	426	369	0.0157411	0.873534	1	-
NONMMUT007876.2	10:122387943-122412039	5603	0	20	0	0.514797	Inf	7.46e-05	0.00442765	UP	trans	ENSMUSG00000014846	Tppp3	tubulin_polymerization_promoting_protein_family_member_3	8:105467493-105471526	0.502243	0.238435	14	6	1.03083	0.286221	0.707746	-
NONMMUT007876.2	10:122387943-122412039	5603	0	20	0	0.514797	Inf	7.46e-05	0.00442765	UP	trans	ENSMUSG00000024384	Iws1	IWS1_homolog_S._cerevisiae_	18:32067734-32104331	17.3449	18.1489	1698	1604	-0.109329	0.444331	0.835232	-
NONMMUT007876.2	10:122387943-122412039	5603	0	20	0	0.514797	Inf	7.46e-05	0.00442765	UP	trans	ENSMUSG00000027955	Fam198b	family_with_sequence_similarity_198_member_B	3:79884533-79946280	0.546197	0.226876	96	36	1.22356	0.000804098	0.0108035	UP
NONMMUT007876.2	10:122387943-122412039	5603	0	20	0	0.514797	Inf	7.46e-05	0.00442765	UP	trans	ENSMUSG00000036104	Rab3gap1	RAB3_GTPase_activating_protein_subunit_1	1:127868773-127943868	12.8282	11.6118	1734	1417	0.0997731	0.82597	1	-
NONMMUT007876.2	10:122387943-122412039	5603	0	20	0	0.514797	Inf	7.46e-05	0.00442765	UP	trans	ENSMUSG00000027962	Vcam1	vascular_cell_adhesion_molecule_1	3:116109949-116129688	44.0931	6.59859	4330	585	2.69637	4.63e-32	2.52e-29	UP
NONMMUT007876.2	10:122387943-122412039	5603	0	20	0	0.514797	Inf	7.46e-05	0.00442765	UP	trans	ENSMUSG00000024673	Ms4a1	membrane_spanning_4_domains_subfamily_A_member_1	19:11249675-11266241	0.363373	0.181773	31	14	0.955355	0.0742126	0.348232	-
NONMMUT007876.2	10:122387943-122412039	5603	0	20	0	0.514797	Inf	7.46e-05	0.00442765	UP	trans	ENSMUSG00000032743	D430042O09Rik	RIKEN_cDNA_D430042O09_gene	7:125707888-125874793	4.10514	4.13327	802	729	-0.053808	0.632916	0.915659	-
NONMMUT007876.2	10:122387943-122412039	5603	0	20	0	0.514797	Inf	7.46e-05	0.00442765	UP	trans	ENSMUSG00000040312	Cchcr1	coiled_coil_alpha_helical_rod_protein_1	17:35517100-35531015	0.708913	0.546864	56	39	0.33047	0.499591	0.835232	-
NONMMUT007876.2	10:122387943-122412039	5603	0	20	0	0.514797	Inf	7.46e-05	0.00442765	UP	trans	ENSMUSG00000047786	Lix1	limb_expression_1_homolog_chicken_	17:17402672-17459387	0.286254	0.507322	10	16	-0.869562	0.195373	0.608858	-
NONMMUT007876.2	10:122387943-122412039	5603	0	20	0	0.514797	Inf	7.46e-05	0.00442765	UP	trans	ENSMUSG00000029598	Plbd2	phospholipase_B_domain_containing_2	5:120483282-120503625	12.5682	10.1686	1124	821	0.261697	0.335096	0.772597	-
NONMMUT007876.2	10:122387943-122412039	5603	0	20	0	0.514797	Inf	7.46e-05	0.00442765	UP	trans	ENSMUSG00000061898	Rbak	RB_associated_KRAB_zinc_finger	5:143172186-143180775	1.67656	2.54278	130	178	-0.644853	0.00923227	0.078859	-
NONMMUT007876.2	10:122387943-122412039	5603	0	20	0	0.514797	Inf	7.46e-05	0.00442765	UP	trans	ENSMUSG00000021772	Nkiras1	NFKB_inhibitor_interacting_Ras_like_protein_1	14:18271136-18283942	6.69017	9.11719	495	609	-0.490504	0.0150733	0.11576	-
NONMMUT007876.2	10:122387943-122412039	5603	0	20	0	0.514797	Inf	7.46e-05	0.00442765	UP	trans	ENSMUSG00000012123	Aim1l	absent_in_melanoma_1_like	4:134065912-134092504	0.887259	0.890297	85	77	-0.0488887	0.770606	0.981272	-
NONMMUT007876.2	10:122387943-122412039	5603	0	20	0	0.514797	Inf	7.46e-05	0.00442765	UP	trans	ENSMUSG00000039737	Prkrip1	Prkr_interacting_protein_1_IL11_inducible_	5:136178127-136198963	4.23283	3.2887	211	148	0.320151	0.30792	0.737127	-
NONMMUT007876.2	10:122387943-122412039	5603	0	20	0	0.514797	Inf	7.46e-05	0.00442765	UP	trans	ENSMUSG00000043085	Tmem82	transmembrane_protein_82	4:141613376-141618633	11.5239	9.07205	719	511	0.301177	0.262558	0.675895	-
NONMMUT007876.2	10:122387943-122412039	5603	0	20	0	0.514797	Inf	7.46e-05	0.00442765	UP	trans	ENSMUSG00000029253	Cenpc1	centromere_protein_C1	5:86012024-86065583	3.57234	3.31923	273	229	0.0620612	0.980953	1	-
NONMMUT007876.2	10:122387943-122412039	5603	0	20	0	0.514797	Inf	7.46e-05	0.00442765	UP	trans	ENSMUSG00000033075	Senp1	SUMO1_sentrin_specific_peptidase_1	15:98038744-98093744	1.84058	1.77035	357	310	0.0121657	0.881565	1	-
NONMMUT007876.2	10:122387943-122412039	5603	0	20	0	0.514797	Inf	7.46e-05	0.00442765	UP	trans	ENSMUSG00000037007	Zfp113	zinc_finger_protein_113	5:138139702-138155744	2.5155	2.55863	208	191	-0.0684819	0.64382	0.92203	-
NONMMUT007876.2	10:122387943-122412039	5603	0	20	0	0.514797	Inf	7.46e-05	0.00442765	UP	trans	ENSMUSG00000022074	Tnfrsf10b	tumor_necrosis_factor_receptor_superfamily_member_10b	14:69767472-69784403	0.27899	0.240358	9	7	0.171073	1	1	-
NONMMUT007876.2	10:122387943-122412039	5603	0	20	0	0.514797	Inf	7.46e-05	0.00442765	UP	trans	ENSMUSG00000047126	Cltc	clathrin_heavy_polypeptide_Hc_	11:86694351-86757565	91.6941	96.1802	10219	9677	-0.112869	0.421076	0.835232	-
NONMMUT007876.2	10:122387943-122412039	5603	0	20	0	0.514797	Inf	7.46e-05	0.00442765	UP	trans	ENSMUSG00000044390	Tigd3	tigger_transposable_element_derived_3	19:5891139-5894107	0.325499	0.515058	7	10	-0.706038	0.352234	0.79346	-
NONMMUT007876.2	10:122387943-122412039	5603	0	20	0	0.514797	Inf	7.46e-05	0.00442765	UP	trans	ENSMUSG00000004085	Zak	sterile_alpha_motif_and_leucine_zipper_containing_kinase_AZK	2:72285637-72442610	5.918	6.04791	659	608	-0.0752849	0.568366	0.878324	-
NONMMUT007876.2	10:122387943-122412039	5603	0	20	0	0.514797	Inf	7.46e-05	0.00442765	UP	trans	ENSMUSG00000024308	Tapbp	TAP_binding_protein	17:33915899-33929288	94.9791	45.5276	4550	1969	1.01691	4.2e-06	0.000107268	UP
NONMMUT007876.2	10:122387943-122412039	5603	0	20	0	0.514797	Inf	7.46e-05	0.00442765	UP	trans	ENSMUSG00000022178	Ajuba	ajuba_LIM_protein	14:54567469-54577661	0.926013	1.86495	33	60	-1.05399	0.00358445	0.0370245	DOWN
NONMMUT007876.2	10:122387943-122412039	5603	0	20	0	0.514797	Inf	7.46e-05	0.00442765	UP	trans	ENSMUSG00000079477	Rab7	RAB7_member_RAS_oncogene_family	6:87999106-88045270	24.0874	22.6398	1743	1479	0.0454598	0.976679	1	-
NONMMUT007876.2	10:122387943-122412039	5603	0	20	0	0.514797	Inf	7.46e-05	0.00442765	UP	trans	ENSMUSG00000035878	Hykk	hydroxylysine_kinase_1	9:54917283-54949924	16.6619	14.2203	2549	1964	0.184645	0.529007	0.851098	-
NONMMUT007876.2	10:122387943-122412039	5603	0	20	0	0.514797	Inf	7.46e-05	0.00442765	UP	trans	ENSMUSG00000040606	Kazn	kazrin_periplakin_interacting_protein	4:142102390-142239401	0.130614	0.180849	24	30	-0.513438	0.276933	0.698285	-
NONMMUT007876.2	10:122387943-122412039	5603	0	20	0	0.514797	Inf	7.46e-05	0.00442765	UP	trans	ENSMUSG00000056602	Fry	furry_homolog_Drosophila_	5:150118645-150497753	0.241555	0.197488	84	62	0.246631	0.613392	0.910059	-
NONMMUT007876.2	10:122387943-122412039	5603	0	20	0	0.514797	Inf	7.46e-05	0.00442765	UP	trans	ENSMUSG00000030346	Rad51ap1	RAD51_associated_protein_1	6:126923050-126939587	0.21996	0.157654	17	11	0.436528	0.596505	0.895561	-
NONMMUT007876.2	10:122387943-122412039	5603	0	20	0	0.514797	Inf	7.46e-05	0.00442765	UP	trans	ENSMUSG00000042042	Csgalnact2	chondroitin_sulfate_N_acetylgalactosaminyltransferase_2	6:118107452-118139140	8.08085	7.58952	572	485	0.0465405	0.990198	1	-
NONMMUT007876.2	10:122387943-122412039	5603	0	20	0	0.514797	Inf	7.46e-05	0.00442765	UP	trans	ENSMUSG00000037108	Zcwpw1	zinc_finger_CW_type_with_PWWP_domain_1	5:137787798-137822621	2.64514	2.388	173	141	0.103585	0.859755	1	-
NONMMUT007876.2	10:122387943-122412039	5603	0	20	0	0.514797	Inf	7.46e-05	0.00442765	UP	trans	ENSMUSG00000030660	Pik3c2a	phosphatidylinositol_3_kinase_C2_domain_containing_alpha_polypeptide	7:116337265-116443449	16.9576	15.2346	2784	2258	0.110623	0.78243	0.983898	-
NONMMUT007876.2	10:122387943-122412039	5603	0	20	0	0.514797	Inf	7.46e-05	0.00442765	UP	trans	ENSMUSG00000027332	Ivd	isovaleryl_coenzyme_A_dehydrogenase	2:118861954-118882909	34.1319	39.5775	2349	2459	-0.257516	0.138101	0.497807	-
NONMMUT007876.2	10:122387943-122412039	5603	0	20	0	0.514797	Inf	7.46e-05	0.00442765	UP	trans	ENSMUSG00000002346	Slc25a42	solute_carrier_family_25_member_42	8:70184340-70212305	14.6376	7.49821	1332	616	0.921101	6.41e-05	0.0012137	-
NONMMUT007876.2	10:122387943-122412039	5603	0	20	0	0.514797	Inf	7.46e-05	0.00442765	UP	trans	ENSMUSG00000049303	Syt12	synaptotagmin_XII	19:4445908-4477447	0.51776	0.219286	34	13	1.19552	0.0222191	0.152212	-
NONMMUT007876.2	10:122387943-122412039	5603	0	20	0	0.514797	Inf	7.46e-05	0.00442765	UP	trans	ENSMUSG00000037752	Xkr8	X_Kell_blood_group_precursor_related_family_member_8_homolog	4:132724897-132732546	3.44073	3.17601	174	145	0.0715395	0.972241	1	-
NONMMUT007876.2	10:122387943-122412039	5603	0	20	0	0.514797	Inf	7.46e-05	0.00442765	UP	trans	ENSMUSG00000074212	Dnajb14	DnaJ_Hsp40_homolog_subfamily_B_member_14	3:137867675-137916557	6.21713	5.99672	1068	930	0.00811806	0.841163	1	-
NONMMUT007876.2	10:122387943-122412039	5603	0	20	0	0.514797	Inf	7.46e-05	0.00442765	UP	trans	ENSMUSG00000045973	Slc25a51	solute_carrier_family_25_member_51	4:45395923-45408766	10.4406	10.5334	841	766	-0.0567296	0.624513	0.912082	-
NONMMUT007876.2	10:122387943-122412039	5603	0	20	0	0.514797	Inf	7.46e-05	0.00442765	UP	trans	ENSMUSG00000026554	Dcaf8	DDB1_and_CUL4_associated_factor_8	1:172148084-172197005	27.3244	22.1528	4633	3391	0.258745	0.319842	0.751619	-
NONMMUT007876.2	10:122387943-122412039	5603	0	20	0	0.514797	Inf	7.46e-05	0.00442765	UP	trans	ENSMUSG00000037395	Rcor3	REST_corepressor_3	1:192098546-192138062	1.18416	1.32094	283	285	-0.201651	0.295505	0.72256	-
NONMMUT007876.2	10:122387943-122412039	5603	0	20	0	0.514797	Inf	7.46e-05	0.00442765	UP	trans	ENSMUSG00000038533	Cbfa2t2	core_binding_factor_runt_domain_alpha_subunit_2_translocated_to_2_human_	2:154436481-154539356	1.9931	1.49253	213	144	0.373298	0.223563	0.656493	-
NONMMUT007876.2	10:122387943-122412039	5603	0	20	0	0.514797	Inf	7.46e-05	0.00442765	UP	trans	ENSMUSG00000027423	Snx5	sorting_nexin_5	2:144250123-144270906	46.037	31.5394	2574	1592	0.50168	0.0324834	0.202054	-
NONMMUT007876.2	10:122387943-122412039	5603	0	20	0	0.514797	Inf	7.46e-05	0.00442765	UP	trans	ENSMUSG00000073771	Btbd19	BTB_POZ_domain_containing_19	4:117119219-117125725	0.276049	0.458653	22	33	-0.776433	0.0749032	0.350816	-
NONMMUT007876.2	10:122387943-122412039	5603	0	20	0	0.514797	Inf	7.46e-05	0.00442765	UP	trans	ENSMUSG00000036246	Gmip	Gem_interacting_protein	8:69808679-69821870	2.47372	1.32501	213	103	0.856716	0.00312721	0.0330489	-
NONMMUT007876.2	10:122387943-122412039	5603	0	20	0	0.514797	Inf	7.46e-05	0.00442765	UP	trans	ENSMUSG00000025036	Sfxn2	sideroflexin_2	19:46573365-46596898	24.0386	26.4235	785	779	-0.180422	0.288283	0.711287	-
NONMMUT007876.2	10:122387943-122412039	5603	0	20	0	0.514797	Inf	7.46e-05	0.00442765	UP	trans	ENSMUSG00000006057	Atp5g1	ATP_synthase_H+_transporting_mitochondrial_F0_complex_subunit_C1_subunit_9_	11:96068852-96075670	5.27762	5.43467	526	489	-0.0862631	0.541339	0.861384	-
NONMMUT007876.2	10:122387943-122412039	5603	0	20	0	0.514797	Inf	7.46e-05	0.00442765	UP	trans	ENSMUSG00000032561	Acpp	acid_phosphatase_prostate	9:104288316-104337728	0.0584801	0.0259155	5	2	1.13018	0.461168	0.835232	-
NONMMUT007876.2	10:122387943-122412039	5603	0	20	0	0.514797	Inf	7.46e-05	0.00442765	UP	trans	ENSMUSG00000025393	Atp5b	ATP_synthase_H+_transporting_mitochondrial_F1_complex_beta_subunit	10:128083273-128090391	464.82	488.412	32713	31032	-0.115384	0.412165	0.835232	-
NONMMUT007876.2	10:122387943-122412039	5603	0	20	0	0.514797	Inf	7.46e-05	0.00442765	UP	trans	ENSMUSG00000041720	Pi4ka	phosphatidylinositol_4_kinase_catalytic_alpha_polypeptide	16:17280351-17406314	8.86608	8.71417	1207	1071	-0.019024	0.741606	0.968339	-
NONMMUT007876.2	10:122387943-122412039	5603	0	20	0	0.514797	Inf	7.46e-05	0.00442765	UP	trans	ENSMUSG00000020189	Osbpl8	oxysterol_binding_protein_like_8	10:111164802-111297247	52.159	49.5543	3795	3255	0.0299513	0.914879	1	-
NONMMUT007876.2	10:122387943-122412039	5603	0	20	0	0.514797	Inf	7.46e-05	0.00442765	UP	trans	ENSMUSG00000046410	Kcnk6	potassium_inwardly_rectifying_channel_subfamily_K_member_6	7:29221928-29232522	6.27435	3.14212	261	118	0.953771	0.000522979	0.00742965	-
NONMMUT007876.2	10:122387943-122412039	5603	0	20	0	0.514797	Inf	7.46e-05	0.00442765	UP	trans	ENSMUSG00000029480	Dhx37	DEAH_Asp_Glu_Ala_His_box_polypeptide_37	5:125413858-125434121	4.60133	4.83251	270	256	-0.114677	0.507209	0.838532	-
NONMMUT007876.2	10:122387943-122412039	5603	0	20	0	0.514797	Inf	7.46e-05	0.00442765	UP	trans	ENSMUSG00000001376	Ccdc132	coiled_coil_domain_containing_132	6:3498382-3603531	5.05343	4.42731	684	541	0.146875	0.675038	0.941861	-
NONMMUT007876.2	10:122387943-122412039	5603	0	20	0	0.514797	Inf	7.46e-05	0.00442765	UP	trans	ENSMUSG00000019979	Apaf1	apoptotic_peptidase_activating_factor_1	10:90989311-91082770	2.56778	1.5865	398	222	0.650716	0.0124702	0.100825	-
NONMMUT007876.2	10:122387943-122412039	5603	0	20	0	0.514797	Inf	7.46e-05	0.00442765	UP	trans	ENSMUSG00000026219	Trip12	thyroid_hormone_receptor_interactor_12	1:84721189-84840516	25.4706	23.3078	5671	4685	0.0840631	0.879475	1	-
NONMMUT007876.2	10:122387943-122412039	5603	0	20	0	0.514797	Inf	7.46e-05	0.00442765	UP	trans	ENSMUSG00000030583	Sipa1l3	signal_induced_proliferation_associated_1_like_3	7:29320372-29518641	0.551599	0.386363	136	86	0.469706	0.160759	0.547298	-
NONMMUT007876.2	10:122387943-122412039	5603	0	20	0	0.514797	Inf	7.46e-05	0.00442765	UP	trans	ENSMUSG00000027668	Mfn1	mitofusin_1	3:32529465-32579239	21.8276	21.6918	1770	1588	-0.0349522	0.68051	0.944312	-
NONMMUT007876.2	10:122387943-122412039	5603	0	20	0	0.514797	Inf	7.46e-05	0.00442765	UP	trans	ENSMUSG00000060935	Tmem263	transmembrane_protein_263	10:85102627-85117747	13.5297	14.0354	520	487	-0.0969007	0.513665	0.842865	-
NONMMUT007876.2	10:122387943-122412039	5603	0	20	0	0.514797	Inf	7.46e-05	0.00442765	UP	trans	ENSMUSG00000043467	Zbtb37	zinc_finger_and_BTB_domain_containing_37	1:161002922-161034849	0.806509	0.64935	227	165	0.268737	0.408287	0.835232	-
NONMMUT007876.2	10:122387943-122412039	5603	0	20	0	0.514797	Inf	7.46e-05	0.00442765	UP	trans	ENSMUSG00000021509	Slc25a48	solute_carrier_family_25_member_48	13:56438355-56474239	2.94253	3.54982	101	110	-0.314643	0.23129	0.664933	-
NONMMUT007876.2	10:122387943-122412039	5603	0	20	0	0.514797	Inf	7.46e-05	0.00442765	UP	trans	ENSMUSG00000022370	Mrpl13	mitochondrial_ribosomal_protein_L13	15:55534094-55557748	11.2548	12.3889	962	956	-0.182465	0.278105	0.699723	-
NONMMUT007876.2	10:122387943-122412039	5603	0	20	0	0.514797	Inf	7.46e-05	0.00442765	UP	trans	ENSMUSG00000029833	Trim24	tripartite_motif_containing_24	6:37870811-37966296	6.52284	5.27127	673	491	0.263393	0.347785	0.790723	-
NONMMUT007876.2	10:122387943-122412039	5603	0	20	0	0.514797	Inf	7.46e-05	0.00442765	UP	trans	ENSMUSG00000047875	Gpr157	G_protein_coupled_receptor_157	4:150087365-150105927	1.4845	1.3777	74	62	0.0637646	1	1	-
NONMMUT007876.2	10:122387943-122412039	5603	0	20	0	0.514797	Inf	7.46e-05	0.00442765	UP	trans	ENSMUSG00000052557	Gan	giant_axonal_neuropathy	8:117158135-117215997	2.05067	0.475078	306	64	2.0659	5.65e-13	5.03e-11	UP
NONMMUT007876.2	10:122387943-122412039	5603	0	20	0	0.514797	Inf	7.46e-05	0.00442765	UP	trans	ENSMUSG00000068457	Uty	ubiquitously_transcribed_tetratricopeptide_repeat_gene_Y_chromosome	Y:1096861-1245759	8.39256	6.90654	1381	1026	0.237191	0.388699	0.827808	-
NONMMUT032698.2	18:65505825-65509544	2989	0	24	0	1.158	Inf	1.5e-05	0.00108199	UP	trans	ENSMUSG00000031831	Dnaaf1	dynein_axonemal_assembly_factor_1	8:119575235-119598454	0	0.115795	0	3	Inf	0.253731	0.664933	-
NONMMUT031960.2	18:35590754-35592168	1415	31	254	2.23409	25.8882	2.90069	3.14e-07	3.49e-05	UP	cis	ENSMUSG00000037236	Matr3	matrin_3	18:35562146-35593835	15.6576	17.2614	2536	2524	-0.184649	0.256241	0.668286	-
NONMMUT031931.2	18:34954048-34955930	1883	0	19	0	1.45523	Inf	0.000113897	0.00641371	UP	cis and trans	ENSMUSG00000024359	Hspa9	heat_shock_protein_9	18:34937414-34954357	371.17	393.177	18910	18084	-0.127055	0.381065	0.820358	-
NONMMUT046767.2	4:40255318-40258087	2770	2	23	0.0736235	1.19749	3.38986	0.000780248	0.0330305	UP	cis	ENSMUSG00000036822	Topors	topoisomerase_I_binding_arginine_serine_rich	4:40259601-40269850	41.3739	38.4589	1623	1362	0.0614458	0.96992	1	-
NONMMUT103462.1	18:46628566-46642870	3237	0	27	0	1.20296	Inf	7.03e-06	0.000569806	UP	trans	ENSMUSG00000026222	Sp100	nuclear_antigen_Sp100	1:85649988-85709998	3.63518	1.79446	368	164	0.974519	0.000176917	0.00293298	-
NONMMUT103462.1	18:46628566-46642870	3237	0	27	0	1.20296	Inf	7.03e-06	0.000569806	UP	trans	ENSMUSG00000039470	Zdhhc2	zinc_finger_DHHC_domain_containing_2	8:40423815-40510268	1.07933	0.874789	82	60	0.259171	0.560053	0.872195	-
NONMMUT103462.1	18:46628566-46642870	3237	0	27	0	1.20296	Inf	7.03e-06	0.000569806	UP	trans	ENSMUSG00000020740	Gga3	golgi_associated_gamma_adaptin_ear_containing_ARF_binding_protein_3	11:115584255-115604051	1.70095	1.54059	181	148	0.0988983	0.891751	1	-
NONMMUT103462.1	18:46628566-46642870	3237	0	27	0	1.20296	Inf	7.03e-06	0.000569806	UP	trans	ENSMUSG00000001930	Vwf	Von_Willebrand_factor_homolog	6:125546774-125686679	1.71027	0.960935	345	175	0.787753	0.00272586	0.0295276	-
NONMMUT103462.1	18:46628566-46642870	3237	0	27	0	1.20296	Inf	7.03e-06	0.000569806	UP	trans	ENSMUSG00000022313	Utp23	UTP23_small_subunit_SSU_processome_component_homolog_yeast_	15:51877429-51884614	3.16371	2.02175	156	90	0.602056	0.05075	0.274716	-
NONMMUT103462.1	18:46628566-46642870	3237	0	27	0	1.20296	Inf	7.03e-06	0.000569806	UP	trans	ENSMUSG00000026317	Cln8	ceroid_lipofuscinosis_neuronal_8	8:14881335-14901720	8.35595	6.72806	758	551	0.268655	0.329923	0.765671	-
NONMMUT103462.1	18:46628566-46642870	3237	0	27	0	1.20296	Inf	7.03e-06	0.000569806	UP	trans	ENSMUSG00000074733	Zfp950	zinc_finger_protein_950	19:61053840-61140840	8.15215	9.18183	1070	1088	-0.215559	0.211869	0.635807	-
NONMMUT103462.1	18:46628566-46642870	3237	0	27	0	1.20296	Inf	7.03e-06	0.000569806	UP	trans	ENSMUSG00000058070	Eml1	echinoderm_microtubule_associated_protein_like_1	12:108370957-108539617	1.09104	0.744976	146	90	0.506476	0.117178	0.466386	-
NONMMUT103462.1	18:46628566-46642870	3237	0	27	0	1.20296	Inf	7.03e-06	0.000569806	UP	trans	ENSMUSG00000026705	Klhl20	kelch_like_20	1:161088375-161131511	1.42306	1.21974	252	195	0.178459	0.615663	0.911518	-
NONMMUT103462.1	18:46628566-46642870	3237	0	27	0	1.20296	Inf	7.03e-06	0.000569806	UP	trans	ENSMUSG00000000131	Xpo6	exportin_6	7:126101715-126200501	5.57539	3.83861	1419	882	0.494533	0.0391571	0.229208	-
NONMMUT103462.1	18:46628566-46642870	3237	0	27	0	1.20296	Inf	7.03e-06	0.000569806	UP	trans	ENSMUSG00000022781	Pak2	p21_protein_Cdc42_Rac_activated_kinase_2	16:32016290-32079342	17.4941	15.7893	1215	990	0.103964	0.814337	1	-
NONMMUT103462.1	18:46628566-46642870	3237	0	27	0	1.20296	Inf	7.03e-06	0.000569806	UP	trans	ENSMUSG00000034187	Nsf	N_ethylmaleimide_sensitive_fusion_protein	11:103821782-103954056	6.24175	5.45774	660	521	0.149691	0.66442	0.936066	-
NONMMUT103462.1	18:46628566-46642870	3237	0	27	0	1.20296	Inf	7.03e-06	0.000569806	UP	trans	ENSMUSG00000039623	Ap5z1	adaptor_related_protein_complex_5_zeta_1_subunit	5:142463944-142478710	2.49752	2.32842	240	202	0.0571889	1	1	-
NONMMUT103462.1	18:46628566-46642870	3237	0	27	0	1.20296	Inf	7.03e-06	0.000569806	UP	trans	ENSMUSG00000030532	Hddc3	HD_domain_containing_3	7:80343104-80350547	3.69696	3.65801	253	226	-0.0286752	0.747022	0.972281	-
NONMMUT103462.1	18:46628566-46642870	3237	0	27	0	1.20296	Inf	7.03e-06	0.000569806	UP	trans	ENSMUSG00000022948	Setd4	SET_domain_containing_4	16:93583457-93604063	1.05669	1.77033	80	121	-0.788427	0.00455544	0.0449764	-
NONMMUT103462.1	18:46628566-46642870	3237	0	27	0	1.20296	Inf	7.03e-06	0.000569806	UP	trans	ENSMUSG00000019326	Aoc3	amine_oxidase_copper_containing_3	11:101330605-101341938	0.0529431	0.0586457	3	3	-0.19154	1	1	-
NONMMUT103462.1	18:46628566-46642870	3237	0	27	0	1.20296	Inf	7.03e-06	0.000569806	UP	trans	ENSMUSG00000092592	Gm20449	predicted_gene_20449	7:41399378-41499417	0.204409	0.33963	8	12	-0.776466	0.286221	0.707746	-
NONMMUT103462.1	18:46628566-46642870	3237	0	27	0	1.20296	Inf	7.03e-06	0.000569806	UP	trans	ENSMUSG00000026480	Ncf2	neutrophil_cytosolic_factor_2	1:152800194-152836991	3.5644	0.910339	386	89	1.92523	1.15e-12	9.68e-11	UP
NONMMUT103462.1	18:46628566-46642870	3237	0	27	0	1.20296	Inf	7.03e-06	0.000569806	UP	trans	ENSMUSG00000035506	Slc12a8	solute_carrier_family_12_potassium_chloride_transporters_member_8	16:33517328-33664135	0.11478	0.0953602	8	6	0.223459	1	1	-
NONMMUT103462.1	18:46628566-46642870	3237	0	27	0	1.20296	Inf	7.03e-06	0.000569806	UP	trans	ENSMUSG00000006611	Hfe	hemochromatosis	13:23702034-23710854	26.1044	24.663	1156	986	0.0379915	0.950827	1	-
NONMMUT103462.1	18:46628566-46642870	3237	0	27	0	1.20296	Inf	7.03e-06	0.000569806	UP	trans	ENSMUSG00000030760	Acer3	alkaline_ceramidase_3	7:98206389-98321208	4.0924	4.46066	814	801	-0.168264	0.3147	0.745836	-
NONMMUT103462.1	18:46628566-46642870	3237	0	27	0	1.20296	Inf	7.03e-06	0.000569806	UP	trans	ENSMUSG00000030177	Ccdc77	coiled_coil_domain_containing_77	6:120324323-120364374	2.67066	2.17516	238	175	0.252119	0.445402	0.835232	-
NONMMUT103462.1	18:46628566-46642870	3237	0	27	0	1.20296	Inf	7.03e-06	0.000569806	UP	trans	ENSMUSG00000038058	Nod1	nucleotide_binding_oligomerization_domain_containing_1	6:54923949-54972612	6.62391	3.86736	406	214	0.732376	0.00465532	0.0453056	-
NONMMUT103462.1	18:46628566-46642870	3237	0	27	0	1.20296	Inf	7.03e-06	0.000569806	UP	trans	ENSMUSG00000055296	Tmem245	transmembrane_protein_245	4:56866923-56947437	7.78079	8.8729	1525	1570	-0.233446	0.176584	0.579744	-
NONMMUT103462.1	18:46628566-46642870	3237	0	27	0	1.20296	Inf	7.03e-06	0.000569806	UP	trans	ENSMUSG00000041144	Dnah7b	dynein_axonemal_heavy_chain_7B	1:46066315-46373546	0.0880066	0.107743	19	21	-0.33587	0.471159	0.835232	-
NONMMUT103462.1	18:46628566-46642870	3237	0	27	0	1.20296	Inf	7.03e-06	0.000569806	UP	trans	ENSMUSG00000055240	Zfp101	zinc_finger_protein_101	17:33360507-33394641	4.12917	4.58703	345	346	-0.195665	0.297042	0.723045	-
NONMMUT103462.1	18:46628566-46642870	3237	0	27	0	1.20296	Inf	7.03e-06	0.000569806	UP	trans	ENSMUSG00000073557	Ppp1r12b	protein_phosphatase_1_regulatory_inhibitor_subunit_12B	1:134754658-134955942	2.26414	1.67372	472	315	0.391942	0.143479	0.51139	-
NONMMUT103462.1	18:46628566-46642870	3237	0	27	0	1.20296	Inf	7.03e-06	0.000569806	UP	trans	ENSMUSG00000026380	Tfcp2l1	transcription_factor_CP2_like_1	1:118627945-118685168	2.1309	3.30222	208	291	-0.675929	0.00280605	0.0301821	-
NONMMUT103462.1	18:46628566-46642870	3237	0	27	0	1.20296	Inf	7.03e-06	0.000569806	UP	trans	ENSMUSG00000036103	Colec12	collectin_sub_family_member_12	18:9707648-9877995	106.702	71.747	3606	2189	0.528637	0.0224586	0.153467	-
NONMMUT103462.1	18:46628566-46642870	3237	0	27	0	1.20296	Inf	7.03e-06	0.000569806	UP	trans	ENSMUSG00000021830	Txndc16	thioredoxin_domain_containing_16	14:45134448-45220328	1.75866	1.27796	282	185	0.416679	0.150812	0.528469	-
NONMMUT103462.1	18:46628566-46642870	3237	0	27	0	1.20296	Inf	7.03e-06	0.000569806	UP	trans	ENSMUSG00000032717	Mdfi	MyoD_family_inhibitor	17:47815328-47834691	0.296915	0.135426	17	7	1.08859	0.175453	0.577198	-
NONMMUT103462.1	18:46628566-46642870	3237	0	27	0	1.20296	Inf	7.03e-06	0.000569806	UP	trans	ENSMUSG00000033430	Terf2ip	telomeric_repeat_binding_factor_2_interacting_protein	8:112011359-112020528	11.8264	11.4358	433	378	0.00448887	0.851186	1	-
NONMMUT103462.1	18:46628566-46642870	3237	0	27	0	1.20296	Inf	7.03e-06	0.000569806	UP	trans	ENSMUSG00000020330	Hmmr	hyaluronan_mediated_motility_receptor_RHAMM_	11:40701395-40733422	2.04857	1.29926	124	71	0.612966	0.0702504	0.337531	-
NONMMUT103462.1	18:46628566-46642870	3237	0	27	0	1.20296	Inf	7.03e-06	0.000569806	UP	trans	ENSMUSG00000026036	Nif3l1	Ngg1_interacting_factor_3_like_1_S._pombe_	1:58445151-58481816	2.8152	2.63015	313	264	0.054133	1	1	-
NONMMUT103462.1	18:46628566-46642870	3237	0	27	0	1.20296	Inf	7.03e-06	0.000569806	UP	trans	ENSMUSG00000062232	Rapgef2	Rap_guanine_nucleotide_exchange_factor_GEF_2	3:79062516-79286517	9.14278	6.63246	1730	1133	0.419133	0.0843128	0.379675	-
NONMMUT103462.1	18:46628566-46642870	3237	0	27	0	1.20296	Inf	7.03e-06	0.000569806	UP	trans	ENSMUSG00000033184	Tmed7	transmembrane_emp24_protein_transport_domain_containing_7	18:46560235-46597535	49.7845	48.345	5328	4671	-0.00162852	0.794126	0.991042	-
NONMMUT103462.1	18:46628566-46642870	3237	0	27	0	1.20296	Inf	7.03e-06	0.000569806	UP	trans	ENSMUSG00000027957	Slc35a3	solute_carrier_family_35_UDP_N_acetylglucosamine_UDP_GlcNAc_transporter_member_3	3:116669470-116712831	26.9877	29.1342	3425	3338	-0.154371	0.319452	0.751097	-
NONMMUT010701.2	11:75176106-75178835	2730	231	16	8.62876	0.84526	-3.98553	9.21e-12	2.5e-09	DOWN	cis	ENSMUSG00000078789	Dph1	DPH1_homolog_S._cerevisiae_	11:75177643-75191241	8.27274	8.87385	348	337	-0.145152	0.404825	0.835232	-
NONMMUT006758.2	10:89686006-89689340	706	38	4	5.48883	0.817063	-3.38183	1.06e-05	0.000812038	DOWN	cis and trans	ENSMUSG00000069539	Scyl2	SCY1_like_2_S._cerevisiae_	10:89638721-89686285	7.41315	7.61148	1054	977	-0.0820467	0.534158	0.855631	-
NONMMUT065160.2	8:33782644-33784165	1522	25	1	1.67505	0.0947513	-4.77776	3.07e-05	0.00208803	DOWN	cis	ENSMUSG00000031585	Gtf2e2	general_transcription_factor_II_E_polypeptide_2_beta_subunit_	8:33731833-33777173	6.00796	6.65485	238	238	-0.191488	0.31952	0.751128	-
NONMMUT083787.1	11:62551504-62553206	703	12	0	1.74066	0	Inf	0.00109407	0.0438288	DOWN	cis	ENSMUSG00000019505	Ubb	ubiquitin_B	11:62551171-62553213	79.0829	43.3889	1922	952	0.822083	0.000305926	0.00473032	-
NONMMUT003625.2	1:165747880-165751793	3082	19	0	0.628669	0	Inf	4.93e-05	0.00306061	DOWN	trans	ENSMUSG00000023826	Park2	Parkinson_disease_autosomal_recessive_juvenile_2_parkin	17:10840384-12063361	1.78992	1.46767	231	171	0.242407	0.46891	0.835232	-
NONMMUT003625.2	1:165747880-165751793	3082	19	0	0.628669	0	Inf	4.93e-05	0.00306061	DOWN	trans	ENSMUSG00000037416	Dmxl1	Dmx_like_1	18:49832670-49965473	15.9128	14.9303	4021	3406	0.0479849	0.984077	1	-
NONMMUT003625.2	1:165747880-165751793	3082	19	0	0.628669	0	Inf	4.93e-05	0.00306061	DOWN	trans	ENSMUSG00000027312	Atrn	attractin	2:130906495-131030333	23.4207	28.2442	3618	3939	-0.314128	0.0771535	0.356199	-
NONMMUT003625.2	1:165747880-165751793	3082	19	0	0.628669	0	Inf	4.93e-05	0.00306061	DOWN	trans	ENSMUSG00000040760	Appl1	adaptor_protein_phosphotyrosine_interaction_PH_domain_and_leucine_zipper_containing_1	14:26918988-26971232	7.66349	11.749	716	991	-0.660416	0.00105497	0.0134715	-
NONMMUT003625.2	1:165747880-165751793	3082	19	0	0.628669	0	Inf	4.93e-05	0.00306061	DOWN	trans	ENSMUSG00000038213	Tapbpl	TAP_binding_protein_like	6:125223933-125231860	31.3869	18.1008	751	391	0.750155	0.00185767	0.0215037	-
NONMMUT003625.2	1:165747880-165751793	3082	19	0	0.628669	0	Inf	4.93e-05	0.00306061	DOWN	trans	ENSMUSG00000029458	Brap	BRCA1_associated_protein	5:121660563-121687256	26.8146	21.7004	5234	3824	0.26134	0.313001	0.742764	-
NONMMUT003625.2	1:165747880-165751793	3082	19	0	0.628669	0	Inf	4.93e-05	0.00306061	DOWN	trans	ENSMUSG00000026031	Cflar	CASP8_and_FADD_like_apoptosis_regulator	1:58711508-58758884	29.0153	22.1743	5299	3656	0.343963	0.159166	0.544093	-
NONMMUT003625.2	1:165747880-165751793	3082	19	0	0.628669	0	Inf	4.93e-05	0.00306061	DOWN	trans	ENSMUSG00000009555	Cdk9	cyclin_dependent_kinase_9_CDC2_related_kinase_	2:32705784-32713076	3.40565	3.56596	329	311	-0.110317	0.499926	0.835232	-
NONMMUT003625.2	1:165747880-165751793	3082	19	0	0.628669	0	Inf	4.93e-05	0.00306061	DOWN	trans	ENSMUSG00000032479	Map4	microtubule_associated_protein_4	9:109931460-110083955	3.36876	3.22176	959	828	0.0204092	0.886448	1	-
NONMMUT003625.2	1:165747880-165751793	3082	19	0	0.628669	0	Inf	4.93e-05	0.00306061	DOWN	trans	ENSMUSG00000027130	Slc12a6	solute_carrier_family_12_member_6	2:112265825-112363163	4.93604	3.96198	759	550	0.273178	0.319923	0.751704	-
NONMMUT003625.2	1:165747880-165751793	3082	19	0	0.628669	0	Inf	4.93e-05	0.00306061	DOWN	trans	ENSMUSG00000062761	Zfp512	zinc_finger_protein_512	5:31452431-31481754	4.03112	3.71003	408	339	0.0757936	0.932843	1	-
NONMMUT003625.2	1:165747880-165751793	3082	19	0	0.628669	0	Inf	4.93e-05	0.00306061	DOWN	trans	ENSMUSG00000042699	Dhx9	DEAH_Asp_Glu_Ala_His_box_polypeptide_9	1:153455758-153487660	12.6518	12.9899	1601	1484	-0.0820089	0.52638	0.848784	-
NONMMUT003625.2	1:165747880-165751793	3082	19	0	0.628669	0	Inf	4.93e-05	0.00306061	DOWN	trans	ENSMUSG00000027322	Siglec1	sialic_acid_binding_Ig_like_lectin_1_sialoadhesin	2:131069220-131086765	23.6167	7.63639	1843	538	1.58489	3.04e-12	2.44e-10	UP
NONMMUT003625.2	1:165747880-165751793	3082	19	0	0.628669	0	Inf	4.93e-05	0.00306061	DOWN	trans	ENSMUSG00000039768	Dnajc11	DnaJ_Hsp40_homolog_subfamily_C_member_11	4:151933691-151982137	9.08717	7.56472	1461	1098	0.220587	0.431744	0.835232	-
NONMMUT003625.2	1:165747880-165751793	3082	19	0	0.628669	0	Inf	4.93e-05	0.00306061	DOWN	trans	ENSMUSG00000026193	Fn1	fibronectin_1	1:71585520-71653200	129.957	147.353	23899	24464	-0.225201	0.175328	0.577198	-
NONMMUT003625.2	1:165747880-165751793	3082	19	0	0.628669	0	Inf	4.93e-05	0.00306061	DOWN	trans	ENSMUSG00000032555	Topbp1	topoisomerase_DNA_II_binding_protein_1	9:103305215-103350428	5.33506	5.0619	746	639	0.0318681	0.931396	1	-
NONMMUT003625.2	1:165747880-165751793	3082	19	0	0.628669	0	Inf	4.93e-05	0.00306061	DOWN	trans	ENSMUSG00000036285	Noa1	nitric_oxide_associated_1	5:77294182-77310084	1.80917	3.75983	105	197	-1.0993	2.31e-05	0.000482679	DOWN
NONMMUT003625.2	1:165747880-165751793	3082	19	0	0.628669	0	Inf	4.93e-05	0.00306061	DOWN	trans	ENSMUSG00000042390	Gatad2b	GATA_zinc_finger_domain_containing_2B	3:90293178-90363407	2.48588	2.2995	376	314	0.0684788	0.956768	1	-
NONMMUT003625.2	1:165747880-165751793	3082	19	0	0.628669	0	Inf	4.93e-05	0.00306061	DOWN	trans	ENSMUSG00000049871	Nlrc3	NLR_family_CARD_domain_containing_3	16:3945007-3976632	0.165296	0.0166471	22	2	3.26776	0.000143701	0.00244612	UP
NONMMUT003625.2	1:165747880-165751793	3082	19	0	0.628669	0	Inf	4.93e-05	0.00306061	DOWN	trans	ENSMUSG00000026019	Wdr12	WD_repeat_domain_12	1:60069785-60098645	3.617	3.25337	532	432	0.108905	0.809425	0.998162	-
NONMMUT003625.2	1:165747880-165751793	3082	19	0	0.628669	0	Inf	4.93e-05	0.00306061	DOWN	trans	ENSMUSG00000032845	Alpk2	alpha_kinase_2	18:65265529-65393888	0.0460274	0.0382367	4	3	0.223575	1	1	-
NONMMUT003625.2	1:165747880-165751793	3082	19	0	0.628669	0	Inf	4.93e-05	0.00306061	DOWN	trans	ENSMUSG00000067212	H2-T23	histocompatibility_2_T_region_locus_23	17:36029773-36032855	125.238	53.0993	8219	3146	1.19395	4.64e-08	1.82e-06	UP
NONMMUT003625.2	1:165747880-165751793	3082	19	0	0.628669	0	Inf	4.93e-05	0.00306061	DOWN	trans	ENSMUSG00000031917	Nip7	nuclear_import_7_homolog_S._cerevisiae_	8:107056877-107060926	15.956	13.6148	492	379	0.18497	0.575875	0.88506	-
NONMMUT003625.2	1:165747880-165751793	3082	19	0	0.628669	0	Inf	4.93e-05	0.00306061	DOWN	trans	ENSMUSG00000028800	Hdac1	histone_deacetylase_1	4:129516104-129542713	1.53931	1.46412	92	79	0.0282864	1	1	-
NONMMUT003625.2	1:165747880-165751793	3082	19	0	0.628669	0	Inf	4.93e-05	0.00306061	DOWN	trans	ENSMUSG00000029716	Tfr2	transferrin_receptor_2	5:137569840-137587481	69.1237	65.5933	6210	5320	0.031676	0.920454	1	-
NONMMUT003625.2	1:165747880-165751793	3082	19	0	0.628669	0	Inf	4.93e-05	0.00306061	DOWN	trans	ENSMUSG00000026463	Atp2b4	ATPase_Ca++_transporting_plasma_membrane_4	1:133699457-133801041	2.20137	1.4938	444	272	0.515462	0.0488358	0.267391	-
NONMMUT003625.2	1:165747880-165751793	3082	19	0	0.628669	0	Inf	4.93e-05	0.00306061	DOWN	trans	ENSMUSG00000107283	Mpv17	MpV17_mitochondrial_inner_membrane_protein	5:31140654-31154251	7.07519	7.30266	572	533	-0.0896107	0.525121	0.848105	-
NONMMUT003625.2	1:165747880-165751793	3082	19	0	0.628669	0	Inf	4.93e-05	0.00306061	DOWN	trans	ENSMUSG00000022995	Enah	enabled_homolog_Drosophila_	1:181896384-182019990	0.122252	0.086517	36	23	0.45485	0.418763	0.835232	-
NONMMUT003625.2	1:165747880-165751793	3082	19	0	0.628669	0	Inf	4.93e-05	0.00306061	DOWN	trans	ENSMUSG00000034560	A230046K03Rik	RIKEN_cDNA_A230046K03_gene	10:83543941-83596469	43.4399	34.9301	2587	1878	0.270592	0.298203	0.723045	-
NONMMUT003625.2	1:165747880-165751793	3082	19	0	0.628669	0	Inf	4.93e-05	0.00306061	DOWN	trans	ENSMUSG00000020328	Nudcd2	NudC_domain_containing_2	11:40733667-40740046	14.5599	16.6044	575	592	-0.233526	0.199283	0.615377	-
NONMMUT003625.2	1:165747880-165751793	3082	19	0	0.628669	0	Inf	4.93e-05	0.00306061	DOWN	trans	ENSMUSG00000025465	Echs1	enoyl_Coenzyme_A_hydratase_short_chain_1_mitochondrial	7:140105710-140116476	42.7857	39.5653	3651	3048	0.0689377	0.938499	1	-
NONMMUT003625.2	1:165747880-165751793	3082	19	0	0.628669	0	Inf	4.93e-05	0.00306061	DOWN	trans	ENSMUSG00000060227	Casc4	cancer_susceptibility_candidate_4	2:121866970-121936220	0.820366	0.791445	124	108	0.00782093	0.893539	1	-
NONMMUT003625.2	1:165747880-165751793	3082	19	0	0.628669	0	Inf	4.93e-05	0.00306061	DOWN	trans	ENSMUSG00000038828	Tmem214	transmembrane_protein_214	5:30868012-30879180	8.6073	7.4154	1161	903	0.171079	0.58433	0.890578	-
NONMMUT003625.2	1:165747880-165751793	3082	19	0	0.628669	0	Inf	4.93e-05	0.00306061	DOWN	trans	ENSMUSG00000027942	4933434E20Rik	RIKEN_cDNA_4933434E20_gene	3:90051636-90068347	6.58835	6.58209	775	699	-0.0425869	0.665756	0.936278	-
NONMMUT003625.2	1:165747880-165751793	3082	19	0	0.628669	0	Inf	4.93e-05	0.00306061	DOWN	trans	ENSMUSG00000025758	Plk4	polo_like_kinase_4	3:40800019-40816883	0.773021	0.598459	93	65	0.325298	0.403211	0.835232	-
NONMMUT003625.2	1:165747880-165751793	3082	19	0	0.628669	0	Inf	4.93e-05	0.00306061	DOWN	trans	ENSMUSG00000027739	Rab33b	RAB33B_member_RAS_oncogene_family	3:51483920-51496232	6.86986	6.63862	337	294	0.00543911	0.860454	1	-
NONMMUT003625.2	1:165747880-165751793	3082	19	0	0.628669	0	Inf	4.93e-05	0.00306061	DOWN	trans	ENSMUSG00000005687	Bcas2	breast_carcinoma_amplified_sequence_2	3:103171655-103179166	4.83878	4.5281	464	392	0.0517795	1	1	-
NONMMUT003625.2	1:165747880-165751793	3082	19	0	0.628669	0	Inf	4.93e-05	0.00306061	DOWN	trans	ENSMUSG00000018189	Uchl5	ubiquitin_carboxyl_terminal_esterase_L5	1:143777272-143807466	5.92112	7.11035	321	348	-0.308006	0.129663	0.481783	-
NONMMUT003625.2	1:165747880-165751793	3082	19	0	0.628669	0	Inf	4.93e-05	0.00306061	DOWN	trans	ENSMUSG00000045482	Trrap	transformation_transcription_domain_associated_protein	5:144767732-144859778	6.09746	6.30505	1700	1587	-0.0922581	0.494168	0.835232	-
NONMMUT003625.2	1:165747880-165751793	3082	19	0	0.628669	0	Inf	4.93e-05	0.00306061	DOWN	trans	ENSMUSG00000005374	Tbl2	transducin_beta_like_2	5:135149657-135165760	5.24327	5.58491	495	476	-0.135024	0.411991	0.835232	-
NONMMUT003625.2	1:165747880-165751793	3082	19	0	0.628669	0	Inf	4.93e-05	0.00306061	DOWN	trans	ENSMUSG00000032216	Nedd4	neural_precursor_cell_expressed_developmentally_down_regulated_4	9:72662346-72749852	58.6873	55.5778	10666	9119	0.0345807	0.931007	1	-
NONMMUT003625.2	1:165747880-165751793	3082	19	0	0.628669	0	Inf	4.93e-05	0.00306061	DOWN	trans	ENSMUSG00000034312	Iqsec1	IQ_motif_and_Sec7_domain_1	6:90656088-90810123	2.61465	3.39508	447	524	-0.420785	0.0357228	0.214805	-
NONMMUT003625.2	1:165747880-165751793	3082	19	0	0.628669	0	Inf	4.93e-05	0.00306061	DOWN	trans	ENSMUSG00000071716	Apol7e	apolipoprotein_L_7e	15:77698889-77719288	0.92692	0.684486	21	14	0.393466	0.635239	0.917141	-
NONMMUT003625.2	1:165747880-165751793	3082	19	0	0.628669	0	Inf	4.93e-05	0.00306061	DOWN	trans	ENSMUSG00000056941	Commd7	COMM_domain_containing_7	2:153616933-153632781	5.89653	6.75718	434	449	-0.240511	0.199072	0.615098	-
NONMMUT003625.2	1:165747880-165751793	3082	19	0	0.628669	0	Inf	4.93e-05	0.00306061	DOWN	trans	ENSMUSG00000036391	Sec24a	Sec24_related_gene_family_member_A_S._cerevisiae_	11:51692264-51763634	15.6222	18.8754	2269	2475	-0.316863	0.077362	0.3567	-
NONMMUT003625.2	1:165747880-165751793	3082	19	0	0.628669	0	Inf	4.93e-05	0.00306061	DOWN	trans	ENSMUSG00000029138	4930548H24Rik	RIKEN_cDNA_4930548H24_gene	5:31485740-31488476	0	0.0497473	0	2	Inf	0.502488	0.835232	-
NONMMUT003625.2	1:165747880-165751793	3082	19	0	0.628669	0	Inf	4.93e-05	0.00306061	DOWN	trans	ENSMUSG00000055204	Ankrd17	ankyrin_repeat_domain_17	5:90227166-90366577	6.19347	6.20523	2796	2529	-0.0466936	0.635465	0.917327	-
NONMMUT003625.2	1:165747880-165751793	3082	19	0	0.628669	0	Inf	4.93e-05	0.00306061	DOWN	trans	ENSMUSG00000004865	Srpk1	serine_arginine_rich_protein_specific_kinase_1	17:28587648-28622521	8.77293	8.55327	1060	933	-0.00737548	0.785122	0.985538	-
NONMMUT003625.2	1:165747880-165751793	3082	19	0	0.628669	0	Inf	4.93e-05	0.00306061	DOWN	trans	ENSMUSG00000004642	Slbp	stem_loop_binding_protein	5:33634952-33652574	4.43675	3.90866	386	307	0.138871	0.718103	0.959915	-
NONMMUT003625.2	1:165747880-165751793	3082	19	0	0.628669	0	Inf	4.93e-05	0.00306061	DOWN	trans	ENSMUSG00000027598	Itch	itchy_E3_ubiquitin_protein_ligase	2:155133509-155226855	35.3081	27.402	4690	3286	0.321764	0.194035	0.608304	-
NONMMUT003625.2	1:165747880-165751793	3082	19	0	0.628669	0	Inf	4.93e-05	0.00306061	DOWN	trans	ENSMUSG00000015134	Aldh1a3	aldehyde_dehydrogenase_family_1_subfamily_A3	7:66390892-66427517	0.342128	0.07978	19	4	2.05648	0.0153481	0.117326	-
NONMMUT003625.2	1:165747880-165751793	3082	19	0	0.628669	0	Inf	4.93e-05	0.00306061	DOWN	trans	ENSMUSG00000019813	Cep57l1	centrosomal_protein_57_like_1	10:41718840-41809871	1.48464	1.54171	176	165	-0.0983777	0.598676	0.897379	-
NONMMUT003625.2	1:165747880-165751793	3082	19	0	0.628669	0	Inf	4.93e-05	0.00306061	DOWN	trans	ENSMUSG00000022023	Wbp4	WW_domain_binding_protein_4	14:79459937-79481268	18.8794	19.4928	663	618	-0.0900897	0.524707	0.847933	-
NONMMUT003625.2	1:165747880-165751793	3082	19	0	0.628669	0	Inf	4.93e-05	0.00306061	DOWN	trans	ENSMUSG00000054611	Kdm2a	lysine_K_specific_demethylase_2A	19:4314419-4398285	10.7774	9.41701	2401	1894	0.150708	0.640904	0.921313	-
NONMMUT003625.2	1:165747880-165751793	3082	19	0	0.628669	0	Inf	4.93e-05	0.00306061	DOWN	trans	ENSMUSG00000074578	1500012F01Rik	RIKEN_cDNA_1500012F01_gene	2:167062934-167065862	2.6953	2.42851	134	109	0.106414	0.896928	1	-
NONMMUT003625.2	1:165747880-165751793	3082	19	0	0.628669	0	Inf	4.93e-05	0.00306061	DOWN	trans	ENSMUSG00000079227	Ccr5	chemokine_C_C_motif_receptor_5	9:124121543-124147699	10.0438	3.01087	521	141	1.69409	3.01e-11	2.03e-09	UP
NONMMUT003625.2	1:165747880-165751793	3082	19	0	0.628669	0	Inf	4.93e-05	0.00306061	DOWN	trans	ENSMUSG00000044037	Als2cl	ALS2_C_terminal_like	9:110879870-110900530	6.32727	6.6007	842	793	-0.104992	0.473236	0.835232	-
NONMMUT003625.2	1:165747880-165751793	3082	19	0	0.628669	0	Inf	4.93e-05	0.00306061	DOWN	trans	ENSMUSG00000024773	Atg2a	autophagy_related_2A	19:6241668-6262335	10.9381	9.79826	1056	854	0.114811	0.777306	0.983234	-
NONMMUT003625.2	1:165747880-165751793	3082	19	0	0.628669	0	Inf	4.93e-05	0.00306061	DOWN	trans	ENSMUSG00000039701	Usp53	ubiquitin_specific_peptidase_53	3:122931493-122984510	3.49507	3.56698	585	539	-0.0733391	0.577919	0.886691	-
NONMMUT003625.2	1:165747880-165751793	3082	19	0	0.628669	0	Inf	4.93e-05	0.00306061	DOWN	trans	ENSMUSG00000025602	Zfp202	zinc_finger_protein_202	9:40192316-40213604	0.926939	0.600252	65	38	0.58295	0.170072	0.566383	-
NONMMUT003625.2	1:165747880-165751793	3082	19	0	0.628669	0	Inf	4.93e-05	0.00306061	DOWN	trans	ENSMUSG00000023284	Zfp605	zinc_finger_protein_605	5:110110092-110129794	2.29792	1.75794	139	96	0.342485	0.327348	0.762343	-
NONMMUT003625.2	1:165747880-165751793	3082	19	0	0.628669	0	Inf	4.93e-05	0.00306061	DOWN	trans	ENSMUSG00000031878	Nae1	NEDD8_activating_enzyme_E1_subunit_1	8:104511028-104534637	8.16102	8.11598	959	861	-0.0359727	0.68499	0.944312	-
NONMMUT003625.2	1:165747880-165751793	3082	19	0	0.628669	0	Inf	4.93e-05	0.00306061	DOWN	trans	ENSMUSG00000038271	Iffo1	intermediate_filament_family_orphan_1	6:125145241-125161782	1.30208	0.893808	142	88	0.498829	0.121743	0.478167	-
NONMMUT003625.2	1:165747880-165751793	3082	19	0	0.628669	0	Inf	4.93e-05	0.00306061	DOWN	trans	ENSMUSG00000020014	Cfap54	cilia_and_flagella_associated_protein_54	10:92775619-93081618	0.189654	0.147053	30	21	0.323076	0.617782	0.912082	-
NONMMUT003625.2	1:165747880-165751793	3082	19	0	0.628669	0	Inf	4.93e-05	0.00306061	DOWN	trans	ENSMUSG00000030929	Eri2	exoribonuclease_2	7:119768679-119794058	0.858867	0.872661	133	122	-0.0669433	0.67836	0.944312	-
NONMMUT003625.2	1:165747880-165751793	3082	19	0	0.628669	0	Inf	4.93e-05	0.00306061	DOWN	trans	ENSMUSG00000020783	1200014J11Rik	RIKEN_cDNA_1200014J11_gene	11:73047783-73089317	4.60138	4.17842	838	687	0.0951495	0.854265	1	-
NONMMUT003625.2	1:165747880-165751793	3082	19	0	0.628669	0	Inf	4.93e-05	0.00306061	DOWN	trans	ENSMUSG00000046329	Slc25a23	solute_carrier_family_25_mitochondrial_carrier;_phosphate_carrier_member_23	17:57043711-57059863	19.7102	25.1664	1480	1706	-0.396511	0.0336368	0.205343	-
NONMMUT003625.2	1:165747880-165751793	3082	19	0	0.628669	0	Inf	4.93e-05	0.00306061	DOWN	trans	ENSMUSG00000020790	Ankfy1	ankyrin_repeat_and_FYVE_domain_containing_1	11:72690006-72772146	7.33234	5.76188	1177	835	0.303775	0.24433	0.664933	-
NONMMUT003625.2	1:165747880-165751793	3082	19	0	0.628669	0	Inf	4.93e-05	0.00306061	DOWN	trans	ENSMUSG00000006262	Mob1b	MOB_kinase_activator_1B	5:88720855-88764220	7.86804	9.57026	1427	1567	-0.326511	0.0734917	0.346362	-
NONMMUT003625.2	1:165747880-165751793	3082	19	0	0.628669	0	Inf	4.93e-05	0.00306061	DOWN	trans	ENSMUSG00000001569	Nom1	nucleolar_protein_with_MIF4G_domain_1	5:29434664-29457843	9.9545	8.70138	958	756	0.150149	0.660316	0.933688	-
NONMMUT003625.2	1:165747880-165751793	3082	19	0	0.628669	0	Inf	4.93e-05	0.00306061	DOWN	trans	ENSMUSG00000006058	Snf8	SNF8_ESCRT_II_complex_subunit_homolog_S._cerevisiae_	11:96034885-96047430	11.3759	12.3903	479	471	-0.167192	0.337707	0.775989	-
NONMMUT003625.2	1:165747880-165751793	3082	19	0	0.628669	0	Inf	4.93e-05	0.00306061	DOWN	trans	ENSMUSG00000042286	Stab1	stabilin_1	14:31139013-31168641	13.4199	13.0585	2189	1923	-0.00457809	0.787553	0.987305	-
NONMMUT003625.2	1:165747880-165751793	3082	19	0	0.628669	0	Inf	4.93e-05	0.00306061	DOWN	trans	ENSMUSG00000034205	Loxl2	lysyl_oxidase_like_2	14:69609068-69695834	3.85801	1.83146	238	102	1.03091	0.00025109	0.00399252	UP
NONMMUT003625.2	1:165747880-165751793	3082	19	0	0.628669	0	Inf	4.93e-05	0.00306061	DOWN	trans	ENSMUSG00000057948	Unc13d	unc_13_homolog_D_C._elegans_	11:116062095-116077961	1.08918	0.377015	80	25	1.48659	0.000206368	0.00336094	UP
NONMMUT003625.2	1:165747880-165751793	3082	19	0	0.628669	0	Inf	4.93e-05	0.00306061	DOWN	trans	ENSMUSG00000013539	Tango2	transport_and_golgi_organization_2	16:18300825-18348103	5.46158	4.25171	535	376	0.317316	0.250377	0.664933	-
NONMMUT003625.2	1:165747880-165751793	3082	19	0	0.628669	0	Inf	4.93e-05	0.00306061	DOWN	trans	ENSMUSG00000037826	Ppm1k	protein_phosphatase_1K_PP2C_domain_containing_	6:57506502-57535468	82.011	72.8352	5272	4227	0.127225	0.718532	0.959915	-
NONMMUT003625.2	1:165747880-165751793	3082	19	0	0.628669	0	Inf	4.93e-05	0.00306061	DOWN	trans	ENSMUSG00000028522	Mier1	mesoderm_induction_early_response_1_homolog_Xenopus_laevis	4:103114390-103165754	8.5841	7.97302	1926	1615	0.0625827	0.964866	1	-
NONMMUT003625.2	1:165747880-165751793	3082	19	0	0.628669	0	Inf	4.93e-05	0.00306061	DOWN	trans	ENSMUSG00000032409	Atr	ataxia_telangiectasia_and_Rad3_related	9:95857597-95951644	4.25805	4.69266	1185	1179	-0.184168	0.268619	0.684613	-
NONMMUT003625.2	1:165747880-165751793	3082	19	0	0.628669	0	Inf	4.93e-05	0.00306061	DOWN	trans	ENSMUSG00000036817	Sun1	Sad1_and_UNC84_domain_containing_1	5:139200637-139249840	2.4001	2.24759	317	268	0.0507595	1	1	-
NONMMUT003625.2	1:165747880-165751793	3082	19	0	0.628669	0	Inf	4.93e-05	0.00306061	DOWN	trans	ENSMUSG00000022770	Dlg1	discs_large_homolog_1_Drosophila_	16:31663443-31873356	8.97426	7.73286	1693	1317	0.170835	0.578263	0.886934	-
NONMMUT003625.2	1:165747880-165751793	3082	19	0	0.628669	0	Inf	4.93e-05	0.00306061	DOWN	trans	ENSMUSG00000029617	Ccz1	CCZ1_vacuolar_protein_trafficking_and_biogenesis_associated	5:143987909-144014877	20.9694	19.7209	1252	1063	0.0446013	0.975033	1	-
NONMMUT003625.2	1:165747880-165751793	3082	19	0	0.628669	0	Inf	4.93e-05	0.00306061	DOWN	trans	ENSMUSG00000030342	Cd9	CD9_antigen	6:125460266-125494791	24.1907	18.7522	583	408	0.323436	0.231147	0.664933	-
NONMMUT003625.2	1:165747880-165751793	3082	19	0	0.628669	0	Inf	4.93e-05	0.00306061	DOWN	trans	ENSMUSG00000071203	Naip5	NLR_family_apoptosis_inhibitory_protein_5	13:100211739-100246323	3.28667	1.23445	174	59	1.36881	8.69e-06	0.000203956	UP
NONMMUT003625.2	1:165747880-165751793	3082	19	0	0.628669	0	Inf	4.93e-05	0.00306061	DOWN	trans	ENSMUSG00000029823	Luc7l2	LUC7_like_2_S._cerevisiae_	6:38551334-38609470	13.2521	12.2779	3717	3109	0.066197	0.948974	1	-
NONMMUT003625.2	1:165747880-165751793	3082	19	0	0.628669	0	Inf	4.93e-05	0.00306061	DOWN	trans	ENSMUSG00000063077	Kif1b	kinesin_family_member_1B	4:149176319-149307693	31.7204	32.3571	8029	7394	-0.0726257	0.543466	0.86303	-
NONMMUT003625.2	1:165747880-165751793	3082	19	0	0.628669	0	Inf	4.93e-05	0.00306061	DOWN	trans	ENSMUSG00000029655	N4bp2l2	NEDD4_binding_protein_2_like_2	5:150608007-150666183	7.91871	9.10456	1790	1858	-0.245282	0.157202	0.540888	-
NONMMUT003625.2	1:165747880-165751793	3082	19	0	0.628669	0	Inf	4.93e-05	0.00306061	DOWN	trans	ENSMUSG00000019877	Serinc1	serine_incorporator_1	10:57515774-57532530	119.851	110.969	7824	6540	0.0671247	0.944121	1	-
NONMMUT003625.2	1:165747880-165751793	3082	19	0	0.628669	0	Inf	4.93e-05	0.00306061	DOWN	trans	ENSMUSG00000003153	Slc2a3	solute_carrier_family_2_facilitated_glucose_transporter_member_3	6:122727809-122801640	0.49491	0.219278	55	22	1.13045	0.00957164	0.0815021	-
NONMMUT003625.2	1:165747880-165751793	3082	19	0	0.628669	0	Inf	4.93e-05	0.00306061	DOWN	trans	ENSMUSG00000001521	Tulp3	tubby_like_protein_3	6:128321161-128355851	0.337126	0.304635	38	31	0.102247	1	1	-
NONMMUT003625.2	1:165747880-165751793	3082	19	0	0.628669	0	Inf	4.93e-05	0.00306061	DOWN	trans	ENSMUSG00000030766	Arhgap17	Rho_GTPase_activating_protein_17	7:123279218-123369915	1.83607	1.31284	268	173	0.439969	0.125148	0.480415	-
NONMMUT003625.2	1:165747880-165751793	3082	19	0	0.628669	0	Inf	4.93e-05	0.00306061	DOWN	trans	ENSMUSG00000004562	Arhgef40	Rho_guanine_nucleotide_exchange_factor_GEF_40	14:51984719-52006251	1.96428	1.68463	443	343	0.177607	0.593824	0.894708	-
NONMMUT003625.2	1:165747880-165751793	3082	19	0	0.628669	0	Inf	4.93e-05	0.00306061	DOWN	trans	ENSMUSG00000029470	P2rx4	purinergic_receptor_P2X_ligand_gated_ion_channel_4	5:122707544-122729738	9.05009	6.43453	874	561	0.448141	0.0716595	0.342403	-
NONMMUT003625.2	1:165747880-165751793	3082	19	0	0.628669	0	Inf	4.93e-05	0.00306061	DOWN	trans	ENSMUSG00000061411	Nol4l	nucleolar_protein_4_like	2:153407462-153529971	0.377128	0.255281	54	33	0.519008	0.240754	0.664933	-
NONMMUT003625.2	1:165747880-165751793	3082	19	0	0.628669	0	Inf	4.93e-05	0.00306061	DOWN	trans	ENSMUSG00000022358	Fbxo32	F_box_protein_32	15:58175879-58214892	1.87073	1.35004	132	86	0.426635	0.202324	0.620145	-
NONMMUT003625.2	1:165747880-165751793	3082	19	0	0.628669	0	Inf	4.93e-05	0.00306061	DOWN	trans	ENSMUSG00000078584	AU022252	expressed_sequence_AU022252	4:119203570-119232712	8.94105	13.7076	1005	1391	-0.660418	0.000857158	0.0113091	-
NONMMUT003625.2	1:165747880-165751793	3082	19	0	0.628669	0	Inf	4.93e-05	0.00306061	DOWN	trans	ENSMUSG00000022438	Parvb	parvin_beta	15:84232043-84315688	0.57653	0.364923	28	16	0.615845	0.339516	0.777986	-
NONMMUT003625.2	1:165747880-165751793	3082	19	0	0.628669	0	Inf	4.93e-05	0.00306061	DOWN	trans	ENSMUSG00000036435	Exoc1	exocyst_complex_component_1	5:76529311-76570294	3.75525	2.80971	681	460	0.37453	0.151032	0.528917	-
NONMMUT003625.2	1:165747880-165751793	3082	19	0	0.628669	0	Inf	4.93e-05	0.00306061	DOWN	trans	ENSMUSG00000025825	Iscu	IscU_iron_sulfur_cluster_scaffold_homolog_E._coli_	5:113772748-113778288	24.121	21.0433	984	775	0.152971	0.651471	0.927631	-
NONMMUT003625.2	1:165747880-165751793	3082	19	0	0.628669	0	Inf	4.93e-05	0.00306061	DOWN	trans	ENSMUSG00000004846	Plod3	procollagen_lysine_2_oxoglutarate_5_dioxygenase_3	5:136987019-136996648	12.092	8.29594	867	537	0.49962	0.0427652	0.243639	-
NONMMUT003625.2	1:165747880-165751793	3082	19	0	0.628669	0	Inf	4.93e-05	0.00306061	DOWN	trans	ENSMUSG00000052738	Suclg1	succinate_CoA_ligase_GDP_forming_alpha_subunit	6:73248382-73276911	68.7007	93.5316	3946	4850	-0.489085	0.00897896	0.0770752	-
NONMMUT003625.2	1:165747880-165751793	3082	19	0	0.628669	0	Inf	4.93e-05	0.00306061	DOWN	trans	ENSMUSG00000054598	9130230L23Rik	RIKEN_cDNA_9130230L23_gene	5:65979358-66004285	0.176904	0.219006	17	19	-0.351959	0.546629	0.863303	-
NONMMUT003625.2	1:165747880-165751793	3082	19	0	0.628669	0	Inf	4.93e-05	0.00306061	DOWN	trans	ENSMUSG00000001157	Gmcl1	germ_cell_less_homolog_1_Drosophila_	6:86691768-86733383	5.81311	5.659	421	370	-0.00519506	0.810654	0.998162	-
NONMMUT003625.2	1:165747880-165751793	3082	19	0	0.628669	0	Inf	4.93e-05	0.00306061	DOWN	trans	ENSMUSG00000003452	Bicd1	bicaudal_D_homolog_1_Drosophila_	6:149408886-149563329	0.110051	0.0930282	38	29	0.198475	0.832868	1	-
NONMMUT003625.2	1:165747880-165751793	3082	19	0	0.628669	0	Inf	4.93e-05	0.00306061	DOWN	trans	ENSMUSG00000060002	Chpt1	choline_phosphotransferase_1	10:88452745-88504073	33.3832	35.7029	4003	3865	-0.140878	0.350962	0.79346	-
NONMMUT003625.2	1:165747880-165751793	3082	19	0	0.628669	0	Inf	4.93e-05	0.00306061	DOWN	trans	ENSMUSG00000015316	Slamf1	signaling_lymphocytic_activation_molecule_family_member_1	1:171767127-171801184	0.308236	0.102432	20	6	1.54541	0.0397031	0.231268	-
NONMMUT003625.2	1:165747880-165751793	3082	19	0	0.628669	0	Inf	4.93e-05	0.00306061	DOWN	trans	ENSMUSG00000017747	Ghdc	GH3_domain_containing	11:100766032-100770957	10.3846	8.69797	365	276	0.211738	0.510518	0.841885	-
NONMMUT003625.2	1:165747880-165751793	3082	19	0	0.628669	0	Inf	4.93e-05	0.00306061	DOWN	trans	ENSMUSG00000039715	Wdr34	WD_repeat_domain_34	2:30031546-30048881	2.38831	3.13281	76	90	-0.435421	0.123833	0.480415	-
NONMMUT003625.2	1:165747880-165751793	3082	19	0	0.628669	0	Inf	4.93e-05	0.00306061	DOWN	trans	ENSMUSG00000002221	Paxip1	PAX_interacting_with_transcription_activation_domain_protein_1	5:27740080-27791691	3.78102	3.24394	448	347	0.177071	0.598034	0.896699	-
NONMMUT003625.2	1:165747880-165751793	3082	19	0	0.628669	0	Inf	4.93e-05	0.00306061	DOWN	trans	ENSMUSG00000071660	Ttc9c	tetratricopeptide_repeat_domain_9C	19:8809075-8819333	7.55237	5.84777	515	360	0.325085	0.232916	0.664933	-
NONMMUT003625.2	1:165747880-165751793	3082	19	0	0.628669	0	Inf	4.93e-05	0.00306061	DOWN	trans	ENSMUSG00000005501	Usp40	ubiquitin_specific_peptidase_40	1:87945119-88008551	9.77006	9.1673	1635	1385	0.0479139	0.986227	1	-
NONMMUT003625.2	1:165747880-165751793	3082	19	0	0.628669	0	Inf	4.93e-05	0.00306061	DOWN	trans	ENSMUSG00000027695	Pld1	phospholipase_D1	3:27938695-28133362	3.13583	2.99291	571	492	0.023342	0.912412	1	-
NONMMUT003625.2	1:165747880-165751793	3082	19	0	0.628669	0	Inf	4.93e-05	0.00306061	DOWN	trans	ENSMUSG00000079242	C730034F03Rik	RIKEN_cDNA_C730034F03_gene	15:89429589-89430868	4.83809	4.67855	63	55	0.00441882	0.9419	1	-
NONMMUT003625.2	1:165747880-165751793	3082	19	0	0.628669	0	Inf	4.93e-05	0.00306061	DOWN	trans	ENSMUSG00000033526	Ppip5k1	diphosphoinositol_pentakisphosphate_kinase_1	2:121310561-121355396	0.731521	0.737137	144	131	-0.0549922	0.724275	0.962848	-
NONMMUT003625.2	1:165747880-165751793	3082	19	0	0.628669	0	Inf	4.93e-05	0.00306061	DOWN	trans	ENSMUSG00000014504	Srp19	signal_recognition_particle_19	18:34330847-34336599	8.74544	7.34517	546	414	0.207779	0.500247	0.835232	-
NONMMUT003625.2	1:165747880-165751793	3082	19	0	0.628669	0	Inf	4.93e-05	0.00306061	DOWN	trans	ENSMUSG00000063455	D630045J12Rik	RIKEN_cDNA_D630045J12_gene	6:38123174-38254009	0.338647	0.357665	86	82	-0.122783	0.60913	0.907274	-
NONMMUT003625.2	1:165747880-165751793	3082	19	0	0.628669	0	Inf	4.93e-05	0.00306061	DOWN	trans	ENSMUSG00000023191	P3h3	prolyl_3_hydroxylase_3	6:124841089-124857752	1.41708	0.806428	109	56	0.769344	0.0218753	0.150343	-
NONMMUT003625.2	1:165747880-165751793	3082	19	0	0.628669	0	Inf	4.93e-05	0.00306061	DOWN	trans	ENSMUSG00000064037	Gpn1	GPN_loop_GTPase_1	5:31494741-31512904	4.14184	4.35668	397	377	-0.116915	0.474366	0.835232	-
NONMMUT003625.2	1:165747880-165751793	3082	19	0	0.628669	0	Inf	4.93e-05	0.00306061	DOWN	trans	ENSMUSG00000033883	D3Ertd254e	DNA_segment_Chr_3_ERATO_Doi_254_expressed	3:36151017-36170342	2.44307	2.75578	327	333	-0.217722	0.253271	0.664933	-
NONMMUT003625.2	1:165747880-165751793	3082	19	0	0.628669	0	Inf	4.93e-05	0.00306061	DOWN	trans	ENSMUSG00000018537	Pcgf2	polycomb_group_ring_finger_2	11:97688823-97700497	0.354937	0.248301	19	12	0.471517	0.504731	0.836902	-
NONMMUT003625.2	1:165747880-165751793	3082	19	0	0.628669	0	Inf	4.93e-05	0.00306061	DOWN	trans	ENSMUSG00000033488	BC026585	cDNA_sequence_BC026585	1:157458577-157492638	6.30271	5.63878	208	168	0.116632	0.831024	1	-
NONMMUT003625.2	1:165747880-165751793	3082	19	0	0.628669	0	Inf	4.93e-05	0.00306061	DOWN	trans	ENSMUSG00000090258	Churc1	churchill_domain_containing_1	12:76765538-76783180	7.34664	8.38182	500	515	-0.234136	0.204126	0.622965	-
NONMMUT003625.2	1:165747880-165751793	3082	19	0	0.628669	0	Inf	4.93e-05	0.00306061	DOWN	trans	ENSMUSG00000040483	Xaf1	XIAP_associated_factor_1	11:72301629-72313733	5.89448	2.18896	346	116	1.38516	1.93e-07	6.88e-06	UP
NONMMUT003625.2	1:165747880-165751793	3082	19	0	0.628669	0	Inf	4.93e-05	0.00306061	DOWN	trans	ENSMUSG00000039483	Asb6	ankyrin_repeat_and_SOCS_box_containing_6	2:30823097-30830333	2.56551	2.31664	184	150	0.103252	0.866558	1	-
NONMMUT003625.2	1:165747880-165751793	3082	19	0	0.628669	0	Inf	4.93e-05	0.00306061	DOWN	trans	ENSMUSG00000034940	Synrg	synergin_gamma	11:83964428-84044578	4.37987	5.03843	519	539	-0.246042	0.187033	0.598913	-
NONMMUT003625.2	1:165747880-165751793	3082	19	0	0.628669	0	Inf	4.93e-05	0.00306061	DOWN	trans	ENSMUSG00000032251	Irak1bp1	interleukin_1_receptor_associated_kinase_1_binding_protein_1	9:82829540-82847687	0.678773	0.854377	22	25	-0.375902	0.431468	0.835232	-
NONMMUT003625.2	1:165747880-165751793	3082	19	0	0.628669	0	Inf	4.93e-05	0.00306061	DOWN	trans	ENSMUSG00000037847	Nmrk1	nicotinamide_riboside_kinase_1	19:18631950-18652194	3.53767	3.78268	173	167	-0.140565	0.469121	0.835232	-
NONMMUT003625.2	1:165747880-165751793	3082	19	0	0.628669	0	Inf	4.93e-05	0.00306061	DOWN	trans	ENSMUSG00000026605	Cenpf	centromere_protein_F	1:189640606-189688086	0.98205	0.4497	179	74	1.08288	0.00031349	0.00483942	UP
NONMMUT003625.2	1:165747880-165751793	3082	19	0	0.628669	0	Inf	4.93e-05	0.00306061	DOWN	trans	ENSMUSG00000030335	Mrpl51	mitochondrial_ribosomal_protein_L51	6:125191801-125196269	33.2281	32.1536	1606	1403	0.00346596	0.819735	1	-
NONMMUT003625.2	1:165747880-165751793	3082	19	0	0.628669	0	Inf	4.93e-05	0.00306061	DOWN	trans	ENSMUSG00000074212	Dnajb14	DnaJ_Hsp40_homolog_subfamily_B_member_14	3:137867675-137916557	6.21713	5.99672	1068	930	0.00811806	0.841163	1	-
NONMMUT003625.2	1:165747880-165751793	3082	19	0	0.628669	0	Inf	4.93e-05	0.00306061	DOWN	trans	ENSMUSG00000056055	Sag	S_antigen_retina_and_pineal_gland_arrestin_	1:87803680-87845158	0.0628636	0.00994544	7	1	2.61616	0.0757931	0.351409	-
NONMMUT003625.2	1:165747880-165751793	3082	19	0	0.628669	0	Inf	4.93e-05	0.00306061	DOWN	trans	ENSMUSG00000003660	Snrnp200	small_nuclear_ribonucleoprotein_200_U5_	2:127208386-127240451	37.2327	33.3648	3576	2893	0.114289	0.767513	0.979754	-
NONMMUT003625.2	1:165747880-165751793	3082	19	0	0.628669	0	Inf	4.93e-05	0.00306061	DOWN	trans	ENSMUSG00000017776	Crk	v_crk_sarcoma_virus_CT10_oncogene_homolog_avian_	11:75679259-75706908	10.9519	30.7926	1018	2584	-1.53536	1.4e-13	1.38e-11	DOWN
NONMMUT003625.2	1:165747880-165751793	3082	19	0	0.628669	0	Inf	4.93e-05	0.00306061	DOWN	trans	ENSMUSG00000028124	Gclm	glutamate_cysteine_ligase_modifier_subunit	3:122245557-122270732	74.8961	83.5391	6308	6352	-0.201519	0.217981	0.647019	-
NONMMUT003625.2	1:165747880-165751793	3082	19	0	0.628669	0	Inf	4.93e-05	0.00306061	DOWN	trans	ENSMUSG00000068252	Apol7b	apolipoprotein_L_7b	15:77422210-77447492	0.0753735	0.0835098	2	2	-0.191845	1	1	-
NONMMUT003625.2	1:165747880-165751793	3082	19	0	0.628669	0	Inf	4.93e-05	0.00306061	DOWN	trans	ENSMUSG00000004626	Stxbp2	syntaxin_binding_protein_2	8:3630955-3643644	9.39624	7.15369	726	499	0.34944	0.182517	0.590979	-
NONMMUT003625.2	1:165747880-165751793	3082	19	0	0.628669	0	Inf	4.93e-05	0.00306061	DOWN	trans	ENSMUSG00000040472	Rabggta	Rab_geranylgeranyl_transferase_a_subunit	14:55715873-55722257	12.2639	17.1873	460	582	-0.530876	0.00932698	0.0796323	-
NONMMUT003625.2	1:165747880-165751793	3082	19	0	0.628669	0	Inf	4.93e-05	0.00306061	DOWN	trans	ENSMUSG00000058587	Tmod3	tropomodulin_3	9:75497796-75559657	32.6653	29.2442	1189	961	0.11565	0.772515	0.982063	-
NONMMUT003625.2	1:165747880-165751793	3082	19	0	0.628669	0	Inf	4.93e-05	0.00306061	DOWN	trans	ENSMUSG00000006057	Atp5g1	ATP_synthase_H+_transporting_mitochondrial_F0_complex_subunit_C1_subunit_9_	11:96068852-96075670	5.27762	5.43467	526	489	-0.0862631	0.541339	0.861384	-
NONMMUT003625.2	1:165747880-165751793	3082	19	0	0.628669	0	Inf	4.93e-05	0.00306061	DOWN	trans	ENSMUSG00000027282	Mtch2	mitochondrial_carrier_homolog_2_C._elegans_	2:90847155-90866810	33.7646	40.6835	4283	4659	-0.31289	0.0775194	0.357155	-
NONMMUT003625.2	1:165747880-165751793	3082	19	0	0.628669	0	Inf	4.93e-05	0.00306061	DOWN	trans	ENSMUSG00000038170	Pde4dip	phosphodiesterase_4D_interacting_protein_myomegalin_	3:97689824-97888707	15.7235	14.5683	3461	2895	0.0661346	0.94939	1	-
NONMMUT003625.2	1:165747880-165751793	3082	19	0	0.628669	0	Inf	4.93e-05	0.00306061	DOWN	trans	ENSMUSG00000037926	Ssh2	slingshot_homolog_2_Drosophila_	11:77216287-77460220	6.58797	5.51443	1453	1098	0.212665	0.453959	0.835232	-
NONMMUT003625.2	1:165747880-165751793	3082	19	0	0.628669	0	Inf	4.93e-05	0.00306061	DOWN	trans	ENSMUSG00000090150	Acad11	acyl_Coenzyme_A_dehydrogenase_family_member_11	9:104063377-104127656	135.722	142.174	15123	14302	-0.110964	0.42557	0.835232	-
NONMMUT003625.2	1:165747880-165751793	3082	19	0	0.628669	0	Inf	4.93e-05	0.00306061	DOWN	trans	ENSMUSG00000041966	Dcaf17	DDB1_and_CUL4_associated_factor_17	2:71055328-71099142	2.08964	1.99745	270	233	0.021138	0.905305	1	-
NONMMUT003625.2	1:165747880-165751793	3082	19	0	0.628669	0	Inf	4.93e-05	0.00306061	DOWN	trans	ENSMUSG00000022788	Fgd4	FYVE_RhoGEF_and_PH_domain_containing_4	16:16416917-16600549	10.1407	9.31939	2231	1851	0.0778948	0.906152	1	-
NONMMUT003625.2	1:165747880-165751793	3082	19	0	0.628669	0	Inf	4.93e-05	0.00306061	DOWN	trans	ENSMUSG00000031232	Magt1	magnesium_transporter_1	X:105968084-106011906	33.6069	34.8198	2971	2779	-0.0951082	0.479092	0.835232	-
NONMMUT003625.2	1:165747880-165751793	3082	19	0	0.628669	0	Inf	4.93e-05	0.00306061	DOWN	trans	ENSMUSG00000026024	Als2	amyotrophic_lateral_sclerosis_2_juvenile_	1:59162926-59237231	41.5938	53.2128	4407	5090	-0.39936	0.0290049	0.185625	-
NONMMUT003625.2	1:165747880-165751793	3082	19	0	0.628669	0	Inf	4.93e-05	0.00306061	DOWN	trans	ENSMUSG00000022679	Mpv17l	Mpv17_transgene_kidney_disease_mutant_like	16:13903161-13949619	2.09928	4.48388	251	484	-1.13881	3.87e-07	1.27e-05	DOWN
NONMMUT003625.2	1:165747880-165751793	3082	19	0	0.628669	0	Inf	4.93e-05	0.00306061	DOWN	trans	ENSMUSG00000042207	Kdm5b	lysine_K_specific_demethylase_5B	1:134560171-134635285	5.47367	6.56783	1081	1171	-0.306866	0.0932748	0.404156	-
NONMMUT003625.2	1:165747880-165751793	3082	19	0	0.628669	0	Inf	4.93e-05	0.00306061	DOWN	trans	ENSMUSG00000040121	Rep15	RAB15_effector_protein	6:147032584-147034245	1.0646	0.655134	18	10	0.656487	0.376638	0.820358	-
NONMMUT003625.2	1:165747880-165751793	3082	19	0	0.628669	0	Inf	4.93e-05	0.00306061	DOWN	trans	ENSMUSG00000047875	Gpr157	G_protein_coupled_receptor_157	4:150087365-150105927	1.4845	1.3777	74	62	0.0637646	1	1	-
NONMMUT003625.2	1:165747880-165751793	3082	19	0	0.628669	0	Inf	4.93e-05	0.00306061	DOWN	trans	ENSMUSG00000067336	Bmpr2	bone_morphogenetic_protein_receptor_type_II_serine_threonine_kinase_	1:59763400-59879014	13.2368	12.5022	2471	2107	0.0384137	0.948569	1	-
NONMMUT003625.2	1:165747880-165751793	3082	19	0	0.628669	0	Inf	4.93e-05	0.00306061	DOWN	trans	ENSMUSG00000027639	Samhd1	SAM_domain_and_HD_domain_1	2:157097533-157135265	13.2808	4.76878	1564	507	1.43369	3.36e-10	1.92e-08	UP
NONMMUT003625.2	1:165747880-165751793	3082	19	0	0.628669	0	Inf	4.93e-05	0.00306061	DOWN	trans	ENSMUSG00000063145	Bbs5	Bardet_Biedl_syndrome_5_human_	2:69647171-69667571	3.10125	3.18979	112	104	-0.0845729	0.671491	0.939319	-
NONMMUT003625.2	1:165747880-165751793	3082	19	0	0.628669	0	Inf	4.93e-05	0.00306061	DOWN	trans	ENSMUSG00000100967	Gm29666	predicted_gene_29666	15:84910438-84920038	0.415793	0.284465	34	21	0.503658	0.398309	0.835232	-
NONMMUT003625.2	1:165747880-165751793	3082	19	0	0.628669	0	Inf	4.93e-05	0.00306061	DOWN	trans	ENSMUSG00000035439	Haus8	4HAUS_augmin_like_complex_subunit_8	8:71248561-71272934	1.34986	0.5666	95	36	1.20845	0.000975317	0.0126064	UP
NONMMUT025605.2	16:14299327-14317338	1062	89	19	8.546	2.58022	-2.3616	3.56e-05	0.00230523	DOWN	cis	ENSMUSG00000022677	Fopnl	Fgfr1op_N_terminal_like	16:14299244-14317375	8.99485	15.9504	223	357	-0.870374	0.000127567	0.00219303	-
ENSMUST00000140881	7:34230420-34234102	483	1	24	0.21118	7.16616	4.45081	0.000124298	0.00686975	UP	trans	ENSMUSG00000030604	Zfp626	zinc_finger_protein_626	7:27807196-27822916	3.69518	3.57921	231	202	0.00204765	0.849922	1	-
ENSMUST00000140881	7:34230420-34234102	483	1	24	0.21118	7.16616	4.45081	0.000124298	0.00686975	UP	trans	ENSMUSG00000033454	Zbtb1	zinc_finger_and_BTB_domain_containing_1	12:76370266-76396950	5.32213	5.10023	660	571	0.0174843	0.881205	1	-
ENSMUST00000140881	7:34230420-34234102	483	1	24	0.21118	7.16616	4.45081	0.000124298	0.00686975	UP	trans	ENSMUSG00000055670	Zzef1	zinc_finger_ZZ_type_with_EF_hand_domain_1	11:72796226-72927120	9.91583	10.2924	2225	2085	-0.0977328	0.474253	0.835232	-
ENSMUST00000140881	7:34230420-34234102	483	1	24	0.21118	7.16616	4.45081	0.000124298	0.00686975	UP	trans	ENSMUSG00000026020	Nop58	NOP58_ribonucleoprotein	1:59684971-59719044	5.33031	6.2244	793	836	-0.267673	0.141537	0.506391	-
ENSMUST00000140881	7:34230420-34234102	483	1	24	0.21118	7.16616	4.45081	0.000124298	0.00686975	UP	trans	ENSMUSG00000039768	Dnajc11	DnaJ_Hsp40_homolog_subfamily_C_member_11	4:151933691-151982137	9.08717	7.56472	1461	1098	0.220587	0.431744	0.835232	-
ENSMUST00000140881	7:34230420-34234102	483	1	24	0.21118	7.16616	4.45081	0.000124298	0.00686975	UP	trans	ENSMUSG00000026942	Traf2	TNF_receptor_associated_factor_2	2:25517982-25546940	4.47623	4.92516	300	298	-0.181843	0.326503	0.760975	-
ENSMUST00000140881	7:34230420-34234102	483	1	24	0.21118	7.16616	4.45081	0.000124298	0.00686975	UP	trans	ENSMUSG00000042857	Gm9776	predicted_gene_9776	13:94355839-94358818	0.52778	0.328849	16	9	0.638555	0.451618	0.835232	-
ENSMUST00000140881	7:34230420-34234102	483	1	24	0.21118	7.16616	4.45081	0.000124298	0.00686975	UP	trans	ENSMUSG00000021076	Actr10	ARP10_actin_related_protein_10	12:70937857-70964718	25.1489	27.0446	1029	999	-0.148804	0.350698	0.79346	-
ENSMUST00000140881	7:34230420-34234102	483	1	24	0.21118	7.16616	4.45081	0.000124298	0.00686975	UP	trans	ENSMUSG00000034837	Gnat1	guanine_nucleotide_binding_protein_alpha_transducing_1	9:107674474-107679712	0.536701	0.288244	33	16	0.852873	0.123095	0.480415	-
ENSMUST00000140881	7:34230420-34234102	483	1	24	0.21118	7.16616	4.45081	0.000124298	0.00686975	UP	trans	ENSMUSG00000072244	Trim6	tripartite_motif_containing_6	7:104218793-104235152	0.889197	0.892607	64	58	-0.0494795	0.830771	1	-
ENSMUST00000140881	7:34230420-34234102	483	1	24	0.21118	7.16616	4.45081	0.000124298	0.00686975	UP	trans	ENSMUSG00000057541	Pus7	pseudouridylate_synthase_7_homolog_S._cerevisiae_	5:23740648-23783711	3.06722	3.17098	375	350	-0.0919562	0.534462	0.855878	-
ENSMUST00000140881	7:34230420-34234102	483	1	24	0.21118	7.16616	4.45081	0.000124298	0.00686975	UP	trans	ENSMUSG00000044768	D1Ertd622e	DNA_segment_Chr_1_ERATO_Doi_622_expressed	1:97606318-97662074	1.11088	0.903833	501	368	0.253613	0.383314	0.822682	-
ENSMUST00000140881	7:34230420-34234102	483	1	24	0.21118	7.16616	4.45081	0.000124298	0.00686975	UP	trans	ENSMUSG00000031010	Usp9x	ubiquitin_specific_peptidase_9_X_chromosome	X:13071498-13173328	55.3159	58.9633	9979	9603	-0.136081	0.358917	0.799137	-
ENSMUST00000140881	7:34230420-34234102	483	1	24	0.21118	7.16616	4.45081	0.000124298	0.00686975	UP	trans	ENSMUSG00000023118	Sympk	symplekin	7:19024377-19054618	10.9827	9.70942	1387	1107	0.133821	0.706006	0.952112	-
ENSMUST00000140881	7:34230420-34234102	483	1	24	0.21118	7.16616	4.45081	0.000124298	0.00686975	UP	trans	ENSMUSG00000032216	Nedd4	neural_precursor_cell_expressed_developmentally_down_regulated_4	9:72662346-72749852	58.6873	55.5778	10666	9119	0.0345807	0.931007	1	-
ENSMUST00000140881	7:34230420-34234102	483	1	24	0.21118	7.16616	4.45081	0.000124298	0.00686975	UP	trans	ENSMUSG00000031604	Msmo1	methylsterol_monoxygenase_1	8:64718139-64733792	22.6236	25.457	2270	2306	-0.214191	0.202628	0.620509	-
ENSMUST00000140881	7:34230420-34234102	483	1	24	0.21118	7.16616	4.45081	0.000124298	0.00686975	UP	trans	ENSMUSG00000054302	Eapp	E2F_associated_phosphoprotein	12:54670340-54695897	7.02651	6.84049	578	508	-0.00524971	0.801479	0.994092	-
ENSMUST00000140881	7:34230420-34234102	483	1	24	0.21118	7.16616	4.45081	0.000124298	0.00686975	UP	trans	ENSMUSG00000024913	Lrp5	low_density_lipoprotein_receptor_related_protein_5	19:3584828-3686564	17.2063	16.7883	2090	1841	-0.00847743	0.773602	0.982722	-
ENSMUST00000140881	7:34230420-34234102	483	1	24	0.21118	7.16616	4.45081	0.000124298	0.00686975	UP	trans	ENSMUSG00000004221	Ikbkg	inhibitor_of_kappaB_kinase_gamma	X:74393290-74453854	12.7371	14.6474	2906	3017	-0.245571	0.152248	0.53132	-
ENSMUST00000140881	7:34230420-34234102	483	1	24	0.21118	7.16616	4.45081	0.000124298	0.00686975	UP	trans	ENSMUSG00000033845	Mrpl15	mitochondrial_ribosomal_protein_L15	1:4773206-4785739	8.68981	10.5545	1119	1227	-0.324416	0.0778056	0.358214	-
ENSMUST00000140881	7:34230420-34234102	483	1	24	0.21118	7.16616	4.45081	0.000124298	0.00686975	UP	trans	ENSMUSG00000028691	Prdx1	peroxiredoxin_1	4:116685544-116700822	475.048	469.64	19761	17637	-0.0274402	0.696623	0.945881	-
ENSMUST00000140881	7:34230420-34234102	483	1	24	0.21118	7.16616	4.45081	0.000124298	0.00686975	UP	trans	ENSMUSG00000025538	Sumf2	sulfatase_modifying_factor_2	5:129846986-129864050	5.16309	3.01146	207	109	0.733816	0.0109559	0.0906181	-
ENSMUST00000140881	7:34230420-34234102	483	1	24	0.21118	7.16616	4.45081	0.000124298	0.00686975	UP	trans	ENSMUSG00000031812	Map1lc3b	microtubule_associated_protein_1_light_chain_3_beta	8:121590361-121598760	10.1979	8.0318	1097	780	0.300527	0.252741	0.664933	-
ENSMUST00000140881	7:34230420-34234102	483	1	24	0.21118	7.16616	4.45081	0.000124298	0.00686975	UP	trans	ENSMUSG00000028693	Nasp	nuclear_autoantigenic_sperm_protein_histone_binding_	4:116601052-116627941	8.08628	6.34745	762	540	0.305341	0.252729	0.664933	-
ENSMUST00000140881	7:34230420-34234102	483	1	24	0.21118	7.16616	4.45081	0.000124298	0.00686975	UP	trans	ENSMUSG00000025386	Pde6g	phosphodiesterase_6G_cGMP_specific_rod_gamma	11:120447605-120453500	0.511961	0.425316	20	15	0.223542	0.874444	1	-
ENSMUST00000140881	7:34230420-34234102	483	1	24	0.21118	7.16616	4.45081	0.000124298	0.00686975	UP	trans	ENSMUSG00000037958	Ccdc55	coiled_coil_domain_containing_55	11:77044292-77078435	12.2775	10.1273	470	350	0.233814	0.436105	0.835232	-
ENSMUST00000140881	7:34230420-34234102	483	1	24	0.21118	7.16616	4.45081	0.000124298	0.00686975	UP	cis	ENSMUSG00000036427	Gpi1	glucose_phosphate_isomerase_1	7:34201330-34230336	40.4062	28.6482	3762	2408	0.452173	0.0549658	0.290605	-
ENSMUST00000140881	7:34230420-34234102	483	1	24	0.21118	7.16616	4.45081	0.000124298	0.00686975	UP	trans	ENSMUSG00000026608	Kctd3	potassium_channel_tetramerisation_domain_containing_3	1:188971095-189007841	3.72503	3.17759	435	335	0.185363	0.576067	0.88506	-
ENSMUST00000140881	7:34230420-34234102	483	1	24	0.21118	7.16616	4.45081	0.000124298	0.00686975	UP	trans	ENSMUSG00000021302	Ggps1	geranylgeranyl_diphosphate_synthase_1	13:14052449-14063401	16.3623	11.73	394	255	0.436209	0.108684	0.446152	-
ENSMUST00000140881	7:34230420-34234102	483	1	24	0.21118	7.16616	4.45081	0.000124298	0.00686975	UP	trans	ENSMUSG00000022160	Mettl3	methyltransferase_like_3	14:52294668-52305128	2.29251	2.49806	246	242	-0.167841	0.38057	0.820358	-
ENSMUST00000140881	7:34230420-34234102	483	1	24	0.21118	7.16616	4.45081	0.000124298	0.00686975	UP	trans	ENSMUSG00000003778	Brd8	bromodomain_containing_8	18:34598615-34624601	5.89395	5.18446	748	594	0.141083	0.70013	0.948078	-
ENSMUST00000140881	7:34230420-34234102	483	1	24	0.21118	7.16616	4.45081	0.000124298	0.00686975	UP	trans	ENSMUSG00000046185	Zfp84	zinc_finger_protein_84	7:29768552-29779821	10.1094	10.5097	423	397	-0.0999727	0.516806	0.842865	-
ENSMUST00000140881	7:34230420-34234102	483	1	24	0.21118	7.16616	4.45081	0.000124298	0.00686975	UP	trans	ENSMUSG00000002733	Plekha3	pleckstrin_homology_domain_containing_family_A_phosphoinositide_binding_specific_member_3	2:76675281-76696828	17.582	15.8687	567	462	0.103964	0.830168	1	-
ENSMUST00000140881	7:34230420-34234102	483	1	24	0.21118	7.16616	4.45081	0.000124298	0.00686975	UP	trans	ENSMUSG00000035851	Ythdc1	YTH_domain_containing_1	5:86804221-86836659	10.1951	9.32184	1948	1608	0.0852355	0.879245	1	-
ENSMUST00000140881	7:34230420-34234102	483	1	24	0.21118	7.16616	4.45081	0.000124298	0.00686975	UP	trans	ENSMUSG00000015733	Capza2	capping_protein_actin_filament_muscle_Z_line_alpha_2	6:17636234-17666972	38.4955	33.0724	3075	2385	0.175106	0.557463	0.872195	-
ENSMUST00000140881	7:34230420-34234102	483	1	24	0.21118	7.16616	4.45081	0.000124298	0.00686975	UP	trans	ENSMUSG00000026036	Nif3l1	Ngg1_interacting_factor_3_like_1_S._pombe_	1:58445151-58481816	2.8152	2.63015	313	264	0.054133	1	1	-
ENSMUST00000140881	7:34230420-34234102	483	1	24	0.21118	7.16616	4.45081	0.000124298	0.00686975	UP	trans	ENSMUSG00000022370	Mrpl13	mitochondrial_ribosomal_protein_L13	15:55534094-55557748	11.2548	12.3889	962	956	-0.182465	0.278105	0.699723	-
MSTRG.10680.1	13:120042860-120052208	2340	8	86	0.348637	5.30038	3.29245	2.08e-06	0.000186368	UP	trans	ENSMUSG00000007646	Rad51c	RAD51_homolog_C	11:87376645-87404954	0.515751	0.357053	32	20	0.486582	0.387478	0.826961	-
MSTRG.10680.1	13:120042860-120052208	2340	8	86	0.348637	5.30038	3.29245	2.08e-06	0.000186368	UP	trans	ENSMUSG00000003421	Nosip	nitric_oxide_synthase_interacting_protein	7:45062429-45078503	14.0863	12.2596	322	253	0.156431	0.670228	0.938608	-
MSTRG.10680.1	13:120042860-120052208	2340	8	86	0.348637	5.30038	3.29245	2.08e-06	0.000186368	UP	trans	ENSMUSG00000072640	Lyrm9	LYR_motif_containing_9	11:78826584-78846870	2.29744	2.27893	201	180	-0.0322917	0.764009	0.977615	-
MSTRG.10680.1	13:120042860-120052208	2340	8	86	0.348637	5.30038	3.29245	2.08e-06	0.000186368	UP	trans	ENSMUSG00000059878	Zfp422	zinc_finger_protein_422	6:116624016-116628999	0.943205	6.66911	60	383	-2.86581	1.19e-25	4.27e-23	DOWN
MSTRG.10680.1	13:120042860-120052208	2340	8	86	0.348637	5.30038	3.29245	2.08e-06	0.000186368	UP	trans	ENSMUSG00000021578	Ccdc127	coiled_coil_domain_containing_127	13:74350309-74365783	3.46327	3.53437	483	445	-0.0732729	0.590167	0.894621	-
MSTRG.10680.1	13:120042860-120052208	2340	8	86	0.348637	5.30038	3.29245	2.08e-06	0.000186368	UP	trans	ENSMUSG00000037991	Rmi2	RMI2_RecQ_mediated_genome_instability_2_homolog_S._cerevisiae_	16:10835059-10892966	0.306033	0.135598	15	6	1.13039	0.211789	0.635807	-
MSTRG.10680.1	13:120042860-120052208	2340	8	86	0.348637	5.30038	3.29245	2.08e-06	0.000186368	UP	trans	ENSMUSG00000003037	Rab8a	RAB8A_member_RAS_oncogene_family	8:72161200-72183904	42.3685	37.3578	2162	1721	0.137628	0.687255	0.944312	-
MSTRG.10680.1	13:120042860-120052208	2340	8	86	0.348637	5.30038	3.29245	2.08e-06	0.000186368	UP	trans	ENSMUSG00000022604	Cep97	centrosomal_protein_97	16:55899888-55934855	1.8553	2.46067	228	273	-0.451356	0.0387059	0.227475	-
MSTRG.10680.1	13:120042860-120052208	2340	8	86	0.348637	5.30038	3.29245	2.08e-06	0.000186368	UP	trans	ENSMUSG00000005410	Mcm5	minichromosome_maintenance_deficient_5_cell_division_cycle_46_S._cerevisiae_	8:75109528-75128439	5.11311	3.62729	178	114	0.45135	0.140596	0.504322	-
MSTRG.10680.1	13:120042860-120052208	2340	8	86	0.348637	5.30038	3.29245	2.08e-06	0.000186368	UP	trans	ENSMUSG00000039431	Mtmr7	myotubularin_related_protein_7	8:40551095-40634797	4.66641	3.80584	292	215	0.25014	0.418955	0.835232	-
MSTRG.10680.1	13:120042860-120052208	2340	8	86	0.348637	5.30038	3.29245	2.08e-06	0.000186368	UP	trans	ENSMUSG00000033186	Mzt1	mitotic_spindle_organizing_protein_1	14:99034544-99046136	29.1496	29.1994	669	605	-0.0464204	0.664785	0.936278	-
MSTRG.10680.1	13:120042860-120052208	2340	8	86	0.348637	5.30038	3.29245	2.08e-06	0.000186368	UP	trans	ENSMUSG00000003604	Aven	apoptosis_caspase_activation_inhibitor	2:112492964-112634573	6.24176	6.72296	326	317	-0.151101	0.38818	0.827144	-
MSTRG.10680.1	13:120042860-120052208	2340	8	86	0.348637	5.30038	3.29245	2.08e-06	0.000186368	UP	trans	ENSMUSG00000032946	Rasgrp2	RAS_guanyl_releasing_protein_2	19:6399340-6415216	1.34141	1.13486	254	194	0.197279	0.561759	0.873595	-
MSTRG.10680.1	13:120042860-120052208	2340	8	86	0.348637	5.30038	3.29245	2.08e-06	0.000186368	UP	trans	ENSMUSG00000033943	Mga	MAX_gene_associated	2:119897228-119969581	8.56344	6.24751	2408	1586	0.410952	0.0881268	0.390431	-
MSTRG.10680.1	13:120042860-120052208	2340	8	86	0.348637	5.30038	3.29245	2.08e-06	0.000186368	UP	trans	ENSMUSG00000020599	Rgs9	regulator_of_G_protein_signaling_9	11:109225355-109298129	0.265774	0.220794	20	15	0.223542	0.874444	1	-
MSTRG.10680.1	13:120042860-120052208	2340	8	86	0.348637	5.30038	3.29245	2.08e-06	0.000186368	UP	trans	ENSMUSG00000049288	Lix1l	Lix1_like	3:96601149-96626171	4.5321	4.31105	177	152	0.0281832	0.972927	1	-
MSTRG.10680.1	13:120042860-120052208	2340	8	86	0.348637	5.30038	3.29245	2.08e-06	0.000186368	UP	trans	ENSMUSG00000058818	Pirb	paired_Ig_like_receptor_B	7:3711409-3720391	7.99193	2.08543	624	147	1.89424	5.66e-14	5.99e-12	UP
MSTRG.10680.1	13:120042860-120052208	2340	8	86	0.348637	5.30038	3.29245	2.08e-06	0.000186368	UP	trans	ENSMUSG00000021417	Eci2	enoyl_Coenzyme_A_delta_isomerase_2	13:34977748-35027094	89.6012	79.6792	5244	4210	0.125357	0.725328	0.962848	-
MSTRG.10680.1	13:120042860-120052208	2340	8	86	0.348637	5.30038	3.29245	2.08e-06	0.000186368	UP	trans	ENSMUSG00000041479	Syt15	synaptotagmin_XV	14:34219595-34230421	0.136592	0.0567407	8	3	1.22346	0.355755	0.796166	-
MSTRG.10680.1	13:120042860-120052208	2340	8	86	0.348637	5.30038	3.29245	2.08e-06	0.000186368	UP	trans	ENSMUSG00000003992	Ssbp2	single_stranded_DNA_binding_protein_2	13:91460283-91703429	1.04046	0.969919	101	85	0.057333	1	1	-
MSTRG.10680.1	13:120042860-120052208	2340	8	86	0.348637	5.30038	3.29245	2.08e-06	0.000186368	UP	trans	ENSMUSG00000001518	Itfg2	integrin_alpha_FG_GAP_repeat_containing_2	6:128409444-128424931	1.92916	1.75283	217	178	0.0943261	0.906839	1	-
MSTRG.10680.1	13:120042860-120052208	2340	8	86	0.348637	5.30038	3.29245	2.08e-06	0.000186368	UP	trans	ENSMUSG00000040818	Dennd6a	DENN_MADD_domain_containing_6A	14:26579561-26634322	19.1458	17.3046	1565	1277	0.101913	0.819029	1	-
MSTRG.10680.1	13:120042860-120052208	2340	8	86	0.348637	5.30038	3.29245	2.08e-06	0.000186368	UP	trans	ENSMUSG00000020658	Efr3b	EFR3_homolog_B_S._cerevisiae_	12:3962554-4038915	0.195187	0.232832	13	14	-0.298388	0.718867	0.959915	-
MSTRG.10680.1	13:120042860-120052208	2340	8	86	0.348637	5.30038	3.29245	2.08e-06	0.000186368	UP	trans	ENSMUSG00000062510	Nsl1	NSL1_MIND_kinetochore_complex_component_homolog_S._cerevisiae_	1:191063012-191086474	0.81434	0.244302	48	13	1.69301	0.000764908	0.0103279	UP
MSTRG.10680.1	13:120042860-120052208	2340	8	86	0.348637	5.30038	3.29245	2.08e-06	0.000186368	UP	trans	ENSMUSG00000021916	Glt8d1	glycosyltransferase_8_domain_containing_1	14:31001393-31012441	6.97953	6.30576	179	146	0.102501	0.86392	1	-
MSTRG.10680.1	13:120042860-120052208	2340	8	86	0.348637	5.30038	3.29245	2.08e-06	0.000186368	UP	trans	ENSMUSG00000043631	Ecm2	extracellular_matrix_protein_2_female_organ_and_adipocyte_specific	13:49504810-49532789	0.820058	1.09003	30	36	-0.454524	0.239982	0.664933	-
MSTRG.10680.1	13:120042860-120052208	2340	8	86	0.348637	5.30038	3.29245	2.08e-06	0.000186368	UP	trans	ENSMUSG00000022558	Mroh1	maestro_heat_like_repeat_family_member_1	15:76380261-76453038	4.68566	3.2724	1023	645	0.473945	0.05226	0.279556	-
MSTRG.10680.1	13:120042860-120052208	2340	8	86	0.348637	5.30038	3.29245	2.08e-06	0.000186368	UP	trans	ENSMUSG00000020840	Blmh	bleomycin_hydrolase	11:76924809-76987379	16.0148	13.9399	1312	1031	0.156233	0.630414	0.913239	-
MSTRG.10680.1	13:120042860-120052208	2340	8	86	0.348637	5.30038	3.29245	2.08e-06	0.000186368	UP	trans	ENSMUSG00000007080	Pole	polymerase_DNA_directed_epsilon	5:110286306-110337474	0.974669	1.07168	136	135	-0.180843	0.407389	0.835232	-
MSTRG.10680.1	13:120042860-120052208	2340	8	86	0.348637	5.30038	3.29245	2.08e-06	0.000186368	UP	trans	ENSMUSG00000035437	Rabgap1	RAB_GTPase_activating_protein_1	2:37443279-37566454	8.29515	7.57658	1334	1100	0.0867645	0.876449	1	-
MSTRG.10680.1	13:120042860-120052208	2340	8	86	0.348637	5.30038	3.29245	2.08e-06	0.000186368	UP	trans	ENSMUSG00000066037	Hnrnpr	heterogeneous_nuclear_ribonucleoprotein_R	4:136310942-136359447	4.54719	5.13645	1466	1495	-0.219751	0.198955	0.61486	-
MSTRG.10680.1	13:120042860-120052208	2340	8	86	0.348637	5.30038	3.29245	2.08e-06	0.000186368	UP	trans	ENSMUSG00000063558	Aox1	aldehyde_oxidase_1	1:58029931-58106413	116.244	119.7	11284	10490	-0.0862271	0.499531	0.835232	-
MSTRG.10680.1	13:120042860-120052208	2340	8	86	0.348637	5.30038	3.29245	2.08e-06	0.000186368	UP	trans	ENSMUSG00000026017	Carf	calcium_response_factor	1:60098247-60153953	1.49873	1.71178	257	265	-0.235716	0.241377	0.664933	-
MSTRG.10680.1	13:120042860-120052208	2340	8	86	0.348637	5.30038	3.29245	2.08e-06	0.000186368	UP	trans	ENSMUSG00000035949	Fbxw2	F_box_and_WD_40_domain_protein_2	2:34804514-34826311	5.50469	4.57463	973	730	0.223052	0.438032	0.835232	-
MSTRG.10680.1	13:120042860-120052208	2340	8	86	0.348637	5.30038	3.29245	2.08e-06	0.000186368	UP	trans	ENSMUSG00000026281	Dtymk	deoxythymidylate_kinase	1:93792576-93801934	10.6306	11.869	377	380	-0.202926	0.27382	0.694015	-
MSTRG.10680.1	13:120042860-120052208	2340	8	86	0.348637	5.30038	3.29245	2.08e-06	0.000186368	UP	trans	ENSMUSG00000018481	Appbp2	amyloid_beta_precursor_protein_cytoplasmic_tail_binding_protein_2	11:85187262-85235130	17.2931	18.8181	1137	1117	-0.165888	0.308581	0.737809	-
MSTRG.10680.1	13:120042860-120052208	2340	8	86	0.348637	5.30038	3.29245	2.08e-06	0.000186368	UP	trans	ENSMUSG00000029925	Tbxas1	thromboxane_A_synthase_1_platelet	6:38875404-39084585	3.39023	0.822096	370	81	2.00004	3.73e-13	3.37e-11	UP
MSTRG.10680.1	13:120042860-120052208	2340	8	86	0.348637	5.30038	3.29245	2.08e-06	0.000186368	UP	trans	ENSMUSG00000040187	Arntl2	aryl_hydrocarbon_receptor_nuclear_translocator_like_2	6:146796055-146833529	0.0252115	0.027933	2	2	-0.191845	1	1	-
MSTRG.10680.1	13:120042860-120052208	2340	8	86	0.348637	5.30038	3.29245	2.08e-06	0.000186368	UP	trans	ENSMUSG00000059839	Zfp874b	zinc_finger_protein_874b	13:67471514-67484225	10.5835	10.5595	403	363	-0.0406794	0.693133	0.944312	-
MSTRG.10680.1	13:120042860-120052208	2340	8	86	0.348637	5.30038	3.29245	2.08e-06	0.000186368	UP	trans	ENSMUSG00000022601	Zbtb11	zinc_finger_and_BTB_domain_containing_11	16:55973883-56008913	10.7977	12.1879	946	964	-0.218684	0.208792	0.631406	-
MSTRG.10680.1	13:120042860-120052208	2340	8	86	0.348637	5.30038	3.29245	2.08e-06	0.000186368	UP	trans	ENSMUSG00000054499	Dedd2	death_effector_domain_containing_DNA_binding_protein_2	7:25199915-25220615	4.17354	3.77915	389	318	0.0992527	0.845579	1	-
MSTRG.10680.1	13:120042860-120052208	2340	8	86	0.348637	5.30038	3.29245	2.08e-06	0.000186368	UP	trans	ENSMUSG00000032555	Topbp1	topoisomerase_DNA_II_binding_protein_1	9:103305215-103350428	5.33506	5.0619	746	639	0.0318681	0.931396	1	-
MSTRG.10680.1	13:120042860-120052208	2340	8	86	0.348637	5.30038	3.29245	2.08e-06	0.000186368	UP	trans	ENSMUSG00000027367	Stard7	START_domain_containing_7	2:127270218-127298932	34.7582	26.7843	2780	1934	0.332006	0.181766	0.589635	-
MSTRG.10680.1	13:120042860-120052208	2340	8	86	0.348637	5.30038	3.29245	2.08e-06	0.000186368	UP	trans	ENSMUSG00000008668	Rps18	ribosomal_protein_S18	17:33951999-33956001	2.44853	3.73913	103	142	-0.654743	0.0116642	0.0951963	-
MSTRG.10680.1	13:120042860-120052208	2340	8	86	0.348637	5.30038	3.29245	2.08e-06	0.000186368	UP	trans	ENSMUSG00000029798	Herc6	hect_domain_and_RLD_6	6:57581000-57664632	18.4113	6.12527	1991	598	1.54378	9.23e-12	6.62e-10	UP
MSTRG.10680.1	13:120042860-120052208	2340	8	86	0.348637	5.30038	3.29245	2.08e-06	0.000186368	UP	trans	ENSMUSG00000028030	Tbck	TBC1_domain_containing_kinase	3:132684144-132841688	10.5853	9.29403	1418	1124	0.143724	0.671399	0.939319	-
MSTRG.10680.1	13:120042860-120052208	2340	8	86	0.348637	5.30038	3.29245	2.08e-06	0.000186368	UP	trans	ENSMUSG00000031917	Nip7	nuclear_import_7_homolog_S._cerevisiae_	8:107056877-107060926	15.956	13.6148	492	379	0.18497	0.575875	0.88506	-
MSTRG.10680.1	13:120042860-120052208	2340	8	86	0.348637	5.30038	3.29245	2.08e-06	0.000186368	UP	trans	ENSMUSG00000052962	Mrpl35	mitochondrial_ribosomal_protein_L35	6:71812997-71826969	15.8166	15.6003	712	634	-0.0240965	0.73143	0.962848	-
MSTRG.10680.1	13:120042860-120052208	2340	8	86	0.348637	5.30038	3.29245	2.08e-06	0.000186368	UP	trans	ENSMUSG00000028007	Snx7	sorting_nexin_7	3:117781647-117868936	13.9101	14.1312	1050	963	-0.0667097	0.582469	0.889104	-
MSTRG.10680.1	13:120042860-120052208	2340	8	86	0.348637	5.30038	3.29245	2.08e-06	0.000186368	UP	trans	ENSMUSG00000040782	Rfwd2	ring_finger_and_WD_repeat_domain_2	1:159232320-159347640	6.65897	6.42527	1381	1203	0.00758523	0.836354	1	-
MSTRG.10680.1	13:120042860-120052208	2340	8	86	0.348637	5.30038	3.29245	2.08e-06	0.000186368	UP	trans	ENSMUSG00000010095	Slc3a2	solute_carrier_family_3_activators_of_dibasic_and_neutral_amino_acid_transport_member_2	19:8706882-8723369	10.154	8.05018	686	491	0.290995	0.286999	0.709405	-
MSTRG.10680.1	13:120042860-120052208	2340	8	86	0.348637	5.30038	3.29245	2.08e-06	0.000186368	UP	trans	ENSMUSG00000037370	Enpp1	ectonucleotide_pyrophosphatase_phosphodiesterase_1	10:24637914-24712159	4.91131	4.75017	615	537	0.00417424	0.838182	1	-
MSTRG.10680.1	13:120042860-120052208	2340	8	86	0.348637	5.30038	3.29245	2.08e-06	0.000186368	UP	trans	ENSMUSG00000028559	Osbpl9	oxysterol_binding_protein_like_9	4:109061145-109202272	29.7894	29.2055	3516	3112	-0.0153982	0.744912	0.970727	-
MSTRG.10680.1	13:120042860-120052208	2340	8	86	0.348637	5.30038	3.29245	2.08e-06	0.000186368	UP	trans	ENSMUSG00000026499	Acbd3	acyl_Coenzyme_A_binding_domain_containing_3	1:180726043-180754204	14.4794	12.3885	1037	801	0.181051	0.556507	0.871884	-
MSTRG.10680.1	13:120042860-120052208	2340	8	86	0.348637	5.30038	3.29245	2.08e-06	0.000186368	UP	trans	ENSMUSG00000035495	Tstd2	thiosulfate_sulfurtransferase_rhodanese_like_domain_containing_2	4:46114746-46138694	9.03172	7.50642	765	574	0.222918	0.444841	0.835232	-
MSTRG.10680.1	13:120042860-120052208	2340	8	86	0.348637	5.30038	3.29245	2.08e-06	0.000186368	UP	trans	ENSMUSG00000035045	Zc3h12b	zinc_finger_CCCH_type_containing_12B	X:95711678-95932637	0.0924938	0.0931422	11	10	-0.0540343	1	1	-
MSTRG.10680.1	13:120042860-120052208	2340	8	86	0.348637	5.30038	3.29245	2.08e-06	0.000186368	UP	trans	ENSMUSG00000027663	Zmat3	zinc_finger_matrin_type_3	3:32334792-32366014	0.7707	0.813582	149	142	-0.122074	0.54978	0.865744	-
MSTRG.10680.1	13:120042860-120052208	2340	8	86	0.348637	5.30038	3.29245	2.08e-06	0.000186368	UP	trans	ENSMUSG00000027983	Cyp2u1	cytochrome_P450_family_2_subfamily_u_polypeptide_1	3:131288441-131303227	15.6278	16.891	1114	1087	-0.156094	0.331448	0.767945	-
MSTRG.10680.1	13:120042860-120052208	2340	8	86	0.348637	5.30038	3.29245	2.08e-06	0.000186368	UP	trans	ENSMUSG00000074361	C5ar2	complement_component_5a_receptor_2	7:16234585-16244154	0.607293	0.458639	22	15	0.361076	0.646181	0.923427	-
MSTRG.10680.1	13:120042860-120052208	2340	8	86	0.348637	5.30038	3.29245	2.08e-06	0.000186368	UP	trans	ENSMUSG00000048039	Isg20l2	interferon_stimulated_exonuclease_gene_20_like_2	3:87930314-87940686	22.1876	19.3828	653	515	0.151019	0.669323	0.938007	-
MSTRG.10680.1	13:120042860-120052208	2340	8	86	0.348637	5.30038	3.29245	2.08e-06	0.000186368	UP	trans	ENSMUSG00000032712	2810474O19Rik	RIKEN_cDNA_2810474O19_gene	6:149309414-149335663	4.28782	2.75897	1026	596	0.592156	0.0135487	0.107048	-
MSTRG.10680.1	13:120042860-120052208	2340	8	86	0.348637	5.30038	3.29245	2.08e-06	0.000186368	UP	trans	ENSMUSG00000036006	Fam65b	family_with_sequence_similarity_65_member_B	13:24582189-24733816	0.568764	0.792587	93	117	-0.522697	0.0488258	0.267391	-
MSTRG.10680.1	13:120042860-120052208	2340	8	86	0.348637	5.30038	3.29245	2.08e-06	0.000186368	UP	trans	ENSMUSG00000056832	Ttc26	tetratricopeptide_repeat_domain_26	6:38381469-38427647	0.592385	0.594645	32	29	-0.0494494	0.823019	1	-
MSTRG.10680.1	13:120042860-120052208	2340	8	86	0.348637	5.30038	3.29245	2.08e-06	0.000186368	UP	trans	ENSMUSG00000070495	Ctcfl	CCCTC_binding_factor_zinc_finger_protein_like	2:173093609-173119525	0.519983	0.726211	23	29	-0.52588	0.265924	0.68153	-
MSTRG.10680.1	13:120042860-120052208	2340	8	86	0.348637	5.30038	3.29245	2.08e-06	0.000186368	UP	trans	ENSMUSG00000033713	Foxn3	forkhead_box_N3	12:99194980-99450111	14.2236	17.0194	1134	1225	-0.302852	0.0963283	0.412233	-
MSTRG.10680.1	13:120042860-120052208	2340	8	86	0.348637	5.30038	3.29245	2.08e-06	0.000186368	UP	trans	ENSMUSG00000038002	Cramp1l	Crm_cramped_like_Drosophila_	17:24961228-25015230	5.28301	4.53375	404	313	0.1767	0.611124	0.908112	-
MSTRG.10680.1	13:120042860-120052208	2340	8	86	0.348637	5.30038	3.29245	2.08e-06	0.000186368	UP	trans	ENSMUSG00000080115	Mettl21b	methyltransferase_like_21B	10:127031004-127041513	0	0.0801006	0	2	Inf	0.502488	0.835232	-
MSTRG.10680.1	13:120042860-120052208	2340	8	86	0.348637	5.30038	3.29245	2.08e-06	0.000186368	UP	trans	ENSMUSG00000069844	Sco1	SCO_cytochrome_oxidase_deficient_homolog_1_yeast_	11:67052670-67067070	7.70522	7.54645	544	481	-0.0139206	0.781142	0.983234	-
MSTRG.10680.1	13:120042860-120052208	2340	8	86	0.348637	5.30038	3.29245	2.08e-06	0.000186368	UP	trans	ENSMUSG00000052337	Immt	inner_membrane_protein_mitochondrial	6:71831331-71877388	15.3842	14.0711	2829	2336	0.0847611	0.879048	1	-
MSTRG.10680.1	13:120042860-120052208	2340	8	86	0.348637	5.30038	3.29245	2.08e-06	0.000186368	UP	trans	ENSMUSG00000021553	Slc28a3	solute_carrier_family_28_sodium_coupled_nucleoside_transporter_member_3	13:58545399-58610877	0.0230613	0	2	0	Inf	0.502488	0.835232	-
MSTRG.10680.1	13:120042860-120052208	2340	8	86	0.348637	5.30038	3.29245	2.08e-06	0.000186368	UP	trans	ENSMUSG00000027015	Cybrd1	cytochrome_b_reductase_1	2:71117923-71142926	0.147286	0.203939	8	10	-0.513477	0.499675	0.835232	-
MSTRG.10680.1	13:120042860-120052208	2340	8	86	0.348637	5.30038	3.29245	2.08e-06	0.000186368	UP	trans	ENSMUSG00000056342	Usp34	ubiquitin_specific_peptidase_34	11:23306895-23490560	13.9148	16.8261	2956	3227	-0.318038	0.0749424	0.350878	-
MSTRG.10680.1	13:120042860-120052208	2340	8	86	0.348637	5.30038	3.29245	2.08e-06	0.000186368	UP	trans	ENSMUSG00000090626	Tex9	testis_expressed_gene_9	9:72450394-72492212	0.219305	0.187394	35	27	0.182907	0.823019	1	-
MSTRG.10680.1	13:120042860-120052208	2340	8	86	0.348637	5.30038	3.29245	2.08e-06	0.000186368	UP	trans	ENSMUSG00000056888	Glipr1	GLI_pathogenesis_related_1_glioma_	10:111985448-112002631	2.48686	0.707259	74	19	1.77006	2.12e-05	0.000446339	UP
MSTRG.10680.1	13:120042860-120052208	2340	8	86	0.348637	5.30038	3.29245	2.08e-06	0.000186368	UP	trans	ENSMUSG00000047412	Zbtb44	zinc_finger_and_BTB_domain_containing_44	9:31030644-31075879	20.4345	25.6629	2078	2356	-0.372635	0.0424068	0.242207	-
MSTRG.10680.1	13:120042860-120052208	2340	8	86	0.348637	5.30038	3.29245	2.08e-06	0.000186368	UP	trans	ENSMUSG00000054942	Fam73a	family_with_sequence_similarity_73_member_A	3:152273849-152340407	0.765477	0.569684	128	86	0.382239	0.270928	0.688974	-
MSTRG.10680.1	13:120042860-120052208	2340	8	86	0.348637	5.30038	3.29245	2.08e-06	0.000186368	UP	trans	ENSMUSG00000024122	Pdpk1	3_phosphoinositide_dependent_protein_kinase_1	17:24073680-24150924	13.2868	12.9554	2180	1919	-0.0075179	0.776787	0.983234	-
MSTRG.10680.1	13:120042860-120052208	2340	8	86	0.348637	5.30038	3.29245	2.08e-06	0.000186368	UP	trans	ENSMUSG00000040380	Cbln3	cerebellin_3_precursor_protein	14:55878920-55884256	0.374257	0.486648	23	27	-0.422805	0.376211	0.820358	-
MSTRG.10680.1	13:120042860-120052208	2340	8	86	0.348637	5.30038	3.29245	2.08e-06	0.000186368	UP	trans	ENSMUSG00000032872	Cyb5r4	cytochrome_b5_reductase_4	9:87022014-87077774	8.21409	7.58439	667	556	0.0711108	0.940029	1	-
MSTRG.10680.1	13:120042860-120052208	2340	8	86	0.348637	5.30038	3.29245	2.08e-06	0.000186368	UP	trans	ENSMUSG00000074829	2010315B03Rik	RIKEN_cDNA_2010315B03_gene	9:124291804-124312696	16.0126	15.5276	843	738	0.000421452	0.819888	1	-
MSTRG.10680.1	13:120042860-120052208	2340	8	86	0.348637	5.30038	3.29245	2.08e-06	0.000186368	UP	trans	ENSMUSG00000027115	Kif18a	kinesin_family_member_18A	2:109280738-109341747	0.504686	0.43073	61	47	0.184646	0.755333	0.975461	-
MSTRG.10680.1	13:120042860-120052208	2340	8	86	0.348637	5.30038	3.29245	2.08e-06	0.000186368	UP	trans	ENSMUSG00000020107	Anapc16	anaphase_promoting_complex_subunit_16	10:59987409-60003135	6.57637	6.17119	530	449	0.0477852	0.989481	1	-
MSTRG.10680.1	13:120042860-120052208	2340	8	86	0.348637	5.30038	3.29245	2.08e-06	0.000186368	UP	trans	ENSMUSG00000026617	Bpnt1	bisphosphate_3_nucleotidase_1	1:185332149-185357777	68.5631	70.6154	2066	1921	-0.0865084	0.508969	0.84042	-
MSTRG.10680.1	13:120042860-120052208	2340	8	86	0.348637	5.30038	3.29245	2.08e-06	0.000186368	UP	trans	ENSMUSG00000059486	Kbtbd2	kelch_repeat_and_BTB_POZ_domain_containing_2	6:56777524-56797813	9.96084	10.7515	783	763	-0.154161	0.344661	0.785906	-
MSTRG.10680.1	13:120042860-120052208	2340	8	86	0.348637	5.30038	3.29245	2.08e-06	0.000186368	UP	trans	ENSMUSG00000049606	Zfp644	zinc_finger_protein_644	5:106616739-106697287	4.55827	3.59646	1512	1077	0.297949	0.249913	0.664933	-
MSTRG.10680.1	13:120042860-120052208	2340	8	86	0.348637	5.30038	3.29245	2.08e-06	0.000186368	UP	trans	ENSMUSG00000023118	Sympk	symplekin	7:19024377-19054618	10.9827	9.70942	1387	1107	0.133821	0.706006	0.952112	-
MSTRG.10680.1	13:120042860-120052208	2340	8	86	0.348637	5.30038	3.29245	2.08e-06	0.000186368	UP	trans	ENSMUSG00000040651	Fam208a	family_with_sequence_similarity_208_member_A	14:27428847-27483552	35.9241	35.767	2768	2488	-0.0376335	0.666917	0.936838	-
MSTRG.10680.1	13:120042860-120052208	2340	8	86	0.348637	5.30038	3.29245	2.08e-06	0.000186368	UP	trans	ENSMUSG00000036819	Jmjd4	jumonji_domain_containing_4	11:59450045-59458567	3.13709	3.37661	389	378	-0.150109	0.384827	0.824073	-
MSTRG.10680.1	13:120042860-120052208	2340	8	86	0.348637	5.30038	3.29245	2.08e-06	0.000186368	UP	trans	ENSMUSG00000018909	Arrb1	arrestin_beta_1	7:99535466-99606771	5.5178	3.98509	842	549	0.425523	0.0911933	0.39794	-
MSTRG.10680.1	13:120042860-120052208	2340	8	86	0.348637	5.30038	3.29245	2.08e-06	0.000186368	UP	trans	ENSMUSG00000029229	Chic2	cysteine_rich_hydrophobic_domain_2	5:74997988-75044774	5.69916	5.10933	577	467	0.113658	0.793571	0.991042	-
MSTRG.10680.1	13:120042860-120052208	2340	8	86	0.348637	5.30038	3.29245	2.08e-06	0.000186368	UP	trans	ENSMUSG00000029767	Calu	calumenin	6:29348069-29377110	26.26	32.2592	2898	3214	-0.340803	0.0587977	0.303788	-
MSTRG.10680.1	13:120042860-120052208	2340	8	86	0.348637	5.30038	3.29245	2.08e-06	0.000186368	UP	trans	ENSMUSG00000028955	Vamp3	vesicle_associated_membrane_protein_3	4:151047300-151057963	11.9467	8.5567	399	258	0.437527	0.104155	0.433724	-
MSTRG.10680.1	13:120042860-120052208	2340	8	86	0.348637	5.30038	3.29245	2.08e-06	0.000186368	UP	trans	ENSMUSG00000026782	Abi2	abl_interactor_2	1:60409619-60481158	0.580411	0.338371	114	60	0.734513	0.0319287	0.199908	-
MSTRG.10680.1	13:120042860-120052208	2340	8	86	0.348637	5.30038	3.29245	2.08e-06	0.000186368	UP	trans	ENSMUSG00000026102	Inpp1	inositol_polyphosphate_1_phosphatase	1:52785427-52817688	6.03397	6.20827	478	444	-0.0850416	0.550237	0.866321	-
MSTRG.10680.1	13:120042860-120052208	2340	8	86	0.348637	5.30038	3.29245	2.08e-06	0.000186368	UP	trans	ENSMUSG00000055204	Ankrd17	ankyrin_repeat_domain_17	5:90227166-90366577	6.19347	6.20523	2796	2529	-0.0466936	0.635465	0.917327	-
MSTRG.10680.1	13:120042860-120052208	2340	8	86	0.348637	5.30038	3.29245	2.08e-06	0.000186368	UP	trans	ENSMUSG00000026274	Pask	PAS_domain_containing_serine_threonine_kinase	1:93308770-93343482	0.433573	0.398706	53	44	0.0769951	1	1	-
MSTRG.10680.1	13:120042860-120052208	2340	8	86	0.348637	5.30038	3.29245	2.08e-06	0.000186368	UP	trans	ENSMUSG00000032754	Slc8b1	solute_carrier_family_8_sodium_lithium_calcium_exchanger_member_B1	5:120511168-120534024	11.3956	6.92158	786	431	0.67535	0.00529997	0.050674	-
MSTRG.10680.1	13:120042860-120052208	2340	8	86	0.348637	5.30038	3.29245	2.08e-06	0.000186368	UP	trans	ENSMUSG00000000915	Hip1r	huntingtin_interacting_protein_1_related	5:123973628-124005558	16.6858	14.3937	1442	1123	0.169222	0.586098	0.892288	-
MSTRG.10680.1	13:120042860-120052208	2340	8	86	0.348637	5.30038	3.29245	2.08e-06	0.000186368	UP	trans	ENSMUSG00000042520	Ubap2l	ubiquitin_associated_protein_2_like	3:90000140-90052628	5.90498	4.19046	1500	961	0.450864	0.0622618	0.316202	-
MSTRG.10680.1	13:120042860-120052208	2340	8	86	0.348637	5.30038	3.29245	2.08e-06	0.000186368	UP	trans	ENSMUSG00000000194	Gpr107	G_protein_coupled_receptor_107	2:31152316-31218775	6.38421	4.52968	957	613	0.451141	0.0688658	0.33247	-
MSTRG.10680.1	13:120042860-120052208	2340	8	86	0.348637	5.30038	3.29245	2.08e-06	0.000186368	UP	trans	ENSMUSG00000019813	Cep57l1	centrosomal_protein_57_like_1	10:41718840-41809871	1.48464	1.54171	176	165	-0.0983777	0.598676	0.897379	-
MSTRG.10680.1	13:120042860-120052208	2340	8	86	0.348637	5.30038	3.29245	2.08e-06	0.000186368	UP	trans	ENSMUSG00000035901	Dennd5a	DENN_MADD_domain_containing_5A	7:109893780-109960470	17.0274	13.0986	1797	1248	0.334481	0.183387	0.592388	-
MSTRG.10680.1	13:120042860-120052208	2340	8	86	0.348637	5.30038	3.29245	2.08e-06	0.000186368	UP	trans	ENSMUSG00000052917	Senp7	SUMO1_sentrin_specific_peptidase_7	16:56048338-56190012	1.38763	1.53178	292	291	-0.186543	0.325968	0.760502	-
MSTRG.10680.1	13:120042860-120052208	2340	8	86	0.348637	5.30038	3.29245	2.08e-06	0.000186368	UP	trans	ENSMUSG00000042202	Slc35e2	solute_carrier_family_35_member_E2	4:155601416-155623340	19.0079	10.9072	1884	976	0.757355	0.000936076	0.0121735	-
MSTRG.10680.1	13:120042860-120052208	2340	8	86	0.348637	5.30038	3.29245	2.08e-06	0.000186368	UP	trans	ENSMUSG00000036208	BC027231	cDNA_sequence_BC027231	16:44724301-44737284	3.36779	3.23017	261	226	0.0162358	0.902657	1	-
MSTRG.10680.1	13:120042860-120052208	2340	8	86	0.348637	5.30038	3.29245	2.08e-06	0.000186368	UP	trans	ENSMUSG00000068922	Msto1	misato_homolog_1_Drosophila_	3:88905107-88913999	2.54522	1.87141	232	154	0.399703	0.17664	0.579825	-
MSTRG.10680.1	13:120042860-120052208	2340	8	86	0.348637	5.30038	3.29245	2.08e-06	0.000186368	UP	trans	ENSMUSG00000028438	Kif24	kinesin_family_member_24	4:41390745-41464887	0.319211	0.249588	34	24	0.311007	0.640866	0.921313	-
MSTRG.10680.1	13:120042860-120052208	2340	8	86	0.348637	5.30038	3.29245	2.08e-06	0.000186368	UP	trans	ENSMUSG00000026275	Ppp1r7	protein_phosphatase_1_regulatory_inhibitor_subunit_7	1:93342854-93373489	5.91505	5.68169	655	568	0.0141137	0.872116	1	-
MSTRG.10680.1	13:120042860-120052208	2340	8	86	0.348637	5.30038	3.29245	2.08e-06	0.000186368	UP	trans	ENSMUSG00000026915	Strbp	spermatid_perinuclear_RNA_binding_protein	2:37483228-37703859	11.779	12.4948	2503	2397	-0.129063	0.385336	0.824609	-
MSTRG.10680.1	13:120042860-120052208	2340	8	86	0.348637	5.30038	3.29245	2.08e-06	0.000186368	UP	trans	ENSMUSG00000030213	Atf7ip	activating_transcription_factor_7_interacting_protein	6:136506167-136610862	3.40767	3.61424	871	834	-0.128866	0.406233	0.835232	-
MSTRG.10680.1	13:120042860-120052208	2340	8	86	0.348637	5.30038	3.29245	2.08e-06	0.000186368	UP	trans	ENSMUSG00000024217	Snrpc	U1_small_nuclear_ribonucleoprotein_C	17:27839974-27851968	4.3851	4.36358	305	274	-0.0368576	0.720257	0.960461	-
MSTRG.10680.1	13:120042860-120052208	2340	8	86	0.348637	5.30038	3.29245	2.08e-06	0.000186368	UP	trans	ENSMUSG00000032562	Gnai2	guanine_nucleotide_binding_protein_G_protein_alpha_inhibiting_2	9:107614125-107635367	24.9292	14.9619	1757	952	0.692589	0.00268634	0.0291657	-
MSTRG.10680.1	13:120042860-120052208	2340	8	86	0.348637	5.30038	3.29245	2.08e-06	0.000186368	UP	trans	ENSMUSG00000038271	Iffo1	intermediate_filament_family_orphan_1	6:125145241-125161782	1.30208	0.893808	142	88	0.498829	0.121743	0.478167	-
MSTRG.10680.1	13:120042860-120052208	2340	8	86	0.348637	5.30038	3.29245	2.08e-06	0.000186368	UP	trans	ENSMUSG00000060477	Irak2	interleukin_1_receptor_associated_kinase_2	6:113638467-113695026	4.34571	6.06212	347	437	-0.52419	0.0123194	0.0997746	-
MSTRG.10680.1	13:120042860-120052208	2340	8	86	0.348637	5.30038	3.29245	2.08e-06	0.000186368	UP	trans	ENSMUSG00000061175	Fnip2	folliculin_interacting_protein_2	3:79455974-79567796	14.7474	11.5041	1907	1343	0.314354	0.215699	0.64305	-
MSTRG.10680.1	13:120042860-120052208	2340	8	86	0.348637	5.30038	3.29245	2.08e-06	0.000186368	UP	trans	ENSMUSG00000027810	Eif2a	eukaryotic_translation_initiation_factor_2A	3:58525821-58557501	14.5945	12.2083	1205	910	0.213603	0.455396	0.835232	-
MSTRG.10680.1	13:120042860-120052208	2340	8	86	0.348637	5.30038	3.29245	2.08e-06	0.000186368	UP	trans	ENSMUSG00000057778	Cyb5d2	cytochrome_b5_domain_containing_2	11:72777232-72796142	5.95502	6.44767	444	434	-0.158628	0.360865	0.801576	-
MSTRG.10680.1	13:120042860-120052208	2340	8	86	0.348637	5.30038	3.29245	2.08e-06	0.000186368	UP	trans	ENSMUSG00000029190	D5Ertd579e	DNA_segment_Chr_5_ERATO_Doi_579_expressed	5:36600485-36696024	8.76728	8.53229	1878	1650	-0.00475963	0.788103	0.987305	-
MSTRG.10680.1	13:120042860-120052208	2340	8	86	0.348637	5.30038	3.29245	2.08e-06	0.000186368	UP	trans	ENSMUSG00000027479	Mapre1	microtubule_associated_protein_RP_EB_family_member_1	2:153741274-153773310	16.5183	13.9373	1364	1039	0.201157	0.488458	0.835232	-
MSTRG.10680.1	13:120042860-120052208	2340	8	86	0.348637	5.30038	3.29245	2.08e-06	0.000186368	UP	trans	ENSMUSG00000009569	Mkl2	MKL_myocardin_like_2	16:13256481-13417529	9.54622	6.73381	1195	761	0.459551	0.0595423	0.306224	-
MSTRG.10680.1	13:120042860-120052208	2340	8	86	0.348637	5.30038	3.29245	2.08e-06	0.000186368	UP	trans	ENSMUSG00000038886	Man2a2	mannosidase_2_alpha_2	7:80349097-80371375	9.4904	12.184	1440	1669	-0.404406	0.0307702	0.194701	-
MSTRG.10680.1	13:120042860-120052208	2340	8	86	0.348637	5.30038	3.29245	2.08e-06	0.000186368	UP	trans	ENSMUSG00000025949	Pikfyve	phosphoinositide_kinase_FYVE_finger_containing	1:65186683-65278695	10.9553	9.65867	2416	1923	0.13777	0.685698	0.944312	-
MSTRG.10680.1	13:120042860-120052208	2340	8	86	0.348637	5.30038	3.29245	2.08e-06	0.000186368	UP	trans	ENSMUSG00000040270	Bach2	BTB_and_CNC_homology_2	4:32238804-32586108	0.886069	0.881095	176	158	-0.0358362	0.763406	0.977381	-
MSTRG.10680.1	13:120042860-120052208	2340	8	86	0.348637	5.30038	3.29245	2.08e-06	0.000186368	UP	trans	ENSMUSG00000039130	Zc3hc1	zinc_finger_C3HC_type_1	6:30366380-30391028	2.18896	2.34888	192	186	-0.145687	0.449673	0.835232	-
MSTRG.10680.1	13:120042860-120052208	2340	8	86	0.348637	5.30038	3.29245	2.08e-06	0.000186368	UP	trans	ENSMUSG00000027613	Eif6	eukaryotic_translation_initiation_factor_6	2:155819832-155826925	21.2191	18.2362	879	682	0.174601	0.577078	0.885971	-
MSTRG.10680.1	13:120042860-120052208	2340	8	86	0.348637	5.30038	3.29245	2.08e-06	0.000186368	UP	trans	ENSMUSG00000029291	Rufy3	RUN_and_FYVE_domain_containing_3	5:88565040-88651392	11.914	11.702	1951	1730	-0.0180491	0.739452	0.967053	-
MSTRG.10680.1	13:120042860-120052208	2340	8	86	0.348637	5.30038	3.29245	2.08e-06	0.000186368	UP	trans	ENSMUSG00000045667	Smtnl2	smoothelin_like_2	11:72389164-72411713	0.437185	0.409748	26	22	0.049547	1	1	-
MSTRG.10680.1	13:120042860-120052208	2340	8	86	0.348637	5.30038	3.29245	2.08e-06	0.000186368	UP	trans	ENSMUSG00000028427	Aqp7	aquaporin_7	4:41033074-41048139	0.161507	0.107347	5	3	0.545364	0.731885	0.962848	-
MSTRG.10680.1	13:120042860-120052208	2340	8	86	0.348637	5.30038	3.29245	2.08e-06	0.000186368	UP	trans	ENSMUSG00000026470	Stx6	syntaxin_6	1:155158715-155208256	1.84073	1.33938	239	157	0.414755	0.157361	0.541025	-
MSTRG.10680.1	13:120042860-120052208	2340	8	86	0.348637	5.30038	3.29245	2.08e-06	0.000186368	UP	trans	ENSMUSG00000044566	Cage1	cancer_antigen_1	13:38006052-38037069	1.66688	2.16287	105	123	-0.419756	0.103495	0.431758	-
MSTRG.10680.1	13:120042860-120052208	2340	8	86	0.348637	5.30038	3.29245	2.08e-06	0.000186368	UP	trans	ENSMUSG00000044349	Snhg11	small_nucleolar_RNA_host_gene_11	2:158375638-158386145	3.2693	2.48839	358	246	0.349808	0.218343	0.647691	-
MSTRG.10680.1	13:120042860-120052208	2340	8	86	0.348637	5.30038	3.29245	2.08e-06	0.000186368	UP	trans	ENSMUSG00000044627	Swi5	SWI5_recombination_repair_homolog_yeast_	2:32278816-32288075	38.7498	37.5569	2504	2191	0.00115405	0.807841	0.997715	-
MSTRG.10680.1	13:120042860-120052208	2340	8	86	0.348637	5.30038	3.29245	2.08e-06	0.000186368	UP	trans	ENSMUSG00000020349	Ppp2ca	protein_phosphatase_2_formerly_2A_catalytic_subunit_alpha_isoform	11:52098681-52127778	54.8408	49.8121	4278	3508	0.0947967	0.839468	1	-
MSTRG.10680.1	13:120042860-120052208	2340	8	86	0.348637	5.30038	3.29245	2.08e-06	0.000186368	UP	trans	ENSMUSG00000025817	Nudt5	nudix_nucleoside_diphosphate_linked_moiety_X_type_motif_5	2:5845019-5871895	9.04562	8.56514	744	636	0.0347848	0.94647	1	-
MSTRG.10680.1	13:120042860-120052208	2340	8	86	0.348637	5.30038	3.29245	2.08e-06	0.000186368	UP	trans	ENSMUSG00000034460	Six4	sine_oculis_related_homeobox_4	12:73099609-73113456	0.0148706	0.0247111	2	3	-0.776657	1	1	-
MSTRG.10680.1	13:120042860-120052208	2340	8	86	0.348637	5.30038	3.29245	2.08e-06	0.000186368	UP	trans	ENSMUSG00000024073	Birc6	baculoviral_IAP_repeat_containing_6	17:74528295-74703356	19.5017	20.5034	8399	7972	-0.116215	0.412323	0.835232	-
MSTRG.10680.1	13:120042860-120052208	2340	8	86	0.348637	5.30038	3.29245	2.08e-06	0.000186368	UP	trans	ENSMUSG00000037336	Mfsd2b	major_facilitator_superfamily_domain_containing_2B	12:4862440-4874359	0.170086	0.223719	16	19	-0.439384	0.443645	0.835232	-
MSTRG.10680.1	13:120042860-120052208	2340	8	86	0.348637	5.30038	3.29245	2.08e-06	0.000186368	UP	trans	ENSMUSG00000037826	Ppm1k	protein_phosphatase_1K_PP2C_domain_containing_	6:57506502-57535468	82.011	72.8352	5272	4227	0.127225	0.718532	0.959915	-
MSTRG.10680.1	13:120042860-120052208	2340	8	86	0.348637	5.30038	3.29245	2.08e-06	0.000186368	UP	trans	ENSMUSG00000068250	Amn1	antagonist_of_mitotic_exit_network_1	6:149157147-149188712	2.94697	3.78899	703	816	-0.406536	0.0356117	0.214446	-
MSTRG.10680.1	13:120042860-120052208	2340	8	86	0.348637	5.30038	3.29245	2.08e-06	0.000186368	UP	trans	ENSMUSG00000026480	Ncf2	neutrophil_cytosolic_factor_2	1:152800194-152836991	3.5644	0.910339	386	89	1.92523	1.15e-12	9.68e-11	UP
MSTRG.10680.1	13:120042860-120052208	2340	8	86	0.348637	5.30038	3.29245	2.08e-06	0.000186368	UP	trans	ENSMUSG00000038766	Gabpb2	GA_repeat_binding_protein_beta_2	3:95181766-95217916	5.64936	5.81491	1583	1471	-0.0856269	0.5154	0.842865	-
MSTRG.10680.1	13:120042860-120052208	2340	8	86	0.348637	5.30038	3.29245	2.08e-06	0.000186368	UP	trans	ENSMUSG00000053475	Tnfaip6	tumor_necrosis_factor_alpha_induced_protein_6	2:52038009-52056686	0.45986	0.509379	8	8	-0.191503	0.81105	0.998162	-
MSTRG.10680.1	13:120042860-120052208	2340	8	86	0.348637	5.30038	3.29245	2.08e-06	0.000186368	UP	trans	ENSMUSG00000031715	Smarca5	SWI_SNF_related_matrix_associated_actin_dependent_regulator_of_chromatin_subfamily_a_member_5	8:80698507-80739497	22.0693	21.0248	2101	1807	0.0259888	0.902049	1	-
MSTRG.10680.1	13:120042860-120052208	2340	8	86	0.348637	5.30038	3.29245	2.08e-06	0.000186368	UP	trans	ENSMUSG00000026502	Desi2	desumoylating_isopeptidase_2	1:178187417-178257301	8.0226	10.6069	1033	1233	-0.446823	0.0196575	0.138088	-
MSTRG.10680.1	13:120042860-120052208	2340	8	86	0.348637	5.30038	3.29245	2.08e-06	0.000186368	UP	trans	ENSMUSG00000040785	Ttc3	tetratricopeptide_repeat_domain_3	16:94370618-94469222	7.45777	7.46931	1910	1727	-0.0461863	0.640859	0.921313	-
MSTRG.10680.1	13:120042860-120052208	2340	8	86	0.348637	5.30038	3.29245	2.08e-06	0.000186368	UP	trans	ENSMUSG00000025266	Gnl3l	guanine_nucleotide_binding_protein_like_3_nucleolar_like	X:150983141-151017322	12.0927	11.8208	800	706	-0.0111588	0.777531	0.983234	-
MSTRG.10680.1	13:120042860-120052208	2340	8	86	0.348637	5.30038	3.29245	2.08e-06	0.000186368	UP	trans	ENSMUSG00000009112	Bcl2l13	BCL2_like_13_apoptosis_facilitator_	6:120836212-120892842	11.5351	12.1231	1133	1075	-0.11568	0.434193	0.835232	-
MSTRG.10680.1	13:120042860-120052208	2340	8	86	0.348637	5.30038	3.29245	2.08e-06	0.000186368	UP	trans	ENSMUSG00000031808	Slc27a1	solute_carrier_family_27_fatty_acid_transporter_member_1	8:71568927-71586708	5.1347	2.96067	146	76	0.750401	0.0161378	0.121416	-
MSTRG.10680.1	13:120042860-120052208	2340	8	86	0.348637	5.30038	3.29245	2.08e-06	0.000186368	UP	trans	ENSMUSG00000049439	Cyp20a1	cytochrome_P450_family_20_subfamily_a_polypeptide_1	1:60343323-60388060	19.3993	18.6044	462	400	0.0164026	0.88227	1	-
MSTRG.10680.1	13:120042860-120052208	2340	8	86	0.348637	5.30038	3.29245	2.08e-06	0.000186368	UP	trans	ENSMUSG00000028556	Dock7	dedicator_of_cytokinesis_7	4:98936671-99120915	3.50332	3.64285	751	705	-0.100301	0.48939	0.835232	-
MSTRG.10680.1	13:120042860-120052208	2340	8	86	0.348637	5.30038	3.29245	2.08e-06	0.000186368	UP	trans	ENSMUSG00000029655	N4bp2l2	NEDD4_binding_protein_2_like_2	5:150608007-150666183	7.91871	9.10456	1790	1858	-0.245282	0.157202	0.540888	-
MSTRG.10680.1	13:120042860-120052208	2340	8	86	0.348637	5.30038	3.29245	2.08e-06	0.000186368	UP	trans	ENSMUSG00000075307	Klhl41	kelch_like_41	2:69670120-69684230	0.310937	0.602749	8	14	-0.99889	0.154702	0.535184	-
MSTRG.10680.1	13:120042860-120052208	2340	8	86	0.348637	5.30038	3.29245	2.08e-06	0.000186368	UP	trans	ENSMUSG00000020457	Drg1	developmentally_regulated_GTP_binding_protein_1	11:3187360-3266415	23.5775	23.2279	1076	957	-0.0224034	0.731445	0.962848	-
MSTRG.10680.1	13:120042860-120052208	2340	8	86	0.348637	5.30038	3.29245	2.08e-06	0.000186368	UP	trans	ENSMUSG00000066798	Zbtb6	zinc_finger_and_BTB_domain_containing_6	2:37425500-37443171	6.90296	6.60408	675	583	0.0198996	0.891833	1	-
MSTRG.10680.1	13:120042860-120052208	2340	8	86	0.348637	5.30038	3.29245	2.08e-06	0.000186368	UP	trans	ENSMUSG00000020220	Vps13d	vacuolar_protein_sorting_13_D_yeast_	4:144972622-145195005	18.4709	19.4574	5777	5494	-0.119027	0.406067	0.835232	-
MSTRG.10680.1	13:120042860-120052208	2340	8	86	0.348637	5.30038	3.29245	2.08e-06	0.000186368	UP	trans	ENSMUSG00000043311	D17H6S53E	DNA_segment_Chr_17_human_D6S53E	17:35126373-35128855	13.9071	12.3849	352	283	0.123282	0.770135	0.981072	-
MSTRG.10680.1	13:120042860-120052208	2340	8	86	0.348637	5.30038	3.29245	2.08e-06	0.000186368	UP	trans	ENSMUSG00000000902	Smarcb1	SWI_SNF_related_matrix_associated_actin_dependent_regulator_of_chromatin_subfamily_b_member_1	10:75896769-75921617	4.34495	3.27593	595	405	0.363477	0.170014	0.566383	-
MSTRG.10680.1	13:120042860-120052208	2340	8	86	0.348637	5.30038	3.29245	2.08e-06	0.000186368	UP	trans	ENSMUSG00000028693	Nasp	nuclear_autoantigenic_sperm_protein_histone_binding_	4:116601052-116627941	8.08628	6.34745	762	540	0.305341	0.252729	0.664933	-
MSTRG.10680.1	13:120042860-120052208	2340	8	86	0.348637	5.30038	3.29245	2.08e-06	0.000186368	UP	trans	ENSMUSG00000054855	Rnd1	Rho_family_GTPase_1	15:98663421-98677461	8.36168	7.55023	303	247	0.103315	0.859689	1	-
MSTRG.10680.1	13:120042860-120052208	2340	8	86	0.348637	5.30038	3.29245	2.08e-06	0.000186368	UP	trans	ENSMUSG00000069804	Gm10277	predicted_gene_10277	11:77785453-77787747	0	0.0948992	0	2	Inf	0.502488	0.835232	-
MSTRG.10680.1	13:120042860-120052208	2340	8	86	0.348637	5.30038	3.29245	2.08e-06	0.000186368	UP	trans	ENSMUSG00000062604	Srpk2	serine_arginine_rich_protein_specific_kinase_2	5:23503264-23684617	5.26447	3.68327	942	595	0.471346	0.0559501	0.294178	-
MSTRG.10680.1	13:120042860-120052208	2340	8	86	0.348637	5.30038	3.29245	2.08e-06	0.000186368	UP	trans	ENSMUSG00000025261	Huwe1	HECT_UBA_and_WWE_domain_containing_1	X:151800807-151935417	24.1526	25.4734	7484	7126	-0.120774	0.400201	0.835232	-
MSTRG.10680.1	13:120042860-120052208	2340	8	86	0.348637	5.30038	3.29245	2.08e-06	0.000186368	UP	trans	ENSMUSG00000042476	Abcb4	ATP_binding_cassette_sub_family_B_MDR_TAP_member_4	5:8893717-8959231	108.435	100.419	11467	9587	0.0668456	0.944828	1	-
MSTRG.10680.1	13:120042860-120052208	2340	8	86	0.348637	5.30038	3.29245	2.08e-06	0.000186368	UP	trans	ENSMUSG00000039748	Exo1	exonuclease_1	1:175880581-175913489	0.138007	0.050953	15	5	1.39354	0.133184	0.48624	-
MSTRG.10680.1	13:120042860-120052208	2340	8	86	0.348637	5.30038	3.29245	2.08e-06	0.000186368	UP	trans	ENSMUSG00000069793	Slfn9	schlafen_9	11:82979629-82991830	6.566	2.5006	445	153	1.34878	1.45e-07	5.33e-06	UP
MSTRG.10680.1	13:120042860-120052208	2340	8	86	0.348637	5.30038	3.29245	2.08e-06	0.000186368	UP	trans	ENSMUSG00000024384	Iws1	IWS1_homolog_S._cerevisiae_	18:32067734-32104331	17.3449	18.1489	1698	1604	-0.109329	0.444331	0.835232	-
MSTRG.10680.1	13:120042860-120052208	2340	8	86	0.348637	5.30038	3.29245	2.08e-06	0.000186368	UP	trans	ENSMUSG00000037548	H2-DMb2	histocompatibility_2_class_II_locus_Mb2	17:34143307-34151553	9.35431	1.16568	240	27	2.9605	9.57e-19	1.77e-16	UP
MSTRG.10680.1	13:120042860-120052208	2340	8	86	0.348637	5.30038	3.29245	2.08e-06	0.000186368	UP	trans	ENSMUSG00000021326	Trim27	tripartite_motif_containing_27	13:21179445-21194724	11.9317	10.4622	667	528	0.145658	0.683965	0.944312	-
MSTRG.10680.1	13:120042860-120052208	2340	8	86	0.348637	5.30038	3.29245	2.08e-06	0.000186368	UP	trans	ENSMUSG00000022099	Dmtn	dematin_actin_binding_protein	14:70602184-70636048	0.0926241	0.131911	7	9	-0.554065	0.472	0.835232	-
MSTRG.10680.1	13:120042860-120052208	2340	8	86	0.348637	5.30038	3.29245	2.08e-06	0.000186368	UP	trans	ENSMUSG00000037795	N4bp2	NEDD4_binding_protein_2	5:65763521-65830108	10.5758	11.3929	1748	1700	-0.151321	0.334196	0.772298	-
MSTRG.10680.1	13:120042860-120052208	2340	8	86	0.348637	5.30038	3.29245	2.08e-06	0.000186368	UP	trans	ENSMUSG00000027955	Fam198b	family_with_sequence_similarity_198_member_B	3:79884533-79946280	0.546197	0.226876	96	36	1.22356	0.000804098	0.0108035	UP
MSTRG.10680.1	13:120042860-120052208	2340	8	86	0.348637	5.30038	3.29245	2.08e-06	0.000186368	UP	trans	ENSMUSG00000017716	Birc5	baculoviral_IAP_repeat_containing_5	11:117849251-117855743	1.62613	0.91366	69	35	0.787758	0.0427944	0.243639	-
MSTRG.10680.1	13:120042860-120052208	2340	8	86	0.348637	5.30038	3.29245	2.08e-06	0.000186368	UP	trans	ENSMUSG00000042647	Acad12	acyl_Coenzyme_A_dehydrogenase_family_member_12	5:121596775-121618938	5.9941	5.69915	466	400	0.0288383	0.929495	1	-
MSTRG.10680.1	13:120042860-120052208	2340	8	86	0.348637	5.30038	3.29245	2.08e-06	0.000186368	UP	trans	ENSMUSG00000021519	Mterf3	mitochondrial_transcription_termination_factor_3	13:66906968-66933088	7.23155	8.73128	511	557	-0.315844	0.0996818	0.422318	-
MSTRG.10680.1	13:120042860-120052208	2340	8	86	0.348637	5.30038	3.29245	2.08e-06	0.000186368	UP	trans	ENSMUSG00000021772	Nkiras1	NFKB_inhibitor_interacting_Ras_like_protein_1	14:18271136-18283942	6.69017	9.11719	495	609	-0.490504	0.0150733	0.11576	-
MSTRG.10680.1	13:120042860-120052208	2340	8	86	0.348637	5.30038	3.29245	2.08e-06	0.000186368	UP	trans	ENSMUSG00000078919	Dpm1	dolichol_phosphate_beta_D_mannosyltransferase_1	2:168209048-168230591	2.95351	4.89043	291	435	-0.771488	0.000442018	0.00643288	-
MSTRG.10680.1	13:120042860-120052208	2340	8	86	0.348637	5.30038	3.29245	2.08e-06	0.000186368	UP	trans	ENSMUSG00000002221	Paxip1	PAX_interacting_with_transcription_activation_domain_protein_1	5:27740080-27791691	3.78102	3.24394	448	347	0.177071	0.598034	0.896699	-
MSTRG.10680.1	13:120042860-120052208	2340	8	86	0.348637	5.30038	3.29245	2.08e-06	0.000186368	UP	trans	ENSMUSG00000012123	Aim1l	absent_in_melanoma_1_like	4:134065912-134092504	0.887259	0.890297	85	77	-0.0488887	0.770606	0.981272	-
MSTRG.10680.1	13:120042860-120052208	2340	8	86	0.348637	5.30038	3.29245	2.08e-06	0.000186368	UP	trans	ENSMUSG00000033124	Atg9a	autophagy_related_9A	1:75180860-75192196	10.5463	7.94599	1207	821	0.36448	0.147402	0.520025	-
MSTRG.10680.1	13:120042860-120052208	2340	8	86	0.348637	5.30038	3.29245	2.08e-06	0.000186368	UP	trans	ENSMUSG00000036371	Serbp1	serpine1_mRNA_binding_protein_1	6:67238176-67297736	19.8614	16.749	5631	4287	0.201932	0.469994	0.835232	-
MSTRG.10680.1	13:120042860-120052208	2340	8	86	0.348637	5.30038	3.29245	2.08e-06	0.000186368	UP	trans	ENSMUSG00000037007	Zfp113	zinc_finger_protein_113	5:138139702-138155744	2.5155	2.55863	208	191	-0.0684819	0.64382	0.92203	-
MSTRG.10680.1	13:120042860-120052208	2340	8	86	0.348637	5.30038	3.29245	2.08e-06	0.000186368	UP	trans	ENSMUSG00000022074	Tnfrsf10b	tumor_necrosis_factor_receptor_superfamily_member_10b	14:69767472-69784403	0.27899	0.240358	9	7	0.171073	1	1	-
MSTRG.10680.1	13:120042860-120052208	2340	8	86	0.348637	5.30038	3.29245	2.08e-06	0.000186368	UP	trans	ENSMUSG00000031077	Fadd	Fas_TNFRSF6_associated_via_death_domain	7:144577318-144582463	3.72742	4.29615	148	154	-0.248821	0.277026	0.698317	-
MSTRG.10680.1	13:120042860-120052208	2340	8	86	0.348637	5.30038	3.29245	2.08e-06	0.000186368	UP	trans	ENSMUSG00000047126	Cltc	clathrin_heavy_polypeptide_Hc_	11:86694351-86757565	91.6941	96.1802	10219	9677	-0.112869	0.421076	0.835232	-
MSTRG.10680.1	13:120042860-120052208	2340	8	86	0.348637	5.30038	3.29245	2.08e-06	0.000186368	UP	trans	ENSMUSG00000044390	Tigd3	tigger_transposable_element_derived_3	19:5891139-5894107	0.325499	0.515058	7	10	-0.706038	0.352234	0.79346	-
MSTRG.10680.1	13:120042860-120052208	2340	8	86	0.348637	5.30038	3.29245	2.08e-06	0.000186368	UP	trans	ENSMUSG00000022255	Mtdh	metadherin	15:34082694-34142386	13.7162	9.67198	2251	1433	0.460036	0.0530861	0.282731	-
MSTRG.10680.1	13:120042860-120052208	2340	8	86	0.348637	5.30038	3.29245	2.08e-06	0.000186368	UP	trans	ENSMUSG00000022178	Ajuba	ajuba_LIM_protein	14:54567469-54577661	0.926013	1.86495	33	60	-1.05399	0.00358445	0.0370245	DOWN
MSTRG.10680.1	13:120042860-120052208	2340	8	86	0.348637	5.30038	3.29245	2.08e-06	0.000186368	UP	trans	ENSMUSG00000052656	Rnf103	ring_finger_protein_103	6:71493894-71510881	19.7569	21.2736	2437	2369	-0.150663	0.331435	0.767945	-
MSTRG.10680.1	13:120042860-120052208	2340	8	86	0.348637	5.30038	3.29245	2.08e-06	0.000186368	UP	trans	ENSMUSG00000026176	Ctdsp1	CTD_carboxy_terminal_domain_RNA_polymerase_II_polypeptide_A_small_phosphatase_1	1:74391509-74397285	36.0857	25.1534	2069	1302	0.476713	0.0446545	0.249879	-
MSTRG.10680.1	13:120042860-120052208	2340	8	86	0.348637	5.30038	3.29245	2.08e-06	0.000186368	UP	trans	ENSMUSG00000035878	Hykk	hydroxylysine_kinase_1	9:54917283-54949924	16.6619	14.2203	2549	1964	0.184645	0.529007	0.851098	-
MSTRG.10680.1	13:120042860-120052208	2340	8	86	0.348637	5.30038	3.29245	2.08e-06	0.000186368	UP	trans	ENSMUSG00000039985	Fam60a	family_with_sequence_similarity_60_member_A	6:148921035-148946467	1.36236	1.14198	111	84	0.21061	0.645633	0.923427	-
MSTRG.10680.1	13:120042860-120052208	2340	8	86	0.348637	5.30038	3.29245	2.08e-06	0.000186368	UP	trans	ENSMUSG00000056602	Fry	furry_homolog_Drosophila_	5:150118645-150497753	0.241555	0.197488	84	62	0.246631	0.613392	0.910059	-
MSTRG.10680.1	13:120042860-120052208	2340	8	86	0.348637	5.30038	3.29245	2.08e-06	0.000186368	UP	trans	ENSMUSG00000022914	Brwd1	bromodomain_and_WD_repeat_domain_containing_1	16:95992092-96082526	10.2287	10.858	2808	2691	-0.130091	0.38146	0.82055	-
MSTRG.10680.1	13:120042860-120052208	2340	8	86	0.348637	5.30038	3.29245	2.08e-06	0.000186368	UP	trans	ENSMUSG00000016831	Tox4	TOX_high_mobility_group_box_family_member_4	14:52279146-52296391	14.2992	11.6391	1369	1006	0.253001	0.349481	0.79307	-
MSTRG.10680.1	13:120042860-120052208	2340	8	86	0.348637	5.30038	3.29245	2.08e-06	0.000186368	UP	trans	ENSMUSG00000057667	Bloc1s3	biogenesis_of_lysosomal_organelles_complex_1_subunit_3	7:19505814-19508331	8.2454	6.14852	153	103	0.379392	0.24189	0.664933	-
MSTRG.10680.1	13:120042860-120052208	2340	8	86	0.348637	5.30038	3.29245	2.08e-06	0.000186368	UP	trans	ENSMUSG00000030660	Pik3c2a	phosphatidylinositol_3_kinase_C2_domain_containing_alpha_polypeptide	7:116337265-116443449	16.9576	15.2346	2784	2258	0.110623	0.78243	0.983898	-
MSTRG.10680.1	13:120042860-120052208	2340	8	86	0.348637	5.30038	3.29245	2.08e-06	0.000186368	UP	trans	ENSMUSG00000014418	Hps5	Hermansky_Pudlak_syndrome_5_homolog_human_	7:46760466-46796064	6.30371	5.33522	763	583	0.196696	0.521379	0.846325	-
MSTRG.10680.1	13:120042860-120052208	2340	8	86	0.348637	5.30038	3.29245	2.08e-06	0.000186368	UP	trans	ENSMUSG00000056211	R3hdm1	R3H_domain_containing_1	1:128103301-128237736	2.97627	2.79366	1173	994	0.0473939	0.985844	1	-
MSTRG.10680.1	13:120042860-120052208	2340	8	86	0.348637	5.30038	3.29245	2.08e-06	0.000186368	UP	trans	ENSMUSG00000032435	Dync1li1	dynein_cytoplasmic_1_light_intermediate_chain_1	9:114688790-114724302	27.1728	27.4194	719	655	-0.0569937	0.624151	0.912082	-
MSTRG.10680.1	13:120042860-120052208	2340	8	86	0.348637	5.30038	3.29245	2.08e-06	0.000186368	UP	trans	ENSMUSG00000040043	Rbms2	RNA_binding_motif_single_stranded_interacting_protein_2	10:128129470-128180297	4.08334	3.70771	233	191	0.0952653	0.890367	1	-
MSTRG.10680.1	13:120042860-120052208	2340	8	86	0.348637	5.30038	3.29245	2.08e-06	0.000186368	UP	trans	ENSMUSG00000060427	Zfp868	zinc_finger_protein_868	8:69610857-69625548	9.94505	8.95927	466	379	0.10664	0.832618	1	-
MSTRG.10680.1	13:120042860-120052208	2340	8	86	0.348637	5.30038	3.29245	2.08e-06	0.000186368	UP	trans	ENSMUSG00000074212	Dnajb14	DnaJ_Hsp40_homolog_subfamily_B_member_14	3:137867675-137916557	6.21713	5.99672	1068	930	0.00811806	0.841163	1	-
MSTRG.10680.1	13:120042860-120052208	2340	8	86	0.348637	5.30038	3.29245	2.08e-06	0.000186368	UP	trans	ENSMUSG00000045973	Slc25a51	solute_carrier_family_25_member_51	4:45395923-45408766	10.4406	10.5334	841	766	-0.0567296	0.624513	0.912082	-
MSTRG.10680.1	13:120042860-120052208	2340	8	86	0.348637	5.30038	3.29245	2.08e-06	0.000186368	UP	trans	ENSMUSG00000038593	Tctn1	tectonic_family_member_1	5:122237848-122264460	1.03019	0.797675	103	72	0.325076	0.405875	0.835232	-
MSTRG.10680.1	13:120042860-120052208	2340	8	86	0.348637	5.30038	3.29245	2.08e-06	0.000186368	UP	trans	ENSMUSG00000073771	Btbd19	BTB_POZ_domain_containing_19	4:117119219-117125725	0.276049	0.458653	22	33	-0.776433	0.0749032	0.350816	-
MSTRG.10680.1	13:120042860-120052208	2340	8	86	0.348637	5.30038	3.29245	2.08e-06	0.000186368	UP	trans	ENSMUSG00000024197	Plin3	perilipin_3	17:56278962-56290511	57.4127	47.6076	1261	944	0.226218	0.419629	0.835232	-
MSTRG.10680.1	13:120042860-120052208	2340	8	86	0.348637	5.30038	3.29245	2.08e-06	0.000186368	UP	trans	ENSMUSG00000029208	Guf1	GUF1_GTPase_homolog_S._cerevisiae_	5:69556923-69575973	3.77999	3.99116	620	591	-0.122381	0.436938	0.835232	-
MSTRG.10680.1	13:120042860-120052208	2340	8	86	0.348637	5.30038	3.29245	2.08e-06	0.000186368	UP	trans	ENSMUSG00000041720	Pi4ka	phosphatidylinositol_4_kinase_catalytic_alpha_polypeptide	16:17280351-17406314	8.86608	8.71417	1207	1071	-0.019024	0.741606	0.968339	-
MSTRG.10680.1	13:120042860-120052208	2340	8	86	0.348637	5.30038	3.29245	2.08e-06	0.000186368	UP	trans	ENSMUSG00000033931	Rbm34	RNA_binding_motif_protein_34	8:126947175-126971079	11.5813	11.7487	404	370	-0.0646612	0.613948	0.910321	-
MSTRG.10680.1	13:120042860-120052208	2340	8	86	0.348637	5.30038	3.29245	2.08e-06	0.000186368	UP	trans	ENSMUSG00000020189	Osbpl8	oxysterol_binding_protein_like_8	10:111164802-111297247	52.159	49.5543	3795	3255	0.0299513	0.914879	1	-
MSTRG.10680.1	13:120042860-120052208	2340	8	86	0.348637	5.30038	3.29245	2.08e-06	0.000186368	UP	trans	ENSMUSG00000001143	Lman2l	lectin_mannose_binding_2_like	1:36419871-36445271	2.3242	2.68888	225	235	-0.254227	0.218493	0.648034	-
MSTRG.10680.1	13:120042860-120052208	2340	8	86	0.348637	5.30038	3.29245	2.08e-06	0.000186368	UP	trans	ENSMUSG00000029480	Dhx37	DEAH_Asp_Glu_Ala_His_box_polypeptide_37	5:125413858-125434121	4.60133	4.83251	270	256	-0.114677	0.507209	0.838532	-
MSTRG.10680.1	13:120042860-120052208	2340	8	86	0.348637	5.30038	3.29245	2.08e-06	0.000186368	UP	trans	ENSMUSG00000028690	Mmachc	methylmalonic_aciduria_cblC_type_with_homocystinuria	4:116702279-116708406	12.059	13.3153	317	316	-0.186933	0.312518	0.742177	-
MSTRG.10680.1	13:120042860-120052208	2340	8	86	0.348637	5.30038	3.29245	2.08e-06	0.000186368	UP	trans	ENSMUSG00000026103	Gls	glutaminase	1:52163448-52233232	2.68344	1.45514	670	328	0.838975	0.000547608	0.00773344	-
MSTRG.10680.1	13:120042860-120052208	2340	8	86	0.348637	5.30038	3.29245	2.08e-06	0.000186368	UP	trans	ENSMUSG00000033446	Lpar6	lysophosphatidic_acid_receptor_6	14:73237895-73243294	13.0154	10.9286	715	542	0.208159	0.487432	0.835232	-
MSTRG.10680.1	13:120042860-120052208	2340	8	86	0.348637	5.30038	3.29245	2.08e-06	0.000186368	UP	trans	ENSMUSG00000027668	Mfn1	mitofusin_1	3:32529465-32579239	21.8276	21.6918	1770	1588	-0.0349522	0.68051	0.944312	-
MSTRG.10680.1	13:120042860-120052208	2340	8	86	0.348637	5.30038	3.29245	2.08e-06	0.000186368	UP	trans	ENSMUSG00000060935	Tmem263	transmembrane_protein_263	10:85102627-85117747	13.5297	14.0354	520	487	-0.0969007	0.513665	0.842865	-
MSTRG.10680.1	13:120042860-120052208	2340	8	86	0.348637	5.30038	3.29245	2.08e-06	0.000186368	UP	trans	ENSMUSG00000032384	Csnk1g1	casein_kinase_1_gamma_1	9:65908924-66045015	0.79806	0.551442	210	131	0.489331	0.101716	0.42846	-
MSTRG.10680.1	13:120042860-120052208	2340	8	86	0.348637	5.30038	3.29245	2.08e-06	0.000186368	UP	trans	ENSMUSG00000073492	Gm10521	predicted_gene_10521	1:171895664-171898237	0.496461	0.169199	13	4	1.509	0.0884894	0.390431	-
MSTRG.10680.1	13:120042860-120052208	2340	8	86	0.348637	5.30038	3.29245	2.08e-06	0.000186368	UP	trans	ENSMUSG00000032899	Styk1	serine_threonine_tyrosine_kinase_1	6:131299142-131353597	0.0439417	0.0162215	3	1	1.39372	0.628704	0.912082	-
MSTRG.10680.1	13:120042860-120052208	2340	8	86	0.348637	5.30038	3.29245	2.08e-06	0.000186368	UP	trans	ENSMUSG00000052557	Gan	giant_axonal_neuropathy	8:117158135-117215997	2.05067	0.475078	306	64	2.0659	5.65e-13	5.03e-11	UP
MSTRG.10680.1	13:120042860-120052208	2340	8	86	0.348637	5.30038	3.29245	2.08e-06	0.000186368	UP	trans	ENSMUSG00000078517	Emc1	ER_membrane_protein_complex_subunit_1	4:139352587-139378730	11.9602	12.2331	992	916	-0.0764982	0.552762	0.868933	-
ENSMUST00000162450	13:59769966-59773680	3135	38	1	1.23608	0.0460005	-5.38183	4.34e-07	4.62e-05	DOWN	cis and trans	ENSMUSG00000035248	Zcchc6	zinc_finger_CCHC_domain_containing_6	13:59771879-59823147	82.7326	68.3579	4672	3485	0.231391	0.388182	0.827144	-
NONMMUT064687.2	8:13952011-13954001	1991	80	13	4.09749	0.941657	-2.75531	7.24e-06	0.000585391	DOWN	cis	ENSMUSG00000050052	Tdrp	testis_development_related_protein	8:13952009-13975032	7.30952	6.74104	442	368	0.0728488	0.950028	1	-
NONMMUT048444.2	4:105029166-105031187	2022	12	78	0.605185	5.56336	2.56666	8.14e-05	0.00478985	UP	cis	ENSMUSG00000028518	Prkaa2	protein_kinase_AMP_activated_alpha_2_catalytic_subunit	4:105029874-105109890	27.3222	40.3612	2215	2954	-0.606854	0.00162093	0.0191945	-
NONMMUT018107.2	13:67278594-67283361	3164	0	24	0	1.09395	Inf	1.5e-05	0.00108199	UP	trans	ENSMUSG00000072640	Lyrm9	LYR_motif_containing_9	11:78826584-78846870	2.29744	2.27893	201	180	-0.0322917	0.764009	0.977615	-
NONMMUT018107.2	13:67278594-67283361	3164	0	24	0	1.09395	Inf	1.5e-05	0.00108199	UP	cis	ENSMUSG00000055341	Zfp457	zinc_finger_protein_457	13:67292450-67306467	2.44136	1.50233	72	40	0.656523	0.106797	0.440999	-
NONMMUT011400.2	11:88082347-88084083	1737	153	9	8.98235	0.747261	-4.22125	3.84e-11	8.95e-09	DOWN	cis	ENSMUSG00000018377	Vezf1	vascular_endothelial_zinc_finger_1	11:88068279-88084729	8.54076	9.87839	430	449	-0.25387	0.182929	0.591791	-
NONMMUT030696.2	17:78853124-78854172	1049	6	392	0.583292	53.8934	5.8959	1.8e-17	1.28e-14	UP	trans	ENSMUSG00000027615	Hps3	Hermansky_Pudlak_syndrome_3_homolog_human_	3:19995945-20035315	2.16813	2.3952	376	375	-0.187648	0.300599	0.726627	-
NONMMUT030696.2	17:78853124-78854172	1049	6	392	0.583292	53.8934	5.8959	1.8e-17	1.28e-14	UP	trans	ENSMUSG00000027737	Slc7a11	solute_carrier_family_7_cationic_amino_acid_transporter_y+_system_member_11	3:49892526-50443614	0.0876749	0.0138757	14	2	2.61564	0.00961124	0.0815479	-
NONMMUT030696.2	17:78853124-78854172	1049	6	392	0.583292	53.8934	5.8959	1.8e-17	1.28e-14	UP	trans	ENSMUSG00000089789	Rdh1	retinol_dehydrogenase_1_all_trans_	10:127759721-127768297	1.77587	1.85626	71	67	-0.107828	0.647108	0.924259	-
NONMMUT030696.2	17:78853124-78854172	1049	6	392	0.583292	53.8934	5.8959	1.8e-17	1.28e-14	UP	trans	ENSMUSG00000018196	Glrx2	glutaredoxin_2_thioltransferase_	1:143716338-143749676	1.12133	1.93211	207	322	-0.82892	0.000289088	0.00450658	-
NONMMUT030696.2	17:78853124-78854172	1049	6	392	0.583292	53.8934	5.8959	1.8e-17	1.28e-14	UP	trans	ENSMUSG00000078599	Skint8	selection_and_upkeep_of_intraepithelial_T_cells_8	4:111919392-111950358	0	0.034942	0	2	Inf	0.502488	0.835232	-
NONMMUT030696.2	17:78853124-78854172	1049	6	392	0.583292	53.8934	5.8959	1.8e-17	1.28e-14	UP	trans	ENSMUSG00000055917	Zfp277	zinc_finger_protein_277	12:40315046-40445790	14.5552	13.5728	430	362	0.0568561	1	1	-
NONMMUT030696.2	17:78853124-78854172	1049	6	392	0.583292	53.8934	5.8959	1.8e-17	1.28e-14	UP	cis	ENSMUSG00000024079	Eif2ak2	eukaryotic_translation_initiation_factor_2_alpha_kinase_2	17:78852564-78882573	28.2959	21.2974	1688	1147	0.365958	0.14014	0.503239	-
NONMMUT030696.2	17:78853124-78854172	1049	6	392	0.583292	53.8934	5.8959	1.8e-17	1.28e-14	UP	trans	ENSMUSG00000003452	Bicd1	bicaudal_D_homolog_1_Drosophila_	6:149408886-149563329	0.110051	0.0930282	38	29	0.198475	0.832868	1	-
NONMMUT030696.2	17:78853124-78854172	1049	6	392	0.583292	53.8934	5.8959	1.8e-17	1.28e-14	UP	trans	ENSMUSG00000041737	Tmem45b	transmembrane_protein_45b	9:31426199-31464238	1.31314	0.692641	21	10	0.87888	0.232679	0.664933	-
NONMMUT030696.2	17:78853124-78854172	1049	6	392	0.583292	53.8934	5.8959	1.8e-17	1.28e-14	UP	trans	ENSMUSG00000037845	Fdxacb1	ferredoxin_fold_anticodon_binding_domain_containing_1	9:50768236-50773348	1.3268	1.14464	104	81	0.169101	0.709933	0.954706	-
NONMMUT071184.2	9:113651769-113653776	2008	99	397	5.02772	28.5136	1.86983	0.000338936	0.0165557	UP	cis	ENSMUSG00000032504	Pdcd6ip	programmed_cell_death_6_interacting_protein	9:113651744-113708259	21.8232	24.2952	1977	1987	-0.19877	0.231688	0.664933	-
NONMMUT039400.2	2:120089179-120090662	1484	5	161	0.343581	15.6465	4.8752	1.72e-11	4.36e-09	UP	cis	ENSMUSG00000074899	Sptbn5	spectrin_beta_non_erythrocytic_5	2:120046157-120085772	0.0190997	0.0211614	2	2	-0.191845	1	1	-
NONMMUT098512.1	16:40781492-40796985	15300	0	19	0	0.179098	Inf	0.000113897	0.00641371	UP	trans	ENSMUSG00000072640	Lyrm9	LYR_motif_containing_9	11:78826584-78846870	2.29744	2.27893	201	180	-0.0322917	0.764009	0.977615	-
NONMMUT098512.1	16:40781492-40796985	15300	0	19	0	0.179098	Inf	0.000113897	0.00641371	UP	trans	ENSMUSG00000059878	Zfp422	zinc_finger_protein_422	6:116624016-116628999	0.943205	6.66911	60	383	-2.86581	1.19e-25	4.27e-23	DOWN
NONMMUT098512.1	16:40781492-40796985	15300	0	19	0	0.179098	Inf	0.000113897	0.00641371	UP	trans	ENSMUSG00000040667	Nup88	nucleoporin_88	11:70943058-70969973	5.16881	5.33652	854	796	-0.0900236	0.517818	0.843277	-
NONMMUT098512.1	16:40781492-40796985	15300	0	19	0	0.179098	Inf	0.000113897	0.00641371	UP	trans	ENSMUSG00000002341	Ncan	neurocan	8:70093085-70120873	0.0273209	0	2	0	Inf	0.502488	0.835232	-
NONMMUT098512.1	16:40781492-40796985	15300	0	19	0	0.179098	Inf	0.000113897	0.00641371	UP	trans	ENSMUSG00000056019	Zfp709	zinc_finger_protein_709	8:71882019-71895727	2.54758	2.48113	265	233	-0.00582775	0.81034	0.998162	-
NONMMUT098512.1	16:40781492-40796985	15300	0	19	0	0.179098	Inf	0.000113897	0.00641371	UP	trans	ENSMUSG00000021578	Ccdc127	coiled_coil_domain_containing_127	13:74350309-74365783	3.46327	3.53437	483	445	-0.0732729	0.590167	0.894621	-
NONMMUT098512.1	16:40781492-40796985	15300	0	19	0	0.179098	Inf	0.000113897	0.00641371	UP	trans	ENSMUSG00000029082	Bst1	bone_marrow_stromal_cell_antigen_1	5:43818885-43843986	0.889808	0.88899	51	46	-0.0426305	0.867888	1	-
NONMMUT098512.1	16:40781492-40796985	15300	0	19	0	0.179098	Inf	0.000113897	0.00641371	UP	trans	ENSMUSG00000037991	Rmi2	RMI2_RecQ_mediated_genome_instability_2_homolog_S._cerevisiae_	16:10835059-10892966	0.306033	0.135598	15	6	1.13039	0.211789	0.635807	-
NONMMUT098512.1	16:40781492-40796985	15300	0	19	0	0.179098	Inf	0.000113897	0.00641371	UP	trans	ENSMUSG00000003037	Rab8a	RAB8A_member_RAS_oncogene_family	8:72161200-72183904	42.3685	37.3578	2162	1721	0.137628	0.687255	0.944312	-
NONMMUT098512.1	16:40781492-40796985	15300	0	19	0	0.179098	Inf	0.000113897	0.00641371	UP	trans	ENSMUSG00000022498	Txndc11	thioredoxin_domain_containing_11	16:11074911-11134650	5.53059	6.07933	786	780	-0.180436	0.285303	0.706863	-
NONMMUT098512.1	16:40781492-40796985	15300	0	19	0	0.179098	Inf	0.000113897	0.00641371	UP	trans	ENSMUSG00000003604	Aven	apoptosis_caspase_activation_inhibitor	2:112492964-112634573	6.24176	6.72296	326	317	-0.151101	0.38818	0.827144	-
NONMMUT098512.1	16:40781492-40796985	15300	0	19	0	0.179098	Inf	0.000113897	0.00641371	UP	trans	ENSMUSG00000032946	Rasgrp2	RAS_guanyl_releasing_protein_2	19:6399340-6415216	1.34141	1.13486	254	194	0.197279	0.561759	0.873595	-
NONMMUT098512.1	16:40781492-40796985	15300	0	19	0	0.179098	Inf	0.000113897	0.00641371	UP	trans	ENSMUSG00000026031	Cflar	CASP8_and_FADD_like_apoptosis_regulator	1:58711508-58758884	29.0153	22.1743	5299	3656	0.343963	0.159166	0.544093	-
NONMMUT098512.1	16:40781492-40796985	15300	0	19	0	0.179098	Inf	0.000113897	0.00641371	UP	trans	ENSMUSG00000022228	Zscan26	zinc_finger_and_SCAN_domain_containing_26	13:21442175-21453730	52.3851	50.3326	3100	2689	0.0137075	0.853772	1	-
NONMMUT098512.1	16:40781492-40796985	15300	0	19	0	0.179098	Inf	0.000113897	0.00641371	UP	trans	ENSMUSG00000032295	Man2c1	mannosidase_alpha_class_2C_member_1	9:57130690-57142722	5.26583	4.59346	673	530	0.153124	0.653948	0.929401	-
NONMMUT098512.1	16:40781492-40796985	15300	0	19	0	0.179098	Inf	0.000113897	0.00641371	UP	trans	ENSMUSG00000033943	Mga	MAX_gene_associated	2:119897228-119969581	8.56344	6.24751	2408	1586	0.410952	0.0881268	0.390431	-
NONMMUT098512.1	16:40781492-40796985	15300	0	19	0	0.179098	Inf	0.000113897	0.00641371	UP	trans	ENSMUSG00000037455	Slc18b1	solute_carrier_family_18_subfamily_B_member_1	10:23796986-23827968	1.35822	1.22397	59	48	0.106189	0.937522	1	-
NONMMUT098512.1	16:40781492-40796985	15300	0	19	0	0.179098	Inf	0.000113897	0.00641371	UP	trans	ENSMUSG00000058818	Pirb	paired_Ig_like_receptor_B	7:3711409-3720391	7.99193	2.08543	624	147	1.89424	5.66e-14	5.99e-12	UP
NONMMUT098512.1	16:40781492-40796985	15300	0	19	0	0.179098	Inf	0.000113897	0.00641371	UP	trans	ENSMUSG00000041479	Syt15	synaptotagmin_XV	14:34219595-34230421	0.136592	0.0567407	8	3	1.22346	0.355755	0.796166	-
NONMMUT098512.1	16:40781492-40796985	15300	0	19	0	0.179098	Inf	0.000113897	0.00641371	UP	trans	ENSMUSG00000034158	Lrrc58	leucine_rich_repeat_containing_58	16:37868389-37888858	38.2271	53.9603	3346	4264	-0.541261	0.00426263	0.0427246	-
NONMMUT098512.1	16:40781492-40796985	15300	0	19	0	0.179098	Inf	0.000113897	0.00641371	UP	trans	ENSMUSG00000001518	Itfg2	integrin_alpha_FG_GAP_repeat_containing_2	6:128409444-128424931	1.92916	1.75283	217	178	0.0943261	0.906839	1	-
NONMMUT098512.1	16:40781492-40796985	15300	0	19	0	0.179098	Inf	0.000113897	0.00641371	UP	trans	ENSMUSG00000041147	Brca2	breast_cancer_2_early_onset	5:150522630-150570329	0.866061	1.24911	192	250	-0.572316	0.0128175	0.102718	-
NONMMUT098512.1	16:40781492-40796985	15300	0	19	0	0.179098	Inf	0.000113897	0.00641371	UP	trans	ENSMUSG00000040818	Dennd6a	DENN_MADD_domain_containing_6A	14:26579561-26634322	19.1458	17.3046	1565	1277	0.101913	0.819029	1	-
NONMMUT098512.1	16:40781492-40796985	15300	0	19	0	0.179098	Inf	0.000113897	0.00641371	UP	trans	ENSMUSG00000030770	Parva	parvin_alpha	7:112427505-112591692	12.5744	15.7015	1571	1771	-0.364372	0.0482247	0.264733	-
NONMMUT098512.1	16:40781492-40796985	15300	0	19	0	0.179098	Inf	0.000113897	0.00641371	UP	trans	ENSMUSG00000098374	Gm28043	predicted_gene_28043	17:29614876-29703359	9.11982	7.31337	605	438	0.274513	0.328391	0.763786	-
NONMMUT098512.1	16:40781492-40796985	15300	0	19	0	0.179098	Inf	0.000113897	0.00641371	UP	trans	ENSMUSG00000062510	Nsl1	NSL1_MIND_kinetochore_complex_component_homolog_S._cerevisiae_	1:191063012-191086474	0.81434	0.244302	48	13	1.69301	0.000764908	0.0103279	UP
NONMMUT098512.1	16:40781492-40796985	15300	0	19	0	0.179098	Inf	0.000113897	0.00641371	UP	trans	ENSMUSG00000036172	Cd200r3	CD200_receptor_3	16:44943678-44981380	0.258002	0.0779423	22	6	1.68294	0.0276789	0.178276	-
NONMMUT098512.1	16:40781492-40796985	15300	0	19	0	0.179098	Inf	0.000113897	0.00641371	UP	trans	ENSMUSG00000020840	Blmh	bleomycin_hydrolase	11:76924809-76987379	16.0148	13.9399	1312	1031	0.156233	0.630414	0.913239	-
NONMMUT098512.1	16:40781492-40796985	15300	0	19	0	0.179098	Inf	0.000113897	0.00641371	UP	trans	ENSMUSG00000056966	Gjc3	gap_junction_protein_gamma_3	5:137953461-137963098	1.75762	1.80442	82	76	-0.0818718	0.677626	0.944229	-
NONMMUT098512.1	16:40781492-40796985	15300	0	19	0	0.179098	Inf	0.000113897	0.00641371	UP	trans	ENSMUSG00000007080	Pole	polymerase_DNA_directed_epsilon	5:110286306-110337474	0.974669	1.07168	136	135	-0.180843	0.407389	0.835232	-
NONMMUT098512.1	16:40781492-40796985	15300	0	19	0	0.179098	Inf	0.000113897	0.00641371	UP	trans	ENSMUSG00000066037	Hnrnpr	heterogeneous_nuclear_ribonucleoprotein_R	4:136310942-136359447	4.54719	5.13645	1466	1495	-0.219751	0.198955	0.61486	-
NONMMUT098512.1	16:40781492-40796985	15300	0	19	0	0.179098	Inf	0.000113897	0.00641371	UP	trans	ENSMUSG00000053460	Ggcx	gamma_glutamyl_carboxylase	6:72414308-72430712	50.9454	61.2803	2595	2818	-0.310428	0.0818368	0.370686	-
NONMMUT098512.1	16:40781492-40796985	15300	0	19	0	0.179098	Inf	0.000113897	0.00641371	UP	trans	ENSMUSG00000063558	Aox1	aldehyde_oxidase_1	1:58029931-58106413	116.244	119.7	11284	10490	-0.0862271	0.499531	0.835232	-
NONMMUT098512.1	16:40781492-40796985	15300	0	19	0	0.179098	Inf	0.000113897	0.00641371	UP	trans	ENSMUSG00000020156	Mum1	melanoma_associated_antigen_mutated_1	10:80226434-80243903	1.09567	1.08888	214	192	-0.0349871	0.75409	0.975461	-
NONMMUT098512.1	16:40781492-40796985	15300	0	19	0	0.179098	Inf	0.000113897	0.00641371	UP	trans	ENSMUSG00000035949	Fbxw2	F_box_and_WD_40_domain_protein_2	2:34804514-34826311	5.50469	4.57463	973	730	0.223052	0.438032	0.835232	-
NONMMUT098512.1	16:40781492-40796985	15300	0	19	0	0.179098	Inf	0.000113897	0.00641371	UP	trans	ENSMUSG00000018481	Appbp2	amyloid_beta_precursor_protein_cytoplasmic_tail_binding_protein_2	11:85187262-85235130	17.2931	18.8181	1137	1117	-0.165888	0.308581	0.737809	-
NONMMUT098512.1	16:40781492-40796985	15300	0	19	0	0.179098	Inf	0.000113897	0.00641371	UP	trans	ENSMUSG00000015087	Rabl6	RAB_member_RAS_oncogene_family_like_6	2:25583018-25608521	5.90044	5.42838	602	500	0.0763439	0.924529	1	-
NONMMUT098512.1	16:40781492-40796985	15300	0	19	0	0.179098	Inf	0.000113897	0.00641371	UP	trans	ENSMUSG00000007050	Lsm2	LSM2_homolog_U6_small_nuclear_RNA_associated_S._cerevisiae_	17:34981862-34985891	1.31954	1.83122	87	109	-0.516726	0.0613688	0.313588	-
NONMMUT098512.1	16:40781492-40796985	15300	0	19	0	0.179098	Inf	0.000113897	0.00641371	UP	trans	ENSMUSG00000059839	Zfp874b	zinc_finger_protein_874b	13:67471514-67484225	10.5835	10.5595	403	363	-0.0406794	0.693133	0.944312	-
NONMMUT098512.1	16:40781492-40796985	15300	0	19	0	0.179098	Inf	0.000113897	0.00641371	UP	trans	ENSMUSG00000022601	Zbtb11	zinc_finger_and_BTB_domain_containing_11	16:55973883-56008913	10.7977	12.1879	946	964	-0.218684	0.208792	0.631406	-
NONMMUT098512.1	16:40781492-40796985	15300	0	19	0	0.179098	Inf	0.000113897	0.00641371	UP	trans	ENSMUSG00000044167	Foxo1	forkhead_box_O1	3:52268336-52353221	6.19397	6.52163	546	519	-0.118325	0.451028	0.835232	-
NONMMUT098512.1	16:40781492-40796985	15300	0	19	0	0.179098	Inf	0.000113897	0.00641371	UP	trans	ENSMUSG00000025747	Tyms	thymidylate_synthase	5:30058202-30073617	1.39417	1.3356	148	128	0.017962	0.937708	1	-
NONMMUT098512.1	16:40781492-40796985	15300	0	19	0	0.179098	Inf	0.000113897	0.00641371	UP	trans	ENSMUSG00000025377	Enthd2	ENTH_domain_containing_2	11:120090531-120098731	5.30569	4.36252	260	193	0.238421	0.463495	0.835232	-
NONMMUT098512.1	16:40781492-40796985	15300	0	19	0	0.179098	Inf	0.000113897	0.00641371	UP	trans	ENSMUSG00000028030	Tbck	TBC1_domain_containing_kinase	3:132684144-132841688	10.5853	9.29403	1418	1124	0.143724	0.671399	0.939319	-
NONMMUT098512.1	16:40781492-40796985	15300	0	19	0	0.179098	Inf	0.000113897	0.00641371	UP	trans	ENSMUSG00000033576	Apol6	apolipoprotein_L_6	15:77044729-77057107	0.037404	0	3	0	Inf	0.253731	0.664933	-
NONMMUT098512.1	16:40781492-40796985	15300	0	19	0	0.179098	Inf	0.000113897	0.00641371	UP	trans	ENSMUSG00000052962	Mrpl35	mitochondrial_ribosomal_protein_L35	6:71812997-71826969	15.8166	15.6003	712	634	-0.0240965	0.73143	0.962848	-
NONMMUT098512.1	16:40781492-40796985	15300	0	19	0	0.179098	Inf	0.000113897	0.00641371	UP	trans	ENSMUSG00000040782	Rfwd2	ring_finger_and_WD_repeat_domain_2	1:159232320-159347640	6.65897	6.42527	1381	1203	0.00758523	0.836354	1	-
NONMMUT098512.1	16:40781492-40796985	15300	0	19	0	0.179098	Inf	0.000113897	0.00641371	UP	trans	ENSMUSG00000063522	2010109I03Rik	RIKEN_cDNA_2010109I03_gene	15:74876987-74897021	0	0.0435936	0	2	Inf	0.502488	0.835232	-
NONMMUT098512.1	16:40781492-40796985	15300	0	19	0	0.179098	Inf	0.000113897	0.00641371	UP	trans	ENSMUSG00000010095	Slc3a2	solute_carrier_family_3_activators_of_dibasic_and_neutral_amino_acid_transport_member_2	19:8706882-8723369	10.154	8.05018	686	491	0.290995	0.286999	0.709405	-
NONMMUT098512.1	16:40781492-40796985	15300	0	19	0	0.179098	Inf	0.000113897	0.00641371	UP	trans	ENSMUSG00000061607	Mdc1	mediator_of_DNA_damage_checkpoint_1	17:35841515-35859670	2.41294	2.41548	187	169	-0.0454789	0.726902	0.962848	-
NONMMUT098512.1	16:40781492-40796985	15300	0	19	0	0.179098	Inf	0.000113897	0.00641371	UP	trans	ENSMUSG00000020152	Actr2	ARP2_actin_related_protein_2	11:20062304-20112913	68.8768	70.9388	3947	3670	-0.0865146	0.502993	0.835746	-
NONMMUT098512.1	16:40781492-40796985	15300	0	19	0	0.179098	Inf	0.000113897	0.00641371	UP	trans	ENSMUSG00000035495	Tstd2	thiosulfate_sulfurtransferase_rhodanese_like_domain_containing_2	4:46114746-46138694	9.03172	7.50642	765	574	0.222918	0.444841	0.835232	-
NONMMUT098512.1	16:40781492-40796985	15300	0	19	0	0.179098	Inf	0.000113897	0.00641371	UP	trans	ENSMUSG00000036820	Amdhd2	amidohydrolase_domain_containing_2	17:24155833-24163766	11.9593	7.69096	515	299	0.592935	0.0194127	0.13667	-
NONMMUT098512.1	16:40781492-40796985	15300	0	19	0	0.179098	Inf	0.000113897	0.00641371	UP	trans	ENSMUSG00000035045	Zc3h12b	zinc_finger_CCCH_type_containing_12B	X:95711678-95932637	0.0924938	0.0931422	11	10	-0.0540343	1	1	-
NONMMUT098512.1	16:40781492-40796985	15300	0	19	0	0.179098	Inf	0.000113897	0.00641371	UP	trans	ENSMUSG00000027663	Zmat3	zinc_finger_matrin_type_3	3:32334792-32366014	0.7707	0.813582	149	142	-0.122074	0.54978	0.865744	-
NONMMUT098512.1	16:40781492-40796985	15300	0	19	0	0.179098	Inf	0.000113897	0.00641371	UP	trans	ENSMUSG00000027983	Cyp2u1	cytochrome_P450_family_2_subfamily_u_polypeptide_1	3:131288441-131303227	15.6278	16.891	1114	1087	-0.156094	0.331448	0.767945	-
NONMMUT098512.1	16:40781492-40796985	15300	0	19	0	0.179098	Inf	0.000113897	0.00641371	UP	trans	ENSMUSG00000074361	C5ar2	complement_component_5a_receptor_2	7:16234585-16244154	0.607293	0.458639	22	15	0.361076	0.646181	0.923427	-
NONMMUT098512.1	16:40781492-40796985	15300	0	19	0	0.179098	Inf	0.000113897	0.00641371	UP	trans	ENSMUSG00000048039	Isg20l2	interferon_stimulated_exonuclease_gene_20_like_2	3:87930314-87940686	22.1876	19.3828	653	515	0.151019	0.669323	0.938007	-
NONMMUT098512.1	16:40781492-40796985	15300	0	19	0	0.179098	Inf	0.000113897	0.00641371	UP	trans	ENSMUSG00000036006	Fam65b	family_with_sequence_similarity_65_member_B	13:24582189-24733816	0.568764	0.792587	93	117	-0.522697	0.0488258	0.267391	-
NONMMUT098512.1	16:40781492-40796985	15300	0	19	0	0.179098	Inf	0.000113897	0.00641371	UP	trans	ENSMUSG00000042105	Inpp5f	inositol_polyphosphate_5_phosphatase_F	7:128611328-128696425	8.75796	8.13458	1282	1075	0.0625689	0.966946	1	-
NONMMUT098512.1	16:40781492-40796985	15300	0	19	0	0.179098	Inf	0.000113897	0.00641371	UP	trans	ENSMUSG00000027088	Phospho2	phosphatase_orphan_2	2:69789623-69800005	7.80386	8.86939	614	630	-0.228604	0.206794	0.627391	-
NONMMUT098512.1	16:40781492-40796985	15300	0	19	0	0.179098	Inf	0.000113897	0.00641371	UP	trans	ENSMUSG00000070495	Ctcfl	CCCTC_binding_factor_zinc_finger_protein_like	2:173093609-173119525	0.519983	0.726211	23	29	-0.52588	0.265924	0.68153	-
NONMMUT098512.1	16:40781492-40796985	15300	0	19	0	0.179098	Inf	0.000113897	0.00641371	UP	trans	ENSMUSG00000080115	Mettl21b	methyltransferase_like_21B	10:127031004-127041513	0	0.0801006	0	2	Inf	0.502488	0.835232	-
NONMMUT098512.1	16:40781492-40796985	15300	0	19	0	0.179098	Inf	0.000113897	0.00641371	UP	trans	ENSMUSG00000057421	Las1l	LAS1_like_S._cerevisiae_	X:95935335-95956962	6.94242	7.30319	855	812	-0.117045	0.437302	0.835232	-
NONMMUT098512.1	16:40781492-40796985	15300	0	19	0	0.179098	Inf	0.000113897	0.00641371	UP	trans	ENSMUSG00000069844	Sco1	SCO_cytochrome_oxidase_deficient_homolog_1_yeast_	11:67052670-67067070	7.70522	7.54645	544	481	-0.0139206	0.781142	0.983234	-
NONMMUT098512.1	16:40781492-40796985	15300	0	19	0	0.179098	Inf	0.000113897	0.00641371	UP	trans	ENSMUSG00000030347	D6Wsu163e	DNA_segment_Chr_6_Wayne_State_University_163_expressed	6:126939962-126975967	4.06734	3.63288	346	279	0.119016	0.797328	0.991042	-
NONMMUT098512.1	16:40781492-40796985	15300	0	19	0	0.179098	Inf	0.000113897	0.00641371	UP	trans	ENSMUSG00000006464	Bbs1	Bardet_Biedl_syndrome_1_human_	19:4886898-4906627	0.98633	0.877927	56	45	0.124013	0.935043	1	-
NONMMUT098512.1	16:40781492-40796985	15300	0	19	0	0.179098	Inf	0.000113897	0.00641371	UP	trans	ENSMUSG00000030322	Mbd4	methyl_CpG_binding_domain_protein_4	6:115840697-115853371	0.673343	0.478675	67	43	0.448338	0.280532	0.702528	-
NONMMUT098512.1	16:40781492-40796985	15300	0	19	0	0.179098	Inf	0.000113897	0.00641371	UP	trans	ENSMUSG00000052337	Immt	inner_membrane_protein_mitochondrial	6:71831331-71877388	15.3842	14.0711	2829	2336	0.0847611	0.879048	1	-
NONMMUT098512.1	16:40781492-40796985	15300	0	19	0	0.179098	Inf	0.000113897	0.00641371	UP	trans	ENSMUSG00000021553	Slc28a3	solute_carrier_family_28_sodium_coupled_nucleoside_transporter_member_3	13:58545399-58610877	0.0230613	0	2	0	Inf	0.502488	0.835232	-
NONMMUT098512.1	16:40781492-40796985	15300	0	19	0	0.179098	Inf	0.000113897	0.00641371	UP	trans	ENSMUSG00000021418	Rpp40	ribonuclease_P_40_subunit	13:35893472-35906359	3.37829	2.79257	268	200	0.230745	0.491803	0.835232	-
NONMMUT098512.1	16:40781492-40796985	15300	0	19	0	0.179098	Inf	0.000113897	0.00641371	UP	trans	ENSMUSG00000056342	Usp34	ubiquitin_specific_peptidase_34	11:23306895-23490560	13.9148	16.8261	2956	3227	-0.318038	0.0749424	0.350878	-
NONMMUT098512.1	16:40781492-40796985	15300	0	19	0	0.179098	Inf	0.000113897	0.00641371	UP	trans	ENSMUSG00000032788	Pdxk	pyridoxal_pyridoxine_vitamin_B6_kinase	10:78436744-78464975	27.6226	25.0866	1527	1252	0.0949745	0.844826	1	-
NONMMUT098512.1	16:40781492-40796985	15300	0	19	0	0.179098	Inf	0.000113897	0.00641371	UP	trans	ENSMUSG00000056888	Glipr1	GLI_pathogenesis_related_1_glioma_	10:111985448-112002631	2.48686	0.707259	74	19	1.77006	2.12e-05	0.000446339	UP
NONMMUT098512.1	16:40781492-40796985	15300	0	19	0	0.179098	Inf	0.000113897	0.00641371	UP	trans	ENSMUSG00000047412	Zbtb44	zinc_finger_and_BTB_domain_containing_44	9:31030644-31075879	20.4345	25.6629	2078	2356	-0.372635	0.0424068	0.242207	-
NONMMUT098512.1	16:40781492-40796985	15300	0	19	0	0.179098	Inf	0.000113897	0.00641371	UP	trans	ENSMUSG00000084786	Ubl5	ubiquitin_like_5	9:20642878-20647140	10.4797	10.3048	766	680	-0.0196803	0.748292	0.973071	-
NONMMUT098512.1	16:40781492-40796985	15300	0	19	0	0.179098	Inf	0.000113897	0.00641371	UP	trans	ENSMUSG00000054942	Fam73a	family_with_sequence_similarity_73_member_A	3:152273849-152340407	0.765477	0.569684	128	86	0.382239	0.270928	0.688974	-
NONMMUT098512.1	16:40781492-40796985	15300	0	19	0	0.179098	Inf	0.000113897	0.00641371	UP	trans	ENSMUSG00000014980	Tsen15	tRNA_splicing_endonuclease_15_homolog_S._cerevisiae_	1:152370735-152386688	2.60215	2.40195	156	130	0.0715447	0.969614	1	-
NONMMUT098512.1	16:40781492-40796985	15300	0	19	0	0.179098	Inf	0.000113897	0.00641371	UP	trans	ENSMUSG00000040380	Cbln3	cerebellin_3_precursor_protein	14:55878920-55884256	0.374257	0.486648	23	27	-0.422805	0.376211	0.820358	-
NONMMUT098512.1	16:40781492-40796985	15300	0	19	0	0.179098	Inf	0.000113897	0.00641371	UP	trans	ENSMUSG00000044700	Tmem201	transmembrane_protein_201	4:149715375-149738044	2.95073	1.95355	348	208	0.551013	0.0409758	0.2368	-
NONMMUT098512.1	16:40781492-40796985	15300	0	19	0	0.179098	Inf	0.000113897	0.00641371	UP	trans	ENSMUSG00000074829	2010315B03Rik	RIKEN_cDNA_2010315B03_gene	9:124291804-124312696	16.0126	15.5276	843	738	0.000421452	0.819888	1	-
NONMMUT098512.1	16:40781492-40796985	15300	0	19	0	0.179098	Inf	0.000113897	0.00641371	UP	trans	ENSMUSG00000025437	Usp33	ubiquitin_specific_peptidase_33	3:152346478-152393617	11.3255	12.2917	1684	1650	-0.162065	0.309775	0.739528	-
NONMMUT098512.1	16:40781492-40796985	15300	0	19	0	0.179098	Inf	0.000113897	0.00641371	UP	trans	ENSMUSG00000027115	Kif18a	kinesin_family_member_18A	2:109280738-109341747	0.504686	0.43073	61	47	0.184646	0.755333	0.975461	-
NONMMUT098512.1	16:40781492-40796985	15300	0	19	0	0.179098	Inf	0.000113897	0.00641371	UP	trans	ENSMUSG00000019876	Pkib	protein_kinase_inhibitor_beta_cAMP_dependent_testis_specific	10:57631981-57741112	0.229968	0.05924	43	10	1.91283	0.000302407	0.0046835	UP
NONMMUT098512.1	16:40781492-40796985	15300	0	19	0	0.179098	Inf	0.000113897	0.00641371	UP	trans	ENSMUSG00000020107	Anapc16	anaphase_promoting_complex_subunit_16	10:59987409-60003135	6.57637	6.17119	530	449	0.0477852	0.989481	1	-
NONMMUT098512.1	16:40781492-40796985	15300	0	19	0	0.179098	Inf	0.000113897	0.00641371	UP	trans	ENSMUSG00000001418	Glmp	glycosylated_lysosomal_membrane_protein	3:88325023-88331313	6.45818	5.42962	888	674	0.20632	0.487006	0.835232	-
NONMMUT098512.1	16:40781492-40796985	15300	0	19	0	0.179098	Inf	0.000113897	0.00641371	UP	trans	ENSMUSG00000026617	Bpnt1	bisphosphate_3_nucleotidase_1	1:185332149-185357777	68.5631	70.6154	2066	1921	-0.0865084	0.508969	0.84042	-
NONMMUT098512.1	16:40781492-40796985	15300	0	19	0	0.179098	Inf	0.000113897	0.00641371	UP	trans	ENSMUSG00000032480	Dhx30	DEAH_Asp_Glu_Ala_His_box_polypeptide_30	9:110084320-110117830	3.20343	3.87145	626	683	-0.317214	0.0942298	0.406746	-
NONMMUT098512.1	16:40781492-40796985	15300	0	19	0	0.179098	Inf	0.000113897	0.00641371	UP	trans	ENSMUSG00000037486	Asxl2	additional_sex_combs_like_2_Drosophila_	12:3426857-3506852	4.0162	3.66837	1260	1039	0.0867369	0.877087	1	-
NONMMUT098512.1	16:40781492-40796985	15300	0	19	0	0.179098	Inf	0.000113897	0.00641371	UP	trans	ENSMUSG00000023118	Sympk	symplekin	7:19024377-19054618	10.9827	9.70942	1387	1107	0.133821	0.706006	0.952112	-
NONMMUT098512.1	16:40781492-40796985	15300	0	19	0	0.179098	Inf	0.000113897	0.00641371	UP	trans	ENSMUSG00000036819	Jmjd4	jumonji_domain_containing_4	11:59450045-59458567	3.13709	3.37661	389	378	-0.150109	0.384827	0.824073	-
NONMMUT098512.1	16:40781492-40796985	15300	0	19	0	0.179098	Inf	0.000113897	0.00641371	UP	trans	ENSMUSG00000029229	Chic2	cysteine_rich_hydrophobic_domain_2	5:74997988-75044774	5.69916	5.10933	577	467	0.113658	0.793571	0.991042	-
NONMMUT098512.1	16:40781492-40796985	15300	0	19	0	0.179098	Inf	0.000113897	0.00641371	UP	trans	ENSMUSG00000029767	Calu	calumenin	6:29348069-29377110	26.26	32.2592	2898	3214	-0.340803	0.0587977	0.303788	-
NONMMUT098512.1	16:40781492-40796985	15300	0	19	0	0.179098	Inf	0.000113897	0.00641371	UP	trans	ENSMUSG00000004561	Mettl17	methyltransferase_like_17	14:51884842-51893039	2.96653	2.65223	280	226	0.117613	0.812244	0.99861	-
NONMMUT098512.1	16:40781492-40796985	15300	0	19	0	0.179098	Inf	0.000113897	0.00641371	UP	trans	ENSMUSG00000026782	Abi2	abl_interactor_2	1:60409619-60481158	0.580411	0.338371	114	60	0.734513	0.0319287	0.199908	-
NONMMUT098512.1	16:40781492-40796985	15300	0	19	0	0.179098	Inf	0.000113897	0.00641371	UP	trans	ENSMUSG00000041912	Tdrkh	tudor_and_KH_domain_containing_protein	3:94413273-94434668	0.483803	0.755996	56	79	-0.687916	0.0242851	0.162868	-
NONMMUT098512.1	16:40781492-40796985	15300	0	19	0	0.179098	Inf	0.000113897	0.00641371	UP	trans	ENSMUSG00000021711	Trappc13	trafficking_protein_particle_complex_13	13:104142149-104178469	13.6665	15.1802	1438	1442	-0.195498	0.24255	0.664933	-
NONMMUT098512.1	16:40781492-40796985	15300	0	19	0	0.179098	Inf	0.000113897	0.00641371	UP	trans	ENSMUSG00000048230	Fbxo43	F_box_protein_43	15:36150060-36164884	0.0730838	0.0809557	3	3	-0.19154	1	1	-
NONMMUT098512.1	16:40781492-40796985	15300	0	19	0	0.179098	Inf	0.000113897	0.00641371	UP	trans	ENSMUSG00000055204	Ankrd17	ankyrin_repeat_domain_17	5:90227166-90366577	6.19347	6.20523	2796	2529	-0.0466936	0.635465	0.917327	-
NONMMUT098512.1	16:40781492-40796985	15300	0	19	0	0.179098	Inf	0.000113897	0.00641371	UP	trans	ENSMUSG00000052748	Swt1	SWT1_RNA_endoribonuclease_homolog_S._cerevisiae_	1:151367699-151428455	5.97194	5.76972	900	785	0.00574092	0.836375	1	-
NONMMUT098512.1	16:40781492-40796985	15300	0	19	0	0.179098	Inf	0.000113897	0.00641371	UP	trans	ENSMUSG00000004865	Srpk1	serine_arginine_rich_protein_specific_kinase_1	17:28587648-28622521	8.77293	8.55327	1060	933	-0.00737548	0.785122	0.985538	-
NONMMUT098512.1	16:40781492-40796985	15300	0	19	0	0.179098	Inf	0.000113897	0.00641371	UP	trans	ENSMUSG00000016494	Cd34	CD34_antigen	1:194938819-194961279	1.28958	0.708679	129	64	0.819742	0.011619	0.0949633	-
NONMMUT098512.1	16:40781492-40796985	15300	0	19	0	0.179098	Inf	0.000113897	0.00641371	UP	trans	ENSMUSG00000057572	Zbtb8os	zinc_finger_and_BTB_domain_containing_8_opposite_strand	4:129335695-129354547	3.97164	6.57818	212	317	-0.771909	0.000699665	0.00957285	-
NONMMUT098512.1	16:40781492-40796985	15300	0	19	0	0.179098	Inf	0.000113897	0.00641371	UP	trans	ENSMUSG00000051977	Prdm9	PR_domain_containing_9	17:15543079-15564354	3.14815	3.58241	183	188	-0.230382	0.283158	0.703558	-
NONMMUT098512.1	16:40781492-40796985	15300	0	19	0	0.179098	Inf	0.000113897	0.00641371	UP	trans	ENSMUSG00000021884	Hacl1	2_hydroxyacyl_CoA_lyase_1	14:31552905-31641286	164.794	271.185	11799	17529	-0.76257	7.8e-05	0.00144705	-
NONMMUT098512.1	16:40781492-40796985	15300	0	19	0	0.179098	Inf	0.000113897	0.00641371	UP	trans	ENSMUSG00000035901	Dennd5a	DENN_MADD_domain_containing_5A	7:109893780-109960470	17.0274	13.0986	1797	1248	0.334481	0.183387	0.592388	-
NONMMUT098512.1	16:40781492-40796985	15300	0	19	0	0.179098	Inf	0.000113897	0.00641371	UP	trans	ENSMUSG00000002846	Timmdc1	translocase_of_inner_mitochondrial_membrane_domain_containing_1	16:38498347-38522663	32.7661	44.6496	695	855	-0.490402	0.0128514	0.10286	-
NONMMUT098512.1	16:40781492-40796985	15300	0	19	0	0.179098	Inf	0.000113897	0.00641371	UP	trans	ENSMUSG00000042202	Slc35e2	solute_carrier_family_35_member_E2	4:155601416-155623340	19.0079	10.9072	1884	976	0.757355	0.000936076	0.0121735	-
NONMMUT098512.1	16:40781492-40796985	15300	0	19	0	0.179098	Inf	0.000113897	0.00641371	UP	trans	ENSMUSG00000050973	Gdpgp1	GDP_D_glucose_phosphorylase_1	7:80232865-80242061	2.88629	3.0931	123	119	-0.143792	0.516929	0.842865	-
NONMMUT098512.1	16:40781492-40796985	15300	0	19	0	0.179098	Inf	0.000113897	0.00641371	UP	trans	ENSMUSG00000022360	Atad2	ATPase_family_AAA_domain_containing_2	15:58094047-58135082	9.23653	4.61739	534	241	0.956316	0.000111045	0.0019643	-
NONMMUT098512.1	16:40781492-40796985	15300	0	19	0	0.179098	Inf	0.000113897	0.00641371	UP	trans	ENSMUSG00000063611	Gm10134	predicted_gene_10134	2:28506095-28506475	4.12804	1.42882	16	5	1.48667	0.0938808	0.4057	-
NONMMUT098512.1	16:40781492-40796985	15300	0	19	0	0.179098	Inf	0.000113897	0.00641371	UP	trans	ENSMUSG00000026275	Ppp1r7	protein_phosphatase_1_regulatory_inhibitor_subunit_7	1:93342854-93373489	5.91505	5.68169	655	568	0.0141137	0.872116	1	-
NONMMUT098512.1	16:40781492-40796985	15300	0	19	0	0.179098	Inf	0.000113897	0.00641371	UP	trans	ENSMUSG00000042569	Dhrs7b	dehydrogenase_reductase_SDR_family_member_7B	11:60830631-60860195	9.17032	12.104	381	454	-0.444391	0.0314333	0.197492	-
NONMMUT098512.1	16:40781492-40796985	15300	0	19	0	0.179098	Inf	0.000113897	0.00641371	UP	trans	ENSMUSG00000024217	Snrpc	U1_small_nuclear_ribonucleoprotein_C	17:27839974-27851968	4.3851	4.36358	305	274	-0.0368576	0.720257	0.960461	-
NONMMUT098512.1	16:40781492-40796985	15300	0	19	0	0.179098	Inf	0.000113897	0.00641371	UP	trans	ENSMUSG00000020899	Pfas	phosphoribosylformylglycinamidine_synthase_FGAR_amidotransferase_	11:68985697-69008460	2.01797	2.08163	291	271	-0.0887659	0.559898	0.872195	-
NONMMUT098512.1	16:40781492-40796985	15300	0	19	0	0.179098	Inf	0.000113897	0.00641371	UP	trans	ENSMUSG00000051344	Plekhm3	pleckstrin_homology_domain_containing_family_M_member_3	1:64785983-64956824	1.46889	0.698406	212	91	1.02864	0.000367027	0.00552384	UP
NONMMUT098512.1	16:40781492-40796985	15300	0	19	0	0.179098	Inf	0.000113897	0.00641371	UP	trans	ENSMUSG00000033306	Lpp	LIM_domain_containing_preferred_translocation_partner_in_lipoma	16:24393350-24992576	17.7679	19.8989	2891	2923	-0.207372	0.212151	0.636351	-
NONMMUT098512.1	16:40781492-40796985	15300	0	19	0	0.179098	Inf	0.000113897	0.00641371	UP	trans	ENSMUSG00000040990	Sh3kbp1	SH3_domain_kinase_binding_protein_1	X:159627272-159978069	1.11283	0.383606	241	75	1.49258	2.3e-07	8.03e-06	UP
NONMMUT098512.1	16:40781492-40796985	15300	0	19	0	0.179098	Inf	0.000113897	0.00641371	UP	trans	ENSMUSG00000060477	Irak2	interleukin_1_receptor_associated_kinase_2	6:113638467-113695026	4.34571	6.06212	347	437	-0.52419	0.0123194	0.0997746	-
NONMMUT098512.1	16:40781492-40796985	15300	0	19	0	0.179098	Inf	0.000113897	0.00641371	UP	trans	ENSMUSG00000018417	Myo1b	myosin_IB	1:51749765-51916071	56.8914	63.8215	9637	9760	-0.209788	0.20202	0.620011	-
NONMMUT098512.1	16:40781492-40796985	15300	0	19	0	0.179098	Inf	0.000113897	0.00641371	UP	trans	ENSMUSG00000061175	Fnip2	folliculin_interacting_protein_2	3:79455974-79567796	14.7474	11.5041	1907	1343	0.314354	0.215699	0.64305	-
NONMMUT098512.1	16:40781492-40796985	15300	0	19	0	0.179098	Inf	0.000113897	0.00641371	UP	trans	ENSMUSG00000017561	Crlf3	cytokine_receptor_like_factor_3	11:80046493-80080991	6.69402	5.50921	393	292	0.23707	0.442228	0.835232	-
NONMMUT098512.1	16:40781492-40796985	15300	0	19	0	0.179098	Inf	0.000113897	0.00641371	UP	trans	ENSMUSG00000061544	Zfp229	zinc_finger_protein_229	17:21730795-21769342	3.5396	3.95481	345	348	-0.203981	0.281884	0.702528	-
NONMMUT098512.1	16:40781492-40796985	15300	0	19	0	0.179098	Inf	0.000113897	0.00641371	UP	trans	ENSMUSG00000001569	Nom1	nucleolar_protein_with_MIF4G_domain_1	5:29434664-29457843	9.9545	8.70138	958	756	0.150149	0.660316	0.933688	-
NONMMUT098512.1	16:40781492-40796985	15300	0	19	0	0.179098	Inf	0.000113897	0.00641371	UP	trans	ENSMUSG00000056919	Cep162	centrosomal_protein_162	9:87189577-87255536	2.95455	2.08261	385	245	0.460588	0.0877253	0.390402	-
NONMMUT098512.1	16:40781492-40796985	15300	0	19	0	0.179098	Inf	0.000113897	0.00641371	UP	trans	ENSMUSG00000026240	Cops7b	COP9_constitutive_photomorphogenic_homolog_subunit_7b_Arabidopsis_thaliana_	1:86582904-86609375	2.9186	2.05011	328	208	0.46562	0.0911678	0.39792	-
NONMMUT098512.1	16:40781492-40796985	15300	0	19	0	0.179098	Inf	0.000113897	0.00641371	UP	trans	ENSMUSG00000027079	Clp1	CLP1_cleavage_and_polyadenylation_factor_I_subunit	2:84722104-84727350	10.5569	10.66	543	495	-0.0579672	0.626915	0.912082	-
NONMMUT098512.1	16:40781492-40796985	15300	0	19	0	0.179098	Inf	0.000113897	0.00641371	UP	trans	ENSMUSG00000009569	Mkl2	MKL_myocardin_like_2	16:13256481-13417529	9.54622	6.73381	1195	761	0.459551	0.0595423	0.306224	-
NONMMUT098512.1	16:40781492-40796985	15300	0	19	0	0.179098	Inf	0.000113897	0.00641371	UP	trans	ENSMUSG00000057375	Yipf1	Yip1_domain_family_member_1	4:107314363-107359823	5.58065	5.23251	482	408	0.0489734	1	1	-
NONMMUT098512.1	16:40781492-40796985	15300	0	19	0	0.179098	Inf	0.000113897	0.00641371	UP	trans	ENSMUSG00000046404	Yod1	YOD1_OTU_deubiquitinating_enzyme_1_homologue_S._cerevisiae_	1:130717327-130724358	24.2698	24.4488	1513	1376	-0.0545601	0.615643	0.911518	-
NONMMUT098512.1	16:40781492-40796985	15300	0	19	0	0.179098	Inf	0.000113897	0.00641371	UP	trans	ENSMUSG00000027613	Eif6	eukaryotic_translation_initiation_factor_6	2:155819832-155826925	21.2191	18.2362	879	682	0.174601	0.577078	0.885971	-
NONMMUT098512.1	16:40781492-40796985	15300	0	19	0	0.179098	Inf	0.000113897	0.00641371	UP	trans	ENSMUSG00000028403	Zdhhc21	zinc_finger_DHHC_domain_containing_21	4:82798738-82859958	3.04159	3.18716	500	473	-0.111404	0.467255	0.835232	-
NONMMUT098512.1	16:40781492-40796985	15300	0	19	0	0.179098	Inf	0.000113897	0.00641371	UP	trans	ENSMUSG00000029826	Zc3hav1	zinc_finger_CCCH_type_antiviral_1	6:38305286-38354603	39.8703	27.9418	3169	2005	0.468934	0.0462865	0.256602	-
NONMMUT098512.1	16:40781492-40796985	15300	0	19	0	0.179098	Inf	0.000113897	0.00641371	UP	trans	ENSMUSG00000028807	Zbtb8a	zinc_finger_and_BTB_domain_containing_8a	4:129353628-129378116	2.79522	2.90854	66	62	-0.101289	0.730399	0.962848	-
NONMMUT098512.1	16:40781492-40796985	15300	0	19	0	0.179098	Inf	0.000113897	0.00641371	UP	trans	ENSMUSG00000029291	Rufy3	RUN_and_FYVE_domain_containing_3	5:88565040-88651392	11.914	11.702	1951	1730	-0.0180491	0.739452	0.967053	-
NONMMUT098512.1	16:40781492-40796985	15300	0	19	0	0.179098	Inf	0.000113897	0.00641371	UP	trans	ENSMUSG00000045667	Smtnl2	smoothelin_like_2	11:72389164-72411713	0.437185	0.409748	26	22	0.049547	1	1	-
NONMMUT098512.1	16:40781492-40796985	15300	0	19	0	0.179098	Inf	0.000113897	0.00641371	UP	trans	ENSMUSG00000012429	Mplkip	M_phase_specific_PLK1_intereacting_protein	13:17695413-17699105	11.9194	15.0773	324	370	-0.38302	0.0627123	0.317982	-
NONMMUT098512.1	16:40781492-40796985	15300	0	19	0	0.179098	Inf	0.000113897	0.00641371	UP	trans	ENSMUSG00000006818	Sod2	superoxide_dismutase_2_mitochondrial	17:13007839-13018119	126.754	149.03	4931	5234	-0.277525	0.11029	0.449962	-
NONMMUT098512.1	16:40781492-40796985	15300	0	19	0	0.179098	Inf	0.000113897	0.00641371	UP	trans	ENSMUSG00000028427	Aqp7	aquaporin_7	4:41033074-41048139	0.161507	0.107347	5	3	0.545364	0.731885	0.962848	-
NONMMUT098512.1	16:40781492-40796985	15300	0	19	0	0.179098	Inf	0.000113897	0.00641371	UP	trans	ENSMUSG00000002748	Baz1b	bromodomain_adjacent_to_zinc_finger_domain_1B	5:135187264-135246129	21.595	18.2374	3662	2792	0.199842	0.479079	0.835232	-
NONMMUT098512.1	16:40781492-40796985	15300	0	19	0	0.179098	Inf	0.000113897	0.00641371	UP	trans	ENSMUSG00000079022	Col22a1	collagen_type_XXII_alpha_1	15:71795795-72034227	0	0.0231154	0	2	Inf	0.502488	0.835232	-
NONMMUT098512.1	16:40781492-40796985	15300	0	19	0	0.179098	Inf	0.000113897	0.00641371	UP	trans	ENSMUSG00000026470	Stx6	syntaxin_6	1:155158715-155208256	1.84073	1.33938	239	157	0.414755	0.157361	0.541025	-
NONMMUT098512.1	16:40781492-40796985	15300	0	19	0	0.179098	Inf	0.000113897	0.00641371	UP	trans	ENSMUSG00000044566	Cage1	cancer_antigen_1	13:38006052-38037069	1.66688	2.16287	105	123	-0.419756	0.103495	0.431758	-
NONMMUT098512.1	16:40781492-40796985	15300	0	19	0	0.179098	Inf	0.000113897	0.00641371	UP	trans	ENSMUSG00000027635	Dsn1	DSN1_MIND_kinetochore_complex_component_homolog_S._cerevisiae_	2:156995265-157007154	0.68288	0.39811	38	20	0.734506	0.159905	0.545536	-
NONMMUT098512.1	16:40781492-40796985	15300	0	19	0	0.179098	Inf	0.000113897	0.00641371	UP	trans	ENSMUSG00000026516	Nvl	nuclear_VCP_like	1:181087138-181144204	6.03453	6.19909	923	856	-0.0827706	0.536863	0.858144	-
NONMMUT098512.1	16:40781492-40796985	15300	0	19	0	0.179098	Inf	0.000113897	0.00641371	UP	trans	ENSMUSG00000075376	Rc3h2	ring_finger_and_CCCH_type_zinc_finger_domains_2	2:37370069-37422903	5.88397	5.29617	1793	1457	0.107883	0.795848	0.991042	-
NONMMUT098512.1	16:40781492-40796985	15300	0	19	0	0.179098	Inf	0.000113897	0.00641371	UP	trans	ENSMUSG00000020349	Ppp2ca	protein_phosphatase_2_formerly_2A_catalytic_subunit_alpha_isoform	11:52098681-52127778	54.8408	49.8121	4278	3508	0.0947967	0.839468	1	-
NONMMUT098512.1	16:40781492-40796985	15300	0	19	0	0.179098	Inf	0.000113897	0.00641371	UP	trans	ENSMUSG00000025817	Nudt5	nudix_nucleoside_diphosphate_linked_moiety_X_type_motif_5	2:5845019-5871895	9.04562	8.56514	744	636	0.0347848	0.94647	1	-
NONMMUT098512.1	16:40781492-40796985	15300	0	19	0	0.179098	Inf	0.000113897	0.00641371	UP	trans	ENSMUSG00000025782	Taf3	TAF3_RNA_polymerase_II_TATA_box_binding_protein_TBP_associated_factor	2:9914552-10048596	1.11266	1.00193	139	113	0.107277	0.866659	1	-
NONMMUT098512.1	16:40781492-40796985	15300	0	19	0	0.179098	Inf	0.000113897	0.00641371	UP	trans	ENSMUSG00000030539	Sema4b	sema_domain_immunoglobulin_domain_Ig_transmembrane_domain_TM_and_short_cytoplasmic_domain_semaphorin_4B	7:80186841-80226527	2.85696	1.95652	241	149	0.502231	0.0831021	0.375347	-
NONMMUT098512.1	16:40781492-40796985	15300	0	19	0	0.179098	Inf	0.000113897	0.00641371	UP	trans	ENSMUSG00000034460	Six4	sine_oculis_related_homeobox_4	12:73099609-73113456	0.0148706	0.0247111	2	3	-0.776657	1	1	-
NONMMUT098512.1	16:40781492-40796985	15300	0	19	0	0.179098	Inf	0.000113897	0.00641371	UP	trans	ENSMUSG00000024073	Birc6	baculoviral_IAP_repeat_containing_6	17:74528295-74703356	19.5017	20.5034	8399	7972	-0.116215	0.412323	0.835232	-
NONMMUT098512.1	16:40781492-40796985	15300	0	19	0	0.179098	Inf	0.000113897	0.00641371	UP	trans	ENSMUSG00000037826	Ppm1k	protein_phosphatase_1K_PP2C_domain_containing_	6:57506502-57535468	82.011	72.8352	5272	4227	0.127225	0.718532	0.959915	-
NONMMUT098512.1	16:40781492-40796985	15300	0	19	0	0.179098	Inf	0.000113897	0.00641371	UP	trans	ENSMUSG00000068250	Amn1	antagonist_of_mitotic_exit_network_1	6:149157147-149188712	2.94697	3.78899	703	816	-0.406536	0.0356117	0.214446	-
NONMMUT098512.1	16:40781492-40796985	15300	0	19	0	0.179098	Inf	0.000113897	0.00641371	UP	trans	ENSMUSG00000037375	Hhat	hedgehog_acyltransferase	1:192496711-192771223	0.427729	0.363599	43	33	0.190393	0.769994	0.981072	-
NONMMUT098512.1	16:40781492-40796985	15300	0	19	0	0.179098	Inf	0.000113897	0.00641371	UP	trans	ENSMUSG00000036768	Kif15	kinesin_family_member_15	9:122951081-123018725	1.51071	0.587935	74	26	1.31754	0.00101524	0.0130165	UP
NONMMUT098512.1	16:40781492-40796985	15300	0	19	0	0.179098	Inf	0.000113897	0.00641371	UP	trans	ENSMUSG00000034487	Kdelc2	KDEL_Lys_Asp_Glu_Leu_containing_2	9:53384023-53401867	9.65716	9.5018	358	318	-0.0205582	0.768693	0.980539	-
NONMMUT098512.1	16:40781492-40796985	15300	0	19	0	0.179098	Inf	0.000113897	0.00641371	UP	trans	ENSMUSG00000030869	Ndufab1	NADH_dehydrogenase_ubiquinone_1_alpha_beta_subcomplex_1	7:122085403-122101886	3.65467	5.27915	319	416	-0.574519	0.00683467	0.0622268	-
NONMMUT098512.1	16:40781492-40796985	15300	0	19	0	0.179098	Inf	0.000113897	0.00641371	UP	trans	ENSMUSG00000040785	Ttc3	tetratricopeptide_repeat_domain_3	16:94370618-94469222	7.45777	7.46931	1910	1727	-0.0461863	0.640859	0.921313	-
NONMMUT098512.1	16:40781492-40796985	15300	0	19	0	0.179098	Inf	0.000113897	0.00641371	UP	trans	ENSMUSG00000025266	Gnl3l	guanine_nucleotide_binding_protein_like_3_nucleolar_like	X:150983141-151017322	12.0927	11.8208	800	706	-0.0111588	0.777531	0.983234	-
NONMMUT098512.1	16:40781492-40796985	15300	0	19	0	0.179098	Inf	0.000113897	0.00641371	UP	trans	ENSMUSG00000028141	Oaz3	ornithine_decarboxylase_antizyme_3	3:94432414-94443915	0.0305666	0.0677218	2	4	-1.19162	0.692096	0.944312	-
NONMMUT098512.1	16:40781492-40796985	15300	0	19	0	0.179098	Inf	0.000113897	0.00641371	UP	trans	ENSMUSG00000021460	Auh	AU_RNA_binding_protein_enoyl_coenzyme_A_hydratase	13:52835119-52929681	8.41599	7.79579	1081	904	0.0664806	0.953518	1	-
NONMMUT098512.1	16:40781492-40796985	15300	0	19	0	0.179098	Inf	0.000113897	0.00641371	UP	trans	ENSMUSG00000031808	Slc27a1	solute_carrier_family_27_fatty_acid_transporter_member_1	8:71568927-71586708	5.1347	2.96067	146	76	0.750401	0.0161378	0.121416	-
NONMMUT098512.1	16:40781492-40796985	15300	0	19	0	0.179098	Inf	0.000113897	0.00641371	UP	trans	ENSMUSG00000030243	Recql	RecQ_protein_like	6:142350342-142387087	1.88931	2.16283	209	216	-0.239019	0.250796	0.664933	-
NONMMUT098512.1	16:40781492-40796985	15300	0	19	0	0.179098	Inf	0.000113897	0.00641371	UP	trans	ENSMUSG00000049439	Cyp20a1	cytochrome_P450_family_20_subfamily_a_polypeptide_1	1:60343323-60388060	19.3993	18.6044	462	400	0.0164026	0.88227	1	-
NONMMUT098512.1	16:40781492-40796985	15300	0	19	0	0.179098	Inf	0.000113897	0.00641371	UP	trans	ENSMUSG00000028556	Dock7	dedicator_of_cytokinesis_7	4:98936671-99120915	3.50332	3.64285	751	705	-0.100301	0.48939	0.835232	-
NONMMUT098512.1	16:40781492-40796985	15300	0	19	0	0.179098	Inf	0.000113897	0.00641371	UP	trans	ENSMUSG00000075307	Klhl41	kelch_like_41	2:69670120-69684230	0.310937	0.602749	8	14	-0.99889	0.154702	0.535184	-
NONMMUT098512.1	16:40781492-40796985	15300	0	19	0	0.179098	Inf	0.000113897	0.00641371	UP	trans	ENSMUSG00000020457	Drg1	developmentally_regulated_GTP_binding_protein_1	11:3187360-3266415	23.5775	23.2279	1076	957	-0.0224034	0.731445	0.962848	-
NONMMUT098512.1	16:40781492-40796985	15300	0	19	0	0.179098	Inf	0.000113897	0.00641371	UP	trans	ENSMUSG00000066798	Zbtb6	zinc_finger_and_BTB_domain_containing_6	2:37425500-37443171	6.90296	6.60408	675	583	0.0198996	0.891833	1	-
NONMMUT098512.1	16:40781492-40796985	15300	0	19	0	0.179098	Inf	0.000113897	0.00641371	UP	trans	ENSMUSG00000020220	Vps13d	vacuolar_protein_sorting_13_D_yeast_	4:144972622-145195005	18.4709	19.4574	5777	5494	-0.119027	0.406067	0.835232	-
NONMMUT098512.1	16:40781492-40796985	15300	0	19	0	0.179098	Inf	0.000113897	0.00641371	UP	trans	ENSMUSG00000043311	D17H6S53E	DNA_segment_Chr_17_human_D6S53E	17:35126373-35128855	13.9071	12.3849	352	283	0.123282	0.770135	0.981072	-
NONMMUT098512.1	16:40781492-40796985	15300	0	19	0	0.179098	Inf	0.000113897	0.00641371	UP	trans	ENSMUSG00000000902	Smarcb1	SWI_SNF_related_matrix_associated_actin_dependent_regulator_of_chromatin_subfamily_b_member_1	10:75896769-75921617	4.34495	3.27593	595	405	0.363477	0.170014	0.566383	-
NONMMUT098512.1	16:40781492-40796985	15300	0	19	0	0.179098	Inf	0.000113897	0.00641371	UP	trans	ENSMUSG00000031922	Cep57	centrosomal_protein_57	9:13807792-13827107	2.65494	3.034	284	293	-0.236499	0.230468	0.664933	-
NONMMUT098512.1	16:40781492-40796985	15300	0	19	0	0.179098	Inf	0.000113897	0.00641371	UP	trans	ENSMUSG00000069804	Gm10277	predicted_gene_10277	11:77785453-77787747	0	0.0948992	0	2	Inf	0.502488	0.835232	-
NONMMUT098512.1	16:40781492-40796985	15300	0	19	0	0.179098	Inf	0.000113897	0.00641371	UP	trans	ENSMUSG00000001521	Tulp3	tubby_like_protein_3	6:128321161-128355851	0.337126	0.304635	38	31	0.102247	1	1	-
NONMMUT098512.1	16:40781492-40796985	15300	0	19	0	0.179098	Inf	0.000113897	0.00641371	UP	trans	ENSMUSG00000054702	Ap1s3	adaptor_related_protein_complex_AP_1_sigma_3	1:79606876-79671972	0.777386	0.653229	29	22	0.207086	0.803068	0.995027	-
NONMMUT098512.1	16:40781492-40796985	15300	0	19	0	0.179098	Inf	0.000113897	0.00641371	UP	trans	ENSMUSG00000044033	Ccdc141	coiled_coil_domain_containing_141	2:77009902-77170636	2.86522	3.46513	501	547	-0.318221	0.0988374	0.420142	-
NONMMUT098512.1	16:40781492-40796985	15300	0	19	0	0.179098	Inf	0.000113897	0.00641371	UP	trans	ENSMUSG00000041890	Git2	G_protein_coupled_receptor_kinase_interactor_2	5:114727407-114775517	2.5479	2.20942	700	548	0.161687	0.634226	0.916302	-
NONMMUT098512.1	16:40781492-40796985	15300	0	19	0	0.179098	Inf	0.000113897	0.00641371	UP	trans	ENSMUSG00000035293	G2e3	G2_M_phase_specific_E3_ubiquitin_ligase	12:51348061-51376986	3.43181	3.2927	426	369	0.0157411	0.873534	1	-
NONMMUT098512.1	16:40781492-40796985	15300	0	19	0	0.179098	Inf	0.000113897	0.00641371	UP	trans	ENSMUSG00000014846	Tppp3	tubulin_polymerization_promoting_protein_family_member_3	8:105467493-105471526	0.502243	0.238435	14	6	1.03083	0.286221	0.707746	-
NONMMUT098512.1	16:40781492-40796985	15300	0	19	0	0.179098	Inf	0.000113897	0.00641371	UP	trans	ENSMUSG00000039748	Exo1	exonuclease_1	1:175880581-175913489	0.138007	0.050953	15	5	1.39354	0.133184	0.48624	-
NONMMUT098512.1	16:40781492-40796985	15300	0	19	0	0.179098	Inf	0.000113897	0.00641371	UP	trans	ENSMUSG00000096740	Lbhd1	LBH_domain_containing_1	19:8883732-8892627	7.2107	6.62157	310	257	0.0790082	0.931519	1	-
NONMMUT098512.1	16:40781492-40796985	15300	0	19	0	0.179098	Inf	0.000113897	0.00641371	UP	trans	ENSMUSG00000030924	2610020H08Rik	RIKEN_cDNA_2610020H08_gene	7:119794006-119848943	1.92434	1.68945	135	107	0.143855	0.794913	0.991042	-
NONMMUT098512.1	16:40781492-40796985	15300	0	19	0	0.179098	Inf	0.000113897	0.00641371	UP	trans	ENSMUSG00000037548	H2-DMb2	histocompatibility_2_class_II_locus_Mb2	17:34143307-34151553	9.35431	1.16568	240	27	2.9605	9.57e-19	1.77e-16	UP
NONMMUT098512.1	16:40781492-40796985	15300	0	19	0	0.179098	Inf	0.000113897	0.00641371	UP	trans	ENSMUSG00000052676	Zmat1	zinc_finger_matrin_type_1	X:134971372-135009209	0.562903	1.18189	67	127	-1.11409	0.000115244	0.00201809	DOWN
NONMMUT098512.1	16:40781492-40796985	15300	0	19	0	0.179098	Inf	0.000113897	0.00641371	UP	trans	ENSMUSG00000021326	Trim27	tripartite_motif_containing_27	13:21179445-21194724	11.9317	10.4622	667	528	0.145658	0.683965	0.944312	-
NONMMUT098512.1	16:40781492-40796985	15300	0	19	0	0.179098	Inf	0.000113897	0.00641371	UP	trans	ENSMUSG00000032407	U2surp	U2_snRNP_associated_SURP_domain_containing	9:95456898-95511996	13.0993	13.0522	2210	1988	-0.038762	0.664911	0.936278	-
NONMMUT098512.1	16:40781492-40796985	15300	0	19	0	0.179098	Inf	0.000113897	0.00641371	UP	trans	ENSMUSG00000019122	Ccl9	chemokine_C_C_motif_ligand_9	11:83572919-83578636	69.5986	72.9711	2282	2160	-0.112224	0.432166	0.835232	-
NONMMUT098512.1	16:40781492-40796985	15300	0	19	0	0.179098	Inf	0.000113897	0.00641371	UP	trans	ENSMUSG00000069825	Spata22	spermatogenesis_associated_22	11:73329741-73355913	6.28093	6.73885	223	216	-0.14548	0.439851	0.835232	-
NONMMUT098512.1	16:40781492-40796985	15300	0	19	0	0.179098	Inf	0.000113897	0.00641371	UP	trans	ENSMUSG00000024673	Ms4a1	membrane_spanning_4_domains_subfamily_A_member_1	19:11249675-11266241	0.363373	0.181773	31	14	0.955355	0.0742126	0.348232	-
NONMMUT098512.1	16:40781492-40796985	15300	0	19	0	0.179098	Inf	0.000113897	0.00641371	UP	trans	ENSMUSG00000017716	Birc5	baculoviral_IAP_repeat_containing_5	11:117849251-117855743	1.62613	0.91366	69	35	0.787758	0.0427944	0.243639	-
NONMMUT098512.1	16:40781492-40796985	15300	0	19	0	0.179098	Inf	0.000113897	0.00641371	UP	trans	ENSMUSG00000032743	D430042O09Rik	RIKEN_cDNA_D430042O09_gene	7:125707888-125874793	4.10514	4.13327	802	729	-0.053808	0.632916	0.915659	-
NONMMUT098512.1	16:40781492-40796985	15300	0	19	0	0.179098	Inf	0.000113897	0.00641371	UP	trans	ENSMUSG00000047786	Lix1	limb_expression_1_homolog_chicken_	17:17402672-17459387	0.286254	0.507322	10	16	-0.869562	0.195373	0.608858	-
NONMMUT098512.1	16:40781492-40796985	15300	0	19	0	0.179098	Inf	0.000113897	0.00641371	UP	trans	ENSMUSG00000042647	Acad12	acyl_Coenzyme_A_dehydrogenase_family_member_12	5:121596775-121618938	5.9941	5.69915	466	400	0.0288383	0.929495	1	-
NONMMUT098512.1	16:40781492-40796985	15300	0	19	0	0.179098	Inf	0.000113897	0.00641371	UP	trans	ENSMUSG00000026842	Abl1	c_abl_oncogene_1_non_receptor_tyrosine_kinase	2:31688376-31804227	4.0527	2.22091	855	423	0.823775	0.000526831	0.00746768	-
NONMMUT098512.1	16:40781492-40796985	15300	0	19	0	0.179098	Inf	0.000113897	0.00641371	UP	trans	ENSMUSG00000021519	Mterf3	mitochondrial_transcription_termination_factor_3	13:66906968-66933088	7.23155	8.73128	511	557	-0.315844	0.0996818	0.422318	-
NONMMUT098512.1	16:40781492-40796985	15300	0	19	0	0.179098	Inf	0.000113897	0.00641371	UP	trans	ENSMUSG00000041763	Tpp2	tripeptidyl_peptidase_II	1:43933647-44003000	15.7629	15.7617	2313	2088	-0.0438474	0.646888	0.924092	-
NONMMUT098512.1	16:40781492-40796985	15300	0	19	0	0.179098	Inf	0.000113897	0.00641371	UP	trans	ENSMUSG00000002221	Paxip1	PAX_interacting_with_transcription_activation_domain_protein_1	5:27740080-27791691	3.78102	3.24394	448	347	0.177071	0.598034	0.896699	-
NONMMUT098512.1	16:40781492-40796985	15300	0	19	0	0.179098	Inf	0.000113897	0.00641371	UP	trans	ENSMUSG00000012123	Aim1l	absent_in_melanoma_1_like	4:134065912-134092504	0.887259	0.890297	85	77	-0.0488887	0.770606	0.981272	-
NONMMUT098512.1	16:40781492-40796985	15300	0	19	0	0.179098	Inf	0.000113897	0.00641371	UP	trans	ENSMUSG00000069170	Adgrv1	adhesion_G_protein_coupled_receptor_V1	13:81095068-81633154	0.386946	0.553781	113	146	-0.561139	0.0268576	0.174282	-
NONMMUT098512.1	16:40781492-40796985	15300	0	19	0	0.179098	Inf	0.000113897	0.00641371	UP	trans	ENSMUSG00000032607	Amt	aminomethyltransferase	9:108296853-108302302	57.8272	57.4648	2129	1910	-0.0348876	0.678789	0.944312	-
NONMMUT098512.1	16:40781492-40796985	15300	0	19	0	0.179098	Inf	0.000113897	0.00641371	UP	trans	ENSMUSG00000043085	Tmem82	transmembrane_protein_82	4:141613376-141618633	11.5239	9.07205	719	511	0.301177	0.262558	0.675895	-
NONMMUT098512.1	16:40781492-40796985	15300	0	19	0	0.179098	Inf	0.000113897	0.00641371	UP	trans	ENSMUSG00000029253	Cenpc1	centromere_protein_C1	5:86012024-86065583	3.57234	3.31923	273	229	0.0620612	0.980953	1	-
NONMMUT098512.1	16:40781492-40796985	15300	0	19	0	0.179098	Inf	0.000113897	0.00641371	UP	trans	ENSMUSG00000033075	Senp1	SUMO1_sentrin_specific_peptidase_1	15:98038744-98093744	1.84058	1.77035	357	310	0.0121657	0.881565	1	-
NONMMUT098512.1	16:40781492-40796985	15300	0	19	0	0.179098	Inf	0.000113897	0.00641371	UP	trans	ENSMUSG00000036371	Serbp1	serpine1_mRNA_binding_protein_1	6:67238176-67297736	19.8614	16.749	5631	4287	0.201932	0.469994	0.835232	-
NONMMUT098512.1	16:40781492-40796985	15300	0	19	0	0.179098	Inf	0.000113897	0.00641371	UP	trans	ENSMUSG00000031079	Zfp300	zinc_finger_protein_300	X:21079174-21089527	0.183263	0.184548	11	10	-0.0540343	1	1	-
NONMMUT098512.1	16:40781492-40796985	15300	0	19	0	0.179098	Inf	0.000113897	0.00641371	UP	trans	ENSMUSG00000033427	Upb1	ureidopropionase_beta	10:75406911-75441679	128.693	128.893	9624	8702	-0.0462013	0.631415	0.91434	-
NONMMUT098512.1	16:40781492-40796985	15300	0	19	0	0.179098	Inf	0.000113897	0.00641371	UP	trans	ENSMUSG00000022074	Tnfrsf10b	tumor_necrosis_factor_receptor_superfamily_member_10b	14:69767472-69784403	0.27899	0.240358	9	7	0.171073	1	1	-
NONMMUT098512.1	16:40781492-40796985	15300	0	19	0	0.179098	Inf	0.000113897	0.00641371	UP	trans	ENSMUSG00000031077	Fadd	Fas_TNFRSF6_associated_via_death_domain	7:144577318-144582463	3.72742	4.29615	148	154	-0.248821	0.277026	0.698317	-
NONMMUT098512.1	16:40781492-40796985	15300	0	19	0	0.179098	Inf	0.000113897	0.00641371	UP	trans	ENSMUSG00000022255	Mtdh	metadherin	15:34082694-34142386	13.7162	9.67198	2251	1433	0.460036	0.0530861	0.282731	-
NONMMUT098512.1	16:40781492-40796985	15300	0	19	0	0.179098	Inf	0.000113897	0.00641371	UP	trans	ENSMUSG00000035878	Hykk	hydroxylysine_kinase_1	9:54917283-54949924	16.6619	14.2203	2549	1964	0.184645	0.529007	0.851098	-
NONMMUT098512.1	16:40781492-40796985	15300	0	19	0	0.179098	Inf	0.000113897	0.00641371	UP	trans	ENSMUSG00000039985	Fam60a	family_with_sequence_similarity_60_member_A	6:148921035-148946467	1.36236	1.14198	111	84	0.21061	0.645633	0.923427	-
NONMMUT098512.1	16:40781492-40796985	15300	0	19	0	0.179098	Inf	0.000113897	0.00641371	UP	trans	ENSMUSG00000039068	Zzz3	zinc_finger_ZZ_domain_containing_3	3:152395473-152462826	6.79385	5.92735	1182	931	0.152885	0.643514	0.921689	-
NONMMUT098512.1	16:40781492-40796985	15300	0	19	0	0.179098	Inf	0.000113897	0.00641371	UP	trans	ENSMUSG00000040606	Kazn	kazrin_periplakin_interacting_protein	4:142102390-142239401	0.130614	0.180849	24	30	-0.513438	0.276933	0.698285	-
NONMMUT098512.1	16:40781492-40796985	15300	0	19	0	0.179098	Inf	0.000113897	0.00641371	UP	trans	ENSMUSG00000056602	Fry	furry_homolog_Drosophila_	5:150118645-150497753	0.241555	0.197488	84	62	0.246631	0.613392	0.910059	-
NONMMUT098512.1	16:40781492-40796985	15300	0	19	0	0.179098	Inf	0.000113897	0.00641371	UP	trans	ENSMUSG00000022914	Brwd1	bromodomain_and_WD_repeat_domain_containing_1	16:95992092-96082526	10.2287	10.858	2808	2691	-0.130091	0.38146	0.82055	-
NONMMUT098512.1	16:40781492-40796985	15300	0	19	0	0.179098	Inf	0.000113897	0.00641371	UP	trans	ENSMUSG00000058799	Nap1l1	nucleosome_assembly_protein_1_like_1	10:111473192-111498142	15.3065	19.751	673	784	-0.411738	0.0340017	0.20704	-
NONMMUT098512.1	16:40781492-40796985	15300	0	19	0	0.179098	Inf	0.000113897	0.00641371	UP	trans	ENSMUSG00000057667	Bloc1s3	biogenesis_of_lysosomal_organelles_complex_1_subunit_3	7:19505814-19508331	8.2454	6.14852	153	103	0.379392	0.24189	0.664933	-
NONMMUT098512.1	16:40781492-40796985	15300	0	19	0	0.179098	Inf	0.000113897	0.00641371	UP	trans	ENSMUSG00000014418	Hps5	Hermansky_Pudlak_syndrome_5_homolog_human_	7:46760466-46796064	6.30371	5.33522	763	583	0.196696	0.521379	0.846325	-
NONMMUT098512.1	16:40781492-40796985	15300	0	19	0	0.179098	Inf	0.000113897	0.00641371	UP	trans	ENSMUSG00000056211	R3hdm1	R3H_domain_containing_1	1:128103301-128237736	2.97627	2.79366	1173	994	0.0473939	0.985844	1	-
NONMMUT098512.1	16:40781492-40796985	15300	0	19	0	0.179098	Inf	0.000113897	0.00641371	UP	trans	ENSMUSG00000049303	Syt12	synaptotagmin_XII	19:4445908-4477447	0.51776	0.219286	34	13	1.19552	0.0222191	0.152212	-
NONMMUT098512.1	16:40781492-40796985	15300	0	19	0	0.179098	Inf	0.000113897	0.00641371	UP	trans	ENSMUSG00000074212	Dnajb14	DnaJ_Hsp40_homolog_subfamily_B_member_14	3:137867675-137916557	6.21713	5.99672	1068	930	0.00811806	0.841163	1	-
NONMMUT098512.1	16:40781492-40796985	15300	0	19	0	0.179098	Inf	0.000113897	0.00641371	UP	cis	ENSMUSG00000061080	Lsamp	limbic_system_associated_membrane_protein	16:39984361-42181679	0.118061	0.0855048	26	17	0.421496	0.580767	0.888053	-
NONMMUT098512.1	16:40781492-40796985	15300	0	19	0	0.179098	Inf	0.000113897	0.00641371	UP	trans	ENSMUSG00000056529	Ptafr	platelet_activating_factor_receptor	4:132564067-132582683	3.54056	1.2873	131	43	1.41567	2.9e-05	0.000588162	UP
NONMMUT098512.1	16:40781492-40796985	15300	0	19	0	0.179098	Inf	0.000113897	0.00641371	UP	trans	ENSMUSG00000071454	Dtnb	dystrobrevin_beta	12:3572381-3781796	2.6792	3.32434	441	494	-0.355224	0.073261	0.345638	-
NONMMUT098512.1	16:40781492-40796985	15300	0	19	0	0.179098	Inf	0.000113897	0.00641371	UP	trans	ENSMUSG00000037395	Rcor3	REST_corepressor_3	1:192098546-192138062	1.18416	1.32094	283	285	-0.201651	0.295505	0.72256	-
NONMMUT098512.1	16:40781492-40796985	15300	0	19	0	0.179098	Inf	0.000113897	0.00641371	UP	trans	ENSMUSG00000073771	Btbd19	BTB_POZ_domain_containing_19	4:117119219-117125725	0.276049	0.458653	22	33	-0.776433	0.0749032	0.350816	-
NONMMUT098512.1	16:40781492-40796985	15300	0	19	0	0.179098	Inf	0.000113897	0.00641371	UP	trans	ENSMUSG00000036246	Gmip	Gem_interacting_protein	8:69808679-69821870	2.47372	1.32501	213	103	0.856716	0.00312721	0.0330489	-
NONMMUT098512.1	16:40781492-40796985	15300	0	19	0	0.179098	Inf	0.000113897	0.00641371	UP	trans	ENSMUSG00000021696	Elovl7	ELOVL_family_member_7_elongation_of_long_chain_fatty_acids_yeast_	13:108214404-108287105	0.379807	0.180307	21	9	1.03085	0.163583	0.553159	-
NONMMUT098512.1	16:40781492-40796985	15300	0	19	0	0.179098	Inf	0.000113897	0.00641371	UP	trans	ENSMUSG00000027860	Vangl1	vang_like_1_van_gogh_Drosophila_	3:102153583-102204693	2.31996	1.90499	259	192	0.240357	0.461804	0.835232	-
NONMMUT098512.1	16:40781492-40796985	15300	0	19	0	0.179098	Inf	0.000113897	0.00641371	UP	trans	ENSMUSG00000029208	Guf1	GUF1_GTPase_homolog_S._cerevisiae_	5:69556923-69575973	3.77999	3.99116	620	591	-0.122381	0.436938	0.835232	-
NONMMUT098512.1	16:40781492-40796985	15300	0	19	0	0.179098	Inf	0.000113897	0.00641371	UP	trans	ENSMUSG00000025393	Atp5b	ATP_synthase_H+_transporting_mitochondrial_F1_complex_beta_subunit	10:128083273-128090391	464.82	488.412	32713	31032	-0.115384	0.412165	0.835232	-
NONMMUT098512.1	16:40781492-40796985	15300	0	19	0	0.179098	Inf	0.000113897	0.00641371	UP	trans	ENSMUSG00000041720	Pi4ka	phosphatidylinositol_4_kinase_catalytic_alpha_polypeptide	16:17280351-17406314	8.86608	8.71417	1207	1071	-0.019024	0.741606	0.968339	-
NONMMUT098512.1	16:40781492-40796985	15300	0	19	0	0.179098	Inf	0.000113897	0.00641371	UP	trans	ENSMUSG00000027959	Sass6	spindle_assembly_6_homolog_C._elegans_	3:116594982-116631004	1.1606	0.920062	102	73	0.291111	0.471424	0.835232	-
NONMMUT098512.1	16:40781492-40796985	15300	0	19	0	0.179098	Inf	0.000113897	0.00641371	UP	trans	ENSMUSG00000066640	Fbxl18	F_box_and_leucine_rich_repeat_protein_18	5:142866946-142895421	1.86619	1.88995	315	288	-0.06221	0.640034	0.920987	-
NONMMUT098512.1	16:40781492-40796985	15300	0	19	0	0.179098	Inf	0.000113897	0.00641371	UP	trans	ENSMUSG00000020189	Osbpl8	oxysterol_binding_protein_like_8	10:111164802-111297247	52.159	49.5543	3795	3255	0.0299513	0.914879	1	-
NONMMUT098512.1	16:40781492-40796985	15300	0	19	0	0.179098	Inf	0.000113897	0.00641371	UP	trans	ENSMUSG00000001143	Lman2l	lectin_mannose_binding_2_like	1:36419871-36445271	2.3242	2.68888	225	235	-0.254227	0.218493	0.648034	-
NONMMUT098512.1	16:40781492-40796985	15300	0	19	0	0.179098	Inf	0.000113897	0.00641371	UP	trans	ENSMUSG00000029204	Rhoh	ras_homolog_gene_family_member_H	5:65861213-65896700	0.709394	0.29685	90	34	1.2129	0.00133939	0.0162853	UP
NONMMUT098512.1	16:40781492-40796985	15300	0	19	0	0.179098	Inf	0.000113897	0.00641371	UP	trans	ENSMUSG00000054051	Ercc6	excision_repair_cross_complementing_rodent_repair_deficiency_complementation_group_6	14:32513521-32580989	7.98337	8.72662	684	675	-0.172383	0.308624	0.737809	-
NONMMUT098512.1	16:40781492-40796985	15300	0	19	0	0.179098	Inf	0.000113897	0.00641371	UP	trans	ENSMUSG00000029480	Dhx37	DEAH_Asp_Glu_Ala_His_box_polypeptide_37	5:125413858-125434121	4.60133	4.83251	270	256	-0.114677	0.507209	0.838532	-
NONMMUT098512.1	16:40781492-40796985	15300	0	19	0	0.179098	Inf	0.000113897	0.00641371	UP	trans	ENSMUSG00000028690	Mmachc	methylmalonic_aciduria_cblC_type_with_homocystinuria	4:116702279-116708406	12.059	13.3153	317	316	-0.186933	0.312518	0.742177	-
NONMMUT098512.1	16:40781492-40796985	15300	0	19	0	0.179098	Inf	0.000113897	0.00641371	UP	trans	ENSMUSG00000027668	Mfn1	mitofusin_1	3:32529465-32579239	21.8276	21.6918	1770	1588	-0.0349522	0.68051	0.944312	-
NONMMUT098512.1	16:40781492-40796985	15300	0	19	0	0.179098	Inf	0.000113897	0.00641371	UP	trans	ENSMUSG00000060935	Tmem263	transmembrane_protein_263	10:85102627-85117747	13.5297	14.0354	520	487	-0.0969007	0.513665	0.842865	-
NONMMUT098512.1	16:40781492-40796985	15300	0	19	0	0.179098	Inf	0.000113897	0.00641371	UP	trans	ENSMUSG00000024404	Riok3	RIO_kinase_3	18:12128850-12157367	78.5365	79.6468	2925	2678	-0.0642103	0.576274	0.885273	-
NONMMUT098512.1	16:40781492-40796985	15300	0	19	0	0.179098	Inf	0.000113897	0.00641371	UP	trans	ENSMUSG00000043467	Zbtb37	zinc_finger_and_BTB_domain_containing_37	1:161002922-161034849	0.806509	0.64935	227	165	0.268737	0.408287	0.835232	-
NONMMUT098512.1	16:40781492-40796985	15300	0	19	0	0.179098	Inf	0.000113897	0.00641371	UP	trans	ENSMUSG00000073492	Gm10521	predicted_gene_10521	1:171895664-171898237	0.496461	0.169199	13	4	1.509	0.0884894	0.390431	-
NONMMUT098512.1	16:40781492-40796985	15300	0	19	0	0.179098	Inf	0.000113897	0.00641371	UP	trans	ENSMUSG00000072963	Gm10447	predicted_gene_10447	11:53454804-53457110	1.27825	0.943938	30	20	0.393453	0.527753	0.849942	-
NONMMUT051889.2	5:33896024-33897966	1943	6	40	0.314912	2.96902	2.60312	0.00123316	0.0485026	UP	cis	ENSMUSG00000057406	Whsc1	Wolf_Hirschhorn_syndrome_candidate_1_human_	5:33820725-33897975	2.1305	2.38374	693	700	-0.205991	0.240149	0.664933	-
NONMMUT067407.2	8:119561980-119562862	883	91	4	10.5095	0.65328	-4.64169	2.09e-10	4.16e-08	DOWN	cis	ENSMUSG00000034189	Hsdl1	hydroxysteroid_dehydrogenase_like_1	8:119561979-119575200	11.4495	9.211	369	268	0.269897	0.369103	0.813521	-
NONMMUT001891.2	1:87449870-87450769	900	127	4	14.39	0.64094	-5.12257	1.22e-12	3.97e-10	DOWN	cis	ENSMUSG00000048000	Gigyf2	GRB10_interacting_GYF_protein_2	1:87326998-87450796	7.7559	7.22305	1457	1225	0.0587284	0.980674	1	-
NONMMUT066142.2	8:72548413-72559755	10743	119	0	1.12959	0	Inf	3.85e-15	1.85e-12	DOWN	trans	ENSMUSG00000038497	Tmco3	transmembrane_and_coiled_coil_domains_3	8:13288013-13322924	6.31033	4.82801	291	201	0.342331	0.240329	0.664933	-
NONMMUT066142.2	8:72548413-72559755	10743	119	0	1.12959	0	Inf	3.85e-15	1.85e-12	DOWN	trans	ENSMUSG00000028932	Psmc2	proteasome_prosome_macropain_26S_subunit_ATPase_2	5:21785283-21803787	30.008	38.4644	1603	1855	-0.402136	0.0310634	0.195906	-
NONMMUT066142.2	8:72548413-72559755	10743	119	0	1.12959	0	Inf	3.85e-15	1.85e-12	DOWN	trans	ENSMUSG00000039347	Atp6v0e2	ATPase_H+_transporting_lysosomal_V0_subunit_E2	6:48537615-48541801	4.88718	5.33662	141	139	-0.170882	0.418107	0.835232	-
NONMMUT066142.2	8:72548413-72559755	10743	119	0	1.12959	0	Inf	3.85e-15	1.85e-12	DOWN	trans	ENSMUSG00000030604	Zfp626	zinc_finger_protein_626	7:27807196-27822916	3.69518	3.57921	231	202	0.00204765	0.849922	1	-
NONMMUT066142.2	8:72548413-72559755	10743	119	0	1.12959	0	Inf	3.85e-15	1.85e-12	DOWN	trans	ENSMUSG00000026353	Ubxn4	UBX_domain_protein_4	1:128243964-128279378	75.9398	68.9636	4069	3336	0.0950639	0.838636	1	-
NONMMUT066142.2	8:72548413-72559755	10743	119	0	1.12959	0	Inf	3.85e-15	1.85e-12	DOWN	trans	ENSMUSG00000006678	Pola1	polymerase_DNA_directed_alpha_1	X:93304767-93632155	4.11869	3.86532	419	355	0.0476412	1	1	-
NONMMUT066142.2	8:72548413-72559755	10743	119	0	1.12959	0	Inf	3.85e-15	1.85e-12	DOWN	trans	ENSMUSG00000026803	Ttf1	transcription_termination_factor_RNA_polymerase_I	2:29060262-29087656	7.33713	6.35102	604	472	0.164269	0.627522	0.912082	-
NONMMUT066142.2	8:72548413-72559755	10743	119	0	1.12959	0	Inf	3.85e-15	1.85e-12	DOWN	trans	ENSMUSG00000037991	Rmi2	RMI2_RecQ_mediated_genome_instability_2_homolog_S._cerevisiae_	16:10835059-10892966	0.306033	0.135598	15	6	1.13039	0.211789	0.635807	-
NONMMUT066142.2	8:72548413-72559755	10743	119	0	1.12959	0	Inf	3.85e-15	1.85e-12	DOWN	trans	ENSMUSG00000030801	Kat8	K_lysine_acetyltransferase_8	7:127912516-127925837	13.83	13.8002	474	427	-0.04084	0.680519	0.944312	-
NONMMUT066142.2	8:72548413-72559755	10743	119	0	1.12959	0	Inf	3.85e-15	1.85e-12	DOWN	trans	ENSMUSG00000033684	Qsox1	quiescin_Q6_sulfhydryl_oxidase_1	1:155776029-155812889	47.3784	45.0138	6502	5577	0.0299032	0.91355	1	-
NONMMUT066142.2	8:72548413-72559755	10743	119	0	1.12959	0	Inf	3.85e-15	1.85e-12	DOWN	trans	ENSMUSG00000037572	Wdhd1	WD_repeat_and_HMG_box_DNA_binding_protein_1	14:47240944-47276857	1.11552	0.759511	109	67	0.510612	0.14709	0.519501	-
NONMMUT066142.2	8:72548413-72559755	10743	119	0	1.12959	0	Inf	3.85e-15	1.85e-12	DOWN	trans	ENSMUSG00000032557	Uba5	ubiquitin_like_modifier_activating_enzyme_5	9:104046599-104063134	18.5412	18.2515	1114	990	-0.0212429	0.734974	0.964303	-
NONMMUT066142.2	8:72548413-72559755	10743	119	0	1.12959	0	Inf	3.85e-15	1.85e-12	DOWN	trans	ENSMUSG00000037754	Ppp1r16b	protein_phosphatase_1_regulatory_inhibitor_subunit_16B	2:158665398-158766334	2.34451	2.05148	219	173	0.148668	0.723243	0.962153	-
NONMMUT066142.2	8:72548413-72559755	10743	119	0	1.12959	0	Inf	3.85e-15	1.85e-12	DOWN	trans	ENSMUSG00000024826	Dpf2	D4_zinc_and_double_PHD_fingers_family_2	19:5896516-5913010	6.49	5.61352	575	449	0.165356	0.62071	0.912082	-
NONMMUT066142.2	8:72548413-72559755	10743	119	0	1.12959	0	Inf	3.85e-15	1.85e-12	DOWN	trans	ENSMUSG00000033454	Zbtb1	zinc_finger_and_BTB_domain_containing_1	12:76370266-76396950	5.32213	5.10023	660	571	0.0174843	0.881205	1	-
NONMMUT066142.2	8:72548413-72559755	10743	119	0	1.12959	0	Inf	3.85e-15	1.85e-12	DOWN	trans	ENSMUSG00000053134	Supt7l	suppressor_of_Ty_7_like	5:31514564-31527807	2.35951	2.29797	265	233	-0.00582775	0.81034	0.998162	-
NONMMUT066142.2	8:72548413-72559755	10743	119	0	1.12959	0	Inf	3.85e-15	1.85e-12	DOWN	trans	ENSMUSG00000040389	Wdr47	WD_repeat_domain_47	3:108591279-108645719	0.869653	1.0235	64	68	-0.278962	0.346903	0.789572	-
NONMMUT066142.2	8:72548413-72559755	10743	119	0	1.12959	0	Inf	3.85e-15	1.85e-12	DOWN	trans	ENSMUSG00000026031	Cflar	CASP8_and_FADD_like_apoptosis_regulator	1:58711508-58758884	29.0153	22.1743	5299	3656	0.343963	0.159166	0.544093	-
NONMMUT066142.2	8:72548413-72559755	10743	119	0	1.12959	0	Inf	3.85e-15	1.85e-12	DOWN	trans	ENSMUSG00000033943	Mga	MAX_gene_associated	2:119897228-119969581	8.56344	6.24751	2408	1586	0.410952	0.0881268	0.390431	-
NONMMUT066142.2	8:72548413-72559755	10743	119	0	1.12959	0	Inf	3.85e-15	1.85e-12	DOWN	trans	ENSMUSG00000020359	Phykpl	5_phosphohydroxy_L_lysine_phospholyase	11:51584757-51604489	3.07455	2.948	387	335	0.0166822	0.889716	1	-
NONMMUT066142.2	8:72548413-72559755	10743	119	0	1.12959	0	Inf	3.85e-15	1.85e-12	DOWN	trans	ENSMUSG00000058818	Pirb	paired_Ig_like_receptor_B	7:3711409-3720391	7.99193	2.08543	624	147	1.89424	5.66e-14	5.99e-12	UP
NONMMUT066142.2	8:72548413-72559755	10743	119	0	1.12959	0	Inf	3.85e-15	1.85e-12	DOWN	trans	ENSMUSG00000028759	Hp1bp3	heterochromatin_protein_1_binding_protein_3	4:138216296-138244683	16.3763	14.8914	2446	2008	0.0931743	0.848087	1	-
NONMMUT066142.2	8:72548413-72559755	10743	119	0	1.12959	0	Inf	3.85e-15	1.85e-12	DOWN	trans	ENSMUSG00000055670	Zzef1	zinc_finger_ZZ_type_with_EF_hand_domain_1	11:72796226-72927120	9.91583	10.2924	2225	2085	-0.0977328	0.474253	0.835232	-
NONMMUT066142.2	8:72548413-72559755	10743	119	0	1.12959	0	Inf	3.85e-15	1.85e-12	DOWN	trans	ENSMUSG00000021963	Sap18	Sin3_associated_polypeptide_18	14:57798180-57804980	8.18152	8.77808	478	463	-0.145493	0.383462	0.82282	-
NONMMUT066142.2	8:72548413-72559755	10743	119	0	1.12959	0	Inf	3.85e-15	1.85e-12	DOWN	trans	ENSMUSG00000040158	Tax1bp3	Tax1_human_T_cell_leukemia_virus_type_I_binding_protein_3	11:73177083-73183162	1.60874	1.53897	88	76	0.0200075	0.953913	1	-
NONMMUT066142.2	8:72548413-72559755	10743	119	0	1.12959	0	Inf	3.85e-15	1.85e-12	DOWN	trans	ENSMUSG00000017493	Igfbp4	insulin_like_growth_factor_binding_protein_4	11:99041244-99054392	305.707	268.472	18999	15063	0.143423	0.657549	0.932196	-
NONMMUT066142.2	8:72548413-72559755	10743	119	0	1.12959	0	Inf	3.85e-15	1.85e-12	DOWN	trans	ENSMUSG00000062510	Nsl1	NSL1_MIND_kinetochore_complex_component_homolog_S._cerevisiae_	1:191063012-191086474	0.81434	0.244302	48	13	1.69301	0.000764908	0.0103279	UP
NONMMUT066142.2	8:72548413-72559755	10743	119	0	1.12959	0	Inf	3.85e-15	1.85e-12	DOWN	trans	ENSMUSG00000063972	Nr6a1	nuclear_receptor_subfamily_6_group_A_member_1	2:38723370-38927688	2.17166	2.63001	375	410	-0.320224	0.105564	0.43761	-
NONMMUT066142.2	8:72548413-72559755	10743	119	0	1.12959	0	Inf	3.85e-15	1.85e-12	DOWN	trans	ENSMUSG00000028992	Nmnat1	nicotinamide_nucleotide_adenylyltransferase_1	4:149467572-149485202	9.26071	10.0545	454	445	-0.162605	0.348762	0.791941	-
NONMMUT066142.2	8:72548413-72559755	10743	119	0	1.12959	0	Inf	3.85e-15	1.85e-12	DOWN	trans	ENSMUSG00000066149	Cdc26	cell_division_cycle_26	4:62383654-62408642	4.82682	3.68144	411	283	0.346846	0.210362	0.634692	-
NONMMUT066142.2	8:72548413-72559755	10743	119	0	1.12959	0	Inf	3.85e-15	1.85e-12	DOWN	trans	ENSMUSG00000007080	Pole	polymerase_DNA_directed_epsilon	5:110286306-110337474	0.974669	1.07168	136	135	-0.180843	0.407389	0.835232	-
NONMMUT066142.2	8:72548413-72559755	10743	119	0	1.12959	0	Inf	3.85e-15	1.85e-12	DOWN	trans	ENSMUSG00000026020	Nop58	NOP58_ribonucleoprotein	1:59684971-59719044	5.33031	6.2244	793	836	-0.267673	0.141537	0.506391	-
NONMMUT066142.2	8:72548413-72559755	10743	119	0	1.12959	0	Inf	3.85e-15	1.85e-12	DOWN	trans	ENSMUSG00000020156	Mum1	melanoma_associated_antigen_mutated_1	10:80226434-80243903	1.09567	1.08888	214	192	-0.0349871	0.75409	0.975461	-
NONMMUT066142.2	8:72548413-72559755	10743	119	0	1.12959	0	Inf	3.85e-15	1.85e-12	DOWN	trans	ENSMUSG00000033126	Ybey	ybeY_metallopeptidase	10:76459569-76469114	3.2621	3.7338	150	155	-0.2388	0.297233	0.723045	-
NONMMUT066142.2	8:72548413-72559755	10743	119	0	1.12959	0	Inf	3.85e-15	1.85e-12	DOWN	trans	ENSMUSG00000004071	Cdip1	cell_death_inducing_Trp53_target_1	16:4750348-4790292	10.941	15.341	1151	1457	-0.531604	0.00608731	0.0564468	-
NONMMUT066142.2	8:72548413-72559755	10743	119	0	1.12959	0	Inf	3.85e-15	1.85e-12	DOWN	trans	ENSMUSG00000028093	Acp6	acid_phosphatase_6_lysophosphatidic	3:97158777-97177299	7.21943	6.73571	799	673	0.0560987	0.992789	1	-
NONMMUT066142.2	8:72548413-72559755	10743	119	0	1.12959	0	Inf	3.85e-15	1.85e-12	DOWN	trans	ENSMUSG00000030330	Ing4	inhibitor_of_growth_family_member_4	6:125039760-125049265	6.80006	6.51645	786	680	0.017504	0.877576	1	-
NONMMUT066142.2	8:72548413-72559755	10743	119	0	1.12959	0	Inf	3.85e-15	1.85e-12	DOWN	trans	ENSMUSG00000026755	Arpc5l	actin_related_protein_2_3_complex_subunit_5_like	2:39005348-39015877	16.3274	16.5881	930	853	-0.0668061	0.58311	0.889644	-
NONMMUT066142.2	8:72548413-72559755	10743	119	0	1.12959	0	Inf	3.85e-15	1.85e-12	DOWN	trans	ENSMUSG00000039768	Dnajc11	DnaJ_Hsp40_homolog_subfamily_C_member_11	4:151933691-151982137	9.08717	7.56472	1461	1098	0.220587	0.431744	0.835232	-
NONMMUT066142.2	8:72548413-72559755	10743	119	0	1.12959	0	Inf	3.85e-15	1.85e-12	DOWN	trans	ENSMUSG00000032555	Topbp1	topoisomerase_DNA_II_binding_protein_1	9:103305215-103350428	5.33506	5.0619	746	639	0.0318681	0.931396	1	-
NONMMUT066142.2	8:72548413-72559755	10743	119	0	1.12959	0	Inf	3.85e-15	1.85e-12	DOWN	trans	ENSMUSG00000036285	Noa1	nitric_oxide_associated_1	5:77294182-77310084	1.80917	3.75983	105	197	-1.0993	2.31e-05	0.000482679	DOWN
NONMMUT066142.2	8:72548413-72559755	10743	119	0	1.12959	0	Inf	3.85e-15	1.85e-12	DOWN	trans	ENSMUSG00000026942	Traf2	TNF_receptor_associated_factor_2	2:25517982-25546940	4.47623	4.92516	300	298	-0.181843	0.326503	0.760975	-
NONMMUT066142.2	8:72548413-72559755	10743	119	0	1.12959	0	Inf	3.85e-15	1.85e-12	DOWN	trans	ENSMUSG00000039671	Zmynd8	zinc_finger_MYND_type_containing_8	2:165784152-165899016	4.13822	3.58535	808	632	0.162939	0.617494	0.912082	-
NONMMUT066142.2	8:72548413-72559755	10743	119	0	1.12959	0	Inf	3.85e-15	1.85e-12	DOWN	trans	ENSMUSG00000029462	Vps29	vacuolar_protein_sorting_29_S._pombe_	5:122354369-122364984	8.77925	7.33423	834	629	0.215496	0.459783	0.835232	-
NONMMUT066142.2	8:72548413-72559755	10743	119	0	1.12959	0	Inf	3.85e-15	1.85e-12	DOWN	trans	ENSMUSG00000029647	Pan3	PAN3_polyA_specific_ribonuclease_subunit_homolog_S._cerevisiae_	5:147430161-147548502	5.74311	5.21243	1528	1252	0.0959192	0.84133	1	-
NONMMUT066142.2	8:72548413-72559755	10743	119	0	1.12959	0	Inf	3.85e-15	1.85e-12	DOWN	trans	ENSMUSG00000006740	Kif5b	kinesin_family_member_5B	18:6201002-6242174	43.1845	42.256	4116	3636	-0.0126002	0.754406	0.975461	-
NONMMUT066142.2	8:72548413-72559755	10743	119	0	1.12959	0	Inf	3.85e-15	1.85e-12	DOWN	trans	ENSMUSG00000025377	Enthd2	ENTH_domain_containing_2	11:120090531-120098731	5.30569	4.36252	260	193	0.238421	0.463495	0.835232	-
NONMMUT066142.2	8:72548413-72559755	10743	119	0	1.12959	0	Inf	3.85e-15	1.85e-12	DOWN	trans	ENSMUSG00000042857	Gm9776	predicted_gene_9776	13:94355839-94358818	0.52778	0.328849	16	9	0.638555	0.451618	0.835232	-
NONMMUT066142.2	8:72548413-72559755	10743	119	0	1.12959	0	Inf	3.85e-15	1.85e-12	DOWN	trans	ENSMUSG00000033400	Agl	amylo_1_6_glucosidase_4_alpha_glucanotransferase	3:116739999-116808166	7.86939	10.4162	1590	1900	-0.448464	0.0174961	0.125817	-
NONMMUT066142.2	8:72548413-72559755	10743	119	0	1.12959	0	Inf	3.85e-15	1.85e-12	DOWN	trans	ENSMUSG00000028030	Tbck	TBC1_domain_containing_kinase	3:132684144-132841688	10.5853	9.29403	1418	1124	0.143724	0.671399	0.939319	-
NONMMUT066142.2	8:72548413-72559755	10743	119	0	1.12959	0	Inf	3.85e-15	1.85e-12	DOWN	trans	ENSMUSG00000031917	Nip7	nuclear_import_7_homolog_S._cerevisiae_	8:107056877-107060926	15.956	13.6148	492	379	0.18497	0.575875	0.88506	-
NONMMUT066142.2	8:72548413-72559755	10743	119	0	1.12959	0	Inf	3.85e-15	1.85e-12	DOWN	trans	ENSMUSG00000010095	Slc3a2	solute_carrier_family_3_activators_of_dibasic_and_neutral_amino_acid_transport_member_2	19:8706882-8723369	10.154	8.05018	686	491	0.290995	0.286999	0.709405	-
NONMMUT066142.2	8:72548413-72559755	10743	119	0	1.12959	0	Inf	3.85e-15	1.85e-12	DOWN	trans	ENSMUSG00000061607	Mdc1	mediator_of_DNA_damage_checkpoint_1	17:35841515-35859670	2.41294	2.41548	187	169	-0.0454789	0.726902	0.962848	-
NONMMUT066142.2	8:72548413-72559755	10743	119	0	1.12959	0	Inf	3.85e-15	1.85e-12	DOWN	trans	ENSMUSG00000028559	Osbpl9	oxysterol_binding_protein_like_9	4:109061145-109202272	29.7894	29.2055	3516	3112	-0.0153982	0.744912	0.970727	-
NONMMUT066142.2	8:72548413-72559755	10743	119	0	1.12959	0	Inf	3.85e-15	1.85e-12	DOWN	trans	ENSMUSG00000035495	Tstd2	thiosulfate_sulfurtransferase_rhodanese_like_domain_containing_2	4:46114746-46138694	9.03172	7.50642	765	574	0.222918	0.444841	0.835232	-
NONMMUT066142.2	8:72548413-72559755	10743	119	0	1.12959	0	Inf	3.85e-15	1.85e-12	DOWN	trans	ENSMUSG00000021076	Actr10	ARP10_actin_related_protein_10	12:70937857-70964718	25.1489	27.0446	1029	999	-0.148804	0.350698	0.79346	-
NONMMUT066142.2	8:72548413-72559755	10743	119	0	1.12959	0	Inf	3.85e-15	1.85e-12	DOWN	trans	ENSMUSG00000027983	Cyp2u1	cytochrome_P450_family_2_subfamily_u_polypeptide_1	3:131288441-131303227	15.6278	16.891	1114	1087	-0.156094	0.331448	0.767945	-
NONMMUT066142.2	8:72548413-72559755	10743	119	0	1.12959	0	Inf	3.85e-15	1.85e-12	DOWN	trans	ENSMUSG00000034837	Gnat1	guanine_nucleotide_binding_protein_alpha_transducing_1	9:107674474-107679712	0.536701	0.288244	33	16	0.852873	0.123095	0.480415	-
NONMMUT066142.2	8:72548413-72559755	10743	119	0	1.12959	0	Inf	3.85e-15	1.85e-12	DOWN	trans	ENSMUSG00000053835	H2-T24	histocompatibility_2_T_region_locus_24	17:36005695-36020560	34.399	14.1559	969	360	1.23701	1.35e-07	4.97e-06	UP
NONMMUT066142.2	8:72548413-72559755	10743	119	0	1.12959	0	Inf	3.85e-15	1.85e-12	DOWN	trans	ENSMUSG00000022995	Enah	enabled_homolog_Drosophila_	1:181896384-182019990	0.122252	0.086517	36	23	0.45485	0.418763	0.835232	-
NONMMUT066142.2	8:72548413-72559755	10743	119	0	1.12959	0	Inf	3.85e-15	1.85e-12	DOWN	trans	ENSMUSG00000036006	Fam65b	family_with_sequence_similarity_65_member_B	13:24582189-24733816	0.568764	0.792587	93	117	-0.522697	0.0488258	0.267391	-
NONMMUT066142.2	8:72548413-72559755	10743	119	0	1.12959	0	Inf	3.85e-15	1.85e-12	DOWN	trans	ENSMUSG00000011382	Dhdh	dihydrodiol_dehydrogenase_dimeric_	7:45472956-45488805	128.685	129.135	4976	4508	-0.0489921	0.624033	0.912082	-
NONMMUT066142.2	8:72548413-72559755	10743	119	0	1.12959	0	Inf	3.85e-15	1.85e-12	DOWN	trans	ENSMUSG00000072244	Trim6	tripartite_motif_containing_6	7:104218793-104235152	0.889197	0.892607	64	58	-0.0494795	0.830771	1	-
NONMMUT066142.2	8:72548413-72559755	10743	119	0	1.12959	0	Inf	3.85e-15	1.85e-12	DOWN	trans	ENSMUSG00000028068	Iqgap3	IQ_motif_containing_GTPase_activating_protein_3	3:88081971-88121048	0.432602	0.146844	62	19	1.5148	0.000448896	0.00649793	UP
NONMMUT066142.2	8:72548413-72559755	10743	119	0	1.12959	0	Inf	3.85e-15	1.85e-12	DOWN	trans	ENSMUSG00000006784	Ttc25	tetratricopeptide_repeat_domain_25	11:100545607-100572568	0.0386999	0.171464	3	12	-2.19146	0.0264707	0.172624	-
NONMMUT066142.2	8:72548413-72559755	10743	119	0	1.12959	0	Inf	3.85e-15	1.85e-12	DOWN	trans	ENSMUSG00000027984	Hadh	hydroxyacyl_Coenzyme_A_dehydrogenase	3:131233419-131272101	117.936	128.683	6492	6395	-0.169772	0.280975	0.702528	-
NONMMUT066142.2	8:72548413-72559755	10743	119	0	1.12959	0	Inf	3.85e-15	1.85e-12	DOWN	trans	ENSMUSG00000070495	Ctcfl	CCCTC_binding_factor_zinc_finger_protein_like	2:173093609-173119525	0.519983	0.726211	23	29	-0.52588	0.265924	0.68153	-
NONMMUT066142.2	8:72548413-72559755	10743	119	0	1.12959	0	Inf	3.85e-15	1.85e-12	DOWN	trans	ENSMUSG00000057541	Pus7	pseudouridylate_synthase_7_homolog_S._cerevisiae_	5:23740648-23783711	3.06722	3.17098	375	350	-0.0919562	0.534462	0.855878	-
NONMMUT066142.2	8:72548413-72559755	10743	119	0	1.12959	0	Inf	3.85e-15	1.85e-12	DOWN	trans	ENSMUSG00000034173	Zbed5	zinc_finger_BED_type_containing_5	5:129895723-129903623	12.2061	10.9519	658	533	0.112462	0.791297	0.9899	-
NONMMUT066142.2	8:72548413-72559755	10743	119	0	1.12959	0	Inf	3.85e-15	1.85e-12	DOWN	trans	ENSMUSG00000029094	Afap1	actin_filament_associated_protein_1	5:35893319-36003923	0.761468	0.548251	100	65	0.429989	0.244663	0.664933	-
NONMMUT066142.2	8:72548413-72559755	10743	119	0	1.12959	0	Inf	3.85e-15	1.85e-12	DOWN	trans	ENSMUSG00000080115	Mettl21b	methyltransferase_like_21B	10:127031004-127041513	0	0.0801006	0	2	Inf	0.502488	0.835232	-
NONMMUT066142.2	8:72548413-72559755	10743	119	0	1.12959	0	Inf	3.85e-15	1.85e-12	DOWN	trans	ENSMUSG00000043282	Teddm1b	transmembrane_epididymal_protein_1B	1:153874345-153876871	0.116697	0	3	0	Inf	0.253731	0.664933	-
NONMMUT066142.2	8:72548413-72559755	10743	119	0	1.12959	0	Inf	3.85e-15	1.85e-12	DOWN	trans	ENSMUSG00000029161	Cgref1	cell_growth_regulator_with_EF_hand_domain_1	5:30933143-30945591	1.01204	0.584851	23	12	0.747162	0.266732	0.682675	-
NONMMUT066142.2	8:72548413-72559755	10743	119	0	1.12959	0	Inf	3.85e-15	1.85e-12	DOWN	trans	ENSMUSG00000044768	D1Ertd622e	DNA_segment_Chr_1_ERATO_Doi_622_expressed	1:97606318-97662074	1.11088	0.903833	501	368	0.253613	0.383314	0.822682	-
NONMMUT066142.2	8:72548413-72559755	10743	119	0	1.12959	0	Inf	3.85e-15	1.85e-12	DOWN	trans	ENSMUSG00000014245	Pigl	phosphatidylinositol_glycan_anchor_biosynthesis_class_L	11:62458460-62514417	3.76221	3.01467	94	68	0.275625	0.481819	0.835232	-
NONMMUT066142.2	8:72548413-72559755	10743	119	0	1.12959	0	Inf	3.85e-15	1.85e-12	DOWN	trans	ENSMUSG00000042684	Npl	N_acetylneuraminate_pyruvate_lyase	1:153503015-153550045	4.0619	1.51175	125	42	1.38198	3.62e-05	0.000721751	UP
NONMMUT066142.2	8:72548413-72559755	10743	119	0	1.12959	0	Inf	3.85e-15	1.85e-12	DOWN	trans	ENSMUSG00000044788	Fads6	fatty_acid_desaturase_domain_family_member_6	11:115279622-115297663	42.7333	48.8785	2974	3071	-0.237795	0.16308	0.552256	-
NONMMUT066142.2	8:72548413-72559755	10743	119	0	1.12959	0	Inf	3.85e-15	1.85e-12	DOWN	trans	ENSMUSG00000021553	Slc28a3	solute_carrier_family_28_sodium_coupled_nucleoside_transporter_member_3	13:58545399-58610877	0.0230613	0	2	0	Inf	0.502488	0.835232	-
NONMMUT066142.2	8:72548413-72559755	10743	119	0	1.12959	0	Inf	3.85e-15	1.85e-12	DOWN	trans	ENSMUSG00000027015	Cybrd1	cytochrome_b_reductase_1	2:71117923-71142926	0.147286	0.203939	8	10	-0.513477	0.499675	0.835232	-
NONMMUT066142.2	8:72548413-72559755	10743	119	0	1.12959	0	Inf	3.85e-15	1.85e-12	DOWN	trans	ENSMUSG00000056342	Usp34	ubiquitin_specific_peptidase_34	11:23306895-23490560	13.9148	16.8261	2956	3227	-0.318038	0.0749424	0.350878	-
NONMMUT066142.2	8:72548413-72559755	10743	119	0	1.12959	0	Inf	3.85e-15	1.85e-12	DOWN	trans	ENSMUSG00000031010	Usp9x	ubiquitin_specific_peptidase_9_X_chromosome	X:13071498-13173328	55.3159	58.9633	9979	9603	-0.136081	0.358917	0.799137	-
NONMMUT066142.2	8:72548413-72559755	10743	119	0	1.12959	0	Inf	3.85e-15	1.85e-12	DOWN	trans	ENSMUSG00000047412	Zbtb44	zinc_finger_and_BTB_domain_containing_44	9:31030644-31075879	20.4345	25.6629	2078	2356	-0.372635	0.0424068	0.242207	-
NONMMUT066142.2	8:72548413-72559755	10743	119	0	1.12959	0	Inf	3.85e-15	1.85e-12	DOWN	trans	ENSMUSG00000023104	Rfc2	replication_factor_C_activator_1_2	5:134581366-134601805	8.42813	6.47632	653	453	0.336081	0.206971	0.627629	-
NONMMUT066142.2	8:72548413-72559755	10743	119	0	1.12959	0	Inf	3.85e-15	1.85e-12	DOWN	trans	ENSMUSG00000042605	Atxn2	ataxin_2	5:121711337-121816493	5.24031	5.30196	1178	1076	-0.0608297	0.599165	0.897744	-
NONMMUT066142.2	8:72548413-72559755	10743	119	0	1.12959	0	Inf	3.85e-15	1.85e-12	DOWN	trans	ENSMUSG00000026615	Eprs	glutamyl_prolyl_tRNA_synthetase	1:185363044-185428360	32.117	30.395	6895	5891	0.035547	0.935233	1	-
NONMMUT066142.2	8:72548413-72559755	10743	119	0	1.12959	0	Inf	3.85e-15	1.85e-12	DOWN	trans	ENSMUSG00000095325	Zfp870	zinc_finger_protein_870	17:32879228-32886083	2.85727	3.39859	149	160	-0.294254	0.201176	0.618318	-
NONMMUT066142.2	8:72548413-72559755	10743	119	0	1.12959	0	Inf	3.85e-15	1.85e-12	DOWN	trans	ENSMUSG00000061286	Exosc5	exosome_component_5	7:25659164-25671368	4.47172	3.96763	392	314	0.128598	0.762821	0.977381	-
NONMMUT066142.2	8:72548413-72559755	10743	119	0	1.12959	0	Inf	3.85e-15	1.85e-12	DOWN	trans	ENSMUSG00000018189	Uchl5	ubiquitin_carboxyl_terminal_esterase_L5	1:143777272-143807466	5.92112	7.11035	321	348	-0.308006	0.129663	0.481783	-
NONMMUT066142.2	8:72548413-72559755	10743	119	0	1.12959	0	Inf	3.85e-15	1.85e-12	DOWN	trans	ENSMUSG00000052997	Uba2	ubiquitin_like_modifier_activating_enzyme_2	7:34140688-34169599	14.0612	12.5154	1186	953	0.124065	0.742649	0.968889	-
NONMMUT066142.2	8:72548413-72559755	10743	119	0	1.12959	0	Inf	3.85e-15	1.85e-12	DOWN	trans	ENSMUSG00000020107	Anapc16	anaphase_promoting_complex_subunit_16	10:59987409-60003135	6.57637	6.17119	530	449	0.0477852	0.989481	1	-
NONMMUT066142.2	8:72548413-72559755	10743	119	0	1.12959	0	Inf	3.85e-15	1.85e-12	DOWN	trans	ENSMUSG00000032480	Dhx30	DEAH_Asp_Glu_Ala_His_box_polypeptide_30	9:110084320-110117830	3.20343	3.87145	626	683	-0.317214	0.0942298	0.406746	-
NONMMUT066142.2	8:72548413-72559755	10743	119	0	1.12959	0	Inf	3.85e-15	1.85e-12	DOWN	trans	ENSMUSG00000023118	Sympk	symplekin	7:19024377-19054618	10.9827	9.70942	1387	1107	0.133821	0.706006	0.952112	-
NONMMUT066142.2	8:72548413-72559755	10743	119	0	1.12959	0	Inf	3.85e-15	1.85e-12	DOWN	trans	ENSMUSG00000032216	Nedd4	neural_precursor_cell_expressed_developmentally_down_regulated_4	9:72662346-72749852	58.6873	55.5778	10666	9119	0.0345807	0.931007	1	-
NONMMUT066142.2	8:72548413-72559755	10743	119	0	1.12959	0	Inf	3.85e-15	1.85e-12	DOWN	trans	ENSMUSG00000029767	Calu	calumenin	6:29348069-29377110	26.26	32.2592	2898	3214	-0.340803	0.0587977	0.303788	-
NONMMUT066142.2	8:72548413-72559755	10743	119	0	1.12959	0	Inf	3.85e-15	1.85e-12	DOWN	trans	ENSMUSG00000030515	Tarsl2	threonyl_tRNA_synthetase_like_2	7:65644898-65692091	7.77066	7.92742	557	513	-0.0727711	0.585449	0.891786	-
NONMMUT066142.2	8:72548413-72559755	10743	119	0	1.12959	0	Inf	3.85e-15	1.85e-12	DOWN	trans	ENSMUSG00000056941	Commd7	COMM_domain_containing_7	2:153616933-153632781	5.89653	6.75718	434	449	-0.240511	0.199072	0.615098	-
NONMMUT066142.2	8:72548413-72559755	10743	119	0	1.12959	0	Inf	3.85e-15	1.85e-12	DOWN	trans	ENSMUSG00000028901	Gmeb1	glucocorticoid_modulatory_element_binding_protein_1	4:132221025-132261602	1.33914	1.27582	193	166	0.0259242	0.924475	1	-
NONMMUT066142.2	8:72548413-72559755	10743	119	0	1.12959	0	Inf	3.85e-15	1.85e-12	DOWN	trans	ENSMUSG00000030279	C2cd5	C2_calcium_dependent_domain_containing_5	6:143010920-143100141	1.08605	1.20299	212	212	-0.191491	0.350926	0.79346	-
NONMMUT066142.2	8:72548413-72559755	10743	119	0	1.12959	0	Inf	3.85e-15	1.85e-12	DOWN	trans	ENSMUSG00000055204	Ankrd17	ankyrin_repeat_domain_17	5:90227166-90366577	6.19347	6.20523	2796	2529	-0.0466936	0.635465	0.917327	-
NONMMUT066142.2	8:72548413-72559755	10743	119	0	1.12959	0	Inf	3.85e-15	1.85e-12	DOWN	trans	ENSMUSG00000052748	Swt1	SWT1_RNA_endoribonuclease_homolog_S._cerevisiae_	1:151367699-151428455	5.97194	5.76972	900	785	0.00574092	0.836375	1	-
NONMMUT066142.2	8:72548413-72559755	10743	119	0	1.12959	0	Inf	3.85e-15	1.85e-12	DOWN	trans	ENSMUSG00000004865	Srpk1	serine_arginine_rich_protein_specific_kinase_1	17:28587648-28622521	8.77293	8.55327	1060	933	-0.00737548	0.785122	0.985538	-
NONMMUT066142.2	8:72548413-72559755	10743	119	0	1.12959	0	Inf	3.85e-15	1.85e-12	DOWN	trans	ENSMUSG00000031604	Msmo1	methylsterol_monoxygenase_1	8:64718139-64733792	22.6236	25.457	2270	2306	-0.214191	0.202628	0.620509	-
NONMMUT066142.2	8:72548413-72559755	10743	119	0	1.12959	0	Inf	3.85e-15	1.85e-12	DOWN	trans	ENSMUSG00000004642	Slbp	stem_loop_binding_protein	5:33634952-33652574	4.43675	3.90866	386	307	0.138871	0.718103	0.959915	-
NONMMUT066142.2	8:72548413-72559755	10743	119	0	1.12959	0	Inf	3.85e-15	1.85e-12	DOWN	trans	ENSMUSG00000057572	Zbtb8os	zinc_finger_and_BTB_domain_containing_8_opposite_strand	4:129335695-129354547	3.97164	6.57818	212	317	-0.771909	0.000699665	0.00957285	-
NONMMUT066142.2	8:72548413-72559755	10743	119	0	1.12959	0	Inf	3.85e-15	1.85e-12	DOWN	trans	ENSMUSG00000036473	Tbc1d24	TBC1_domain_family_member_24	17:24175431-24209387	1.63757	1.35619	749	560	0.228048	0.435068	0.835232	-
NONMMUT066142.2	8:72548413-72559755	10743	119	0	1.12959	0	Inf	3.85e-15	1.85e-12	DOWN	trans	ENSMUSG00000022761	Lztr1	leucine_zipper_like_transcriptional_regulator_1	16:17508688-17526333	8.55908	7.44495	815	640	0.157237	0.640467	0.921313	-
NONMMUT066142.2	8:72548413-72559755	10743	119	0	1.12959	0	Inf	3.85e-15	1.85e-12	DOWN	trans	ENSMUSG00000054302	Eapp	E2F_associated_phosphoprotein	12:54670340-54695897	7.02651	6.84049	578	508	-0.00524971	0.801479	0.994092	-
NONMMUT066142.2	8:72548413-72559755	10743	119	0	1.12959	0	Inf	3.85e-15	1.85e-12	DOWN	trans	ENSMUSG00000027598	Itch	itchy_E3_ubiquitin_protein_ligase	2:155133509-155226855	35.3081	27.402	4690	3286	0.321764	0.194035	0.608304	-
NONMMUT066142.2	8:72548413-72559755	10743	119	0	1.12959	0	Inf	3.85e-15	1.85e-12	DOWN	trans	ENSMUSG00000039065	Fam173b	family_with_sequence_similarity_173_member_B	15:31601852-31621227	6.35791	5.61132	497	396	0.136254	0.719372	0.96004	-
NONMMUT066142.2	8:72548413-72559755	10743	119	0	1.12959	0	Inf	3.85e-15	1.85e-12	DOWN	trans	ENSMUSG00000024913	Lrp5	low_density_lipoprotein_receptor_related_protein_5	19:3584828-3686564	17.2063	16.7883	2090	1841	-0.00847743	0.773602	0.982722	-
NONMMUT066142.2	8:72548413-72559755	10743	119	0	1.12959	0	Inf	3.85e-15	1.85e-12	DOWN	trans	ENSMUSG00000028059	Arhgef2	rho_rac_guanine_nucleotide_exchange_factor_GEF_2	3:88607454-88648052	1.90602	0.754826	372	133	1.29239	8.61e-07	2.63e-05	UP
NONMMUT066142.2	8:72548413-72559755	10743	119	0	1.12959	0	Inf	3.85e-15	1.85e-12	DOWN	trans	ENSMUSG00000025646	Atrip	ATR_interacting_protein	9:109059747-109074124	0.324817	1.33424	24	89	-2.08227	9.14e-09	4.09e-07	DOWN
NONMMUT066142.2	8:72548413-72559755	10743	119	0	1.12959	0	Inf	3.85e-15	1.85e-12	DOWN	trans	ENSMUSG00000055319	Sec23ip	Sec23_interacting_protein	7:128744943-128784836	11.4737	10.8536	1137	971	0.0361983	0.944266	1	-
NONMMUT066142.2	8:72548413-72559755	10743	119	0	1.12959	0	Inf	3.85e-15	1.85e-12	DOWN	trans	ENSMUSG00000042202	Slc35e2	solute_carrier_family_35_member_E2	4:155601416-155623340	19.0079	10.9072	1884	976	0.757355	0.000936076	0.0121735	-
NONMMUT066142.2	8:72548413-72559755	10743	119	0	1.12959	0	Inf	3.85e-15	1.85e-12	DOWN	trans	ENSMUSG00000023039	Krt7	keratin_7	15:101411043-101430313	0.0571872	0.443435	5	35	-2.99891	9.44e-07	2.86e-05	DOWN
NONMMUT066142.2	8:72548413-72559755	10743	119	0	1.12959	0	Inf	3.85e-15	1.85e-12	DOWN	trans	ENSMUSG00000004221	Ikbkg	inhibitor_of_kappaB_kinase_gamma	X:74393290-74453854	12.7371	14.6474	2906	3017	-0.245571	0.152248	0.53132	-
NONMMUT066142.2	8:72548413-72559755	10743	119	0	1.12959	0	Inf	3.85e-15	1.85e-12	DOWN	trans	ENSMUSG00000027243	Harbi1	harbinger_transposase_derived_1	2:91710852-91721545	4.47699	4.02843	389	316	0.108353	0.817501	1	-
NONMMUT066142.2	8:72548413-72559755	10743	119	0	1.12959	0	Inf	3.85e-15	1.85e-12	DOWN	trans	ENSMUSG00000000876	Pxmp4	peroxisomal_membrane_protein_4	2:154585758-154603708	103.713	116.437	3467	3514	-0.210917	0.204577	0.624002	-
NONMMUT066142.2	8:72548413-72559755	10743	119	0	1.12959	0	Inf	3.85e-15	1.85e-12	DOWN	trans	ENSMUSG00000028328	Tmod1	tropomodulin_1	4:46038935-46116032	0	0.102211	0	4	Inf	0.128741	0.480415	-
NONMMUT066142.2	8:72548413-72559755	10743	119	0	1.12959	0	Inf	3.85e-15	1.85e-12	DOWN	trans	ENSMUSG00000033845	Mrpl15	mitochondrial_ribosomal_protein_L15	1:4773206-4785739	8.68981	10.5545	1119	1227	-0.324416	0.0778056	0.358214	-
NONMMUT066142.2	8:72548413-72559755	10743	119	0	1.12959	0	Inf	3.85e-15	1.85e-12	DOWN	trans	ENSMUSG00000059447	Hadhb	hydroxyacyl_Coenzyme_A_dehydrogenase_3_ketoacyl_Coenzyme_A_thiolase_enoyl_Coenzyme_A_hydratase_trifunctional_protein_beta_subunit	5:30155248-30184593	11.671	13.2373	1044	1069	-0.225631	0.195581	0.608858	-
NONMMUT066142.2	8:72548413-72559755	10743	119	0	1.12959	0	Inf	3.85e-15	1.85e-12	DOWN	trans	ENSMUSG00000028438	Kif24	kinesin_family_member_24	4:41390745-41464887	0.319211	0.249588	34	24	0.311007	0.640866	0.921313	-
NONMMUT066142.2	8:72548413-72559755	10743	119	0	1.12959	0	Inf	3.85e-15	1.85e-12	DOWN	trans	ENSMUSG00000024217	Snrpc	U1_small_nuclear_ribonucleoprotein_C	17:27839974-27851968	4.3851	4.36358	305	274	-0.0368576	0.720257	0.960461	-
NONMMUT066142.2	8:72548413-72559755	10743	119	0	1.12959	0	Inf	3.85e-15	1.85e-12	DOWN	trans	ENSMUSG00000048497	Mmgt2	membrane_magnesium_transporter_2	11:62648664-62666354	0.316506	0.200331	21	12	0.61589	0.41243	0.835232	-
NONMMUT066142.2	8:72548413-72559755	10743	119	0	1.12959	0	Inf	3.85e-15	1.85e-12	DOWN	trans	ENSMUSG00000022948	Setd4	SET_domain_containing_4	16:93583457-93604063	1.05669	1.77033	80	121	-0.788427	0.00455544	0.0449764	-
NONMMUT066142.2	8:72548413-72559755	10743	119	0	1.12959	0	Inf	3.85e-15	1.85e-12	DOWN	trans	ENSMUSG00000027634	Ndrg3	N_myc_downstream_regulated_gene_3	2:156927345-156992056	4.65744	5.12558	464	461	-0.182134	0.305865	0.735197	-
NONMMUT066142.2	8:72548413-72559755	10743	119	0	1.12959	0	Inf	3.85e-15	1.85e-12	DOWN	trans	ENSMUSG00000038271	Iffo1	intermediate_filament_family_orphan_1	6:125145241-125161782	1.30208	0.893808	142	88	0.498829	0.121743	0.478167	-
NONMMUT066142.2	8:72548413-72559755	10743	119	0	1.12959	0	Inf	3.85e-15	1.85e-12	DOWN	trans	ENSMUSG00000029442	Wdr66	WD_repeat_domain_66	5:123252102-123327484	0.380701	0.258766	44	27	0.513052	0.30792	0.737127	-
NONMMUT066142.2	8:72548413-72559755	10743	119	0	1.12959	0	Inf	3.85e-15	1.85e-12	DOWN	trans	ENSMUSG00000060477	Irak2	interleukin_1_receptor_associated_kinase_2	6:113638467-113695026	4.34571	6.06212	347	437	-0.52419	0.0123194	0.0997746	-
NONMMUT066142.2	8:72548413-72559755	10743	119	0	1.12959	0	Inf	3.85e-15	1.85e-12	DOWN	trans	ENSMUSG00000021504	B4galt7	xylosylprotein_beta1_4_galactosyltransferase_polypeptide_7_galactosyltransferase_I_	13:55599896-55610443	5.39529	4.39023	260	191	0.253446	0.430389	0.835232	-
NONMMUT066142.2	8:72548413-72559755	10743	119	0	1.12959	0	Inf	3.85e-15	1.85e-12	DOWN	trans	ENSMUSG00000061175	Fnip2	folliculin_interacting_protein_2	3:79455974-79567796	14.7474	11.5041	1907	1343	0.314354	0.215699	0.64305	-
NONMMUT066142.2	8:72548413-72559755	10743	119	0	1.12959	0	Inf	3.85e-15	1.85e-12	DOWN	trans	ENSMUSG00000020783	1200014J11Rik	RIKEN_cDNA_1200014J11_gene	11:73047783-73089317	4.60138	4.17842	838	687	0.0951495	0.854265	1	-
NONMMUT066142.2	8:72548413-72559755	10743	119	0	1.12959	0	Inf	3.85e-15	1.85e-12	DOWN	trans	ENSMUSG00000010608	Rbm25	RNA_binding_motif_protein_25	12:83631236-83683123	18.8647	16.078	4129	3177	0.186636	0.518544	0.843879	-
NONMMUT066142.2	8:72548413-72559755	10743	119	0	1.12959	0	Inf	3.85e-15	1.85e-12	DOWN	trans	ENSMUSG00000025538	Sumf2	sulfatase_modifying_factor_2	5:129846986-129864050	5.16309	3.01146	207	109	0.733816	0.0109559	0.0906181	-
NONMMUT066142.2	8:72548413-72559755	10743	119	0	1.12959	0	Inf	3.85e-15	1.85e-12	DOWN	trans	ENSMUSG00000042719	Naa25	N_alpha_acetyltransferase_25_NatB_auxiliary_subunit	5:121397936-121444378	11.5121	9.687	1190	904	0.205076	0.480032	0.835232	-
NONMMUT066142.2	8:72548413-72559755	10743	119	0	1.12959	0	Inf	3.85e-15	1.85e-12	DOWN	trans	ENSMUSG00000031812	Map1lc3b	microtubule_associated_protein_1_light_chain_3_beta	8:121590361-121598760	10.1979	8.0318	1097	780	0.300527	0.252741	0.664933	-
NONMMUT066142.2	8:72548413-72559755	10743	119	0	1.12959	0	Inf	3.85e-15	1.85e-12	DOWN	trans	ENSMUSG00000059363	Fxn	frataxin	19:24261453-24280605	5.0449	4.18251	163	122	0.226501	0.54087	0.861102	-
NONMMUT066142.2	8:72548413-72559755	10743	119	0	1.12959	0	Inf	3.85e-15	1.85e-12	DOWN	trans	ENSMUSG00000057778	Cyb5d2	cytochrome_b5_domain_containing_2	11:72777232-72796142	5.95502	6.44767	444	434	-0.158628	0.360865	0.801576	-
NONMMUT066142.2	8:72548413-72559755	10743	119	0	1.12959	0	Inf	3.85e-15	1.85e-12	DOWN	trans	ENSMUSG00000030313	Dennd5b	DENN_MADD_domain_containing_5B	6:148988071-149101680	28.3836	29.3377	5788	5401	-0.0916525	0.485151	0.835232	-
NONMMUT066142.2	8:72548413-72559755	10743	119	0	1.12959	0	Inf	3.85e-15	1.85e-12	DOWN	trans	ENSMUSG00000030494	Rhpn2	rhophilin_Rho_GTPase_binding_protein_2	7:35334170-35392289	4.1811	5.60561	347	420	-0.466945	0.0249015	0.165187	-
NONMMUT066142.2	8:72548413-72559755	10743	119	0	1.12959	0	Inf	3.85e-15	1.85e-12	DOWN	trans	ENSMUSG00000022799	Arhgap31	Rho_GTPase_activating_protein_31	16:38598340-38713274	4.42579	3.19284	542	353	0.427136	0.104572	0.434917	-
NONMMUT066142.2	8:72548413-72559755	10743	119	0	1.12959	0	Inf	3.85e-15	1.85e-12	DOWN	trans	ENSMUSG00000063406	Tmed5	transmembrane_emp24_protein_transport_domain_containing_5	5:108106366-108132620	29.8283	24.6422	3415	2547	0.231596	0.390113	0.829892	-
NONMMUT066142.2	8:72548413-72559755	10743	119	0	1.12959	0	Inf	3.85e-15	1.85e-12	DOWN	trans	ENSMUSG00000009569	Mkl2	MKL_myocardin_like_2	16:13256481-13417529	9.54622	6.73381	1195	761	0.459551	0.0595423	0.306224	-
NONMMUT066142.2	8:72548413-72559755	10743	119	0	1.12959	0	Inf	3.85e-15	1.85e-12	DOWN	trans	ENSMUSG00000064302	Clasp1	CLIP_associating_protein_1	1:118389058-118612678	1.46971	1.31638	674	545	0.115001	0.787201	0.987237	-
NONMMUT066142.2	8:72548413-72559755	10743	119	0	1.12959	0	Inf	3.85e-15	1.85e-12	DOWN	trans	ENSMUSG00000041638	Gcn1l1	GCN1_general_control_of_amino_acid_synthesis_1_like_1_yeast_	5:115565254-115622654	8.22886	8.74129	1781	1708	-0.131112	0.384341	0.823865	-
NONMMUT066142.2	8:72548413-72559755	10743	119	0	1.12959	0	Inf	3.85e-15	1.85e-12	DOWN	trans	ENSMUSG00000058407	Txndc9	thioredoxin_domain_containing_9	1:37985189-37997893	7.98677	8.139	1050	966	-0.0711972	0.568153	0.87821	-
NONMMUT066142.2	8:72548413-72559755	10743	119	0	1.12959	0	Inf	3.85e-15	1.85e-12	DOWN	trans	ENSMUSG00000029826	Zc3hav1	zinc_finger_CCCH_type_antiviral_1	6:38305286-38354603	39.8703	27.9418	3169	2005	0.468934	0.0462865	0.256602	-
NONMMUT066142.2	8:72548413-72559755	10743	119	0	1.12959	0	Inf	3.85e-15	1.85e-12	DOWN	trans	ENSMUSG00000052459	Atp6v1a	ATPase_H+_transporting_lysosomal_V1_subunit_A	16:44085402-44139705	27.4302	22.7722	2435	1825	0.224534	0.412721	0.835232	-
NONMMUT066142.2	8:72548413-72559755	10743	119	0	1.12959	0	Inf	3.85e-15	1.85e-12	DOWN	trans	ENSMUSG00000022100	Xpo7	exportin_7	14:70654246-70766628	8.63278	7.67117	1345	1079	0.12642	0.732452	0.963048	-
NONMMUT066142.2	8:72548413-72559755	10743	119	0	1.12959	0	Inf	3.85e-15	1.85e-12	DOWN	trans	ENSMUSG00000034652	Cd300a	CD300A_antigen	11:114890041-114904654	9.99738	2.7111	531	130	1.83871	6.82e-13	5.96e-11	UP
NONMMUT066142.2	8:72548413-72559755	10743	119	0	1.12959	0	Inf	3.85e-15	1.85e-12	DOWN	trans	ENSMUSG00000045667	Smtnl2	smoothelin_like_2	11:72389164-72411713	0.437185	0.409748	26	22	0.049547	1	1	-
NONMMUT066142.2	8:72548413-72559755	10743	119	0	1.12959	0	Inf	3.85e-15	1.85e-12	DOWN	trans	ENSMUSG00000009292	Trpm2	transient_receptor_potential_cation_channel_subfamily_M_member_2	10:77907722-77970563	4.41403	1.06154	783	170	2.01199	3.42e-16	4.7e-14	UP
NONMMUT066142.2	8:72548413-72559755	10743	119	0	1.12959	0	Inf	3.85e-15	1.85e-12	DOWN	trans	ENSMUSG00000044349	Snhg11	small_nucleolar_RNA_host_gene_11	2:158375638-158386145	3.2693	2.48839	358	246	0.349808	0.218343	0.647691	-
NONMMUT066142.2	8:72548413-72559755	10743	119	0	1.12959	0	Inf	3.85e-15	1.85e-12	DOWN	trans	ENSMUSG00000027635	Dsn1	DSN1_MIND_kinetochore_complex_component_homolog_S._cerevisiae_	2:156995265-157007154	0.68288	0.39811	38	20	0.734506	0.159905	0.545536	-
NONMMUT066142.2	8:72548413-72559755	10743	119	0	1.12959	0	Inf	3.85e-15	1.85e-12	DOWN	trans	ENSMUSG00000032000	Birc3	baculoviral_IAP_repeat_containing_3	9:7848699-7873186	7.67442	4.69279	538	297	0.665654	0.00800315	0.0707044	-
NONMMUT066142.2	8:72548413-72559755	10743	119	0	1.12959	0	Inf	3.85e-15	1.85e-12	DOWN	trans	ENSMUSG00000020718	Polg2	polymerase_DNA_directed_gamma_2_accessory_subunit	11:106768253-106779537	2.48498	3.34486	158	192	-0.472669	0.046324	0.256734	-
NONMMUT066142.2	8:72548413-72559755	10743	119	0	1.12959	0	Inf	3.85e-15	1.85e-12	DOWN	trans	ENSMUSG00000037236	Matr3	matrin_3	18:35562146-35593835	15.6576	17.2614	2536	2524	-0.184649	0.256241	0.668286	-
NONMMUT066142.2	8:72548413-72559755	10743	119	0	1.12959	0	Inf	3.85e-15	1.85e-12	DOWN	trans	ENSMUSG00000037826	Ppm1k	protein_phosphatase_1K_PP2C_domain_containing_	6:57506502-57535468	82.011	72.8352	5272	4227	0.127225	0.718532	0.959915	-
NONMMUT066142.2	8:72548413-72559755	10743	119	0	1.12959	0	Inf	3.85e-15	1.85e-12	DOWN	trans	ENSMUSG00000068250	Amn1	antagonist_of_mitotic_exit_network_1	6:149157147-149188712	2.94697	3.78899	703	816	-0.406536	0.0356117	0.214446	-
NONMMUT066142.2	8:72548413-72559755	10743	119	0	1.12959	0	Inf	3.85e-15	1.85e-12	DOWN	trans	ENSMUSG00000028797	Tmem234	transmembrane_protein_234	4:129600668-129624059	3.45134	6.86488	372	668	-1.03604	1.57e-06	4.54e-05	DOWN
NONMMUT066142.2	8:72548413-72559755	10743	119	0	1.12959	0	Inf	3.85e-15	1.85e-12	DOWN	trans	ENSMUSG00000034487	Kdelc2	KDEL_Lys_Asp_Glu_Leu_containing_2	9:53384023-53401867	9.65716	9.5018	358	318	-0.0205582	0.768693	0.980539	-
NONMMUT066142.2	8:72548413-72559755	10743	119	0	1.12959	0	Inf	3.85e-15	1.85e-12	DOWN	trans	ENSMUSG00000009145	Dqx1	DEAQ_RNA_dependent_ATPase	6:83057844-83067318	6.45718	5.90278	269	222	0.0855532	0.922463	1	-
NONMMUT066142.2	8:72548413-72559755	10743	119	0	1.12959	0	Inf	3.85e-15	1.85e-12	DOWN	trans	ENSMUSG00000030869	Ndufab1	NADH_dehydrogenase_ubiquinone_1_alpha_beta_subcomplex_1	7:122085403-122101886	3.65467	5.27915	319	416	-0.574519	0.00683467	0.0622268	-
NONMMUT066142.2	8:72548413-72559755	10743	119	0	1.12959	0	Inf	3.85e-15	1.85e-12	DOWN	trans	ENSMUSG00000031808	Slc27a1	solute_carrier_family_27_fatty_acid_transporter_member_1	8:71568927-71586708	5.1347	2.96067	146	76	0.750401	0.0161378	0.121416	-
NONMMUT066142.2	8:72548413-72559755	10743	119	0	1.12959	0	Inf	3.85e-15	1.85e-12	DOWN	trans	ENSMUSG00000049439	Cyp20a1	cytochrome_P450_family_20_subfamily_a_polypeptide_1	1:60343323-60388060	19.3993	18.6044	462	400	0.0164026	0.88227	1	-
NONMMUT066142.2	8:72548413-72559755	10743	119	0	1.12959	0	Inf	3.85e-15	1.85e-12	DOWN	trans	ENSMUSG00000068923	Syt11	synaptotagmin_XI	3:88744700-88775164	0.478859	0.332813	51	32	0.480933	0.30627	0.735488	-
NONMMUT066142.2	8:72548413-72559755	10743	119	0	1.12959	0	Inf	3.85e-15	1.85e-12	DOWN	trans	ENSMUSG00000029655	N4bp2l2	NEDD4_binding_protein_2_like_2	5:150608007-150666183	7.91871	9.10456	1790	1858	-0.245282	0.157202	0.540888	-
NONMMUT066142.2	8:72548413-72559755	10743	119	0	1.12959	0	Inf	3.85e-15	1.85e-12	DOWN	trans	ENSMUSG00000035239	Neu3	neuraminidase_3	7:99811439-99828417	3.35408	4.49739	114	138	-0.467127	0.0600105	0.3083	-
NONMMUT066142.2	8:72548413-72559755	10743	119	0	1.12959	0	Inf	3.85e-15	1.85e-12	DOWN	trans	ENSMUSG00000075307	Klhl41	kelch_like_41	2:69670120-69684230	0.310937	0.602749	8	14	-0.99889	0.154702	0.535184	-
NONMMUT066142.2	8:72548413-72559755	10743	119	0	1.12959	0	Inf	3.85e-15	1.85e-12	DOWN	trans	ENSMUSG00000063698	Sfxn4	sideroflexin_4	19:60837277-60861479	0.590927	0.654553	23	23	-0.191487	0.690709	0.944312	-
NONMMUT066142.2	8:72548413-72559755	10743	119	0	1.12959	0	Inf	3.85e-15	1.85e-12	DOWN	trans	ENSMUSG00000000902	Smarcb1	SWI_SNF_related_matrix_associated_actin_dependent_regulator_of_chromatin_subfamily_b_member_1	10:75896769-75921617	4.34495	3.27593	595	405	0.363477	0.170014	0.566383	-
NONMMUT066142.2	8:72548413-72559755	10743	119	0	1.12959	0	Inf	3.85e-15	1.85e-12	DOWN	trans	ENSMUSG00000029203	Ube2k	ubiquitin_conjugating_enzyme_E2K	5:65537233-65598988	2.96075	4.06138	474	587	-0.499964	0.0138964	0.109206	-
NONMMUT066142.2	8:72548413-72559755	10743	119	0	1.12959	0	Inf	3.85e-15	1.85e-12	DOWN	trans	ENSMUSG00000025571	Tnrc6c	trinucleotide_repeat_containing_6C	11:117654289-117763439	3.4282	2.78979	897	659	0.253339	0.35595	0.796435	-
NONMMUT066142.2	8:72548413-72559755	10743	119	0	1.12959	0	Inf	3.85e-15	1.85e-12	DOWN	trans	ENSMUSG00000028693	Nasp	nuclear_autoantigenic_sperm_protein_histone_binding_	4:116601052-116627941	8.08628	6.34745	762	540	0.305341	0.252729	0.664933	-
NONMMUT066142.2	8:72548413-72559755	10743	119	0	1.12959	0	Inf	3.85e-15	1.85e-12	DOWN	trans	ENSMUSG00000069804	Gm10277	predicted_gene_10277	11:77785453-77787747	0	0.0948992	0	2	Inf	0.502488	0.835232	-
NONMMUT066142.2	8:72548413-72559755	10743	119	0	1.12959	0	Inf	3.85e-15	1.85e-12	DOWN	trans	ENSMUSG00000001521	Tulp3	tubby_like_protein_3	6:128321161-128355851	0.337126	0.304635	38	31	0.102247	1	1	-
NONMMUT066142.2	8:72548413-72559755	10743	119	0	1.12959	0	Inf	3.85e-15	1.85e-12	DOWN	trans	ENSMUSG00000036875	Dna2	DNA_replication_helicase_2_homolog_yeast_	10:62947026-62974185	4.16324	3.89393	437	369	0.0525222	1	1	-
NONMMUT066142.2	8:72548413-72559755	10743	119	0	1.12959	0	Inf	3.85e-15	1.85e-12	DOWN	trans	ENSMUSG00000025979	Mob4	MOB_family_member_4_phocein	1:55131231-55154899	4.25314	3.77533	438	351	0.127968	0.747991	0.972816	-
NONMMUT066142.2	8:72548413-72559755	10743	119	0	1.12959	0	Inf	3.85e-15	1.85e-12	DOWN	cis	ENSMUSG00000045248	Med26	mediator_complex_subunit_26	8:72494558-72548310	4.52688	3.68911	140	103	0.251285	0.487953	0.835232	-
NONMMUT066142.2	8:72548413-72559755	10743	119	0	1.12959	0	Inf	3.85e-15	1.85e-12	DOWN	trans	ENSMUSG00000041890	Git2	G_protein_coupled_receptor_kinase_interactor_2	5:114727407-114775517	2.5479	2.20942	700	548	0.161687	0.634226	0.916302	-
NONMMUT066142.2	8:72548413-72559755	10743	119	0	1.12959	0	Inf	3.85e-15	1.85e-12	DOWN	trans	ENSMUSG00000037958	Ccdc55	coiled_coil_domain_containing_55	11:77044292-77078435	12.2775	10.1273	470	350	0.233814	0.436105	0.835232	-
NONMMUT066142.2	8:72548413-72559755	10743	119	0	1.12959	0	Inf	3.85e-15	1.85e-12	DOWN	trans	ENSMUSG00000078584	AU022252	expressed_sequence_AU022252	4:119203570-119232712	8.94105	13.7076	1005	1391	-0.660418	0.000857158	0.0113091	-
NONMMUT066142.2	8:72548413-72559755	10743	119	0	1.12959	0	Inf	3.85e-15	1.85e-12	DOWN	trans	ENSMUSG00000022521	Crebbp	CREB_binding_protein	16:4081328-4213997	8.35913	7.35379	1521	1208	0.140909	0.680053	0.944312	-
NONMMUT066142.2	8:72548413-72559755	10743	119	0	1.12959	0	Inf	3.85e-15	1.85e-12	DOWN	trans	ENSMUSG00000052676	Zmat1	zinc_finger_matrin_type_1	X:134971372-135009209	0.562903	1.18189	67	127	-1.11409	0.000115244	0.00201809	DOWN
NONMMUT066142.2	8:72548413-72559755	10743	119	0	1.12959	0	Inf	3.85e-15	1.85e-12	DOWN	trans	ENSMUSG00000021326	Trim27	tripartite_motif_containing_27	13:21179445-21194724	11.9317	10.4622	667	528	0.145658	0.683965	0.944312	-
NONMMUT066142.2	8:72548413-72559755	10743	119	0	1.12959	0	Inf	3.85e-15	1.85e-12	DOWN	trans	ENSMUSG00000023072	Cep89	centrosomal_protein_89	7:35397035-35438689	0.970393	1.08941	74	75	-0.210861	0.457073	0.835232	-
NONMMUT066142.2	8:72548413-72559755	10743	119	0	1.12959	0	Inf	3.85e-15	1.85e-12	DOWN	trans	ENSMUSG00000038324	Trpc4ap	transient_receptor_potential_cation_channel_subfamily_C_member_4_associated_protein	2:155634271-155692384	12.5457	13.0847	1626	1531	-0.104638	0.458418	0.835232	-
NONMMUT066142.2	8:72548413-72559755	10743	119	0	1.12959	0	Inf	3.85e-15	1.85e-12	DOWN	trans	ENSMUSG00000028034	Fubp1	far_upstream_element_FUSE_binding_protein_1	3:152210422-152236826	6.9433	7.24981	2162	2038	-0.106279	0.449694	0.835232	-
NONMMUT066142.2	8:72548413-72559755	10743	119	0	1.12959	0	Inf	3.85e-15	1.85e-12	DOWN	trans	ENSMUSG00000037210	Fam193a	family_with_sequence_similarity_193_member_A	5:34369933-34486456	6.58558	6.52061	556	497	-0.0296522	0.721119	0.960736	-
NONMMUT066142.2	8:72548413-72559755	10743	119	0	1.12959	0	Inf	3.85e-15	1.85e-12	DOWN	trans	ENSMUSG00000024673	Ms4a1	membrane_spanning_4_domains_subfamily_A_member_1	19:11249675-11266241	0.363373	0.181773	31	14	0.955355	0.0742126	0.348232	-
NONMMUT066142.2	8:72548413-72559755	10743	119	0	1.12959	0	Inf	3.85e-15	1.85e-12	DOWN	trans	ENSMUSG00000046245	Pilra	paired_immunoglobin_like_type_2_receptor_alpha	5:137821952-137836281	4.28418	1.69167	216	77	1.29661	9.81e-06	0.000226061	UP
NONMMUT066142.2	8:72548413-72559755	10743	119	0	1.12959	0	Inf	3.85e-15	1.85e-12	DOWN	trans	ENSMUSG00000055296	Tmem245	transmembrane_protein_245	4:56866923-56947437	7.78079	8.8729	1525	1570	-0.233446	0.176584	0.579744	-
NONMMUT066142.2	8:72548413-72559755	10743	119	0	1.12959	0	Inf	3.85e-15	1.85e-12	DOWN	trans	ENSMUSG00000017716	Birc5	baculoviral_IAP_repeat_containing_5	11:117849251-117855743	1.62613	0.91366	69	35	0.787758	0.0427944	0.243639	-
NONMMUT066142.2	8:72548413-72559755	10743	119	0	1.12959	0	Inf	3.85e-15	1.85e-12	DOWN	trans	ENSMUSG00000032743	D430042O09Rik	RIKEN_cDNA_D430042O09_gene	7:125707888-125874793	4.10514	4.13327	802	729	-0.053808	0.632916	0.915659	-
NONMMUT066142.2	8:72548413-72559755	10743	119	0	1.12959	0	Inf	3.85e-15	1.85e-12	DOWN	trans	ENSMUSG00000040006	Ginm1	glycoprotein_integral_membrane_1	10:7767947-7792824	17.2361	20.0198	926	971	-0.25995	0.149526	0.524993	-
NONMMUT066142.2	8:72548413-72559755	10743	119	0	1.12959	0	Inf	3.85e-15	1.85e-12	DOWN	trans	ENSMUSG00000091415	Ak9	adenylate_kinase_9	10:41303980-41434534	0.0565041	0	4	0	Inf	0.128741	0.480415	-
NONMMUT066142.2	8:72548413-72559755	10743	119	0	1.12959	0	Inf	3.85e-15	1.85e-12	DOWN	trans	ENSMUSG00000010110	Stx5a	syntaxin_5A	19:8741413-8756069	6.56232	6.18133	1056	898	0.0423314	0.967625	1	-
NONMMUT066142.2	8:72548413-72559755	10743	119	0	1.12959	0	Inf	3.85e-15	1.85e-12	DOWN	trans	ENSMUSG00000002221	Paxip1	PAX_interacting_with_transcription_activation_domain_protein_1	5:27740080-27791691	3.78102	3.24394	448	347	0.177071	0.598034	0.896699	-
NONMMUT066142.2	8:72548413-72559755	10743	119	0	1.12959	0	Inf	3.85e-15	1.85e-12	DOWN	trans	ENSMUSG00000012123	Aim1l	absent_in_melanoma_1_like	4:134065912-134092504	0.887259	0.890297	85	77	-0.0488887	0.770606	0.981272	-
NONMMUT066142.2	8:72548413-72559755	10743	119	0	1.12959	0	Inf	3.85e-15	1.85e-12	DOWN	trans	ENSMUSG00000043085	Tmem82	transmembrane_protein_82	4:141613376-141618633	11.5239	9.07205	719	511	0.301177	0.262558	0.675895	-
NONMMUT066142.2	8:72548413-72559755	10743	119	0	1.12959	0	Inf	3.85e-15	1.85e-12	DOWN	trans	ENSMUSG00000026608	Kctd3	potassium_channel_tetramerisation_domain_containing_3	1:188971095-189007841	3.72503	3.17759	435	335	0.185363	0.576067	0.88506	-
NONMMUT066142.2	8:72548413-72559755	10743	119	0	1.12959	0	Inf	3.85e-15	1.85e-12	DOWN	trans	ENSMUSG00000001100	Poldip2	polymerase_DNA_directed_delta_interacting_protein_2	11:78512193-78522736	46.6762	44.3618	2416	2073	0.0294091	0.914362	1	-
NONMMUT066142.2	8:72548413-72559755	10743	119	0	1.12959	0	Inf	3.85e-15	1.85e-12	DOWN	trans	ENSMUSG00000033075	Senp1	SUMO1_sentrin_specific_peptidase_1	15:98038744-98093744	1.84058	1.77035	357	310	0.0121657	0.881565	1	-
NONMMUT066142.2	8:72548413-72559755	10743	119	0	1.12959	0	Inf	3.85e-15	1.85e-12	DOWN	trans	ENSMUSG00000011960	Ccnt1	cyclin_T1	15:98538689-98570923	9.02668	10.5457	1188	1253	-0.268343	0.132767	0.485741	-
NONMMUT066142.2	8:72548413-72559755	10743	119	0	1.12959	0	Inf	3.85e-15	1.85e-12	DOWN	trans	ENSMUSG00000078578	Ube2d3	ubiquitin_conjugating_enzyme_E2D_3	3:135438149-135468198	17.9748	20.8551	6448	6754	-0.258381	0.131555	0.484495	-
NONMMUT066142.2	8:72548413-72559755	10743	119	0	1.12959	0	Inf	3.85e-15	1.85e-12	DOWN	trans	ENSMUSG00000037007	Zfp113	zinc_finger_protein_113	5:138139702-138155744	2.5155	2.55863	208	191	-0.0684819	0.64382	0.92203	-
NONMMUT066142.2	8:72548413-72559755	10743	119	0	1.12959	0	Inf	3.85e-15	1.85e-12	DOWN	trans	ENSMUSG00000025173	Wdr45b	WD_repeat_domain_45B	11:121327224-121354445	21.7293	18.7027	1220	948	0.172432	0.578965	0.887154	-
NONMMUT066142.2	8:72548413-72559755	10743	119	0	1.12959	0	Inf	3.85e-15	1.85e-12	DOWN	trans	ENSMUSG00000041426	Hibch	3_hydroxyisobutyryl_Coenzyme_A_hydrolase	1:52844929-52920986	25.1242	27.6133	1931	1916	-0.180241	0.26841	0.6846	-
NONMMUT066142.2	8:72548413-72559755	10743	119	0	1.12959	0	Inf	3.85e-15	1.85e-12	DOWN	trans	ENSMUSG00000001016	Ilf2	interleukin_enhancer_binding_factor_2	3:90476126-90488379	5.8805	5.20445	602	481	0.132236	0.73591	0.964999	-
NONMMUT066142.2	8:72548413-72559755	10743	119	0	1.12959	0	Inf	3.85e-15	1.85e-12	DOWN	trans	ENSMUSG00000031077	Fadd	Fas_TNFRSF6_associated_via_death_domain	7:144577318-144582463	3.72742	4.29615	148	154	-0.248821	0.277026	0.698317	-
NONMMUT066142.2	8:72548413-72559755	10743	119	0	1.12959	0	Inf	3.85e-15	1.85e-12	DOWN	trans	ENSMUSG00000038535	Zfp280d	zinc_finger_protein_280D	9:72274860-72363777	2.18741	1.8327	743	562	0.2113	0.477066	0.835232	-
NONMMUT066142.2	8:72548413-72559755	10743	119	0	1.12959	0	Inf	3.85e-15	1.85e-12	DOWN	trans	ENSMUSG00000064037	Gpn1	GPN_loop_GTPase_1	5:31494741-31512904	4.14184	4.35668	397	377	-0.116915	0.474366	0.835232	-
NONMMUT066142.2	8:72548413-72559755	10743	119	0	1.12959	0	Inf	3.85e-15	1.85e-12	DOWN	trans	ENSMUSG00000074802	Gas2l3	growth_arrest_specific_2_like_3	10:89408823-89443967	2.32155	1.59722	161	100	0.49557	0.116108	0.4634	-
NONMMUT066142.2	8:72548413-72559755	10743	119	0	1.12959	0	Inf	3.85e-15	1.85e-12	DOWN	trans	ENSMUSG00000029994	Anxa4	annexin_A4	6:86736840-86793584	23.4068	23.7221	1799	1646	-0.0632603	0.584488	0.89067	-
NONMMUT066142.2	8:72548413-72559755	10743	119	0	1.12959	0	Inf	3.85e-15	1.85e-12	DOWN	trans	ENSMUSG00000045107	Saysd1	SAYSVFN_motif_domain_containing_1	14:20075646-20083172	11.8695	11.6287	277	245	-0.0143846	0.782118	0.983898	-
NONMMUT066142.2	8:72548413-72559755	10743	119	0	1.12959	0	Inf	3.85e-15	1.85e-12	DOWN	trans	ENSMUSG00000025925	Terf1	telomeric_repeat_binding_factor_1	1:15805646-15844052	4.46585	5.18401	271	284	-0.259089	0.199126	0.615098	-
NONMMUT066142.2	8:72548413-72559755	10743	119	0	1.12959	0	Inf	3.85e-15	1.85e-12	DOWN	trans	ENSMUSG00000022255	Mtdh	metadherin	15:34082694-34142386	13.7162	9.67198	2251	1433	0.460036	0.0530861	0.282731	-
NONMMUT066142.2	8:72548413-72559755	10743	119	0	1.12959	0	Inf	3.85e-15	1.85e-12	DOWN	trans	ENSMUSG00000026080	Chst10	carbohydrate_sulfotransferase_10	1:38863867-38898161	0.021549	0	5	0	Inf	0.0656324	0.322163	-
NONMMUT066142.2	8:72548413-72559755	10743	119	0	1.12959	0	Inf	3.85e-15	1.85e-12	DOWN	trans	ENSMUSG00000038174	Fam126b	family_with_sequence_similarity_126_member_B	1:58522806-58586323	8.93754	10.3861	1812	1901	-0.260666	0.136633	0.494875	-
NONMMUT066142.2	8:72548413-72559755	10743	119	0	1.12959	0	Inf	3.85e-15	1.85e-12	DOWN	trans	ENSMUSG00000039985	Fam60a	family_with_sequence_similarity_60_member_A	6:148921035-148946467	1.36236	1.14198	111	84	0.21061	0.645633	0.923427	-
NONMMUT066142.2	8:72548413-72559755	10743	119	0	1.12959	0	Inf	3.85e-15	1.85e-12	DOWN	trans	ENSMUSG00000056602	Fry	furry_homolog_Drosophila_	5:150118645-150497753	0.241555	0.197488	84	62	0.246631	0.613392	0.910059	-
NONMMUT066142.2	8:72548413-72559755	10743	119	0	1.12959	0	Inf	3.85e-15	1.85e-12	DOWN	trans	ENSMUSG00000022160	Mettl3	methyltransferase_like_3	14:52294668-52305128	2.29251	2.49806	246	242	-0.167841	0.38057	0.820358	-
NONMMUT066142.2	8:72548413-72559755	10743	119	0	1.12959	0	Inf	3.85e-15	1.85e-12	DOWN	trans	ENSMUSG00000022914	Brwd1	bromodomain_and_WD_repeat_domain_containing_1	16:95992092-96082526	10.2287	10.858	2808	2691	-0.130091	0.38146	0.82055	-
NONMMUT066142.2	8:72548413-72559755	10743	119	0	1.12959	0	Inf	3.85e-15	1.85e-12	DOWN	trans	ENSMUSG00000039304	Tnfsf10	tumor_necrosis_factor_ligand_superfamily_member_10	3:27317028-27342427	5.45334	3.59373	316	188	0.557701	0.0399265	0.232143	-
NONMMUT066142.2	8:72548413-72559755	10743	119	0	1.12959	0	Inf	3.85e-15	1.85e-12	DOWN	trans	ENSMUSG00000003778	Brd8	bromodomain_containing_8	18:34598615-34624601	5.89395	5.18446	748	594	0.141083	0.70013	0.948078	-
NONMMUT066142.2	8:72548413-72559755	10743	119	0	1.12959	0	Inf	3.85e-15	1.85e-12	DOWN	trans	ENSMUSG00000002733	Plekha3	pleckstrin_homology_domain_containing_family_A_phosphoinositide_binding_specific_member_3	2:76675281-76696828	17.582	15.8687	567	462	0.103964	0.830168	1	-
NONMMUT066142.2	8:72548413-72559755	10743	119	0	1.12959	0	Inf	3.85e-15	1.85e-12	DOWN	trans	ENSMUSG00000039994	Timeless	timeless_circadian_clock_1	10:128232065-128252941	0.852014	0.690789	97	71	0.258676	0.528342	0.850598	-
NONMMUT066142.2	8:72548413-72559755	10743	119	0	1.12959	0	Inf	3.85e-15	1.85e-12	DOWN	trans	ENSMUSG00000035851	Ythdc1	YTH_domain_containing_1	5:86804221-86836659	10.1951	9.32184	1948	1608	0.0852355	0.879245	1	-
NONMMUT066142.2	8:72548413-72559755	10743	119	0	1.12959	0	Inf	3.85e-15	1.85e-12	DOWN	trans	ENSMUSG00000056211	R3hdm1	R3H_domain_containing_1	1:128103301-128237736	2.97627	2.79366	1173	994	0.0473939	0.985844	1	-
NONMMUT066142.2	8:72548413-72559755	10743	119	0	1.12959	0	Inf	3.85e-15	1.85e-12	DOWN	trans	ENSMUSG00000074212	Dnajb14	DnaJ_Hsp40_homolog_subfamily_B_member_14	3:137867675-137916557	6.21713	5.99672	1068	930	0.00811806	0.841163	1	-
NONMMUT066142.2	8:72548413-72559755	10743	119	0	1.12959	0	Inf	3.85e-15	1.85e-12	DOWN	trans	ENSMUSG00000071454	Dtnb	dystrobrevin_beta	12:3572381-3781796	2.6792	3.32434	441	494	-0.355224	0.073261	0.345638	-
NONMMUT066142.2	8:72548413-72559755	10743	119	0	1.12959	0	Inf	3.85e-15	1.85e-12	DOWN	trans	ENSMUSG00000058267	Mrps14	mitochondrial_ribosomal_protein_S14	1:160195215-160202170	14.9879	16.8866	641	652	-0.216039	0.227203	0.660109	-
NONMMUT066142.2	8:72548413-72559755	10743	119	0	1.12959	0	Inf	3.85e-15	1.85e-12	DOWN	trans	ENSMUSG00000063511	Snrnp70	small_nuclear_ribonucleoprotein_70_U1_	7:45376453-45395742	7.1822	6.98827	1135	997	-0.00446491	0.794646	0.991042	-
NONMMUT066142.2	8:72548413-72559755	10743	119	0	1.12959	0	Inf	3.85e-15	1.85e-12	DOWN	trans	ENSMUSG00000073771	Btbd19	BTB_POZ_domain_containing_19	4:117119219-117125725	0.276049	0.458653	22	33	-0.776433	0.0749032	0.350816	-
NONMMUT066142.2	8:72548413-72559755	10743	119	0	1.12959	0	Inf	3.85e-15	1.85e-12	DOWN	trans	ENSMUSG00000038301	Snx10	sorting_nexin_10	6:51523901-51590679	10.0625	5.94631	1254	669	0.714969	0.00225989	0.0253142	-
NONMMUT066142.2	8:72548413-72559755	10743	119	0	1.12959	0	Inf	3.85e-15	1.85e-12	DOWN	trans	ENSMUSG00000039069	Mtg2	mitochondrial_ribosome_associated_GTPase_2	2:180070588-180085902	4.65583	4.38476	434	369	0.042584	0.974833	1	-
NONMMUT066142.2	8:72548413-72559755	10743	119	0	1.12959	0	Inf	3.85e-15	1.85e-12	DOWN	trans	ENSMUSG00000006057	Atp5g1	ATP_synthase_H+_transporting_mitochondrial_F0_complex_subunit_C1_subunit_9_	11:96068852-96075670	5.27762	5.43467	526	489	-0.0862631	0.541339	0.861384	-
NONMMUT066142.2	8:72548413-72559755	10743	119	0	1.12959	0	Inf	3.85e-15	1.85e-12	DOWN	trans	ENSMUSG00000005899	Smpd4	sphingomyelin_phosphodiesterase_4	16:17619354-17644828	2.7646	1.73025	446	252	0.632131	0.014305	0.110877	-
NONMMUT066142.2	8:72548413-72559755	10743	119	0	1.12959	0	Inf	3.85e-15	1.85e-12	DOWN	trans	ENSMUSG00000029208	Guf1	GUF1_GTPase_homolog_S._cerevisiae_	5:69556923-69575973	3.77999	3.99116	620	591	-0.122381	0.436938	0.835232	-
NONMMUT066142.2	8:72548413-72559755	10743	119	0	1.12959	0	Inf	3.85e-15	1.85e-12	DOWN	trans	ENSMUSG00000027642	Rpn2	ribophorin_II	2:157279017-157326319	78.98	68.6869	5180	4067	0.157496	0.612285	0.909051	-
NONMMUT066142.2	8:72548413-72559755	10743	119	0	1.12959	0	Inf	3.85e-15	1.85e-12	DOWN	trans	ENSMUSG00000066640	Fbxl18	F_box_and_leucine_rich_repeat_protein_18	5:142866946-142895421	1.86619	1.88995	315	288	-0.06221	0.640034	0.920987	-
NONMMUT066142.2	8:72548413-72559755	10743	119	0	1.12959	0	Inf	3.85e-15	1.85e-12	DOWN	trans	ENSMUSG00000026584	Scyl3	SCY1_like_3_S._cerevisiae_	1:163929100-163955126	5.62223	6.32428	773	785	-0.213716	0.223115	0.656322	-
NONMMUT066142.2	8:72548413-72559755	10743	119	0	1.12959	0	Inf	3.85e-15	1.85e-12	DOWN	trans	ENSMUSG00000032386	Trip4	thyroid_hormone_receptor_interactor_4	9:65828930-65908794	14.239	15.6567	2185	2169	-0.180887	0.265523	0.681227	-
NONMMUT066142.2	8:72548413-72559755	10743	119	0	1.12959	0	Inf	3.85e-15	1.85e-12	DOWN	trans	ENSMUSG00000054051	Ercc6	excision_repair_cross_complementing_rodent_repair_deficiency_complementation_group_6	14:32513521-32580989	7.98337	8.72662	684	675	-0.172383	0.308624	0.737809	-
NONMMUT066142.2	8:72548413-72559755	10743	119	0	1.12959	0	Inf	3.85e-15	1.85e-12	DOWN	trans	ENSMUSG00000033446	Lpar6	lysophosphatidic_acid_receptor_6	14:73237895-73243294	13.0154	10.9286	715	542	0.208159	0.487432	0.835232	-
NONMMUT066142.2	8:72548413-72559755	10743	119	0	1.12959	0	Inf	3.85e-15	1.85e-12	DOWN	trans	ENSMUSG00000030583	Sipa1l3	signal_induced_proliferation_associated_1_like_3	7:29320372-29518641	0.551599	0.386363	136	86	0.469706	0.160759	0.547298	-
NONMMUT066142.2	8:72548413-72559755	10743	119	0	1.12959	0	Inf	3.85e-15	1.85e-12	DOWN	trans	ENSMUSG00000027668	Mfn1	mitofusin_1	3:32529465-32579239	21.8276	21.6918	1770	1588	-0.0349522	0.68051	0.944312	-
NONMMUT066142.2	8:72548413-72559755	10743	119	0	1.12959	0	Inf	3.85e-15	1.85e-12	DOWN	trans	ENSMUSG00000026036	Nif3l1	Ngg1_interacting_factor_3_like_1_S._pombe_	1:58445151-58481816	2.8152	2.63015	313	264	0.054133	1	1	-
NONMMUT066142.2	8:72548413-72559755	10743	119	0	1.12959	0	Inf	3.85e-15	1.85e-12	DOWN	trans	ENSMUSG00000022370	Mrpl13	mitochondrial_ribosomal_protein_L13	15:55534094-55557748	11.2548	12.3889	962	956	-0.182465	0.278105	0.699723	-
NONMMUT066142.2	8:72548413-72559755	10743	119	0	1.12959	0	Inf	3.85e-15	1.85e-12	DOWN	trans	ENSMUSG00000007041	Clic1	chloride_intracellular_channel_1	17:35049966-35058749	27.1788	15.7869	574	301	0.739795	0.00278979	0.0300834	-
NONMMUT066142.2	8:72548413-72559755	10743	119	0	1.12959	0	Inf	3.85e-15	1.85e-12	DOWN	trans	ENSMUSG00000047875	Gpr157	G_protein_coupled_receptor_157	4:150087365-150105927	1.4845	1.3777	74	62	0.0637646	1	1	-
NONMMUT066142.2	8:72548413-72559755	10743	119	0	1.12959	0	Inf	3.85e-15	1.85e-12	DOWN	trans	ENSMUSG00000052557	Gan	giant_axonal_neuropathy	8:117158135-117215997	2.05067	0.475078	306	64	2.0659	5.65e-13	5.03e-11	UP
NONMMUT066142.2	8:72548413-72559755	10743	119	0	1.12959	0	Inf	3.85e-15	1.85e-12	DOWN	trans	ENSMUSG00000100967	Gm29666	predicted_gene_29666	15:84910438-84920038	0.415793	0.284465	34	21	0.503658	0.398309	0.835232	-
NONMMUT066142.2	8:72548413-72559755	10743	119	0	1.12959	0	Inf	3.85e-15	1.85e-12	DOWN	trans	ENSMUSG00000079173	Zan	zonadhesin	5:137378637-137477064	0.0138649	0.0204767	3	4	-0.606502	1	1	-
NONMMUT069905.2	9:71626509-71627898	1390	79	892	5.79576	92.5497	3.36331	3.53e-10	6.79e-08	UP	cis	ENSMUSG00000032232	Cgnl1	cingulin_like_1	9:71626509-71771602	48.8493	42.4288	4563	3578	0.159338	0.606714	0.90544	-
NONMMUT066768.2	8:94396799-94400115	2471	283	24	11.6792	1.40075	-3.69351	4.91e-11	1.1e-08	DOWN	trans	ENSMUSG00000001173	Ocrl	oculocerebrorenal_syndrome_of_Lowe	X:47912387-47965868	1.96314	1.83035	278	234	0.0570847	1	1	-
NONMMUT066768.2	8:94396799-94400115	2471	283	24	11.6792	1.40075	-3.69351	4.91e-11	1.1e-08	DOWN	trans	ENSMUSG00000079469	Pigb	phosphatidylinositol_glycan_anchor_biosynthesis_class_B	9:73007419-73040378	0.568763	0.770005	99	121	-0.480997	0.0706331	0.338857	-
NONMMUT066768.2	8:94396799-94400115	2471	283	24	11.6792	1.40075	-3.69351	4.91e-11	1.1e-08	DOWN	trans	ENSMUSG00000020359	Phykpl	5_phosphohydroxy_L_lysine_phospholyase	11:51584757-51604489	3.07455	2.948	387	335	0.0166822	0.889716	1	-
NONMMUT066768.2	8:94396799-94400115	2471	283	24	11.6792	1.40075	-3.69351	4.91e-11	1.1e-08	DOWN	trans	ENSMUSG00000046879	Irgm1	immunity_related_GTPase_family_M_member_1	11:48861968-48871683	87.4778	22.3757	6500	1501	1.92303	2.31e-18	4.01e-16	UP
NONMMUT066768.2	8:94396799-94400115	2471	283	24	11.6792	1.40075	-3.69351	4.91e-11	1.1e-08	DOWN	trans	ENSMUSG00000017493	Igfbp4	insulin_like_growth_factor_binding_protein_4	11:99041244-99054392	305.707	268.472	18999	15063	0.143423	0.657549	0.932196	-
NONMMUT066768.2	8:94396799-94400115	2471	283	24	11.6792	1.40075	-3.69351	4.91e-11	1.1e-08	DOWN	trans	ENSMUSG00000063972	Nr6a1	nuclear_receptor_subfamily_6_group_A_member_1	2:38723370-38927688	2.17166	2.63001	375	410	-0.320224	0.105564	0.43761	-
NONMMUT066768.2	8:94396799-94400115	2471	283	24	11.6792	1.40075	-3.69351	4.91e-11	1.1e-08	DOWN	trans	ENSMUSG00000028992	Nmnat1	nicotinamide_nucleotide_adenylyltransferase_1	4:149467572-149485202	9.26071	10.0545	454	445	-0.162605	0.348762	0.791941	-
NONMMUT066768.2	8:94396799-94400115	2471	283	24	11.6792	1.40075	-3.69351	4.91e-11	1.1e-08	DOWN	trans	ENSMUSG00000004071	Cdip1	cell_death_inducing_Trp53_target_1	16:4750348-4790292	10.941	15.341	1151	1457	-0.531604	0.00608731	0.0564468	-
NONMMUT066768.2	8:94396799-94400115	2471	283	24	11.6792	1.40075	-3.69351	4.91e-11	1.1e-08	DOWN	trans	ENSMUSG00000038007	Acer2	alkaline_ceramidase_2	4:86874396-86934822	21.3429	6.39171	1694	458	1.69552	1.23e-13	1.24e-11	UP
NONMMUT066768.2	8:94396799-94400115	2471	283	24	11.6792	1.40075	-3.69351	4.91e-11	1.1e-08	DOWN	trans	ENSMUSG00000055900	Tmem69	transmembrane_protein_69	4:116551633-116555936	6.1708	6.19342	213	193	-0.0492347	0.711215	0.955442	-
NONMMUT066768.2	8:94396799-94400115	2471	283	24	11.6792	1.40075	-3.69351	4.91e-11	1.1e-08	DOWN	trans	ENSMUSG00000032712	2810474O19Rik	RIKEN_cDNA_2810474O19_gene	6:149309414-149335663	4.28782	2.75897	1026	596	0.592156	0.0135487	0.107048	-
NONMMUT066768.2	8:94396799-94400115	2471	283	24	11.6792	1.40075	-3.69351	4.91e-11	1.1e-08	DOWN	trans	ENSMUSG00000073680	Tmem88b	transmembrane_protein_88B	4:155781591-155785874	0.764632	0.564641	27	18	0.393473	0.590815	0.894621	-
NONMMUT066768.2	8:94396799-94400115	2471	283	24	11.6792	1.40075	-3.69351	4.91e-11	1.1e-08	DOWN	trans	ENSMUSG00000036792	Mbd5	methyl_CpG_binding_domain_protein_5	2:48949508-49325405	1.74909	1.5471	546	436	0.133082	0.73197	0.962879	-
NONMMUT066768.2	8:94396799-94400115	2471	283	24	11.6792	1.40075	-3.69351	4.91e-11	1.1e-08	DOWN	trans	ENSMUSG00000029094	Afap1	actin_filament_associated_protein_1	5:35893319-36003923	0.761468	0.548251	100	65	0.429989	0.244663	0.664933	-
NONMMUT066768.2	8:94396799-94400115	2471	283	24	11.6792	1.40075	-3.69351	4.91e-11	1.1e-08	DOWN	trans	ENSMUSG00000029161	Cgref1	cell_growth_regulator_with_EF_hand_domain_1	5:30933143-30945591	1.01204	0.584851	23	12	0.747162	0.266732	0.682675	-
NONMMUT066768.2	8:94396799-94400115	2471	283	24	11.6792	1.40075	-3.69351	4.91e-11	1.1e-08	DOWN	trans	ENSMUSG00000014767	Tbp	TATA_box_binding_protein	17:15499888-15528379	2.00092	2.45002	332	367	-0.336086	0.0984733	0.419132	-
NONMMUT066768.2	8:94396799-94400115	2471	283	24	11.6792	1.40075	-3.69351	4.91e-11	1.1e-08	DOWN	trans	ENSMUSG00000014837	4931428F04Rik	RIKEN_cDNA_4931428F04_gene	8:105280410-105289528	0.608831	0.459801	22	15	0.361076	0.646181	0.923427	-
NONMMUT066768.2	8:94396799-94400115	2471	283	24	11.6792	1.40075	-3.69351	4.91e-11	1.1e-08	DOWN	trans	ENSMUSG00000043257	Pigv	phosphatidylinositol_glycan_anchor_biosynthesis_class_V	4:133660387-133672647	4.20861	4.03866	202	175	0.0155098	0.927456	1	-
NONMMUT066768.2	8:94396799-94400115	2471	283	24	11.6792	1.40075	-3.69351	4.91e-11	1.1e-08	DOWN	trans	ENSMUSG00000023104	Rfc2	replication_factor_C_activator_1_2	5:134581366-134601805	8.42813	6.47632	653	453	0.336081	0.206971	0.627629	-
NONMMUT066768.2	8:94396799-94400115	2471	283	24	11.6792	1.40075	-3.69351	4.91e-11	1.1e-08	DOWN	trans	ENSMUSG00000020289	Nprl3	nitrogen_permease_regulator_like_3	11:32225628-32267707	2.14792	2.43868	280	287	-0.227113	0.248095	0.664933	-
NONMMUT066768.2	8:94396799-94400115	2471	283	24	11.6792	1.40075	-3.69351	4.91e-11	1.1e-08	DOWN	trans	ENSMUSG00000026615	Eprs	glutamyl_prolyl_tRNA_synthetase	1:185363044-185428360	32.117	30.395	6895	5891	0.035547	0.935233	1	-
NONMMUT066768.2	8:94396799-94400115	2471	283	24	11.6792	1.40075	-3.69351	4.91e-11	1.1e-08	DOWN	trans	ENSMUSG00000003865	Gys1	glycogen_synthase_1_muscle	7:45434844-45456619	1.00219	0.986752	72	64	-0.0215547	0.842919	1	-
NONMMUT066768.2	8:94396799-94400115	2471	283	24	11.6792	1.40075	-3.69351	4.91e-11	1.1e-08	DOWN	trans	ENSMUSG00000045098	Suv420h1	suppressor_of_variegation_4_20_homolog_1_Drosophila_	19:3767421-3818303	4.8268	4.65439	1375	1197	0.00851726	0.839833	1	-
NONMMUT066768.2	8:94396799-94400115	2471	283	24	11.6792	1.40075	-3.69351	4.91e-11	1.1e-08	DOWN	trans	ENSMUSG00000042496	Prdm10	PR_domain_containing_10	9:31280538-31378543	1.50188	1.81609	120	131	-0.318025	0.193515	0.608215	-
NONMMUT066768.2	8:94396799-94400115	2471	283	24	11.6792	1.40075	-3.69351	4.91e-11	1.1e-08	DOWN	trans	ENSMUSG00000029843	Slc13a4	solute_carrier_family_13_sodium_sulfate_symporters_member_4	6:35267957-35308131	0.155316	0.0382362	9	2	1.97823	0.118117	0.468366	-
NONMMUT066768.2	8:94396799-94400115	2471	283	24	11.6792	1.40075	-3.69351	4.91e-11	1.1e-08	DOWN	trans	ENSMUSG00000000384	Tbrg4	transforming_growth_factor_beta_regulated_gene_4	11:6615598-6626067	3.96545	6.31515	265	381	-0.71529	0.00118189	0.0147659	-
NONMMUT066768.2	8:94396799-94400115	2471	283	24	11.6792	1.40075	-3.69351	4.91e-11	1.1e-08	DOWN	trans	ENSMUSG00000036892	Prodh2	proline_dehydrogenase_oxidase_2	7:30493622-30513402	49.3071	47.3341	2340	2028	0.0149598	0.859866	1	-
NONMMUT066768.2	8:94396799-94400115	2471	283	24	11.6792	1.40075	-3.69351	4.91e-11	1.1e-08	DOWN	trans	ENSMUSG00000022957	Itsn1	intersectin_1_SH3_domain_protein_1A_	16:91729281-91920597	3.59698	2.7416	1244	856	0.347813	0.170084	0.566383	-
NONMMUT066768.2	8:94396799-94400115	2471	283	24	11.6792	1.40075	-3.69351	4.91e-11	1.1e-08	DOWN	trans	ENSMUSG00000052921	Arhgef15	Rho_guanine_nucleotide_exchange_factor_GEF_15	11:68943155-68957480	1.69973	1.65005	178	156	-0.00116099	0.867202	1	-
NONMMUT066768.2	8:94396799-94400115	2471	283	24	11.6792	1.40075	-3.69351	4.91e-11	1.1e-08	DOWN	cis	ENSMUSG00000031770	Herpud1	homocysteine_inducible_endoplasmic_reticulum_stress_inducible_ubiquitin_like_domain_member_1	8:94386438-94395377	303.45	152.93	13194	6003	0.944635	1.64e-05	0.000355885	-
NONMMUT066768.2	8:94396799-94400115	2471	283	24	11.6792	1.40075	-3.69351	4.91e-11	1.1e-08	DOWN	trans	ENSMUSG00000022948	Setd4	SET_domain_containing_4	16:93583457-93604063	1.05669	1.77033	80	121	-0.788427	0.00455544	0.0449764	-
NONMMUT066768.2	8:94396799-94400115	2471	283	24	11.6792	1.40075	-3.69351	4.91e-11	1.1e-08	DOWN	trans	ENSMUSG00000027634	Ndrg3	N_myc_downstream_regulated_gene_3	2:156927345-156992056	4.65744	5.12558	464	461	-0.182134	0.305865	0.735197	-
NONMMUT066768.2	8:94396799-94400115	2471	283	24	11.6792	1.40075	-3.69351	4.91e-11	1.1e-08	DOWN	trans	ENSMUSG00000014355	Anapc1	anaphase_promoting_complex_subunit_1	2:128610104-128687391	10.8493	10.5241	2221	1945	-5.17e-05	0.804154	0.995984	-
NONMMUT066768.2	8:94396799-94400115	2471	283	24	11.6792	1.40075	-3.69351	4.91e-11	1.1e-08	DOWN	trans	ENSMUSG00000057778	Cyb5d2	cytochrome_b5_domain_containing_2	11:72777232-72796142	5.95502	6.44767	444	434	-0.158628	0.360865	0.801576	-
NONMMUT066768.2	8:94396799-94400115	2471	283	24	11.6792	1.40075	-3.69351	4.91e-11	1.1e-08	DOWN	trans	ENSMUSG00000039130	Zc3hc1	zinc_finger_C3HC_type_1	6:30366380-30391028	2.18896	2.34888	192	186	-0.145687	0.449673	0.835232	-
NONMMUT066768.2	8:94396799-94400115	2471	283	24	11.6792	1.40075	-3.69351	4.91e-11	1.1e-08	DOWN	trans	ENSMUSG00000027245	Hypk	huntingtin_interacting_protein_K	2:121453290-121458672	7.9121	9.42463	597	642	-0.296333	0.115771	0.462332	-
NONMMUT066768.2	8:94396799-94400115	2471	283	24	11.6792	1.40075	-3.69351	4.91e-11	1.1e-08	DOWN	trans	ENSMUSG00000022100	Xpo7	exportin_7	14:70654246-70766628	8.63278	7.67117	1345	1079	0.12642	0.732452	0.963048	-
NONMMUT066768.2	8:94396799-94400115	2471	283	24	11.6792	1.40075	-3.69351	4.91e-11	1.1e-08	DOWN	trans	ENSMUSG00000034652	Cd300a	CD300A_antigen	11:114890041-114904654	9.99738	2.7111	531	130	1.83871	6.82e-13	5.96e-11	UP
NONMMUT066768.2	8:94396799-94400115	2471	283	24	11.6792	1.40075	-3.69351	4.91e-11	1.1e-08	DOWN	trans	ENSMUSG00000032000	Birc3	baculoviral_IAP_repeat_containing_3	9:7848699-7873186	7.67442	4.69279	538	297	0.665654	0.00800315	0.0707044	-
NONMMUT066768.2	8:94396799-94400115	2471	283	24	11.6792	1.40075	-3.69351	4.91e-11	1.1e-08	DOWN	trans	ENSMUSG00000002984	Tomm40	translocase_of_outer_mitochondrial_membrane_40_homolog_yeast_	7:19701313-19715438	7.73786	8.53309	452	450	-0.185092	0.301373	0.728038	-
NONMMUT066768.2	8:94396799-94400115	2471	283	24	11.6792	1.40075	-3.69351	4.91e-11	1.1e-08	DOWN	trans	ENSMUSG00000023015	Racgap1	Rac_GTPase_activating_protein_1	15:99620496-99651656	0.964285	0.473686	115	51	0.981571	0.00380051	0.0388925	-
NONMMUT066768.2	8:94396799-94400115	2471	283	24	11.6792	1.40075	-3.69351	4.91e-11	1.1e-08	DOWN	trans	ENSMUSG00000039096	Rsad1	radical_S_adenosyl_methionine_domain_containing_1	11:94539798-94549255	1.26789	0.682148	70	34	0.85032	0.0284866	0.1828	-
NONMMUT066768.2	8:94396799-94400115	2471	283	24	11.6792	1.40075	-3.69351	4.91e-11	1.1e-08	DOWN	trans	ENSMUSG00000063445	Nmral1	NmrA_like_family_domain_containing_1	16:4710059-4719356	3.37997	2.94424	206	162	0.155157	0.708945	0.95409	-
NONMMUT066768.2	8:94396799-94400115	2471	283	24	11.6792	1.40075	-3.69351	4.91e-11	1.1e-08	DOWN	trans	ENSMUSG00000028331	5830415F09Rik	RIKEN_cDNA_5830415F09_gene	4:46376505-46389437	2.27209	2.08625	76	63	0.079155	1	1	-
NONMMUT066768.2	8:94396799-94400115	2471	283	24	11.6792	1.40075	-3.69351	4.91e-11	1.1e-08	DOWN	trans	ENSMUSG00000029376	Mthfd2l	methylenetetrahydrofolate_dehydrogenase_NADP+_dependent_2_like	5:90931117-91021368	1.33387	1.11566	98	74	0.213768	0.653695	0.92922	-
NONMMUT066768.2	8:94396799-94400115	2471	283	24	11.6792	1.40075	-3.69351	4.91e-11	1.1e-08	DOWN	trans	ENSMUSG00000037818	3110057O12Rik	RIKEN_cDNA_3110057O12_gene	3:40846970-40938138	3.87973	4.05818	880	831	-0.108836	0.457989	0.835232	-
NONMMUT066768.2	8:94396799-94400115	2471	283	24	11.6792	1.40075	-3.69351	4.91e-11	1.1e-08	DOWN	trans	ENSMUSG00000021234	Fam161b	family_with_sequence_similarity_161_member_B	12:84345309-84361833	0.303271	0.349922	24	25	-0.250385	0.609275	0.907274	-
NONMMUT066768.2	8:94396799-94400115	2471	283	24	11.6792	1.40075	-3.69351	4.91e-11	1.1e-08	DOWN	trans	ENSMUSG00000026490	Cdc42bpa	CDC42_binding_protein_kinase_alpha	1:179960472-180165603	5.21583	5.9417	1618	1664	-0.231935	0.178057	0.582456	-
NONMMUT066768.2	8:94396799-94400115	2471	283	24	11.6792	1.40075	-3.69351	4.91e-11	1.1e-08	DOWN	trans	ENSMUSG00000045231	BC106179	cDNA_sequence_BC106179	16:23220656-23225368	0.357186	0.422031	15	16	-0.28463	0.739035	0.967053	-
NONMMUT066768.2	8:94396799-94400115	2471	283	24	11.6792	1.40075	-3.69351	4.91e-11	1.1e-08	DOWN	trans	ENSMUSG00000038352	Arl5c	ADP_ribosylation_factor_like_5C	11:97989578-97996181	1.51681	0.280031	36	6	2.39342	0.000112452	0.00197959	UP
NONMMUT066768.2	8:94396799-94400115	2471	283	24	11.6792	1.40075	-3.69351	4.91e-11	1.1e-08	DOWN	trans	ENSMUSG00000036622	Atp13a2	ATPase_type_13A2	4:140986873-141007330	9.75094	5.47007	853	432	0.790023	0.00091762	0.0119579	-
NONMMUT066768.2	8:94396799-94400115	2471	283	24	11.6792	1.40075	-3.69351	4.91e-11	1.1e-08	DOWN	trans	ENSMUSG00000026123	Plekhb2	pleckstrin_homology_domain_containing_family_B_evectins_member_2	1:34849976-34879580	9.4446	7.49273	814	583	0.290041	0.28431	0.705508	-
NONMMUT066768.2	8:94396799-94400115	2471	283	24	11.6792	1.40075	-3.69351	4.91e-11	1.1e-08	DOWN	trans	ENSMUSG00000031730	Dhodh	dihydroorotate_dehydrogenase	8:109591343-109608673	1.7239	1.74044	192	175	-0.0577405	0.686593	0.944312	-
NONMMUT066768.2	8:94396799-94400115	2471	283	24	11.6792	1.40075	-3.69351	4.91e-11	1.1e-08	DOWN	trans	ENSMUSG00000025925	Terf1	telomeric_repeat_binding_factor_1	1:15805646-15844052	4.46585	5.18401	271	284	-0.259089	0.199126	0.615098	-
NONMMUT066768.2	8:94396799-94400115	2471	283	24	11.6792	1.40075	-3.69351	4.91e-11	1.1e-08	DOWN	trans	ENSMUSG00000035851	Ythdc1	YTH_domain_containing_1	5:86804221-86836659	10.1951	9.32184	1948	1608	0.0852355	0.879245	1	-
NONMMUT066768.2	8:94396799-94400115	2471	283	24	11.6792	1.40075	-3.69351	4.91e-11	1.1e-08	DOWN	trans	ENSMUSG00000037426	Depdc5	DEP_domain_containing_5	5:32863701-32994236	2.59792	2.44318	510	433	0.0446402	0.989114	1	-
NONMMUT066768.2	8:94396799-94400115	2471	283	24	11.6792	1.40075	-3.69351	4.91e-11	1.1e-08	DOWN	trans	ENSMUSG00000053158	Fes	feline_sarcoma_oncogene	7:80377756-80387946	2.74196	1.33494	339	149	0.994482	0.000169865	0.00283083	-
NONMMUT066768.2	8:94396799-94400115	2471	283	24	11.6792	1.40075	-3.69351	4.91e-11	1.1e-08	DOWN	trans	ENSMUSG00000028927	Padi2	peptidyl_arginine_deiminase_type_II	4:140906344-140952586	0.133328	0.0632932	7	3	1.0309	0.517394	0.842865	-
NONMMUT066768.2	8:94396799-94400115	2471	283	24	11.6792	1.40075	-3.69351	4.91e-11	1.1e-08	DOWN	trans	ENSMUSG00000032386	Trip4	thyroid_hormone_receptor_interactor_4	9:65828930-65908794	14.239	15.6567	2185	2169	-0.180887	0.265523	0.681227	-
NONMMUT066768.2	8:94396799-94400115	2471	283	24	11.6792	1.40075	-3.69351	4.91e-11	1.1e-08	DOWN	trans	ENSMUSG00000061132	Blnk	B_cell_linker	19:40928927-40994535	1.1646	0.697288	74	40	0.696047	0.0807731	0.367352	-
NONMMUT066768.2	8:94396799-94400115	2471	283	24	11.6792	1.40075	-3.69351	4.91e-11	1.1e-08	DOWN	trans	ENSMUSG00000028999	Rint1	RAD50_interactor_1	5:23787711-23820369	4.06063	4.25797	525	497	-0.11242	0.463626	0.835232	-
NONMMUT060869.2	7:39551952-39580814	16799	49	285	0.297446	2.44673	2.40631	9.34e-06	0.000739141	UP	trans	ENSMUSG00000006678	Pola1	polymerase_DNA_directed_alpha_1	X:93304767-93632155	4.11869	3.86532	419	355	0.0476412	1	1	-
NONMMUT060869.2	7:39551952-39580814	16799	49	285	0.297446	2.44673	2.40631	9.34e-06	0.000739141	UP	trans	ENSMUSG00000026803	Ttf1	transcription_termination_factor_RNA_polymerase_I	2:29060262-29087656	7.33713	6.35102	604	472	0.164269	0.627522	0.912082	-
NONMMUT060869.2	7:39551952-39580814	16799	49	285	0.297446	2.44673	2.40631	9.34e-06	0.000739141	UP	trans	ENSMUSG00000023826	Park2	Parkinson_disease_autosomal_recessive_juvenile_2_parkin	17:10840384-12063361	1.78992	1.46767	231	171	0.242407	0.46891	0.835232	-
NONMMUT060869.2	7:39551952-39580814	16799	49	285	0.297446	2.44673	2.40631	9.34e-06	0.000739141	UP	trans	ENSMUSG00000037991	Rmi2	RMI2_RecQ_mediated_genome_instability_2_homolog_S._cerevisiae_	16:10835059-10892966	0.306033	0.135598	15	6	1.13039	0.211789	0.635807	-
NONMMUT060869.2	7:39551952-39580814	16799	49	285	0.297446	2.44673	2.40631	9.34e-06	0.000739141	UP	trans	ENSMUSG00000037416	Dmxl1	Dmx_like_1	18:49832670-49965473	15.9128	14.9303	4021	3406	0.0479849	0.984077	1	-
NONMMUT060869.2	7:39551952-39580814	16799	49	285	0.297446	2.44673	2.40631	9.34e-06	0.000739141	UP	trans	ENSMUSG00000027312	Atrn	attractin	2:130906495-131030333	23.4207	28.2442	3618	3939	-0.314128	0.0771535	0.356199	-
NONMMUT060869.2	7:39551952-39580814	16799	49	285	0.297446	2.44673	2.40631	9.34e-06	0.000739141	UP	trans	ENSMUSG00000040760	Appl1	adaptor_protein_phosphotyrosine_interaction_PH_domain_and_leucine_zipper_containing_1	14:26918988-26971232	7.66349	11.749	716	991	-0.660416	0.00105497	0.0134715	-
NONMMUT060869.2	7:39551952-39580814	16799	49	285	0.297446	2.44673	2.40631	9.34e-06	0.000739141	UP	trans	ENSMUSG00000038213	Tapbpl	TAP_binding_protein_like	6:125223933-125231860	31.3869	18.1008	751	391	0.750155	0.00185767	0.0215037	-
NONMMUT060869.2	7:39551952-39580814	16799	49	285	0.297446	2.44673	2.40631	9.34e-06	0.000739141	UP	trans	ENSMUSG00000029458	Brap	BRCA1_associated_protein	5:121660563-121687256	26.8146	21.7004	5234	3824	0.26134	0.313001	0.742764	-
NONMMUT060869.2	7:39551952-39580814	16799	49	285	0.297446	2.44673	2.40631	9.34e-06	0.000739141	UP	trans	ENSMUSG00000042323	Pbrm1	polybromo_1	14:31019138-31121592	12.9056	14.4686	2061	2086	-0.208886	0.212864	0.63759	-
NONMMUT060869.2	7:39551952-39580814	16799	49	285	0.297446	2.44673	2.40631	9.34e-06	0.000739141	UP	trans	ENSMUSG00000026031	Cflar	CASP8_and_FADD_like_apoptosis_regulator	1:58711508-58758884	29.0153	22.1743	5299	3656	0.343963	0.159166	0.544093	-
NONMMUT060869.2	7:39551952-39580814	16799	49	285	0.297446	2.44673	2.40631	9.34e-06	0.000739141	UP	trans	ENSMUSG00000020072	Pbld2	phenazine_biosynthesis_like_protein_domain_containing_2	10:63024315-63077962	135.891	133.578	9807	8703	-0.019192	0.727621	0.962848	-
NONMMUT060869.2	7:39551952-39580814	16799	49	285	0.297446	2.44673	2.40631	9.34e-06	0.000739141	UP	trans	ENSMUSG00000053580	Tanc2	tetratricopeptide_repeat_ankyrin_repeat_and_coiled_coil_containing_2	11:105589986-105929304	1.77091	1.6149	430	354	0.0890956	0.884397	1	-
NONMMUT060869.2	7:39551952-39580814	16799	49	285	0.297446	2.44673	2.40631	9.34e-06	0.000739141	UP	trans	ENSMUSG00000032479	Map4	microtubule_associated_protein_4	9:109931460-110083955	3.36876	3.22176	959	828	0.0204092	0.886448	1	-
NONMMUT060869.2	7:39551952-39580814	16799	49	285	0.297446	2.44673	2.40631	9.34e-06	0.000739141	UP	trans	ENSMUSG00000020818	Mfsd11	major_facilitator_superfamily_domain_containing_11	11:116852440-116875635	1.75039	1.61702	247	206	0.0703782	0.958424	1	-
NONMMUT060869.2	7:39551952-39580814	16799	49	285	0.297446	2.44673	2.40631	9.34e-06	0.000739141	UP	trans	ENSMUSG00000027130	Slc12a6	solute_carrier_family_12_member_6	2:112265825-112363163	4.93604	3.96198	759	550	0.273178	0.319923	0.751704	-
NONMMUT060869.2	7:39551952-39580814	16799	49	285	0.297446	2.44673	2.40631	9.34e-06	0.000739141	UP	trans	ENSMUSG00000062761	Zfp512	zinc_finger_protein_512	5:31452431-31481754	4.03112	3.71003	408	339	0.0757936	0.932843	1	-
NONMMUT060869.2	7:39551952-39580814	16799	49	285	0.297446	2.44673	2.40631	9.34e-06	0.000739141	UP	trans	ENSMUSG00000034032	Rpap1	RNA_polymerase_II_associated_protein_1	2:119763304-119787537	3.24088	2.723	381	289	0.207231	0.526411	0.848784	-
NONMMUT060869.2	7:39551952-39580814	16799	49	285	0.297446	2.44673	2.40631	9.34e-06	0.000739141	UP	trans	ENSMUSG00000025537	Phkg1	phosphorylase_kinase_gamma_1	5:129863421-129898549	0.0929997	0.0588619	7	4	0.615935	0.759851	0.975461	-
NONMMUT060869.2	7:39551952-39580814	16799	49	285	0.297446	2.44673	2.40631	9.34e-06	0.000739141	UP	trans	ENSMUSG00000042699	Dhx9	DEAH_Asp_Glu_Ala_His_box_polypeptide_9	1:153455758-153487660	12.6518	12.9899	1601	1484	-0.0820089	0.52638	0.848784	-
NONMMUT060869.2	7:39551952-39580814	16799	49	285	0.297446	2.44673	2.40631	9.34e-06	0.000739141	UP	trans	ENSMUSG00000031488	Rab11fip1	RAB11_family_interacting_protein_1_class_I_	8:27138773-27174646	4.71436	4.29241	382	314	0.0913187	0.885786	1	-
NONMMUT060869.2	7:39551952-39580814	16799	49	285	0.297446	2.44673	2.40631	9.34e-06	0.000739141	UP	trans	ENSMUSG00000039768	Dnajc11	DnaJ_Hsp40_homolog_subfamily_C_member_11	4:151933691-151982137	9.08717	7.56472	1461	1098	0.220587	0.431744	0.835232	-
NONMMUT060869.2	7:39551952-39580814	16799	49	285	0.297446	2.44673	2.40631	9.34e-06	0.000739141	UP	trans	ENSMUSG00000032555	Topbp1	topoisomerase_DNA_II_binding_protein_1	9:103305215-103350428	5.33506	5.0619	746	639	0.0318681	0.931396	1	-
NONMMUT060869.2	7:39551952-39580814	16799	49	285	0.297446	2.44673	2.40631	9.34e-06	0.000739141	UP	trans	ENSMUSG00000022941	Ripply3	ripply3_homolog_zebrafish_	16:94328420-94336935	3.08183	1.20902	48	17	1.306	0.00575891	0.0539534	-
NONMMUT060869.2	7:39551952-39580814	16799	49	285	0.297446	2.44673	2.40631	9.34e-06	0.000739141	UP	trans	ENSMUSG00000042390	Gatad2b	GATA_zinc_finger_domain_containing_2B	3:90293178-90363407	2.48588	2.2995	376	314	0.0684788	0.956768	1	-
NONMMUT060869.2	7:39551952-39580814	16799	49	285	0.297446	2.44673	2.40631	9.34e-06	0.000739141	UP	trans	ENSMUSG00000049871	Nlrc3	NLR_family_CARD_domain_containing_3	16:3945007-3976632	0.165296	0.0166471	22	2	3.26776	0.000143701	0.00244612	UP
NONMMUT060869.2	7:39551952-39580814	16799	49	285	0.297446	2.44673	2.40631	9.34e-06	0.000739141	UP	trans	ENSMUSG00000026019	Wdr12	WD_repeat_domain_12	1:60069785-60098645	3.617	3.25337	532	432	0.108905	0.809425	0.998162	-
NONMMUT060869.2	7:39551952-39580814	16799	49	285	0.297446	2.44673	2.40631	9.34e-06	0.000739141	UP	trans	ENSMUSG00000057722	Lepr	leptin_receptor	4:101717404-101815352	2.18412	0.877172	171	62	1.27216	3.3e-05	0.000663517	UP
NONMMUT060869.2	7:39551952-39580814	16799	49	285	0.297446	2.44673	2.40631	9.34e-06	0.000739141	UP	trans	ENSMUSG00000033400	Agl	amylo_1_6_glucosidase_4_alpha_glucanotransferase	3:116739999-116808166	7.86939	10.4162	1590	1900	-0.448464	0.0174961	0.125817	-
NONMMUT060869.2	7:39551952-39580814	16799	49	285	0.297446	2.44673	2.40631	9.34e-06	0.000739141	UP	trans	ENSMUSG00000032845	Alpk2	alpha_kinase_2	18:65265529-65393888	0.0460274	0.0382367	4	3	0.223575	1	1	-
NONMMUT060869.2	7:39551952-39580814	16799	49	285	0.297446	2.44673	2.40631	9.34e-06	0.000739141	UP	trans	ENSMUSG00000067212	H2-T23	histocompatibility_2_T_region_locus_23	17:36029773-36032855	125.238	53.0993	8219	3146	1.19395	4.64e-08	1.82e-06	UP
NONMMUT060869.2	7:39551952-39580814	16799	49	285	0.297446	2.44673	2.40631	9.34e-06	0.000739141	UP	trans	ENSMUSG00000031917	Nip7	nuclear_import_7_homolog_S._cerevisiae_	8:107056877-107060926	15.956	13.6148	492	379	0.18497	0.575875	0.88506	-
NONMMUT060869.2	7:39551952-39580814	16799	49	285	0.297446	2.44673	2.40631	9.34e-06	0.000739141	UP	trans	ENSMUSG00000028800	Hdac1	histone_deacetylase_1	4:129516104-129542713	1.53931	1.46412	92	79	0.0282864	1	1	-
NONMMUT060869.2	7:39551952-39580814	16799	49	285	0.297446	2.44673	2.40631	9.34e-06	0.000739141	UP	trans	ENSMUSG00000061882	Ccdc62	coiled_coil_domain_containing_62	5:123930679-123969895	0.497451	0.551016	58	58	-0.191498	0.506594	0.838241	-
NONMMUT060869.2	7:39551952-39580814	16799	49	285	0.297446	2.44673	2.40631	9.34e-06	0.000739141	UP	trans	ENSMUSG00000029716	Tfr2	transferrin_receptor_2	5:137569840-137587481	69.1237	65.5933	6210	5320	0.031676	0.920454	1	-
NONMMUT060869.2	7:39551952-39580814	16799	49	285	0.297446	2.44673	2.40631	9.34e-06	0.000739141	UP	trans	ENSMUSG00000026463	Atp2b4	ATPase_Ca++_transporting_plasma_membrane_4	1:133699457-133801041	2.20137	1.4938	444	272	0.515462	0.0488358	0.267391	-
NONMMUT060869.2	7:39551952-39580814	16799	49	285	0.297446	2.44673	2.40631	9.34e-06	0.000739141	UP	trans	ENSMUSG00000022995	Enah	enabled_homolog_Drosophila_	1:181896384-182019990	0.122252	0.086517	36	23	0.45485	0.418763	0.835232	-
NONMMUT060869.2	7:39551952-39580814	16799	49	285	0.297446	2.44673	2.40631	9.34e-06	0.000739141	UP	trans	ENSMUSG00000034560	A230046K03Rik	RIKEN_cDNA_A230046K03_gene	10:83543941-83596469	43.4399	34.9301	2587	1878	0.270592	0.298203	0.723045	-
NONMMUT060869.2	7:39551952-39580814	16799	49	285	0.297446	2.44673	2.40631	9.34e-06	0.000739141	UP	trans	ENSMUSG00000037643	Prkci	protein_kinase_C_iota	3:30995747-31052959	13.3679	16.5448	784	876	-0.351568	0.0629975	0.318834	-
NONMMUT060869.2	7:39551952-39580814	16799	49	285	0.297446	2.44673	2.40631	9.34e-06	0.000739141	UP	trans	ENSMUSG00000020328	Nudcd2	NudC_domain_containing_2	11:40733667-40740046	14.5599	16.6044	575	592	-0.233526	0.199283	0.615377	-
NONMMUT060869.2	7:39551952-39580814	16799	49	285	0.297446	2.44673	2.40631	9.34e-06	0.000739141	UP	trans	ENSMUSG00000060227	Casc4	cancer_susceptibility_candidate_4	2:121866970-121936220	0.820366	0.791445	124	108	0.00782093	0.893539	1	-
NONMMUT060869.2	7:39551952-39580814	16799	49	285	0.297446	2.44673	2.40631	9.34e-06	0.000739141	UP	trans	ENSMUSG00000038828	Tmem214	transmembrane_protein_214	5:30868012-30879180	8.6073	7.4154	1161	903	0.171079	0.58433	0.890578	-
NONMMUT060869.2	7:39551952-39580814	16799	49	285	0.297446	2.44673	2.40631	9.34e-06	0.000739141	UP	trans	ENSMUSG00000027942	4933434E20Rik	RIKEN_cDNA_4933434E20_gene	3:90051636-90068347	6.58835	6.58209	775	699	-0.0425869	0.665756	0.936278	-
NONMMUT060869.2	7:39551952-39580814	16799	49	285	0.297446	2.44673	2.40631	9.34e-06	0.000739141	UP	trans	ENSMUSG00000000326	Comt	catechol_O_methyltransferase	16:18406886-18426852	556.885	507.793	21562	17750	0.089181	0.858154	1	-
NONMMUT060869.2	7:39551952-39580814	16799	49	285	0.297446	2.44673	2.40631	9.34e-06	0.000739141	UP	trans	ENSMUSG00000025758	Plk4	polo_like_kinase_4	3:40800019-40816883	0.773021	0.598459	93	65	0.325298	0.403211	0.835232	-
NONMMUT060869.2	7:39551952-39580814	16799	49	285	0.297446	2.44673	2.40631	9.34e-06	0.000739141	UP	trans	ENSMUSG00000032604	Qars	glutaminyl_tRNA_synthetase	9:108507713-108515941	6.16614	6.31144	856	791	-0.0775578	0.548813	0.864793	-
NONMMUT060869.2	7:39551952-39580814	16799	49	285	0.297446	2.44673	2.40631	9.34e-06	0.000739141	UP	trans	ENSMUSG00000027739	Rab33b	RAB33B_member_RAS_oncogene_family	3:51483920-51496232	6.86986	6.63862	337	294	0.00543911	0.860454	1	-
NONMMUT060869.2	7:39551952-39580814	16799	49	285	0.297446	2.44673	2.40631	9.34e-06	0.000739141	UP	trans	ENSMUSG00000005687	Bcas2	breast_carcinoma_amplified_sequence_2	3:103171655-103179166	4.83878	4.5281	464	392	0.0517795	1	1	-
NONMMUT060869.2	7:39551952-39580814	16799	49	285	0.297446	2.44673	2.40631	9.34e-06	0.000739141	UP	trans	ENSMUSG00000033228	Scaf11	SR_related_CTD_associated_factor_11	15:96411698-96460843	40.7115	40.1472	3199	2848	-0.0238192	0.714926	0.958434	-
NONMMUT060869.2	7:39551952-39580814	16799	49	285	0.297446	2.44673	2.40631	9.34e-06	0.000739141	UP	trans	ENSMUSG00000018189	Uchl5	ubiquitin_carboxyl_terminal_esterase_L5	1:143777272-143807466	5.92112	7.11035	321	348	-0.308006	0.129663	0.481783	-
NONMMUT060869.2	7:39551952-39580814	16799	49	285	0.297446	2.44673	2.40631	9.34e-06	0.000739141	UP	trans	ENSMUSG00000019876	Pkib	protein_kinase_inhibitor_beta_cAMP_dependent_testis_specific	10:57631981-57741112	0.229968	0.05924	43	10	1.91283	0.000302407	0.0046835	UP
NONMMUT060869.2	7:39551952-39580814	16799	49	285	0.297446	2.44673	2.40631	9.34e-06	0.000739141	UP	trans	ENSMUSG00000045482	Trrap	transformation_transcription_domain_associated_protein	5:144767732-144859778	6.09746	6.30505	1700	1587	-0.0922581	0.494168	0.835232	-
NONMMUT060869.2	7:39551952-39580814	16799	49	285	0.297446	2.44673	2.40631	9.34e-06	0.000739141	UP	trans	ENSMUSG00000034312	Iqsec1	IQ_motif_and_Sec7_domain_1	6:90656088-90810123	2.61465	3.39508	447	524	-0.420785	0.0357228	0.214805	-
NONMMUT060869.2	7:39551952-39580814	16799	49	285	0.297446	2.44673	2.40631	9.34e-06	0.000739141	UP	trans	ENSMUSG00000028955	Vamp3	vesicle_associated_membrane_protein_3	4:151047300-151057963	11.9467	8.5567	399	258	0.437527	0.104155	0.433724	-
NONMMUT060869.2	7:39551952-39580814	16799	49	285	0.297446	2.44673	2.40631	9.34e-06	0.000739141	UP	trans	ENSMUSG00000056941	Commd7	COMM_domain_containing_7	2:153616933-153632781	5.89653	6.75718	434	449	-0.240511	0.199072	0.615098	-
NONMMUT060869.2	7:39551952-39580814	16799	49	285	0.297446	2.44673	2.40631	9.34e-06	0.000739141	UP	trans	ENSMUSG00000036391	Sec24a	Sec24_related_gene_family_member_A_S._cerevisiae_	11:51692264-51763634	15.6222	18.8754	2269	2475	-0.316863	0.077362	0.3567	-
NONMMUT060869.2	7:39551952-39580814	16799	49	285	0.297446	2.44673	2.40631	9.34e-06	0.000739141	UP	trans	ENSMUSG00000045896	Paip2b	poly_A_binding_protein_interacting_protein_2B	6:83805401-83831741	8.31973	9.42672	611	625	-0.224175	0.211744	0.635807	-
NONMMUT060869.2	7:39551952-39580814	16799	49	285	0.297446	2.44673	2.40631	9.34e-06	0.000739141	UP	trans	ENSMUSG00000029138	4930548H24Rik	RIKEN_cDNA_4930548H24_gene	5:31485740-31488476	0	0.0497473	0	2	Inf	0.502488	0.835232	-
NONMMUT060869.2	7:39551952-39580814	16799	49	285	0.297446	2.44673	2.40631	9.34e-06	0.000739141	UP	trans	ENSMUSG00000028140	Mrpl9	mitochondrial_ribosomal_protein_L9	3:94443318-94451130	37.305	35.5875	1189	1024	0.0240424	0.898683	1	-
NONMMUT060869.2	7:39551952-39580814	16799	49	285	0.297446	2.44673	2.40631	9.34e-06	0.000739141	UP	trans	ENSMUSG00000004865	Srpk1	serine_arginine_rich_protein_specific_kinase_1	17:28587648-28622521	8.77293	8.55327	1060	933	-0.00737548	0.785122	0.985538	-
NONMMUT060869.2	7:39551952-39580814	16799	49	285	0.297446	2.44673	2.40631	9.34e-06	0.000739141	UP	trans	ENSMUSG00000004642	Slbp	stem_loop_binding_protein	5:33634952-33652574	4.43675	3.90866	386	307	0.138871	0.718103	0.959915	-
NONMMUT060869.2	7:39551952-39580814	16799	49	285	0.297446	2.44673	2.40631	9.34e-06	0.000739141	UP	trans	ENSMUSG00000036473	Tbc1d24	TBC1_domain_family_member_24	17:24175431-24209387	1.63757	1.35619	749	560	0.228048	0.435068	0.835232	-
NONMMUT060869.2	7:39551952-39580814	16799	49	285	0.297446	2.44673	2.40631	9.34e-06	0.000739141	UP	trans	ENSMUSG00000027598	Itch	itchy_E3_ubiquitin_protein_ligase	2:155133509-155226855	35.3081	27.402	4690	3286	0.321764	0.194035	0.608304	-
NONMMUT060869.2	7:39551952-39580814	16799	49	285	0.297446	2.44673	2.40631	9.34e-06	0.000739141	UP	trans	ENSMUSG00000015134	Aldh1a3	aldehyde_dehydrogenase_family_1_subfamily_A3	7:66390892-66427517	0.342128	0.07978	19	4	2.05648	0.0153481	0.117326	-
NONMMUT060869.2	7:39551952-39580814	16799	49	285	0.297446	2.44673	2.40631	9.34e-06	0.000739141	UP	trans	ENSMUSG00000019813	Cep57l1	centrosomal_protein_57_like_1	10:41718840-41809871	1.48464	1.54171	176	165	-0.0983777	0.598676	0.897379	-
NONMMUT060869.2	7:39551952-39580814	16799	49	285	0.297446	2.44673	2.40631	9.34e-06	0.000739141	UP	trans	ENSMUSG00000022023	Wbp4	WW_domain_binding_protein_4	14:79459937-79481268	18.8794	19.4928	663	618	-0.0900897	0.524707	0.847933	-
NONMMUT060869.2	7:39551952-39580814	16799	49	285	0.297446	2.44673	2.40631	9.34e-06	0.000739141	UP	trans	ENSMUSG00000054611	Kdm2a	lysine_K_specific_demethylase_2A	19:4314419-4398285	10.7774	9.41701	2401	1894	0.150708	0.640904	0.921313	-
NONMMUT060869.2	7:39551952-39580814	16799	49	285	0.297446	2.44673	2.40631	9.34e-06	0.000739141	UP	trans	ENSMUSG00000032041	Tirap	toll_interleukin_1_receptor_TIR_domain_containing_adaptor_protein	9:35184551-35200291	10.9719	11.4818	905	855	-0.109498	0.456038	0.835232	-
NONMMUT060869.2	7:39551952-39580814	16799	49	285	0.297446	2.44673	2.40631	9.34e-06	0.000739141	UP	trans	ENSMUSG00000025479	Cyp2e1	cytochrome_P450_family_2_subfamily_e_polypeptide_1	7:140763739-140774975	9199.19	7667.06	170979	128650	0.218877	0.415711	0.835232	-
NONMMUT060869.2	7:39551952-39580814	16799	49	285	0.297446	2.44673	2.40631	9.34e-06	0.000739141	UP	trans	ENSMUSG00000079227	Ccr5	chemokine_C_C_motif_receptor_5	9:124121543-124147699	10.0438	3.01087	521	141	1.69409	3.01e-11	2.03e-09	UP
NONMMUT060869.2	7:39551952-39580814	16799	49	285	0.297446	2.44673	2.40631	9.34e-06	0.000739141	UP	trans	ENSMUSG00000044037	Als2cl	ALS2_C_terminal_like	9:110879870-110900530	6.32727	6.6007	842	793	-0.104992	0.473236	0.835232	-
NONMMUT060869.2	7:39551952-39580814	16799	49	285	0.297446	2.44673	2.40631	9.34e-06	0.000739141	UP	trans	ENSMUSG00000024773	Atg2a	autophagy_related_2A	19:6241668-6262335	10.9381	9.79826	1056	854	0.114811	0.777306	0.983234	-
NONMMUT060869.2	7:39551952-39580814	16799	49	285	0.297446	2.44673	2.40631	9.34e-06	0.000739141	UP	trans	ENSMUSG00000025602	Zfp202	zinc_finger_protein_202	9:40192316-40213604	0.926939	0.600252	65	38	0.58295	0.170072	0.566383	-
NONMMUT060869.2	7:39551952-39580814	16799	49	285	0.297446	2.44673	2.40631	9.34e-06	0.000739141	UP	trans	ENSMUSG00000023284	Zfp605	zinc_finger_protein_605	5:110110092-110129794	2.29792	1.75794	139	96	0.342485	0.327348	0.762343	-
NONMMUT060869.2	7:39551952-39580814	16799	49	285	0.297446	2.44673	2.40631	9.34e-06	0.000739141	UP	trans	ENSMUSG00000031878	Nae1	NEDD8_activating_enzyme_E1_subunit_1	8:104511028-104534637	8.16102	8.11598	959	861	-0.0359727	0.68499	0.944312	-
NONMMUT060869.2	7:39551952-39580814	16799	49	285	0.297446	2.44673	2.40631	9.34e-06	0.000739141	UP	trans	ENSMUSG00000038271	Iffo1	intermediate_filament_family_orphan_1	6:125145241-125161782	1.30208	0.893808	142	88	0.498829	0.121743	0.478167	-
NONMMUT060869.2	7:39551952-39580814	16799	49	285	0.297446	2.44673	2.40631	9.34e-06	0.000739141	UP	trans	ENSMUSG00000020783	1200014J11Rik	RIKEN_cDNA_1200014J11_gene	11:73047783-73089317	4.60138	4.17842	838	687	0.0951495	0.854265	1	-
NONMMUT060869.2	7:39551952-39580814	16799	49	285	0.297446	2.44673	2.40631	9.34e-06	0.000739141	UP	trans	ENSMUSG00000046329	Slc25a23	solute_carrier_family_25_mitochondrial_carrier;_phosphate_carrier_member_23	17:57043711-57059863	19.7102	25.1664	1480	1706	-0.396511	0.0336368	0.205343	-
NONMMUT060869.2	7:39551952-39580814	16799	49	285	0.297446	2.44673	2.40631	9.34e-06	0.000739141	UP	trans	ENSMUSG00000020790	Ankfy1	ankyrin_repeat_and_FYVE_domain_containing_1	11:72690006-72772146	7.33234	5.76188	1177	835	0.303775	0.24433	0.664933	-
NONMMUT060869.2	7:39551952-39580814	16799	49	285	0.297446	2.44673	2.40631	9.34e-06	0.000739141	UP	trans	ENSMUSG00000030313	Dennd5b	DENN_MADD_domain_containing_5B	6:148988071-149101680	28.3836	29.3377	5788	5401	-0.0916525	0.485151	0.835232	-
NONMMUT060869.2	7:39551952-39580814	16799	49	285	0.297446	2.44673	2.40631	9.34e-06	0.000739141	UP	trans	ENSMUSG00000001569	Nom1	nucleolar_protein_with_MIF4G_domain_1	5:29434664-29457843	9.9545	8.70138	958	756	0.150149	0.660316	0.933688	-
NONMMUT060869.2	7:39551952-39580814	16799	49	285	0.297446	2.44673	2.40631	9.34e-06	0.000739141	UP	trans	ENSMUSG00000017288	Vps53	vacuolar_protein_sorting_53_yeast_	11:76046226-76179647	10.0251	10.3396	842	784	-0.0885239	0.522609	0.847135	-
NONMMUT060869.2	7:39551952-39580814	16799	49	285	0.297446	2.44673	2.40631	9.34e-06	0.000739141	UP	trans	ENSMUSG00000006058	Snf8	SNF8_ESCRT_II_complex_subunit_homolog_S._cerevisiae_	11:96034885-96047430	11.3759	12.3903	479	471	-0.167192	0.337707	0.775989	-
NONMMUT060869.2	7:39551952-39580814	16799	49	285	0.297446	2.44673	2.40631	9.34e-06	0.000739141	UP	trans	ENSMUSG00000018068	Ints2	integrator_complex_subunit_2	11:86210681-86257575	3.21079	2.55766	470	338	0.284147	0.319197	0.751097	-
NONMMUT060869.2	7:39551952-39580814	16799	49	285	0.297446	2.44673	2.40631	9.34e-06	0.000739141	UP	trans	ENSMUSG00000042286	Stab1	stabilin_1	14:31139013-31168641	13.4199	13.0585	2189	1923	-0.00457809	0.787553	0.987305	-
NONMMUT060869.2	7:39551952-39580814	16799	49	285	0.297446	2.44673	2.40631	9.34e-06	0.000739141	UP	trans	ENSMUSG00000038578	Susd1	sushi_domain_containing_1	4:59314683-59438633	5.686	5.20367	351	290	0.0839289	0.907858	1	-
NONMMUT060869.2	7:39551952-39580814	16799	49	285	0.297446	2.44673	2.40631	9.34e-06	0.000739141	UP	trans	ENSMUSG00000034205	Loxl2	lysyl_oxidase_like_2	14:69609068-69695834	3.85801	1.83146	238	102	1.03091	0.00025109	0.00399252	UP
NONMMUT060869.2	7:39551952-39580814	16799	49	285	0.297446	2.44673	2.40631	9.34e-06	0.000739141	UP	trans	ENSMUSG00000057948	Unc13d	unc_13_homolog_D_C._elegans_	11:116062095-116077961	1.08918	0.377015	80	25	1.48659	0.000206368	0.00336094	UP
NONMMUT060869.2	7:39551952-39580814	16799	49	285	0.297446	2.44673	2.40631	9.34e-06	0.000739141	UP	trans	ENSMUSG00000025817	Nudt5	nudix_nucleoside_diphosphate_linked_moiety_X_type_motif_5	2:5845019-5871895	9.04562	8.56514	744	636	0.0347848	0.94647	1	-
NONMMUT060869.2	7:39551952-39580814	16799	49	285	0.297446	2.44673	2.40631	9.34e-06	0.000739141	UP	trans	ENSMUSG00000031392	Irak1	interleukin_1_receptor_associated_kinase_1	X:74013914-74023918	5.20874	6.19358	694	745	-0.293796	0.114422	0.458516	-
NONMMUT060869.2	7:39551952-39580814	16799	49	285	0.297446	2.44673	2.40631	9.34e-06	0.000739141	UP	trans	ENSMUSG00000037826	Ppm1k	protein_phosphatase_1K_PP2C_domain_containing_	6:57506502-57535468	82.011	72.8352	5272	4227	0.127225	0.718532	0.959915	-
NONMMUT060869.2	7:39551952-39580814	16799	49	285	0.297446	2.44673	2.40631	9.34e-06	0.000739141	UP	trans	ENSMUSG00000068250	Amn1	antagonist_of_mitotic_exit_network_1	6:149157147-149188712	2.94697	3.78899	703	816	-0.406536	0.0356117	0.214446	-
NONMMUT060869.2	7:39551952-39580814	16799	49	285	0.297446	2.44673	2.40631	9.34e-06	0.000739141	UP	trans	ENSMUSG00000028522	Mier1	mesoderm_induction_early_response_1_homolog_Xenopus_laevis	4:103114390-103165754	8.5841	7.97302	1926	1615	0.0625827	0.964866	1	-
NONMMUT060869.2	7:39551952-39580814	16799	49	285	0.297446	2.44673	2.40631	9.34e-06	0.000739141	UP	trans	ENSMUSG00000032409	Atr	ataxia_telangiectasia_and_Rad3_related	9:95857597-95951644	4.25805	4.69266	1185	1179	-0.184168	0.268619	0.684613	-
NONMMUT060869.2	7:39551952-39580814	16799	49	285	0.297446	2.44673	2.40631	9.34e-06	0.000739141	UP	trans	ENSMUSG00000036817	Sun1	Sad1_and_UNC84_domain_containing_1	5:139200637-139249840	2.4001	2.24759	317	268	0.0507595	1	1	-
NONMMUT060869.2	7:39551952-39580814	16799	49	285	0.297446	2.44673	2.40631	9.34e-06	0.000739141	UP	trans	ENSMUSG00000022770	Dlg1	discs_large_homolog_1_Drosophila_	16:31663443-31873356	8.97426	7.73286	1693	1317	0.170835	0.578263	0.886934	-
NONMMUT060869.2	7:39551952-39580814	16799	49	285	0.297446	2.44673	2.40631	9.34e-06	0.000739141	UP	trans	ENSMUSG00000029617	Ccz1	CCZ1_vacuolar_protein_trafficking_and_biogenesis_associated	5:143987909-144014877	20.9694	19.7209	1252	1063	0.0446013	0.975033	1	-
NONMMUT060869.2	7:39551952-39580814	16799	49	285	0.297446	2.44673	2.40631	9.34e-06	0.000739141	UP	trans	ENSMUSG00000030270	Cpne9	copine_family_member_IX	6:113282307-113305627	0.0146282	0.0162073	2	2	-0.191845	1	1	-
NONMMUT060869.2	7:39551952-39580814	16799	49	285	0.297446	2.44673	2.40631	9.34e-06	0.000739141	UP	trans	ENSMUSG00000030342	Cd9	CD9_antigen	6:125460266-125494791	24.1907	18.7522	583	408	0.323436	0.231147	0.664933	-
NONMMUT060869.2	7:39551952-39580814	16799	49	285	0.297446	2.44673	2.40631	9.34e-06	0.000739141	UP	trans	ENSMUSG00000029823	Luc7l2	LUC7_like_2_S._cerevisiae_	6:38551334-38609470	13.2521	12.2779	3717	3109	0.066197	0.948974	1	-
NONMMUT060869.2	7:39551952-39580814	16799	49	285	0.297446	2.44673	2.40631	9.34e-06	0.000739141	UP	trans	ENSMUSG00000063077	Kif1b	kinesin_family_member_1B	4:149176319-149307693	31.7204	32.3571	8029	7394	-0.0726257	0.543466	0.86303	-
NONMMUT060869.2	7:39551952-39580814	16799	49	285	0.297446	2.44673	2.40631	9.34e-06	0.000739141	UP	trans	ENSMUSG00000019877	Serinc1	serine_incorporator_1	10:57515774-57532530	119.851	110.969	7824	6540	0.0671247	0.944121	1	-
NONMMUT060869.2	7:39551952-39580814	16799	49	285	0.297446	2.44673	2.40631	9.34e-06	0.000739141	UP	trans	ENSMUSG00000003153	Slc2a3	solute_carrier_family_2_facilitated_glucose_transporter_member_3	6:122727809-122801640	0.49491	0.219278	55	22	1.13045	0.00957164	0.0815021	-
NONMMUT060869.2	7:39551952-39580814	16799	49	285	0.297446	2.44673	2.40631	9.34e-06	0.000739141	UP	trans	ENSMUSG00000037214	Thap1	THAP_domain_containing_apoptosis_associated_protein_1	8:26158212-26162940	2.97613	3.15324	69	66	-0.127355	0.595153	0.895561	-
NONMMUT060869.2	7:39551952-39580814	16799	49	285	0.297446	2.44673	2.40631	9.34e-06	0.000739141	UP	trans	ENSMUSG00000001521	Tulp3	tubby_like_protein_3	6:128321161-128355851	0.337126	0.304635	38	31	0.102247	1	1	-
NONMMUT060869.2	7:39551952-39580814	16799	49	285	0.297446	2.44673	2.40631	9.34e-06	0.000739141	UP	trans	ENSMUSG00000030766	Arhgap17	Rho_GTPase_activating_protein_17	7:123279218-123369915	1.83607	1.31284	268	173	0.439969	0.125148	0.480415	-
NONMMUT060869.2	7:39551952-39580814	16799	49	285	0.297446	2.44673	2.40631	9.34e-06	0.000739141	UP	trans	ENSMUSG00000025609	Mkln1	muskelin_1_intracellular_mediator_containing_kelch_motifs	6:31398735-31516811	9.34384	9.72907	3034	2852	-0.102244	0.457829	0.835232	-
NONMMUT060869.2	7:39551952-39580814	16799	49	285	0.297446	2.44673	2.40631	9.34e-06	0.000739141	UP	trans	ENSMUSG00000004562	Arhgef40	Rho_guanine_nucleotide_exchange_factor_GEF_40	14:51984719-52006251	1.96428	1.68463	443	343	0.177607	0.593824	0.894708	-
NONMMUT060869.2	7:39551952-39580814	16799	49	285	0.297446	2.44673	2.40631	9.34e-06	0.000739141	UP	trans	ENSMUSG00000022358	Fbxo32	F_box_protein_32	15:58175879-58214892	1.87073	1.35004	132	86	0.426635	0.202324	0.620145	-
NONMMUT060869.2	7:39551952-39580814	16799	49	285	0.297446	2.44673	2.40631	9.34e-06	0.000739141	UP	trans	ENSMUSG00000078584	AU022252	expressed_sequence_AU022252	4:119203570-119232712	8.94105	13.7076	1005	1391	-0.660418	0.000857158	0.0113091	-
NONMMUT060869.2	7:39551952-39580814	16799	49	285	0.297446	2.44673	2.40631	9.34e-06	0.000739141	UP	trans	ENSMUSG00000022438	Parvb	parvin_beta	15:84232043-84315688	0.57653	0.364923	28	16	0.615845	0.339516	0.777986	-
NONMMUT060869.2	7:39551952-39580814	16799	49	285	0.297446	2.44673	2.40631	9.34e-06	0.000739141	UP	trans	ENSMUSG00000025825	Iscu	IscU_iron_sulfur_cluster_scaffold_homolog_E._coli_	5:113772748-113778288	24.121	21.0433	984	775	0.152971	0.651471	0.927631	-
NONMMUT060869.2	7:39551952-39580814	16799	49	285	0.297446	2.44673	2.40631	9.34e-06	0.000739141	UP	trans	ENSMUSG00000052738	Suclg1	succinate_CoA_ligase_GDP_forming_alpha_subunit	6:73248382-73276911	68.7007	93.5316	3946	4850	-0.489085	0.00897896	0.0770752	-
NONMMUT060869.2	7:39551952-39580814	16799	49	285	0.297446	2.44673	2.40631	9.34e-06	0.000739141	UP	trans	ENSMUSG00000054598	9130230L23Rik	RIKEN_cDNA_9130230L23_gene	5:65979358-66004285	0.176904	0.219006	17	19	-0.351959	0.546629	0.863303	-
NONMMUT060869.2	7:39551952-39580814	16799	49	285	0.297446	2.44673	2.40631	9.34e-06	0.000739141	UP	trans	ENSMUSG00000001157	Gmcl1	germ_cell_less_homolog_1_Drosophila_	6:86691768-86733383	5.81311	5.659	421	370	-0.00519506	0.810654	0.998162	-
NONMMUT060869.2	7:39551952-39580814	16799	49	285	0.297446	2.44673	2.40631	9.34e-06	0.000739141	UP	trans	ENSMUSG00000003452	Bicd1	bicaudal_D_homolog_1_Drosophila_	6:149408886-149563329	0.110051	0.0930282	38	29	0.198475	0.832868	1	-
NONMMUT060869.2	7:39551952-39580814	16799	49	285	0.297446	2.44673	2.40631	9.34e-06	0.000739141	UP	trans	ENSMUSG00000040528	Milr1	mast_cell_immunoglobulin_like_receptor_1	11:106751226-106768794	1.01635	0.254888	53	12	1.95151	0.000114266	0.00200598	UP
NONMMUT060869.2	7:39551952-39580814	16799	49	285	0.297446	2.44673	2.40631	9.34e-06	0.000739141	UP	trans	ENSMUSG00000060002	Chpt1	choline_phosphotransferase_1	10:88452745-88504073	33.3832	35.7029	4003	3865	-0.140878	0.350962	0.79346	-
NONMMUT060869.2	7:39551952-39580814	16799	49	285	0.297446	2.44673	2.40631	9.34e-06	0.000739141	UP	trans	ENSMUSG00000015316	Slamf1	signaling_lymphocytic_activation_molecule_family_member_1	1:171767127-171801184	0.308236	0.102432	20	6	1.54541	0.0397031	0.231268	-
NONMMUT060869.2	7:39551952-39580814	16799	49	285	0.297446	2.44673	2.40631	9.34e-06	0.000739141	UP	trans	ENSMUSG00000017747	Ghdc	GH3_domain_containing	11:100766032-100770957	10.3846	8.69797	365	276	0.211738	0.510518	0.841885	-
NONMMUT060869.2	7:39551952-39580814	16799	49	285	0.297446	2.44673	2.40631	9.34e-06	0.000739141	UP	trans	ENSMUSG00000039715	Wdr34	WD_repeat_domain_34	2:30031546-30048881	2.38831	3.13281	76	90	-0.435421	0.123833	0.480415	-
NONMMUT060869.2	7:39551952-39580814	16799	49	285	0.297446	2.44673	2.40631	9.34e-06	0.000739141	UP	trans	ENSMUSG00000002221	Paxip1	PAX_interacting_with_transcription_activation_domain_protein_1	5:27740080-27791691	3.78102	3.24394	448	347	0.177071	0.598034	0.896699	-
NONMMUT060869.2	7:39551952-39580814	16799	49	285	0.297446	2.44673	2.40631	9.34e-06	0.000739141	UP	trans	ENSMUSG00000027695	Pld1	phospholipase_D1	3:27938695-28133362	3.13583	2.99291	571	492	0.023342	0.912412	1	-
NONMMUT060869.2	7:39551952-39580814	16799	49	285	0.297446	2.44673	2.40631	9.34e-06	0.000739141	UP	trans	ENSMUSG00000079242	C730034F03Rik	RIKEN_cDNA_C730034F03_gene	15:89429589-89430868	4.83809	4.67855	63	55	0.00441882	0.9419	1	-
NONMMUT060869.2	7:39551952-39580814	16799	49	285	0.297446	2.44673	2.40631	9.34e-06	0.000739141	UP	trans	ENSMUSG00000033526	Ppip5k1	diphosphoinositol_pentakisphosphate_kinase_1	2:121310561-121355396	0.731521	0.737137	144	131	-0.0549922	0.724275	0.962848	-
NONMMUT060869.2	7:39551952-39580814	16799	49	285	0.297446	2.44673	2.40631	9.34e-06	0.000739141	UP	trans	ENSMUSG00000078578	Ube2d3	ubiquitin_conjugating_enzyme_E2D_3	3:135438149-135468198	17.9748	20.8551	6448	6754	-0.258381	0.131555	0.484495	-
NONMMUT060869.2	7:39551952-39580814	16799	49	285	0.297446	2.44673	2.40631	9.34e-06	0.000739141	UP	trans	ENSMUSG00000033364	Usp37	ubiquitin_specific_peptidase_37	1:74435511-74544284	4.69566	4.07687	680	533	0.159909	0.632818	0.915585	-
NONMMUT060869.2	7:39551952-39580814	16799	49	285	0.297446	2.44673	2.40631	9.34e-06	0.000739141	UP	trans	ENSMUSG00000014504	Srp19	signal_recognition_particle_19	18:34330847-34336599	8.74544	7.34517	546	414	0.207779	0.500247	0.835232	-
NONMMUT060869.2	7:39551952-39580814	16799	49	285	0.297446	2.44673	2.40631	9.34e-06	0.000739141	UP	trans	ENSMUSG00000063455	D630045J12Rik	RIKEN_cDNA_D630045J12_gene	6:38123174-38254009	0.338647	0.357665	86	82	-0.122783	0.60913	0.907274	-
NONMMUT060869.2	7:39551952-39580814	16799	49	285	0.297446	2.44673	2.40631	9.34e-06	0.000739141	UP	trans	ENSMUSG00000001016	Ilf2	interleukin_enhancer_binding_factor_2	3:90476126-90488379	5.8805	5.20445	602	481	0.132236	0.73591	0.964999	-
NONMMUT060869.2	7:39551952-39580814	16799	49	285	0.297446	2.44673	2.40631	9.34e-06	0.000739141	UP	trans	ENSMUSG00000023191	P3h3	prolyl_3_hydroxylase_3	6:124841089-124857752	1.41708	0.806428	109	56	0.769344	0.0218753	0.150343	-
NONMMUT060869.2	7:39551952-39580814	16799	49	285	0.297446	2.44673	2.40631	9.34e-06	0.000739141	UP	trans	ENSMUSG00000064037	Gpn1	GPN_loop_GTPase_1	5:31494741-31512904	4.14184	4.35668	397	377	-0.116915	0.474366	0.835232	-
NONMMUT060869.2	7:39551952-39580814	16799	49	285	0.297446	2.44673	2.40631	9.34e-06	0.000739141	UP	trans	ENSMUSG00000033883	D3Ertd254e	DNA_segment_Chr_3_ERATO_Doi_254_expressed	3:36151017-36170342	2.44307	2.75578	327	333	-0.217722	0.253271	0.664933	-
NONMMUT060869.2	7:39551952-39580814	16799	49	285	0.297446	2.44673	2.40631	9.34e-06	0.000739141	UP	trans	ENSMUSG00000033488	BC026585	cDNA_sequence_BC026585	1:157458577-157492638	6.30271	5.63878	208	168	0.116632	0.831024	1	-
NONMMUT060869.2	7:39551952-39580814	16799	49	285	0.297446	2.44673	2.40631	9.34e-06	0.000739141	UP	trans	ENSMUSG00000090258	Churc1	churchill_domain_containing_1	12:76765538-76783180	7.34664	8.38182	500	515	-0.234136	0.204126	0.622965	-
NONMMUT060869.2	7:39551952-39580814	16799	49	285	0.297446	2.44673	2.40631	9.34e-06	0.000739141	UP	trans	ENSMUSG00000018593	Sparc	secreted_acidic_cysteine_rich_glycoprotein	11:55394500-55420080	56.0497	30.5008	2522	1239	0.833901	0.000218971	0.00352889	-
NONMMUT060869.2	7:39551952-39580814	16799	49	285	0.297446	2.44673	2.40631	9.34e-06	0.000739141	UP	trans	ENSMUSG00000020493	Prr11	proline_rich_11	11:87089153-87108708	0.308465	0.256268	12	9	0.223498	1	1	-
NONMMUT060869.2	7:39551952-39580814	16799	49	285	0.297446	2.44673	2.40631	9.34e-06	0.000739141	UP	trans	ENSMUSG00000056602	Fry	furry_homolog_Drosophila_	5:150118645-150497753	0.241555	0.197488	84	62	0.246631	0.613392	0.910059	-
NONMMUT060869.2	7:39551952-39580814	16799	49	285	0.297446	2.44673	2.40631	9.34e-06	0.000739141	UP	trans	ENSMUSG00000040483	Xaf1	XIAP_associated_factor_1	11:72301629-72313733	5.89448	2.18896	346	116	1.38516	1.93e-07	6.88e-06	UP
NONMMUT060869.2	7:39551952-39580814	16799	49	285	0.297446	2.44673	2.40631	9.34e-06	0.000739141	UP	trans	ENSMUSG00000034940	Synrg	synergin_gamma	11:83964428-84044578	4.37987	5.03843	519	539	-0.246042	0.187033	0.598913	-
NONMMUT060869.2	7:39551952-39580814	16799	49	285	0.297446	2.44673	2.40631	9.34e-06	0.000739141	UP	trans	ENSMUSG00000040687	Madd	MAP_kinase_activating_death_domain	2:91137360-91183837	4.79819	3.98613	740	555	0.223546	0.442495	0.835232	-
NONMMUT060869.2	7:39551952-39580814	16799	49	285	0.297446	2.44673	2.40631	9.34e-06	0.000739141	UP	trans	ENSMUSG00000037847	Nmrk1	nicotinamide_riboside_kinase_1	19:18631950-18652194	3.53767	3.78268	173	167	-0.140565	0.469121	0.835232	-
NONMMUT060869.2	7:39551952-39580814	16799	49	285	0.297446	2.44673	2.40631	9.34e-06	0.000739141	UP	trans	ENSMUSG00000020691	Mettl2	methyltransferase_like_2	11:105126425-105140394	7.97077	7.59081	328	282	0.0265092	0.919743	1	-
NONMMUT060869.2	7:39551952-39580814	16799	49	285	0.297446	2.44673	2.40631	9.34e-06	0.000739141	UP	trans	ENSMUSG00000037242	Clic4	chloride_intracellular_channel_4_mitochondrial_	4:135213969-135272814	56.3788	45.553	3903	2847	0.26365	0.309751	0.739528	-
NONMMUT060869.2	7:39551952-39580814	16799	49	285	0.297446	2.44673	2.40631	9.34e-06	0.000739141	UP	trans	ENSMUSG00000026605	Cenpf	centromere_protein_F	1:189640606-189688086	0.98205	0.4497	179	74	1.08288	0.00031349	0.00483942	UP
NONMMUT060869.2	7:39551952-39580814	16799	49	285	0.297446	2.44673	2.40631	9.34e-06	0.000739141	UP	trans	ENSMUSG00000020420	Zfp607	zinc_finger_proten_607	7:27857527-27880825	1.57743	1.34038	146	112	0.190977	0.64925	0.925769	-
NONMMUT060869.2	7:39551952-39580814	16799	49	285	0.297446	2.44673	2.40631	9.34e-06	0.000739141	UP	trans	ENSMUSG00000074212	Dnajb14	DnaJ_Hsp40_homolog_subfamily_B_member_14	3:137867675-137916557	6.21713	5.99672	1068	930	0.00811806	0.841163	1	-
NONMMUT060869.2	7:39551952-39580814	16799	49	285	0.297446	2.44673	2.40631	9.34e-06	0.000739141	UP	trans	ENSMUSG00000056055	Sag	S_antigen_retina_and_pineal_gland_arrestin_	1:87803680-87845158	0.0628636	0.00994544	7	1	2.61616	0.0757931	0.351409	-
NONMMUT060869.2	7:39551952-39580814	16799	49	285	0.297446	2.44673	2.40631	9.34e-06	0.000739141	UP	trans	ENSMUSG00000025505	Tmem80	transmembrane_protein_80	7:141327739-141337156	1.51672	1.51341	121	109	-0.0408063	0.753231	0.975461	-
NONMMUT060869.2	7:39551952-39580814	16799	49	285	0.297446	2.44673	2.40631	9.34e-06	0.000739141	UP	trans	ENSMUSG00000003660	Snrnp200	small_nuclear_ribonucleoprotein_200_U5_	2:127208386-127240451	37.2327	33.3648	3576	2893	0.114289	0.767513	0.979754	-
NONMMUT060869.2	7:39551952-39580814	16799	49	285	0.297446	2.44673	2.40631	9.34e-06	0.000739141	UP	trans	ENSMUSG00000058267	Mrps14	mitochondrial_ribosomal_protein_S14	1:160195215-160202170	14.9879	16.8866	641	652	-0.216039	0.227203	0.660109	-
NONMMUT060869.2	7:39551952-39580814	16799	49	285	0.297446	2.44673	2.40631	9.34e-06	0.000739141	UP	trans	ENSMUSG00000028124	Gclm	glutamate_cysteine_ligase_modifier_subunit	3:122245557-122270732	74.8961	83.5391	6308	6352	-0.201519	0.217981	0.647019	-
NONMMUT060869.2	7:39551952-39580814	16799	49	285	0.297446	2.44673	2.40631	9.34e-06	0.000739141	UP	trans	ENSMUSG00000039069	Mtg2	mitochondrial_ribosome_associated_GTPase_2	2:180070588-180085902	4.65583	4.38476	434	369	0.042584	0.974833	1	-
NONMMUT060869.2	7:39551952-39580814	16799	49	285	0.297446	2.44673	2.40631	9.34e-06	0.000739141	UP	trans	ENSMUSG00000041431	Ccnb1	cyclin_B1	13:100778650-100786570	0.293207	0.392439	24	29	-0.464506	0.32863	0.763786	-
NONMMUT060869.2	7:39551952-39580814	16799	49	285	0.297446	2.44673	2.40631	9.34e-06	0.000739141	UP	trans	ENSMUSG00000004626	Stxbp2	syntaxin_binding_protein_2	8:3630955-3643644	9.39624	7.15369	726	499	0.34944	0.182517	0.590979	-
NONMMUT060869.2	7:39551952-39580814	16799	49	285	0.297446	2.44673	2.40631	9.34e-06	0.000739141	UP	trans	ENSMUSG00000040472	Rabggta	Rab_geranylgeranyl_transferase_a_subunit	14:55715873-55722257	12.2639	17.1873	460	582	-0.530876	0.00932698	0.0796323	-
NONMMUT060869.2	7:39551952-39580814	16799	49	285	0.297446	2.44673	2.40631	9.34e-06	0.000739141	UP	trans	ENSMUSG00000058587	Tmod3	tropomodulin_3	9:75497796-75559657	32.6653	29.2442	1189	961	0.11565	0.772515	0.982063	-
NONMMUT060869.2	7:39551952-39580814	16799	49	285	0.297446	2.44673	2.40631	9.34e-06	0.000739141	UP	trans	ENSMUSG00000027282	Mtch2	mitochondrial_carrier_homolog_2_C._elegans_	2:90847155-90866810	33.7646	40.6835	4283	4659	-0.31289	0.0775194	0.357155	-
NONMMUT060869.2	7:39551952-39580814	16799	49	285	0.297446	2.44673	2.40631	9.34e-06	0.000739141	UP	trans	ENSMUSG00000038170	Pde4dip	phosphodiesterase_4D_interacting_protein_myomegalin_	3:97689824-97888707	15.7235	14.5683	3461	2895	0.0661346	0.94939	1	-
NONMMUT060869.2	7:39551952-39580814	16799	49	285	0.297446	2.44673	2.40631	9.34e-06	0.000739141	UP	trans	ENSMUSG00000037926	Ssh2	slingshot_homolog_2_Drosophila_	11:77216287-77460220	6.58797	5.51443	1453	1098	0.212665	0.453959	0.835232	-
NONMMUT060869.2	7:39551952-39580814	16799	49	285	0.297446	2.44673	2.40631	9.34e-06	0.000739141	UP	trans	ENSMUSG00000033697	Arhgap39	Rho_GTPase_activating_protein_39	15:76723985-76818170	1.59626	1.11327	162	102	0.475935	0.129575	0.4816	-
NONMMUT060869.2	7:39551952-39580814	16799	49	285	0.297446	2.44673	2.40631	9.34e-06	0.000739141	UP	trans	ENSMUSG00000022788	Fgd4	FYVE_RhoGEF_and_PH_domain_containing_4	16:16416917-16600549	10.1407	9.31939	2231	1851	0.0778948	0.906152	1	-
NONMMUT060869.2	7:39551952-39580814	16799	49	285	0.297446	2.44673	2.40631	9.34e-06	0.000739141	UP	trans	ENSMUSG00000031232	Magt1	magnesium_transporter_1	X:105968084-106011906	33.6069	34.8198	2971	2779	-0.0951082	0.479092	0.835232	-
NONMMUT060869.2	7:39551952-39580814	16799	49	285	0.297446	2.44673	2.40631	9.34e-06	0.000739141	UP	trans	ENSMUSG00000026180	Cxcr2	chemokine_C_X_C_motif_receptor_2	1:74153989-74161246	0.186669	0.186094	10	9	-0.0395055	1	1	-
NONMMUT060869.2	7:39551952-39580814	16799	49	285	0.297446	2.44673	2.40631	9.34e-06	0.000739141	UP	trans	ENSMUSG00000026024	Als2	amyotrophic_lateral_sclerosis_2_juvenile_	1:59162926-59237231	41.5938	53.2128	4407	5090	-0.39936	0.0290049	0.185625	-
NONMMUT060869.2	7:39551952-39580814	16799	49	285	0.297446	2.44673	2.40631	9.34e-06	0.000739141	UP	trans	ENSMUSG00000022679	Mpv17l	Mpv17_transgene_kidney_disease_mutant_like	16:13903161-13949619	2.09928	4.48388	251	484	-1.13881	3.87e-07	1.27e-05	DOWN
NONMMUT060869.2	7:39551952-39580814	16799	49	285	0.297446	2.44673	2.40631	9.34e-06	0.000739141	UP	trans	ENSMUSG00000040121	Rep15	RAB15_effector_protein	6:147032584-147034245	1.0646	0.655134	18	10	0.656487	0.376638	0.820358	-
NONMMUT060869.2	7:39551952-39580814	16799	49	285	0.297446	2.44673	2.40631	9.34e-06	0.000739141	UP	trans	ENSMUSG00000067336	Bmpr2	bone_morphogenetic_protein_receptor_type_II_serine_threonine_kinase_	1:59763400-59879014	13.2368	12.5022	2471	2107	0.0384137	0.948569	1	-
NONMMUT060869.2	7:39551952-39580814	16799	49	285	0.297446	2.44673	2.40631	9.34e-06	0.000739141	UP	trans	ENSMUSG00000027639	Samhd1	SAM_domain_and_HD_domain_1	2:157097533-157135265	13.2808	4.76878	1564	507	1.43369	3.36e-10	1.92e-08	UP
NONMMUT060869.2	7:39551952-39580814	16799	49	285	0.297446	2.44673	2.40631	9.34e-06	0.000739141	UP	trans	ENSMUSG00000063145	Bbs5	Bardet_Biedl_syndrome_5_human_	2:69647171-69667571	3.10125	3.18979	112	104	-0.0845729	0.671491	0.939319	-
NONMMUT060869.2	7:39551952-39580814	16799	49	285	0.297446	2.44673	2.40631	9.34e-06	0.000739141	UP	trans	ENSMUSG00000100967	Gm29666	predicted_gene_29666	15:84910438-84920038	0.415793	0.284465	34	21	0.503658	0.398309	0.835232	-
NONMMUT060869.2	7:39551952-39580814	16799	49	285	0.297446	2.44673	2.40631	9.34e-06	0.000739141	UP	trans	ENSMUSG00000035439	Haus8	4HAUS_augmin_like_complex_subunit_8	8:71248561-71272934	1.34986	0.5666	95	36	1.20845	0.000975317	0.0126064	UP
NONMMUT070486.2	9:95561271-95562052	782	2820	3	367.74	0.553241	-10.0104	1.4e-38	4.17e-34	DOWN	cis	ENSMUSG00000064225	Paqr9	progestin_and_adipoQ_receptor_family_member_IX	9:95559657-95568023	125.096	152.178	10648	11694	-0.326677	0.0650803	0.322163	-
NONMMUT054379.2	5:122731256-122733247	1992	15	78	0.767882	5.64715	2.24472	0.000359824	0.0175473	UP	cis	ENSMUSG00000029470	P2rx4	purinergic_receptor_P2X_ligand_gated_ion_channel_4	5:122707544-122729738	9.05009	6.43453	874	561	0.448141	0.0716595	0.342403	-
NONMMUT050583.2	4:148077063-148079507	2445	9	87	0.375383	5.13174	3.13917	3.8e-06	0.000323208	UP	trans	ENSMUSG00000007646	Rad51c	RAD51_homolog_C	11:87376645-87404954	0.515751	0.357053	32	20	0.486582	0.387478	0.826961	-
NONMMUT050583.2	4:148077063-148079507	2445	9	87	0.375383	5.13174	3.13917	3.8e-06	0.000323208	UP	trans	ENSMUSG00000072640	Lyrm9	LYR_motif_containing_9	11:78826584-78846870	2.29744	2.27893	201	180	-0.0322917	0.764009	0.977615	-
NONMMUT050583.2	4:148077063-148079507	2445	9	87	0.375383	5.13174	3.13917	3.8e-06	0.000323208	UP	trans	ENSMUSG00000059878	Zfp422	zinc_finger_protein_422	6:116624016-116628999	0.943205	6.66911	60	383	-2.86581	1.19e-25	4.27e-23	DOWN
NONMMUT050583.2	4:148077063-148079507	2445	9	87	0.375383	5.13174	3.13917	3.8e-06	0.000323208	UP	trans	ENSMUSG00000002341	Ncan	neurocan	8:70093085-70120873	0.0273209	0	2	0	Inf	0.502488	0.835232	-
NONMMUT050583.2	4:148077063-148079507	2445	9	87	0.375383	5.13174	3.13917	3.8e-06	0.000323208	UP	trans	ENSMUSG00000037991	Rmi2	RMI2_RecQ_mediated_genome_instability_2_homolog_S._cerevisiae_	16:10835059-10892966	0.306033	0.135598	15	6	1.13039	0.211789	0.635807	-
NONMMUT050583.2	4:148077063-148079507	2445	9	87	0.375383	5.13174	3.13917	3.8e-06	0.000323208	UP	trans	ENSMUSG00000003037	Rab8a	RAB8A_member_RAS_oncogene_family	8:72161200-72183904	42.3685	37.3578	2162	1721	0.137628	0.687255	0.944312	-
NONMMUT050583.2	4:148077063-148079507	2445	9	87	0.375383	5.13174	3.13917	3.8e-06	0.000323208	UP	trans	ENSMUSG00000022498	Txndc11	thioredoxin_domain_containing_11	16:11074911-11134650	5.53059	6.07933	786	780	-0.180436	0.285303	0.706863	-
NONMMUT050583.2	4:148077063-148079507	2445	9	87	0.375383	5.13174	3.13917	3.8e-06	0.000323208	UP	trans	ENSMUSG00000026715	Serpinc1	serine_or_cysteine_peptidase_inhibitor_clade_C_antithrombin_member_1	1:160978585-161005863	295.699	239.294	32344	23630	0.261387	0.307743	0.737127	-
NONMMUT050583.2	4:148077063-148079507	2445	9	87	0.375383	5.13174	3.13917	3.8e-06	0.000323208	UP	trans	ENSMUSG00000022604	Cep97	centrosomal_protein_97	16:55899888-55934855	1.8553	2.46067	228	273	-0.451356	0.0387059	0.227475	-
NONMMUT050583.2	4:148077063-148079507	2445	9	87	0.375383	5.13174	3.13917	3.8e-06	0.000323208	UP	trans	ENSMUSG00000050103	Agmo	alkylglycerol_monooxygenase	12:37241641-37582202	51.0876	47.0402	3953	3286	0.0751243	0.914576	1	-
NONMMUT050583.2	4:148077063-148079507	2445	9	87	0.375383	5.13174	3.13917	3.8e-06	0.000323208	UP	trans	ENSMUSG00000005410	Mcm5	minichromosome_maintenance_deficient_5_cell_division_cycle_46_S._cerevisiae_	8:75109528-75128439	5.11311	3.62729	178	114	0.45135	0.140596	0.504322	-
NONMMUT050583.2	4:148077063-148079507	2445	9	87	0.375383	5.13174	3.13917	3.8e-06	0.000323208	UP	trans	ENSMUSG00000032946	Rasgrp2	RAS_guanyl_releasing_protein_2	19:6399340-6415216	1.34141	1.13486	254	194	0.197279	0.561759	0.873595	-
NONMMUT050583.2	4:148077063-148079507	2445	9	87	0.375383	5.13174	3.13917	3.8e-06	0.000323208	UP	trans	ENSMUSG00000026031	Cflar	CASP8_and_FADD_like_apoptosis_regulator	1:58711508-58758884	29.0153	22.1743	5299	3656	0.343963	0.159166	0.544093	-
NONMMUT050583.2	4:148077063-148079507	2445	9	87	0.375383	5.13174	3.13917	3.8e-06	0.000323208	UP	trans	ENSMUSG00000022228	Zscan26	zinc_finger_and_SCAN_domain_containing_26	13:21442175-21453730	52.3851	50.3326	3100	2689	0.0137075	0.853772	1	-
NONMMUT050583.2	4:148077063-148079507	2445	9	87	0.375383	5.13174	3.13917	3.8e-06	0.000323208	UP	trans	ENSMUSG00000033943	Mga	MAX_gene_associated	2:119897228-119969581	8.56344	6.24751	2408	1586	0.410952	0.0881268	0.390431	-
NONMMUT050583.2	4:148077063-148079507	2445	9	87	0.375383	5.13174	3.13917	3.8e-06	0.000323208	UP	trans	ENSMUSG00000026434	Nucks1	nuclear_casein_kinase_and_cyclin_dependent_kinase_substrate_1	1:131910534-131936321	50.2018	50.4178	4554	4129	-0.0501493	0.620502	0.912082	-
NONMMUT050583.2	4:148077063-148079507	2445	9	87	0.375383	5.13174	3.13917	3.8e-06	0.000323208	UP	trans	ENSMUSG00000049288	Lix1l	Lix1_like	3:96601149-96626171	4.5321	4.31105	177	152	0.0281832	0.972927	1	-
NONMMUT050583.2	4:148077063-148079507	2445	9	87	0.375383	5.13174	3.13917	3.8e-06	0.000323208	UP	trans	ENSMUSG00000022311	Csmd3	CUB_and_Sushi_multiple_domains_3	15:47580637-48792063	0.0448021	0.0270702	11	6	0.682901	0.643095	0.921392	-
NONMMUT050583.2	4:148077063-148079507	2445	9	87	0.375383	5.13174	3.13917	3.8e-06	0.000323208	UP	trans	ENSMUSG00000058818	Pirb	paired_Ig_like_receptor_B	7:3711409-3720391	7.99193	2.08543	624	147	1.89424	5.66e-14	5.99e-12	UP
NONMMUT050583.2	4:148077063-148079507	2445	9	87	0.375383	5.13174	3.13917	3.8e-06	0.000323208	UP	trans	ENSMUSG00000041479	Syt15	synaptotagmin_XV	14:34219595-34230421	0.136592	0.0567407	8	3	1.22346	0.355755	0.796166	-
NONMMUT050583.2	4:148077063-148079507	2445	9	87	0.375383	5.13174	3.13917	3.8e-06	0.000323208	UP	trans	ENSMUSG00000034158	Lrrc58	leucine_rich_repeat_containing_58	16:37868389-37888858	38.2271	53.9603	3346	4264	-0.541261	0.00426263	0.0427246	-
NONMMUT050583.2	4:148077063-148079507	2445	9	87	0.375383	5.13174	3.13917	3.8e-06	0.000323208	UP	trans	ENSMUSG00000001518	Itfg2	integrin_alpha_FG_GAP_repeat_containing_2	6:128409444-128424931	1.92916	1.75283	217	178	0.0943261	0.906839	1	-
NONMMUT050583.2	4:148077063-148079507	2445	9	87	0.375383	5.13174	3.13917	3.8e-06	0.000323208	UP	trans	ENSMUSG00000040818	Dennd6a	DENN_MADD_domain_containing_6A	14:26579561-26634322	19.1458	17.3046	1565	1277	0.101913	0.819029	1	-
NONMMUT050583.2	4:148077063-148079507	2445	9	87	0.375383	5.13174	3.13917	3.8e-06	0.000323208	UP	trans	ENSMUSG00000098374	Gm28043	predicted_gene_28043	17:29614876-29703359	9.11982	7.31337	605	438	0.274513	0.328391	0.763786	-
NONMMUT050583.2	4:148077063-148079507	2445	9	87	0.375383	5.13174	3.13917	3.8e-06	0.000323208	UP	trans	ENSMUSG00000062510	Nsl1	NSL1_MIND_kinetochore_complex_component_homolog_S._cerevisiae_	1:191063012-191086474	0.81434	0.244302	48	13	1.69301	0.000764908	0.0103279	UP
NONMMUT050583.2	4:148077063-148079507	2445	9	87	0.375383	5.13174	3.13917	3.8e-06	0.000323208	UP	trans	ENSMUSG00000022558	Mroh1	maestro_heat_like_repeat_family_member_1	15:76380261-76453038	4.68566	3.2724	1023	645	0.473945	0.05226	0.279556	-
NONMMUT050583.2	4:148077063-148079507	2445	9	87	0.375383	5.13174	3.13917	3.8e-06	0.000323208	UP	trans	ENSMUSG00000058392	Rrp1b	ribosomal_RNA_processing_1_homolog_B_S._cerevisiae_	17:32036100-32062865	1.23158	1.10314	162	131	0.114932	0.852201	1	-
NONMMUT050583.2	4:148077063-148079507	2445	9	87	0.375383	5.13174	3.13917	3.8e-06	0.000323208	UP	trans	ENSMUSG00000020840	Blmh	bleomycin_hydrolase	11:76924809-76987379	16.0148	13.9399	1312	1031	0.156233	0.630414	0.913239	-
NONMMUT050583.2	4:148077063-148079507	2445	9	87	0.375383	5.13174	3.13917	3.8e-06	0.000323208	UP	trans	ENSMUSG00000040183	Ankrd6	ankyrin_repeat_domain_6	4:32804035-32950841	0.375594	0.341747	28	23	0.0922905	1	1	-
NONMMUT050583.2	4:148077063-148079507	2445	9	87	0.375383	5.13174	3.13917	3.8e-06	0.000323208	UP	trans	ENSMUSG00000007080	Pole	polymerase_DNA_directed_epsilon	5:110286306-110337474	0.974669	1.07168	136	135	-0.180843	0.407389	0.835232	-
NONMMUT050583.2	4:148077063-148079507	2445	9	87	0.375383	5.13174	3.13917	3.8e-06	0.000323208	UP	trans	ENSMUSG00000035437	Rabgap1	RAB_GTPase_activating_protein_1	2:37443279-37566454	8.29515	7.57658	1334	1100	0.0867645	0.876449	1	-
NONMMUT050583.2	4:148077063-148079507	2445	9	87	0.375383	5.13174	3.13917	3.8e-06	0.000323208	UP	trans	ENSMUSG00000066037	Hnrnpr	heterogeneous_nuclear_ribonucleoprotein_R	4:136310942-136359447	4.54719	5.13645	1466	1495	-0.219751	0.198955	0.61486	-
NONMMUT050583.2	4:148077063-148079507	2445	9	87	0.375383	5.13174	3.13917	3.8e-06	0.000323208	UP	trans	ENSMUSG00000063558	Aox1	aldehyde_oxidase_1	1:58029931-58106413	116.244	119.7	11284	10490	-0.0862271	0.499531	0.835232	-
NONMMUT050583.2	4:148077063-148079507	2445	9	87	0.375383	5.13174	3.13917	3.8e-06	0.000323208	UP	trans	ENSMUSG00000020156	Mum1	melanoma_associated_antigen_mutated_1	10:80226434-80243903	1.09567	1.08888	214	192	-0.0349871	0.75409	0.975461	-
NONMMUT050583.2	4:148077063-148079507	2445	9	87	0.375383	5.13174	3.13917	3.8e-06	0.000323208	UP	trans	ENSMUSG00000035949	Fbxw2	F_box_and_WD_40_domain_protein_2	2:34804514-34826311	5.50469	4.57463	973	730	0.223052	0.438032	0.835232	-
NONMMUT050583.2	4:148077063-148079507	2445	9	87	0.375383	5.13174	3.13917	3.8e-06	0.000323208	UP	trans	ENSMUSG00000026281	Dtymk	deoxythymidylate_kinase	1:93792576-93801934	10.6306	11.869	377	380	-0.202926	0.27382	0.694015	-
NONMMUT050583.2	4:148077063-148079507	2445	9	87	0.375383	5.13174	3.13917	3.8e-06	0.000323208	UP	trans	ENSMUSG00000015087	Rabl6	RAB_member_RAS_oncogene_family_like_6	2:25583018-25608521	5.90044	5.42838	602	500	0.0763439	0.924529	1	-
NONMMUT050583.2	4:148077063-148079507	2445	9	87	0.375383	5.13174	3.13917	3.8e-06	0.000323208	UP	trans	ENSMUSG00000029925	Tbxas1	thromboxane_A_synthase_1_platelet	6:38875404-39084585	3.39023	0.822096	370	81	2.00004	3.73e-13	3.37e-11	UP
NONMMUT050583.2	4:148077063-148079507	2445	9	87	0.375383	5.13174	3.13917	3.8e-06	0.000323208	UP	trans	ENSMUSG00000040187	Arntl2	aryl_hydrocarbon_receptor_nuclear_translocator_like_2	6:146796055-146833529	0.0252115	0.027933	2	2	-0.191845	1	1	-
NONMMUT050583.2	4:148077063-148079507	2445	9	87	0.375383	5.13174	3.13917	3.8e-06	0.000323208	UP	trans	ENSMUSG00000022601	Zbtb11	zinc_finger_and_BTB_domain_containing_11	16:55973883-56008913	10.7977	12.1879	946	964	-0.218684	0.208792	0.631406	-
NONMMUT050583.2	4:148077063-148079507	2445	9	87	0.375383	5.13174	3.13917	3.8e-06	0.000323208	UP	trans	ENSMUSG00000032555	Topbp1	topoisomerase_DNA_II_binding_protein_1	9:103305215-103350428	5.33506	5.0619	746	639	0.0318681	0.931396	1	-
NONMMUT050583.2	4:148077063-148079507	2445	9	87	0.375383	5.13174	3.13917	3.8e-06	0.000323208	UP	trans	ENSMUSG00000027367	Stard7	START_domain_containing_7	2:127270218-127298932	34.7582	26.7843	2780	1934	0.332006	0.181766	0.589635	-
NONMMUT050583.2	4:148077063-148079507	2445	9	87	0.375383	5.13174	3.13917	3.8e-06	0.000323208	UP	trans	ENSMUSG00000052698	Tln2	talin_2	9:67217087-67559703	3.63517	4.15648	465	480	-0.237294	0.202638	0.620509	-
NONMMUT050583.2	4:148077063-148079507	2445	9	87	0.375383	5.13174	3.13917	3.8e-06	0.000323208	UP	trans	ENSMUSG00000025377	Enthd2	ENTH_domain_containing_2	11:120090531-120098731	5.30569	4.36252	260	193	0.238421	0.463495	0.835232	-
NONMMUT050583.2	4:148077063-148079507	2445	9	87	0.375383	5.13174	3.13917	3.8e-06	0.000323208	UP	trans	ENSMUSG00000028030	Tbck	TBC1_domain_containing_kinase	3:132684144-132841688	10.5853	9.29403	1418	1124	0.143724	0.671399	0.939319	-
NONMMUT050583.2	4:148077063-148079507	2445	9	87	0.375383	5.13174	3.13917	3.8e-06	0.000323208	UP	trans	ENSMUSG00000052962	Mrpl35	mitochondrial_ribosomal_protein_L35	6:71812997-71826969	15.8166	15.6003	712	634	-0.0240965	0.73143	0.962848	-
NONMMUT050583.2	4:148077063-148079507	2445	9	87	0.375383	5.13174	3.13917	3.8e-06	0.000323208	UP	trans	ENSMUSG00000028007	Snx7	sorting_nexin_7	3:117781647-117868936	13.9101	14.1312	1050	963	-0.0667097	0.582469	0.889104	-
NONMMUT050583.2	4:148077063-148079507	2445	9	87	0.375383	5.13174	3.13917	3.8e-06	0.000323208	UP	trans	ENSMUSG00000040782	Rfwd2	ring_finger_and_WD_repeat_domain_2	1:159232320-159347640	6.65897	6.42527	1381	1203	0.00758523	0.836354	1	-
NONMMUT050583.2	4:148077063-148079507	2445	9	87	0.375383	5.13174	3.13917	3.8e-06	0.000323208	UP	trans	ENSMUSG00000010095	Slc3a2	solute_carrier_family_3_activators_of_dibasic_and_neutral_amino_acid_transport_member_2	19:8706882-8723369	10.154	8.05018	686	491	0.290995	0.286999	0.709405	-
NONMMUT050583.2	4:148077063-148079507	2445	9	87	0.375383	5.13174	3.13917	3.8e-06	0.000323208	UP	trans	ENSMUSG00000037370	Enpp1	ectonucleotide_pyrophosphatase_phosphodiesterase_1	10:24637914-24712159	4.91131	4.75017	615	537	0.00417424	0.838182	1	-
NONMMUT050583.2	4:148077063-148079507	2445	9	87	0.375383	5.13174	3.13917	3.8e-06	0.000323208	UP	trans	ENSMUSG00000061607	Mdc1	mediator_of_DNA_damage_checkpoint_1	17:35841515-35859670	2.41294	2.41548	187	169	-0.0454789	0.726902	0.962848	-
NONMMUT050583.2	4:148077063-148079507	2445	9	87	0.375383	5.13174	3.13917	3.8e-06	0.000323208	UP	trans	ENSMUSG00000020152	Actr2	ARP2_actin_related_protein_2	11:20062304-20112913	68.8768	70.9388	3947	3670	-0.0865146	0.502993	0.835746	-
NONMMUT050583.2	4:148077063-148079507	2445	9	87	0.375383	5.13174	3.13917	3.8e-06	0.000323208	UP	trans	ENSMUSG00000035495	Tstd2	thiosulfate_sulfurtransferase_rhodanese_like_domain_containing_2	4:46114746-46138694	9.03172	7.50642	765	574	0.222918	0.444841	0.835232	-
NONMMUT050583.2	4:148077063-148079507	2445	9	87	0.375383	5.13174	3.13917	3.8e-06	0.000323208	UP	trans	ENSMUSG00000036820	Amdhd2	amidohydrolase_domain_containing_2	17:24155833-24163766	11.9593	7.69096	515	299	0.592935	0.0194127	0.13667	-
NONMMUT050583.2	4:148077063-148079507	2445	9	87	0.375383	5.13174	3.13917	3.8e-06	0.000323208	UP	trans	ENSMUSG00000027663	Zmat3	zinc_finger_matrin_type_3	3:32334792-32366014	0.7707	0.813582	149	142	-0.122074	0.54978	0.865744	-
NONMMUT050583.2	4:148077063-148079507	2445	9	87	0.375383	5.13174	3.13917	3.8e-06	0.000323208	UP	trans	ENSMUSG00000027983	Cyp2u1	cytochrome_P450_family_2_subfamily_u_polypeptide_1	3:131288441-131303227	15.6278	16.891	1114	1087	-0.156094	0.331448	0.767945	-
NONMMUT050583.2	4:148077063-148079507	2445	9	87	0.375383	5.13174	3.13917	3.8e-06	0.000323208	UP	trans	ENSMUSG00000074361	C5ar2	complement_component_5a_receptor_2	7:16234585-16244154	0.607293	0.458639	22	15	0.361076	0.646181	0.923427	-
NONMMUT050583.2	4:148077063-148079507	2445	9	87	0.375383	5.13174	3.13917	3.8e-06	0.000323208	UP	trans	ENSMUSG00000036006	Fam65b	family_with_sequence_similarity_65_member_B	13:24582189-24733816	0.568764	0.792587	93	117	-0.522697	0.0488258	0.267391	-
NONMMUT050583.2	4:148077063-148079507	2445	9	87	0.375383	5.13174	3.13917	3.8e-06	0.000323208	UP	trans	ENSMUSG00000038909	Kat7	K_lysine_acetyltransferase_7	11:95274259-95310246	8.29382	6.85759	635	474	0.230379	0.428368	0.835232	-
NONMMUT050583.2	4:148077063-148079507	2445	9	87	0.375383	5.13174	3.13917	3.8e-06	0.000323208	UP	trans	ENSMUSG00000070495	Ctcfl	CCCTC_binding_factor_zinc_finger_protein_like	2:173093609-173119525	0.519983	0.726211	23	29	-0.52588	0.265924	0.68153	-
NONMMUT050583.2	4:148077063-148079507	2445	9	87	0.375383	5.13174	3.13917	3.8e-06	0.000323208	UP	trans	ENSMUSG00000022195	6030458C11Rik	RIKEN_cDNA_6030458C11_gene	15:12808177-12824657	18.2794	16.9872	739	620	0.0618149	0.976696	1	-
NONMMUT050583.2	4:148077063-148079507	2445	9	87	0.375383	5.13174	3.13917	3.8e-06	0.000323208	UP	trans	ENSMUSG00000033713	Foxn3	forkhead_box_N3	12:99194980-99450111	14.2236	17.0194	1134	1225	-0.302852	0.0963283	0.412233	-
NONMMUT050583.2	4:148077063-148079507	2445	9	87	0.375383	5.13174	3.13917	3.8e-06	0.000323208	UP	trans	ENSMUSG00000038002	Cramp1l	Crm_cramped_like_Drosophila_	17:24961228-25015230	5.28301	4.53375	404	313	0.1767	0.611124	0.908112	-
NONMMUT050583.2	4:148077063-148079507	2445	9	87	0.375383	5.13174	3.13917	3.8e-06	0.000323208	UP	trans	ENSMUSG00000080115	Mettl21b	methyltransferase_like_21B	10:127031004-127041513	0	0.0801006	0	2	Inf	0.502488	0.835232	-
NONMMUT050583.2	4:148077063-148079507	2445	9	87	0.375383	5.13174	3.13917	3.8e-06	0.000323208	UP	trans	ENSMUSG00000069844	Sco1	SCO_cytochrome_oxidase_deficient_homolog_1_yeast_	11:67052670-67067070	7.70522	7.54645	544	481	-0.0139206	0.781142	0.983234	-
NONMMUT050583.2	4:148077063-148079507	2445	9	87	0.375383	5.13174	3.13917	3.8e-06	0.000323208	UP	trans	ENSMUSG00000095253	Zfp799	zinc_finger_protein_799	17:32815449-32830261	1.75505	1.83462	231	218	-0.107927	0.529836	0.851993	-
NONMMUT050583.2	4:148077063-148079507	2445	9	87	0.375383	5.13174	3.13917	3.8e-06	0.000323208	UP	trans	ENSMUSG00000030347	D6Wsu163e	DNA_segment_Chr_6_Wayne_State_University_163_expressed	6:126939962-126975967	4.06734	3.63288	346	279	0.119016	0.797328	0.991042	-
NONMMUT050583.2	4:148077063-148079507	2445	9	87	0.375383	5.13174	3.13917	3.8e-06	0.000323208	UP	trans	ENSMUSG00000052337	Immt	inner_membrane_protein_mitochondrial	6:71831331-71877388	15.3842	14.0711	2829	2336	0.0847611	0.879048	1	-
NONMMUT050583.2	4:148077063-148079507	2445	9	87	0.375383	5.13174	3.13917	3.8e-06	0.000323208	UP	trans	ENSMUSG00000029254	Stap1	signal_transducing_adaptor_family_member_1	5:86071746-86106125	2.8208	2.29457	256	188	0.253922	0.439851	0.835232	-
NONMMUT050583.2	4:148077063-148079507	2445	9	87	0.375383	5.13174	3.13917	3.8e-06	0.000323208	UP	trans	ENSMUSG00000021418	Rpp40	ribonuclease_P_40_subunit	13:35893472-35906359	3.37829	2.79257	268	200	0.230745	0.491803	0.835232	-
NONMMUT050583.2	4:148077063-148079507	2445	9	87	0.375383	5.13174	3.13917	3.8e-06	0.000323208	UP	trans	ENSMUSG00000027015	Cybrd1	cytochrome_b_reductase_1	2:71117923-71142926	0.147286	0.203939	8	10	-0.513477	0.499675	0.835232	-
NONMMUT050583.2	4:148077063-148079507	2445	9	87	0.375383	5.13174	3.13917	3.8e-06	0.000323208	UP	trans	ENSMUSG00000027435	Cd93	CD93_antigen	2:148436640-148443563	11.6892	5.54441	794	340	1.03211	1.46e-05	0.000320163	UP
NONMMUT050583.2	4:148077063-148079507	2445	9	87	0.375383	5.13174	3.13917	3.8e-06	0.000323208	UP	trans	ENSMUSG00000056888	Glipr1	GLI_pathogenesis_related_1_glioma_	10:111985448-112002631	2.48686	0.707259	74	19	1.77006	2.12e-05	0.000446339	UP
NONMMUT050583.2	4:148077063-148079507	2445	9	87	0.375383	5.13174	3.13917	3.8e-06	0.000323208	UP	trans	ENSMUSG00000047412	Zbtb44	zinc_finger_and_BTB_domain_containing_44	9:31030644-31075879	20.4345	25.6629	2078	2356	-0.372635	0.0424068	0.242207	-
NONMMUT050583.2	4:148077063-148079507	2445	9	87	0.375383	5.13174	3.13917	3.8e-06	0.000323208	UP	trans	ENSMUSG00000084786	Ubl5	ubiquitin_like_5	9:20642878-20647140	10.4797	10.3048	766	680	-0.0196803	0.748292	0.973071	-
NONMMUT050583.2	4:148077063-148079507	2445	9	87	0.375383	5.13174	3.13917	3.8e-06	0.000323208	UP	trans	ENSMUSG00000054942	Fam73a	family_with_sequence_similarity_73_member_A	3:152273849-152340407	0.765477	0.569684	128	86	0.382239	0.270928	0.688974	-
NONMMUT050583.2	4:148077063-148079507	2445	9	87	0.375383	5.13174	3.13917	3.8e-06	0.000323208	UP	trans	ENSMUSG00000014980	Tsen15	tRNA_splicing_endonuclease_15_homolog_S._cerevisiae_	1:152370735-152386688	2.60215	2.40195	156	130	0.0715447	0.969614	1	-
NONMMUT050583.2	4:148077063-148079507	2445	9	87	0.375383	5.13174	3.13917	3.8e-06	0.000323208	UP	trans	ENSMUSG00000040380	Cbln3	cerebellin_3_precursor_protein	14:55878920-55884256	0.374257	0.486648	23	27	-0.422805	0.376211	0.820358	-
NONMMUT050583.2	4:148077063-148079507	2445	9	87	0.375383	5.13174	3.13917	3.8e-06	0.000323208	UP	trans	ENSMUSG00000074829	2010315B03Rik	RIKEN_cDNA_2010315B03_gene	9:124291804-124312696	16.0126	15.5276	843	738	0.000421452	0.819888	1	-
NONMMUT050583.2	4:148077063-148079507	2445	9	87	0.375383	5.13174	3.13917	3.8e-06	0.000323208	UP	trans	ENSMUSG00000025437	Usp33	ubiquitin_specific_peptidase_33	3:152346478-152393617	11.3255	12.2917	1684	1650	-0.162065	0.309775	0.739528	-
NONMMUT050583.2	4:148077063-148079507	2445	9	87	0.375383	5.13174	3.13917	3.8e-06	0.000323208	UP	trans	ENSMUSG00000027115	Kif18a	kinesin_family_member_18A	2:109280738-109341747	0.504686	0.43073	61	47	0.184646	0.755333	0.975461	-
NONMMUT050583.2	4:148077063-148079507	2445	9	87	0.375383	5.13174	3.13917	3.8e-06	0.000323208	UP	trans	ENSMUSG00000020107	Anapc16	anaphase_promoting_complex_subunit_16	10:59987409-60003135	6.57637	6.17119	530	449	0.0477852	0.989481	1	-
NONMMUT050583.2	4:148077063-148079507	2445	9	87	0.375383	5.13174	3.13917	3.8e-06	0.000323208	UP	trans	ENSMUSG00000009013	Dynll1	dynein_light_chain_LC8_type_1	5:115297110-115300999	9.86356	5.25041	643	309	0.865721	0.000371476	0.00558532	-
NONMMUT050583.2	4:148077063-148079507	2445	9	87	0.375383	5.13174	3.13917	3.8e-06	0.000323208	UP	trans	ENSMUSG00000026617	Bpnt1	bisphosphate_3_nucleotidase_1	1:185332149-185357777	68.5631	70.6154	2066	1921	-0.0865084	0.508969	0.84042	-
NONMMUT050583.2	4:148077063-148079507	2445	9	87	0.375383	5.13174	3.13917	3.8e-06	0.000323208	UP	trans	ENSMUSG00000059486	Kbtbd2	kelch_repeat_and_BTB_POZ_domain_containing_2	6:56777524-56797813	9.96084	10.7515	783	763	-0.154161	0.344661	0.785906	-
NONMMUT050583.2	4:148077063-148079507	2445	9	87	0.375383	5.13174	3.13917	3.8e-06	0.000323208	UP	trans	ENSMUSG00000032480	Dhx30	DEAH_Asp_Glu_Ala_His_box_polypeptide_30	9:110084320-110117830	3.20343	3.87145	626	683	-0.317214	0.0942298	0.406746	-
NONMMUT050583.2	4:148077063-148079507	2445	9	87	0.375383	5.13174	3.13917	3.8e-06	0.000323208	UP	trans	ENSMUSG00000049606	Zfp644	zinc_finger_protein_644	5:106616739-106697287	4.55827	3.59646	1512	1077	0.297949	0.249913	0.664933	-
NONMMUT050583.2	4:148077063-148079507	2445	9	87	0.375383	5.13174	3.13917	3.8e-06	0.000323208	UP	trans	ENSMUSG00000063757	4632433K11Rik	RIKEN_cDNA_4632433K11_gene	7:5034118-5035246	0.522397	0.578665	6	6	-0.19154	0.780907	0.983234	-
NONMMUT050583.2	4:148077063-148079507	2445	9	87	0.375383	5.13174	3.13917	3.8e-06	0.000323208	UP	trans	ENSMUSG00000023118	Sympk	symplekin	7:19024377-19054618	10.9827	9.70942	1387	1107	0.133821	0.706006	0.952112	-
NONMMUT050583.2	4:148077063-148079507	2445	9	87	0.375383	5.13174	3.13917	3.8e-06	0.000323208	UP	trans	ENSMUSG00000018909	Arrb1	arrestin_beta_1	7:99535466-99606771	5.5178	3.98509	842	549	0.425523	0.0911933	0.39794	-
NONMMUT050583.2	4:148077063-148079507	2445	9	87	0.375383	5.13174	3.13917	3.8e-06	0.000323208	UP	trans	ENSMUSG00000029229	Chic2	cysteine_rich_hydrophobic_domain_2	5:74997988-75044774	5.69916	5.10933	577	467	0.113658	0.793571	0.991042	-
NONMMUT050583.2	4:148077063-148079507	2445	9	87	0.375383	5.13174	3.13917	3.8e-06	0.000323208	UP	trans	ENSMUSG00000029767	Calu	calumenin	6:29348069-29377110	26.26	32.2592	2898	3214	-0.340803	0.0587977	0.303788	-
NONMMUT050583.2	4:148077063-148079507	2445	9	87	0.375383	5.13174	3.13917	3.8e-06	0.000323208	UP	trans	ENSMUSG00000004561	Mettl17	methyltransferase_like_17	14:51884842-51893039	2.96653	2.65223	280	226	0.117613	0.812244	0.99861	-
NONMMUT050583.2	4:148077063-148079507	2445	9	87	0.375383	5.13174	3.13917	3.8e-06	0.000323208	UP	trans	ENSMUSG00000026782	Abi2	abl_interactor_2	1:60409619-60481158	0.580411	0.338371	114	60	0.734513	0.0319287	0.199908	-
NONMMUT050583.2	4:148077063-148079507	2445	9	87	0.375383	5.13174	3.13917	3.8e-06	0.000323208	UP	trans	ENSMUSG00000021711	Trappc13	trafficking_protein_particle_complex_13	13:104142149-104178469	13.6665	15.1802	1438	1442	-0.195498	0.24255	0.664933	-
NONMMUT050583.2	4:148077063-148079507	2445	9	87	0.375383	5.13174	3.13917	3.8e-06	0.000323208	UP	trans	ENSMUSG00000055204	Ankrd17	ankyrin_repeat_domain_17	5:90227166-90366577	6.19347	6.20523	2796	2529	-0.0466936	0.635465	0.917327	-
NONMMUT050583.2	4:148077063-148079507	2445	9	87	0.375383	5.13174	3.13917	3.8e-06	0.000323208	UP	trans	ENSMUSG00000004865	Srpk1	serine_arginine_rich_protein_specific_kinase_1	17:28587648-28622521	8.77293	8.55327	1060	933	-0.00737548	0.785122	0.985538	-
NONMMUT050583.2	4:148077063-148079507	2445	9	87	0.375383	5.13174	3.13917	3.8e-06	0.000323208	UP	trans	ENSMUSG00000026274	Pask	PAS_domain_containing_serine_threonine_kinase	1:93308770-93343482	0.433573	0.398706	53	44	0.0769951	1	1	-
NONMMUT050583.2	4:148077063-148079507	2445	9	87	0.375383	5.13174	3.13917	3.8e-06	0.000323208	UP	trans	ENSMUSG00000032754	Slc8b1	solute_carrier_family_8_sodium_lithium_calcium_exchanger_member_B1	5:120511168-120534024	11.3956	6.92158	786	431	0.67535	0.00529997	0.050674	-
NONMMUT050583.2	4:148077063-148079507	2445	9	87	0.375383	5.13174	3.13917	3.8e-06	0.000323208	UP	trans	ENSMUSG00000000915	Hip1r	huntingtin_interacting_protein_1_related	5:123973628-124005558	16.6858	14.3937	1442	1123	0.169222	0.586098	0.892288	-
NONMMUT050583.2	4:148077063-148079507	2445	9	87	0.375383	5.13174	3.13917	3.8e-06	0.000323208	UP	trans	ENSMUSG00000042520	Ubap2l	ubiquitin_associated_protein_2_like	3:90000140-90052628	5.90498	4.19046	1500	961	0.450864	0.0622618	0.316202	-
NONMMUT050583.2	4:148077063-148079507	2445	9	87	0.375383	5.13174	3.13917	3.8e-06	0.000323208	UP	cis	ENSMUSG00000029007	Agtrap	angiotensin_II_type_I_receptor_associated_protein	4:148077061-148088031	9.98993	3.74681	443	150	1.37085	1.01e-07	3.78e-06	UP
NONMMUT050583.2	4:148077063-148079507	2445	9	87	0.375383	5.13174	3.13917	3.8e-06	0.000323208	UP	trans	ENSMUSG00000000194	Gpr107	G_protein_coupled_receptor_107	2:31152316-31218775	6.38421	4.52968	957	613	0.451141	0.0688658	0.33247	-
NONMMUT050583.2	4:148077063-148079507	2445	9	87	0.375383	5.13174	3.13917	3.8e-06	0.000323208	UP	trans	ENSMUSG00000051977	Prdm9	PR_domain_containing_9	17:15543079-15564354	3.14815	3.58241	183	188	-0.230382	0.283158	0.703558	-
NONMMUT050583.2	4:148077063-148079507	2445	9	87	0.375383	5.13174	3.13917	3.8e-06	0.000323208	UP	trans	ENSMUSG00000021884	Hacl1	2_hydroxyacyl_CoA_lyase_1	14:31552905-31641286	164.794	271.185	11799	17529	-0.76257	7.8e-05	0.00144705	-
NONMMUT050583.2	4:148077063-148079507	2445	9	87	0.375383	5.13174	3.13917	3.8e-06	0.000323208	UP	trans	ENSMUSG00000042202	Slc35e2	solute_carrier_family_35_member_E2	4:155601416-155623340	19.0079	10.9072	1884	976	0.757355	0.000936076	0.0121735	-
NONMMUT050583.2	4:148077063-148079507	2445	9	87	0.375383	5.13174	3.13917	3.8e-06	0.000323208	UP	trans	ENSMUSG00000050973	Gdpgp1	GDP_D_glucose_phosphorylase_1	7:80232865-80242061	2.88629	3.0931	123	119	-0.143792	0.516929	0.842865	-
NONMMUT050583.2	4:148077063-148079507	2445	9	87	0.375383	5.13174	3.13917	3.8e-06	0.000323208	UP	trans	ENSMUSG00000026069	Il1rl1	interleukin_1_receptor_like_1	1:40429570-40465415	0.159949	0	18	0	Inf	2.86e-05	0.000582851	UP
NONMMUT050583.2	4:148077063-148079507	2445	9	87	0.375383	5.13174	3.13917	3.8e-06	0.000323208	UP	trans	ENSMUSG00000059447	Hadhb	hydroxyacyl_Coenzyme_A_dehydrogenase_3_ketoacyl_Coenzyme_A_thiolase_enoyl_Coenzyme_A_hydratase_trifunctional_protein_beta_subunit	5:30155248-30184593	11.671	13.2373	1044	1069	-0.225631	0.195581	0.608858	-
NONMMUT050583.2	4:148077063-148079507	2445	9	87	0.375383	5.13174	3.13917	3.8e-06	0.000323208	UP	trans	ENSMUSG00000028790	Khdrbs1	KH_domain_containing_RNA_binding_signal_transduction_associated_1	4:129703164-129742303	5.50635	7.11128	452	527	-0.41297	0.0396077	0.231207	-
NONMMUT050583.2	4:148077063-148079507	2445	9	87	0.375383	5.13174	3.13917	3.8e-06	0.000323208	UP	trans	ENSMUSG00000068922	Msto1	misato_homolog_1_Drosophila_	3:88905107-88913999	2.54522	1.87141	232	154	0.399703	0.17664	0.579825	-
NONMMUT050583.2	4:148077063-148079507	2445	9	87	0.375383	5.13174	3.13917	3.8e-06	0.000323208	UP	trans	ENSMUSG00000026275	Ppp1r7	protein_phosphatase_1_regulatory_inhibitor_subunit_7	1:93342854-93373489	5.91505	5.68169	655	568	0.0141137	0.872116	1	-
NONMMUT050583.2	4:148077063-148079507	2445	9	87	0.375383	5.13174	3.13917	3.8e-06	0.000323208	UP	trans	ENSMUSG00000024011	Pi16	peptidase_inhibitor_16	17:29318877-29329413	0.144843	0.1021	11	7	0.460552	0.82237	1	-
NONMMUT050583.2	4:148077063-148079507	2445	9	87	0.375383	5.13174	3.13917	3.8e-06	0.000323208	UP	trans	ENSMUSG00000024217	Snrpc	U1_small_nuclear_ribonucleoprotein_C	17:27839974-27851968	4.3851	4.36358	305	274	-0.0368576	0.720257	0.960461	-
NONMMUT050583.2	4:148077063-148079507	2445	9	87	0.375383	5.13174	3.13917	3.8e-06	0.000323208	UP	trans	ENSMUSG00000032562	Gnai2	guanine_nucleotide_binding_protein_G_protein_alpha_inhibiting_2	9:107614125-107635367	24.9292	14.9619	1757	952	0.692589	0.00268634	0.0291657	-
NONMMUT050583.2	4:148077063-148079507	2445	9	87	0.375383	5.13174	3.13917	3.8e-06	0.000323208	UP	trans	ENSMUSG00000060477	Irak2	interleukin_1_receptor_associated_kinase_2	6:113638467-113695026	4.34571	6.06212	347	437	-0.52419	0.0123194	0.0997746	-
NONMMUT050583.2	4:148077063-148079507	2445	9	87	0.375383	5.13174	3.13917	3.8e-06	0.000323208	UP	trans	ENSMUSG00000061175	Fnip2	folliculin_interacting_protein_2	3:79455974-79567796	14.7474	11.5041	1907	1343	0.314354	0.215699	0.64305	-
NONMMUT050583.2	4:148077063-148079507	2445	9	87	0.375383	5.13174	3.13917	3.8e-06	0.000323208	UP	trans	ENSMUSG00000061544	Zfp229	zinc_finger_protein_229	17:21730795-21769342	3.5396	3.95481	345	348	-0.203981	0.281884	0.702528	-
NONMMUT050583.2	4:148077063-148079507	2445	9	87	0.375383	5.13174	3.13917	3.8e-06	0.000323208	UP	trans	ENSMUSG00000029190	D5Ertd579e	DNA_segment_Chr_5_ERATO_Doi_579_expressed	5:36600485-36696024	8.76728	8.53229	1878	1650	-0.00475963	0.788103	0.987305	-
NONMMUT050583.2	4:148077063-148079507	2445	9	87	0.375383	5.13174	3.13917	3.8e-06	0.000323208	UP	trans	ENSMUSG00000027479	Mapre1	microtubule_associated_protein_RP_EB_family_member_1	2:153741274-153773310	16.5183	13.9373	1364	1039	0.201157	0.488458	0.835232	-
NONMMUT050583.2	4:148077063-148079507	2445	9	87	0.375383	5.13174	3.13917	3.8e-06	0.000323208	UP	trans	ENSMUSG00000027079	Clp1	CLP1_cleavage_and_polyadenylation_factor_I_subunit	2:84722104-84727350	10.5569	10.66	543	495	-0.0579672	0.626915	0.912082	-
NONMMUT050583.2	4:148077063-148079507	2445	9	87	0.375383	5.13174	3.13917	3.8e-06	0.000323208	UP	trans	ENSMUSG00000009569	Mkl2	MKL_myocardin_like_2	16:13256481-13417529	9.54622	6.73381	1195	761	0.459551	0.0595423	0.306224	-
NONMMUT050583.2	4:148077063-148079507	2445	9	87	0.375383	5.13174	3.13917	3.8e-06	0.000323208	UP	trans	ENSMUSG00000025949	Pikfyve	phosphoinositide_kinase_FYVE_finger_containing	1:65186683-65278695	10.9553	9.65867	2416	1923	0.13777	0.685698	0.944312	-
NONMMUT050583.2	4:148077063-148079507	2445	9	87	0.375383	5.13174	3.13917	3.8e-06	0.000323208	UP	trans	ENSMUSG00000040270	Bach2	BTB_and_CNC_homology_2	4:32238804-32586108	0.886069	0.881095	176	158	-0.0358362	0.763406	0.977381	-
NONMMUT050583.2	4:148077063-148079507	2445	9	87	0.375383	5.13174	3.13917	3.8e-06	0.000323208	UP	trans	ENSMUSG00000027613	Eif6	eukaryotic_translation_initiation_factor_6	2:155819832-155826925	21.2191	18.2362	879	682	0.174601	0.577078	0.885971	-
NONMMUT050583.2	4:148077063-148079507	2445	9	87	0.375383	5.13174	3.13917	3.8e-06	0.000323208	UP	trans	ENSMUSG00000029826	Zc3hav1	zinc_finger_CCCH_type_antiviral_1	6:38305286-38354603	39.8703	27.9418	3169	2005	0.468934	0.0462865	0.256602	-
NONMMUT050583.2	4:148077063-148079507	2445	9	87	0.375383	5.13174	3.13917	3.8e-06	0.000323208	UP	trans	ENSMUSG00000028807	Zbtb8a	zinc_finger_and_BTB_domain_containing_8a	4:129353628-129378116	2.79522	2.90854	66	62	-0.101289	0.730399	0.962848	-
NONMMUT050583.2	4:148077063-148079507	2445	9	87	0.375383	5.13174	3.13917	3.8e-06	0.000323208	UP	trans	ENSMUSG00000045667	Smtnl2	smoothelin_like_2	11:72389164-72411713	0.437185	0.409748	26	22	0.049547	1	1	-
NONMMUT050583.2	4:148077063-148079507	2445	9	87	0.375383	5.13174	3.13917	3.8e-06	0.000323208	UP	trans	ENSMUSG00000026470	Stx6	syntaxin_6	1:155158715-155208256	1.84073	1.33938	239	157	0.414755	0.157361	0.541025	-
NONMMUT050583.2	4:148077063-148079507	2445	9	87	0.375383	5.13174	3.13917	3.8e-06	0.000323208	UP	trans	ENSMUSG00000044566	Cage1	cancer_antigen_1	13:38006052-38037069	1.66688	2.16287	105	123	-0.419756	0.103495	0.431758	-
NONMMUT050583.2	4:148077063-148079507	2445	9	87	0.375383	5.13174	3.13917	3.8e-06	0.000323208	UP	trans	ENSMUSG00000044349	Snhg11	small_nucleolar_RNA_host_gene_11	2:158375638-158386145	3.2693	2.48839	358	246	0.349808	0.218343	0.647691	-
NONMMUT050583.2	4:148077063-148079507	2445	9	87	0.375383	5.13174	3.13917	3.8e-06	0.000323208	UP	trans	ENSMUSG00000044627	Swi5	SWI5_recombination_repair_homolog_yeast_	2:32278816-32288075	38.7498	37.5569	2504	2191	0.00115405	0.807841	0.997715	-
NONMMUT050583.2	4:148077063-148079507	2445	9	87	0.375383	5.13174	3.13917	3.8e-06	0.000323208	UP	trans	ENSMUSG00000027635	Dsn1	DSN1_MIND_kinetochore_complex_component_homolog_S._cerevisiae_	2:156995265-157007154	0.68288	0.39811	38	20	0.734506	0.159905	0.545536	-
NONMMUT050583.2	4:148077063-148079507	2445	9	87	0.375383	5.13174	3.13917	3.8e-06	0.000323208	UP	trans	ENSMUSG00000075376	Rc3h2	ring_finger_and_CCCH_type_zinc_finger_domains_2	2:37370069-37422903	5.88397	5.29617	1793	1457	0.107883	0.795848	0.991042	-
NONMMUT050583.2	4:148077063-148079507	2445	9	87	0.375383	5.13174	3.13917	3.8e-06	0.000323208	UP	trans	ENSMUSG00000020349	Ppp2ca	protein_phosphatase_2_formerly_2A_catalytic_subunit_alpha_isoform	11:52098681-52127778	54.8408	49.8121	4278	3508	0.0947967	0.839468	1	-
NONMMUT050583.2	4:148077063-148079507	2445	9	87	0.375383	5.13174	3.13917	3.8e-06	0.000323208	UP	trans	ENSMUSG00000025817	Nudt5	nudix_nucleoside_diphosphate_linked_moiety_X_type_motif_5	2:5845019-5871895	9.04562	8.56514	744	636	0.0347848	0.94647	1	-
NONMMUT050583.2	4:148077063-148079507	2445	9	87	0.375383	5.13174	3.13917	3.8e-06	0.000323208	UP	trans	ENSMUSG00000034460	Six4	sine_oculis_related_homeobox_4	12:73099609-73113456	0.0148706	0.0247111	2	3	-0.776657	1	1	-
NONMMUT050583.2	4:148077063-148079507	2445	9	87	0.375383	5.13174	3.13917	3.8e-06	0.000323208	UP	trans	ENSMUSG00000024073	Birc6	baculoviral_IAP_repeat_containing_6	17:74528295-74703356	19.5017	20.5034	8399	7972	-0.116215	0.412323	0.835232	-
NONMMUT050583.2	4:148077063-148079507	2445	9	87	0.375383	5.13174	3.13917	3.8e-06	0.000323208	UP	trans	ENSMUSG00000037826	Ppm1k	protein_phosphatase_1K_PP2C_domain_containing_	6:57506502-57535468	82.011	72.8352	5272	4227	0.127225	0.718532	0.959915	-
NONMMUT050583.2	4:148077063-148079507	2445	9	87	0.375383	5.13174	3.13917	3.8e-06	0.000323208	UP	trans	ENSMUSG00000068250	Amn1	antagonist_of_mitotic_exit_network_1	6:149157147-149188712	2.94697	3.78899	703	816	-0.406536	0.0356117	0.214446	-
NONMMUT050583.2	4:148077063-148079507	2445	9	87	0.375383	5.13174	3.13917	3.8e-06	0.000323208	UP	trans	ENSMUSG00000026480	Ncf2	neutrophil_cytosolic_factor_2	1:152800194-152836991	3.5644	0.910339	386	89	1.92523	1.15e-12	9.68e-11	UP
NONMMUT050583.2	4:148077063-148079507	2445	9	87	0.375383	5.13174	3.13917	3.8e-06	0.000323208	UP	trans	ENSMUSG00000034487	Kdelc2	KDEL_Lys_Asp_Glu_Leu_containing_2	9:53384023-53401867	9.65716	9.5018	358	318	-0.0205582	0.768693	0.980539	-
NONMMUT050583.2	4:148077063-148079507	2445	9	87	0.375383	5.13174	3.13917	3.8e-06	0.000323208	UP	trans	ENSMUSG00000040785	Ttc3	tetratricopeptide_repeat_domain_3	16:94370618-94469222	7.45777	7.46931	1910	1727	-0.0461863	0.640859	0.921313	-
NONMMUT050583.2	4:148077063-148079507	2445	9	87	0.375383	5.13174	3.13917	3.8e-06	0.000323208	UP	trans	ENSMUSG00000025266	Gnl3l	guanine_nucleotide_binding_protein_like_3_nucleolar_like	X:150983141-151017322	12.0927	11.8208	800	706	-0.0111588	0.777531	0.983234	-
NONMMUT050583.2	4:148077063-148079507	2445	9	87	0.375383	5.13174	3.13917	3.8e-06	0.000323208	UP	trans	ENSMUSG00000028141	Oaz3	ornithine_decarboxylase_antizyme_3	3:94432414-94443915	0.0305666	0.0677218	2	4	-1.19162	0.692096	0.944312	-
NONMMUT050583.2	4:148077063-148079507	2445	9	87	0.375383	5.13174	3.13917	3.8e-06	0.000323208	UP	trans	ENSMUSG00000009112	Bcl2l13	BCL2_like_13_apoptosis_facilitator_	6:120836212-120892842	11.5351	12.1231	1133	1075	-0.11568	0.434193	0.835232	-
NONMMUT050583.2	4:148077063-148079507	2445	9	87	0.375383	5.13174	3.13917	3.8e-06	0.000323208	UP	trans	ENSMUSG00000021460	Auh	AU_RNA_binding_protein_enoyl_coenzyme_A_hydratase	13:52835119-52929681	8.41599	7.79579	1081	904	0.0664806	0.953518	1	-
NONMMUT050583.2	4:148077063-148079507	2445	9	87	0.375383	5.13174	3.13917	3.8e-06	0.000323208	UP	trans	ENSMUSG00000031808	Slc27a1	solute_carrier_family_27_fatty_acid_transporter_member_1	8:71568927-71586708	5.1347	2.96067	146	76	0.750401	0.0161378	0.121416	-
NONMMUT050583.2	4:148077063-148079507	2445	9	87	0.375383	5.13174	3.13917	3.8e-06	0.000323208	UP	trans	ENSMUSG00000049439	Cyp20a1	cytochrome_P450_family_20_subfamily_a_polypeptide_1	1:60343323-60388060	19.3993	18.6044	462	400	0.0164026	0.88227	1	-
NONMMUT050583.2	4:148077063-148079507	2445	9	87	0.375383	5.13174	3.13917	3.8e-06	0.000323208	UP	trans	ENSMUSG00000028556	Dock7	dedicator_of_cytokinesis_7	4:98936671-99120915	3.50332	3.64285	751	705	-0.100301	0.48939	0.835232	-
NONMMUT050583.2	4:148077063-148079507	2445	9	87	0.375383	5.13174	3.13917	3.8e-06	0.000323208	UP	trans	ENSMUSG00000075307	Klhl41	kelch_like_41	2:69670120-69684230	0.310937	0.602749	8	14	-0.99889	0.154702	0.535184	-
NONMMUT050583.2	4:148077063-148079507	2445	9	87	0.375383	5.13174	3.13917	3.8e-06	0.000323208	UP	trans	ENSMUSG00000020457	Drg1	developmentally_regulated_GTP_binding_protein_1	11:3187360-3266415	23.5775	23.2279	1076	957	-0.0224034	0.731445	0.962848	-
NONMMUT050583.2	4:148077063-148079507	2445	9	87	0.375383	5.13174	3.13917	3.8e-06	0.000323208	UP	trans	ENSMUSG00000066798	Zbtb6	zinc_finger_and_BTB_domain_containing_6	2:37425500-37443171	6.90296	6.60408	675	583	0.0198996	0.891833	1	-
NONMMUT050583.2	4:148077063-148079507	2445	9	87	0.375383	5.13174	3.13917	3.8e-06	0.000323208	UP	trans	ENSMUSG00000020220	Vps13d	vacuolar_protein_sorting_13_D_yeast_	4:144972622-145195005	18.4709	19.4574	5777	5494	-0.119027	0.406067	0.835232	-
NONMMUT050583.2	4:148077063-148079507	2445	9	87	0.375383	5.13174	3.13917	3.8e-06	0.000323208	UP	trans	ENSMUSG00000043311	D17H6S53E	DNA_segment_Chr_17_human_D6S53E	17:35126373-35128855	13.9071	12.3849	352	283	0.123282	0.770135	0.981072	-
NONMMUT050583.2	4:148077063-148079507	2445	9	87	0.375383	5.13174	3.13917	3.8e-06	0.000323208	UP	trans	ENSMUSG00000000902	Smarcb1	SWI_SNF_related_matrix_associated_actin_dependent_regulator_of_chromatin_subfamily_b_member_1	10:75896769-75921617	4.34495	3.27593	595	405	0.363477	0.170014	0.566383	-
NONMMUT050583.2	4:148077063-148079507	2445	9	87	0.375383	5.13174	3.13917	3.8e-06	0.000323208	UP	trans	ENSMUSG00000033220	Rac2	RAS_related_C3_botulinum_substrate_2	15:78559169-78572783	18.6494	3.72983	576	104	2.27799	2.78e-18	4.77e-16	UP
NONMMUT050583.2	4:148077063-148079507	2445	9	87	0.375383	5.13174	3.13917	3.8e-06	0.000323208	UP	trans	ENSMUSG00000028693	Nasp	nuclear_autoantigenic_sperm_protein_histone_binding_	4:116601052-116627941	8.08628	6.34745	762	540	0.305341	0.252729	0.664933	-
NONMMUT050583.2	4:148077063-148079507	2445	9	87	0.375383	5.13174	3.13917	3.8e-06	0.000323208	UP	trans	ENSMUSG00000025104	Hdgfrp3	hepatoma_derived_growth_factor_related_protein_3	7:81881251-81934473	0.478174	0.65429	51	63	-0.496351	0.136441	0.494439	-
NONMMUT050583.2	4:148077063-148079507	2445	9	87	0.375383	5.13174	3.13917	3.8e-06	0.000323208	UP	trans	ENSMUSG00000079470	Utp14b	UTP14_U3_small_nucleolar_ribonucleoprotein_homolog_B_yeast_	1:78658038-78671512	2.87579	4.23066	320	425	-0.600881	0.0047585	0.0461449	-
NONMMUT050583.2	4:148077063-148079507	2445	9	87	0.375383	5.13174	3.13917	3.8e-06	0.000323208	UP	trans	ENSMUSG00000031922	Cep57	centrosomal_protein_57	9:13807792-13827107	2.65494	3.034	284	293	-0.236499	0.230468	0.664933	-
NONMMUT050583.2	4:148077063-148079507	2445	9	87	0.375383	5.13174	3.13917	3.8e-06	0.000323208	UP	trans	ENSMUSG00000044359	P2ry4	pyrimidinergic_receptor_P2Y_G_protein_coupled_4	X:100590154-100594869	6.71726	5.25504	303	214	0.310213	0.291799	0.716531	-
NONMMUT050583.2	4:148077063-148079507	2445	9	87	0.375383	5.13174	3.13917	3.8e-06	0.000323208	UP	trans	ENSMUSG00000054855	Rnd1	Rho_family_GTPase_1	15:98663421-98677461	8.36168	7.55023	303	247	0.103315	0.859689	1	-
NONMMUT050583.2	4:148077063-148079507	2445	9	87	0.375383	5.13174	3.13917	3.8e-06	0.000323208	UP	trans	ENSMUSG00000035293	G2e3	G2_M_phase_specific_E3_ubiquitin_ligase	12:51348061-51376986	3.43181	3.2927	426	369	0.0157411	0.873534	1	-
NONMMUT050583.2	4:148077063-148079507	2445	9	87	0.375383	5.13174	3.13917	3.8e-06	0.000323208	UP	trans	ENSMUSG00000014846	Tppp3	tubulin_polymerization_promoting_protein_family_member_3	8:105467493-105471526	0.502243	0.238435	14	6	1.03083	0.286221	0.707746	-
NONMMUT050583.2	4:148077063-148079507	2445	9	87	0.375383	5.13174	3.13917	3.8e-06	0.000323208	UP	trans	ENSMUSG00000039748	Exo1	exonuclease_1	1:175880581-175913489	0.138007	0.050953	15	5	1.39354	0.133184	0.48624	-
NONMMUT050583.2	4:148077063-148079507	2445	9	87	0.375383	5.13174	3.13917	3.8e-06	0.000323208	UP	trans	ENSMUSG00000024384	Iws1	IWS1_homolog_S._cerevisiae_	18:32067734-32104331	17.3449	18.1489	1698	1604	-0.109329	0.444331	0.835232	-
NONMMUT050583.2	4:148077063-148079507	2445	9	87	0.375383	5.13174	3.13917	3.8e-06	0.000323208	UP	trans	ENSMUSG00000037548	H2-DMb2	histocompatibility_2_class_II_locus_Mb2	17:34143307-34151553	9.35431	1.16568	240	27	2.9605	9.57e-19	1.77e-16	UP
NONMMUT050583.2	4:148077063-148079507	2445	9	87	0.375383	5.13174	3.13917	3.8e-06	0.000323208	UP	trans	ENSMUSG00000021326	Trim27	tripartite_motif_containing_27	13:21179445-21194724	11.9317	10.4622	667	528	0.145658	0.683965	0.944312	-
NONMMUT050583.2	4:148077063-148079507	2445	9	87	0.375383	5.13174	3.13917	3.8e-06	0.000323208	UP	trans	ENSMUSG00000032407	U2surp	U2_snRNP_associated_SURP_domain_containing	9:95456898-95511996	13.0993	13.0522	2210	1988	-0.038762	0.664911	0.936278	-
NONMMUT050583.2	4:148077063-148079507	2445	9	87	0.375383	5.13174	3.13917	3.8e-06	0.000323208	UP	trans	ENSMUSG00000019122	Ccl9	chemokine_C_C_motif_ligand_9	11:83572919-83578636	69.5986	72.9711	2282	2160	-0.112224	0.432166	0.835232	-
NONMMUT050583.2	4:148077063-148079507	2445	9	87	0.375383	5.13174	3.13917	3.8e-06	0.000323208	UP	trans	ENSMUSG00000042197	Zfp451	zinc_finger_protein_451	1:33761545-33814595	2.26867	2.1033	411	344	0.0652381	0.960059	1	-
NONMMUT050583.2	4:148077063-148079507	2445	9	87	0.375383	5.13174	3.13917	3.8e-06	0.000323208	UP	trans	ENSMUSG00000024673	Ms4a1	membrane_spanning_4_domains_subfamily_A_member_1	19:11249675-11266241	0.363373	0.181773	31	14	0.955355	0.0742126	0.348232	-
NONMMUT050583.2	4:148077063-148079507	2445	9	87	0.375383	5.13174	3.13917	3.8e-06	0.000323208	UP	trans	ENSMUSG00000017716	Birc5	baculoviral_IAP_repeat_containing_5	11:117849251-117855743	1.62613	0.91366	69	35	0.787758	0.0427944	0.243639	-
NONMMUT050583.2	4:148077063-148079507	2445	9	87	0.375383	5.13174	3.13917	3.8e-06	0.000323208	UP	trans	ENSMUSG00000032743	D430042O09Rik	RIKEN_cDNA_D430042O09_gene	7:125707888-125874793	4.10514	4.13327	802	729	-0.053808	0.632916	0.915659	-
NONMMUT050583.2	4:148077063-148079507	2445	9	87	0.375383	5.13174	3.13917	3.8e-06	0.000323208	UP	trans	ENSMUSG00000040312	Cchcr1	coiled_coil_alpha_helical_rod_protein_1	17:35517100-35531015	0.708913	0.546864	56	39	0.33047	0.499591	0.835232	-
NONMMUT050583.2	4:148077063-148079507	2445	9	87	0.375383	5.13174	3.13917	3.8e-06	0.000323208	UP	trans	ENSMUSG00000047786	Lix1	limb_expression_1_homolog_chicken_	17:17402672-17459387	0.286254	0.507322	10	16	-0.869562	0.195373	0.608858	-
NONMMUT050583.2	4:148077063-148079507	2445	9	87	0.375383	5.13174	3.13917	3.8e-06	0.000323208	UP	trans	ENSMUSG00000029598	Plbd2	phospholipase_B_domain_containing_2	5:120483282-120503625	12.5682	10.1686	1124	821	0.261697	0.335096	0.772597	-
NONMMUT050583.2	4:148077063-148079507	2445	9	87	0.375383	5.13174	3.13917	3.8e-06	0.000323208	UP	trans	ENSMUSG00000042647	Acad12	acyl_Coenzyme_A_dehydrogenase_family_member_12	5:121596775-121618938	5.9941	5.69915	466	400	0.0288383	0.929495	1	-
NONMMUT050583.2	4:148077063-148079507	2445	9	87	0.375383	5.13174	3.13917	3.8e-06	0.000323208	UP	trans	ENSMUSG00000061898	Rbak	RB_associated_KRAB_zinc_finger	5:143172186-143180775	1.67656	2.54278	130	178	-0.644853	0.00923227	0.078859	-
NONMMUT050583.2	4:148077063-148079507	2445	9	87	0.375383	5.13174	3.13917	3.8e-06	0.000323208	UP	trans	ENSMUSG00000026842	Abl1	c_abl_oncogene_1_non_receptor_tyrosine_kinase	2:31688376-31804227	4.0527	2.22091	855	423	0.823775	0.000526831	0.00746768	-
NONMMUT050583.2	4:148077063-148079507	2445	9	87	0.375383	5.13174	3.13917	3.8e-06	0.000323208	UP	trans	ENSMUSG00000021519	Mterf3	mitochondrial_transcription_termination_factor_3	13:66906968-66933088	7.23155	8.73128	511	557	-0.315844	0.0996818	0.422318	-
NONMMUT050583.2	4:148077063-148079507	2445	9	87	0.375383	5.13174	3.13917	3.8e-06	0.000323208	UP	trans	ENSMUSG00000078919	Dpm1	dolichol_phosphate_beta_D_mannosyltransferase_1	2:168209048-168230591	2.95351	4.89043	291	435	-0.771488	0.000442018	0.00643288	-
NONMMUT050583.2	4:148077063-148079507	2445	9	87	0.375383	5.13174	3.13917	3.8e-06	0.000323208	UP	trans	ENSMUSG00000041763	Tpp2	tripeptidyl_peptidase_II	1:43933647-44003000	15.7629	15.7617	2313	2088	-0.0438474	0.646888	0.924092	-
NONMMUT050583.2	4:148077063-148079507	2445	9	87	0.375383	5.13174	3.13917	3.8e-06	0.000323208	UP	trans	ENSMUSG00000012123	Aim1l	absent_in_melanoma_1_like	4:134065912-134092504	0.887259	0.890297	85	77	-0.0488887	0.770606	0.981272	-
NONMMUT050583.2	4:148077063-148079507	2445	9	87	0.375383	5.13174	3.13917	3.8e-06	0.000323208	UP	trans	ENSMUSG00000069170	Adgrv1	adhesion_G_protein_coupled_receptor_V1	13:81095068-81633154	0.386946	0.553781	113	146	-0.561139	0.0268576	0.174282	-
NONMMUT050583.2	4:148077063-148079507	2445	9	87	0.375383	5.13174	3.13917	3.8e-06	0.000323208	UP	trans	ENSMUSG00000032607	Amt	aminomethyltransferase	9:108296853-108302302	57.8272	57.4648	2129	1910	-0.0348876	0.678789	0.944312	-
NONMMUT050583.2	4:148077063-148079507	2445	9	87	0.375383	5.13174	3.13917	3.8e-06	0.000323208	UP	trans	ENSMUSG00000033075	Senp1	SUMO1_sentrin_specific_peptidase_1	15:98038744-98093744	1.84058	1.77035	357	310	0.0121657	0.881565	1	-
NONMMUT050583.2	4:148077063-148079507	2445	9	87	0.375383	5.13174	3.13917	3.8e-06	0.000323208	UP	trans	ENSMUSG00000036371	Serbp1	serpine1_mRNA_binding_protein_1	6:67238176-67297736	19.8614	16.749	5631	4287	0.201932	0.469994	0.835232	-
NONMMUT050583.2	4:148077063-148079507	2445	9	87	0.375383	5.13174	3.13917	3.8e-06	0.000323208	UP	trans	ENSMUSG00000022074	Tnfrsf10b	tumor_necrosis_factor_receptor_superfamily_member_10b	14:69767472-69784403	0.27899	0.240358	9	7	0.171073	1	1	-
NONMMUT050583.2	4:148077063-148079507	2445	9	87	0.375383	5.13174	3.13917	3.8e-06	0.000323208	UP	trans	ENSMUSG00000031077	Fadd	Fas_TNFRSF6_associated_via_death_domain	7:144577318-144582463	3.72742	4.29615	148	154	-0.248821	0.277026	0.698317	-
NONMMUT050583.2	4:148077063-148079507	2445	9	87	0.375383	5.13174	3.13917	3.8e-06	0.000323208	UP	trans	ENSMUSG00000024308	Tapbp	TAP_binding_protein	17:33915899-33929288	94.9791	45.5276	4550	1969	1.01691	4.2e-06	0.000107268	UP
NONMMUT050583.2	4:148077063-148079507	2445	9	87	0.375383	5.13174	3.13917	3.8e-06	0.000323208	UP	trans	ENSMUSG00000022255	Mtdh	metadherin	15:34082694-34142386	13.7162	9.67198	2251	1433	0.460036	0.0530861	0.282731	-
NONMMUT050583.2	4:148077063-148079507	2445	9	87	0.375383	5.13174	3.13917	3.8e-06	0.000323208	UP	trans	ENSMUSG00000035878	Hykk	hydroxylysine_kinase_1	9:54917283-54949924	16.6619	14.2203	2549	1964	0.184645	0.529007	0.851098	-
NONMMUT050583.2	4:148077063-148079507	2445	9	87	0.375383	5.13174	3.13917	3.8e-06	0.000323208	UP	trans	ENSMUSG00000063531	Sema3e	sema_domain_immunoglobulin_domain_Ig_short_basic_domain_secreted_semaphorin_3E	5:14025276-14256689	0.0252801	0.0560062	3	6	-1.19154	0.517394	0.842865	-
NONMMUT050583.2	4:148077063-148079507	2445	9	87	0.375383	5.13174	3.13917	3.8e-06	0.000323208	UP	trans	ENSMUSG00000039985	Fam60a	family_with_sequence_similarity_60_member_A	6:148921035-148946467	1.36236	1.14198	111	84	0.21061	0.645633	0.923427	-
NONMMUT050583.2	4:148077063-148079507	2445	9	87	0.375383	5.13174	3.13917	3.8e-06	0.000323208	UP	trans	ENSMUSG00000056602	Fry	furry_homolog_Drosophila_	5:150118645-150497753	0.241555	0.197488	84	62	0.246631	0.613392	0.910059	-
NONMMUT050583.2	4:148077063-148079507	2445	9	87	0.375383	5.13174	3.13917	3.8e-06	0.000323208	UP	trans	ENSMUSG00000022914	Brwd1	bromodomain_and_WD_repeat_domain_containing_1	16:95992092-96082526	10.2287	10.858	2808	2691	-0.130091	0.38146	0.82055	-
NONMMUT050583.2	4:148077063-148079507	2445	9	87	0.375383	5.13174	3.13917	3.8e-06	0.000323208	UP	trans	ENSMUSG00000030337	Vamp1	vesicle_associated_membrane_protein_1	6:125215551-125245964	1.09463	0.88108	150	109	0.269145	0.457894	0.835232	-
NONMMUT050583.2	4:148077063-148079507	2445	9	87	0.375383	5.13174	3.13917	3.8e-06	0.000323208	UP	trans	ENSMUSG00000042042	Csgalnact2	chondroitin_sulfate_N_acetylgalactosaminyltransferase_2	6:118107452-118139140	8.08085	7.58952	572	485	0.0465405	0.990198	1	-
NONMMUT050583.2	4:148077063-148079507	2445	9	87	0.375383	5.13174	3.13917	3.8e-06	0.000323208	UP	trans	ENSMUSG00000037108	Zcwpw1	zinc_finger_CW_type_with_PWWP_domain_1	5:137787798-137822621	2.64514	2.388	173	141	0.103585	0.859755	1	-
NONMMUT050583.2	4:148077063-148079507	2445	9	87	0.375383	5.13174	3.13917	3.8e-06	0.000323208	UP	trans	ENSMUSG00000042564	Fam227a	family_with_sequence_similarity_227_member_A	15:79609576-79658956	0.328929	0.210195	26	15	0.602094	0.312326	0.742158	-
NONMMUT050583.2	4:148077063-148079507	2445	9	87	0.375383	5.13174	3.13917	3.8e-06	0.000323208	UP	trans	ENSMUSG00000057667	Bloc1s3	biogenesis_of_lysosomal_organelles_complex_1_subunit_3	7:19505814-19508331	8.2454	6.14852	153	103	0.379392	0.24189	0.664933	-
NONMMUT050583.2	4:148077063-148079507	2445	9	87	0.375383	5.13174	3.13917	3.8e-06	0.000323208	UP	trans	ENSMUSG00000030660	Pik3c2a	phosphatidylinositol_3_kinase_C2_domain_containing_alpha_polypeptide	7:116337265-116443449	16.9576	15.2346	2784	2258	0.110623	0.78243	0.983898	-
NONMMUT050583.2	4:148077063-148079507	2445	9	87	0.375383	5.13174	3.13917	3.8e-06	0.000323208	UP	trans	ENSMUSG00000056211	R3hdm1	R3H_domain_containing_1	1:128103301-128237736	2.97627	2.79366	1173	994	0.0473939	0.985844	1	-
NONMMUT050583.2	4:148077063-148079507	2445	9	87	0.375383	5.13174	3.13917	3.8e-06	0.000323208	UP	trans	ENSMUSG00000049303	Syt12	synaptotagmin_XII	19:4445908-4477447	0.51776	0.219286	34	13	1.19552	0.0222191	0.152212	-
NONMMUT050583.2	4:148077063-148079507	2445	9	87	0.375383	5.13174	3.13917	3.8e-06	0.000323208	UP	trans	ENSMUSG00000038593	Tctn1	tectonic_family_member_1	5:122237848-122264460	1.03019	0.797675	103	72	0.325076	0.405875	0.835232	-
NONMMUT050583.2	4:148077063-148079507	2445	9	87	0.375383	5.13174	3.13917	3.8e-06	0.000323208	UP	trans	ENSMUSG00000026554	Dcaf8	DDB1_and_CUL4_associated_factor_8	1:172148084-172197005	27.3244	22.1528	4633	3391	0.258745	0.319842	0.751619	-
NONMMUT050583.2	4:148077063-148079507	2445	9	87	0.375383	5.13174	3.13917	3.8e-06	0.000323208	UP	trans	ENSMUSG00000032077	Bud13	BUD13_homolog_yeast_	9:46283008-46298783	3.32891	3.33505	157	142	-0.0466179	0.741404	0.968142	-
NONMMUT050583.2	4:148077063-148079507	2445	9	87	0.375383	5.13174	3.13917	3.8e-06	0.000323208	UP	trans	ENSMUSG00000037395	Rcor3	REST_corepressor_3	1:192098546-192138062	1.18416	1.32094	283	285	-0.201651	0.295505	0.72256	-
NONMMUT050583.2	4:148077063-148079507	2445	9	87	0.375383	5.13174	3.13917	3.8e-06	0.000323208	UP	trans	ENSMUSG00000073771	Btbd19	BTB_POZ_domain_containing_19	4:117119219-117125725	0.276049	0.458653	22	33	-0.776433	0.0749032	0.350816	-
NONMMUT050583.2	4:148077063-148079507	2445	9	87	0.375383	5.13174	3.13917	3.8e-06	0.000323208	UP	trans	ENSMUSG00000036246	Gmip	Gem_interacting_protein	8:69808679-69821870	2.47372	1.32501	213	103	0.856716	0.00312721	0.0330489	-
NONMMUT050583.2	4:148077063-148079507	2445	9	87	0.375383	5.13174	3.13917	3.8e-06	0.000323208	UP	trans	ENSMUSG00000029213	Commd8	COMM_domain_containing_8	5:72156575-72168189	8.7199	6.90297	722	516	0.293137	0.27992	0.702028	-
NONMMUT050583.2	4:148077063-148079507	2445	9	87	0.375383	5.13174	3.13917	3.8e-06	0.000323208	UP	trans	ENSMUSG00000021696	Elovl7	ELOVL_family_member_7_elongation_of_long_chain_fatty_acids_yeast_	13:108214404-108287105	0.379807	0.180307	21	9	1.03085	0.163583	0.553159	-
NONMMUT050583.2	4:148077063-148079507	2445	9	87	0.375383	5.13174	3.13917	3.8e-06	0.000323208	UP	trans	ENSMUSG00000027860	Vangl1	vang_like_1_van_gogh_Drosophila_	3:102153583-102204693	2.31996	1.90499	259	192	0.240357	0.461804	0.835232	-
NONMMUT050583.2	4:148077063-148079507	2445	9	87	0.375383	5.13174	3.13917	3.8e-06	0.000323208	UP	trans	ENSMUSG00000029208	Guf1	GUF1_GTPase_homolog_S._cerevisiae_	5:69556923-69575973	3.77999	3.99116	620	591	-0.122381	0.436938	0.835232	-
NONMMUT050583.2	4:148077063-148079507	2445	9	87	0.375383	5.13174	3.13917	3.8e-06	0.000323208	UP	trans	ENSMUSG00000025393	Atp5b	ATP_synthase_H+_transporting_mitochondrial_F1_complex_beta_subunit	10:128083273-128090391	464.82	488.412	32713	31032	-0.115384	0.412165	0.835232	-
NONMMUT050583.2	4:148077063-148079507	2445	9	87	0.375383	5.13174	3.13917	3.8e-06	0.000323208	UP	trans	ENSMUSG00000041720	Pi4ka	phosphatidylinositol_4_kinase_catalytic_alpha_polypeptide	16:17280351-17406314	8.86608	8.71417	1207	1071	-0.019024	0.741606	0.968339	-
NONMMUT050583.2	4:148077063-148079507	2445	9	87	0.375383	5.13174	3.13917	3.8e-06	0.000323208	UP	trans	ENSMUSG00000066640	Fbxl18	F_box_and_leucine_rich_repeat_protein_18	5:142866946-142895421	1.86619	1.88995	315	288	-0.06221	0.640034	0.920987	-
NONMMUT050583.2	4:148077063-148079507	2445	9	87	0.375383	5.13174	3.13917	3.8e-06	0.000323208	UP	trans	ENSMUSG00000020189	Osbpl8	oxysterol_binding_protein_like_8	10:111164802-111297247	52.159	49.5543	3795	3255	0.0299513	0.914879	1	-
NONMMUT050583.2	4:148077063-148079507	2445	9	87	0.375383	5.13174	3.13917	3.8e-06	0.000323208	UP	trans	ENSMUSG00000020973	Dnaaf2	dynein_axonemal_assembly_factor_2	12:69189087-69198429	4.29149	3.59729	148	112	0.21061	0.593136	0.894621	-
NONMMUT050583.2	4:148077063-148079507	2445	9	87	0.375383	5.13174	3.13917	3.8e-06	0.000323208	UP	trans	ENSMUSG00000001143	Lman2l	lectin_mannose_binding_2_like	1:36419871-36445271	2.3242	2.68888	225	235	-0.254227	0.218493	0.648034	-
NONMMUT050583.2	4:148077063-148079507	2445	9	87	0.375383	5.13174	3.13917	3.8e-06	0.000323208	UP	trans	ENSMUSG00000054051	Ercc6	excision_repair_cross_complementing_rodent_repair_deficiency_complementation_group_6	14:32513521-32580989	7.98337	8.72662	684	675	-0.172383	0.308624	0.737809	-
NONMMUT050583.2	4:148077063-148079507	2445	9	87	0.375383	5.13174	3.13917	3.8e-06	0.000323208	UP	trans	ENSMUSG00000029480	Dhx37	DEAH_Asp_Glu_Ala_His_box_polypeptide_37	5:125413858-125434121	4.60133	4.83251	270	256	-0.114677	0.507209	0.838532	-
NONMMUT050583.2	4:148077063-148079507	2445	9	87	0.375383	5.13174	3.13917	3.8e-06	0.000323208	UP	trans	ENSMUSG00000028690	Mmachc	methylmalonic_aciduria_cblC_type_with_homocystinuria	4:116702279-116708406	12.059	13.3153	317	316	-0.186933	0.312518	0.742177	-
NONMMUT050583.2	4:148077063-148079507	2445	9	87	0.375383	5.13174	3.13917	3.8e-06	0.000323208	UP	trans	ENSMUSG00000026103	Gls	glutaminase	1:52163448-52233232	2.68344	1.45514	670	328	0.838975	0.000547608	0.00773344	-
NONMMUT050583.2	4:148077063-148079507	2445	9	87	0.375383	5.13174	3.13917	3.8e-06	0.000323208	UP	trans	ENSMUSG00000027668	Mfn1	mitofusin_1	3:32529465-32579239	21.8276	21.6918	1770	1588	-0.0349522	0.68051	0.944312	-
NONMMUT050583.2	4:148077063-148079507	2445	9	87	0.375383	5.13174	3.13917	3.8e-06	0.000323208	UP	trans	ENSMUSG00000060935	Tmem263	transmembrane_protein_263	10:85102627-85117747	13.5297	14.0354	520	487	-0.0969007	0.513665	0.842865	-
NONMMUT050583.2	4:148077063-148079507	2445	9	87	0.375383	5.13174	3.13917	3.8e-06	0.000323208	UP	trans	ENSMUSG00000024404	Riok3	RIO_kinase_3	18:12128850-12157367	78.5365	79.6468	2925	2678	-0.0642103	0.576274	0.885273	-
NONMMUT050583.2	4:148077063-148079507	2445	9	87	0.375383	5.13174	3.13917	3.8e-06	0.000323208	UP	trans	ENSMUSG00000073492	Gm10521	predicted_gene_10521	1:171895664-171898237	0.496461	0.169199	13	4	1.509	0.0884894	0.390431	-
NONMMUT050583.2	4:148077063-148079507	2445	9	87	0.375383	5.13174	3.13917	3.8e-06	0.000323208	UP	trans	ENSMUSG00000078786	BC024978	cDNA_sequence_BC024978	7:27195781-27210186	1.08007	1.3264	92	102	-0.340352	0.184725	0.595297	-
NONMMUT050583.2	4:148077063-148079507	2445	9	87	0.375383	5.13174	3.13917	3.8e-06	0.000323208	UP	trans	ENSMUSG00000037461	Ints7	integrator_complex_subunit_7	1:191575636-191623688	4.44008	4.91816	497	497	-0.191492	0.276736	0.698157	-
NONMMUT050583.2	4:148077063-148079507	2445	9	87	0.375383	5.13174	3.13917	3.8e-06	0.000323208	UP	trans	ENSMUSG00000052557	Gan	giant_axonal_neuropathy	8:117158135-117215997	2.05067	0.475078	306	64	2.0659	5.65e-13	5.03e-11	UP
NONMMUT050583.2	4:148077063-148079507	2445	9	87	0.375383	5.13174	3.13917	3.8e-06	0.000323208	UP	trans	ENSMUSG00000072963	Gm10447	predicted_gene_10447	11:53454804-53457110	1.27825	0.943938	30	20	0.393453	0.527753	0.849942	-
NONMMUT072701.2	X:68821093-68822209	1019	0	65	0	9.19949	Inf	2.57e-10	4.98e-08	UP	cis	ENSMUSG00000071748	Gm14698	predicted_gene_14698	X:68821093-68825318	1.72127	1.95813	74	76	-0.229966	0.389982	0.829707	-
NONMMUT001147.2	1:60520814-60522291	1478	108	5	7.45156	0.48786	-4.56685	6.62e-11	1.45e-08	DOWN	cis	ENSMUSG00000026014	Raph1	Ras_association_RalGDS_AF_6_and_pleckstrin_homology_domains_1	1:60482292-60567104	13.4047	11.4265	3029	2331	0.186402	0.521778	0.84654	-
NONMMUT003835.2	1:172371732-172374084	2353	22	131	0.953462	8.02923	2.44017	3.91e-05	0.00252336	UP	cis	ENSMUSG00000050229	Pigm	phosphatidylinositol_glycan_anchor_biosynthesis_class_M	1:172376546-172384099	6.07694	6.6448	467	461	-0.172836	0.32737	0.762343	-
NONMMUT002239.2	1:106720410-106723315	2906	164	1	5.75502	0.0496254	-7.49144	3.24e-16	1.82e-13	DOWN	cis	ENSMUSG00000009905	Kdsr	3_ketodihydrosphingosine_reductase	1:106720459-106759727	9.71199	9.30055	849	734	0.0184939	0.879426	1	-
NONMMUT018127.2	13:67729262-67756838	2908	0	17	0	0.843113	Inf	0.000272943	0.0136678	UP	cis	ENSMUSG00000071281	Zfp65	zinc_finger_protein_65	13:67705306-67729119	8.17109	6.58454	400	291	0.267489	0.363894	0.806421	-
NONMMUT018127.2	13:67729262-67756838	2908	0	17	0	0.843113	Inf	0.000272943	0.0136678	UP	trans	ENSMUSG00000058883	Zfp708	zinc_finger_protein_708	13:67069398-67081545	2.82933	0.0230397	136	1	6.89623	7.99e-25	2.54e-22	UP
NONMMUT018127.2	13:67729262-67756838	2908	0	17	0	0.843113	Inf	0.000272943	0.0136678	UP	trans	ENSMUSG00000058331	Zfp85	zinc_finger_protein_85	13:67747800-67755228	2.5111	2.30104	110	91	0.082074	0.960181	1	-
NONMMUT018127.2	13:67729262-67756838	2908	0	17	0	0.843113	Inf	0.000272943	0.0136678	UP	trans	ENSMUSG00000030446	Zfp273	zinc_finger_protein_273	13:67813740-67827002	1.32901	1.0592	82	59	0.283414	0.515122	0.842865	-
NONMMUT051588.2	5:25223007-25225913	2907	44	2	1.54349	0.0992167	-4.59331	5.55e-07	5.79e-05	DOWN	trans	ENSMUSG00000075028	Prdm11	PR_domain_containing_11	2:92965151-93046167	0.306044	0.239637	58	41	0.308931	0.562876	0.87452	-
NONMMUT051588.2	5:25223007-25225913	2907	44	2	1.54349	0.0992167	-4.59331	5.55e-07	5.79e-05	DOWN	trans	ENSMUSG00000031446	Cul4a	cullin_4A	8:13105621-13147940	46.0695	34.4275	3882	2619	0.376293	0.119542	0.471856	-
NONMMUT051588.2	5:25223007-25225913	2907	44	2	1.54349	0.0992167	-4.59331	5.55e-07	5.79e-05	DOWN	trans	ENSMUSG00000035168	Tanc1	tetratricopeptide_repeat_ankyrin_repeat_and_coiled_coil_containing_1	2:59612042-59846149	2.82088	2.44982	639	501	0.159514	0.637116	0.918273	-
NONMMUT051588.2	5:25223007-25225913	2907	44	2	1.54349	0.0992167	-4.59331	5.55e-07	5.79e-05	DOWN	trans	ENSMUSG00000035236	Scai	suppressor_of_cancer_cell_invasion	2:39066214-39190734	0.781656	3.04919	115	405	-2.00777	7.27e-16	9.43e-14	DOWN
NONMMUT051588.2	5:25223007-25225913	2907	44	2	1.54349	0.0992167	-4.59331	5.55e-07	5.79e-05	DOWN	trans	ENSMUSG00000033126	Ybey	ybeY_metallopeptidase	10:76459569-76469114	3.2621	3.7338	150	155	-0.2388	0.297233	0.723045	-
NONMMUT051588.2	5:25223007-25225913	2907	44	2	1.54349	0.0992167	-4.59331	5.55e-07	5.79e-05	DOWN	trans	ENSMUSG00000032712	2810474O19Rik	RIKEN_cDNA_2810474O19_gene	6:149309414-149335663	4.28782	2.75897	1026	596	0.592156	0.0135487	0.107048	-
NONMMUT051588.2	5:25223007-25225913	2907	44	2	1.54349	0.0992167	-4.59331	5.55e-07	5.79e-05	DOWN	trans	ENSMUSG00000027185	Nat10	N_acetyltransferase_10	2:103721256-103761270	6.01564	6.9773	658	689	-0.257907	0.159537	0.544988	-
NONMMUT051588.2	5:25223007-25225913	2907	44	2	1.54349	0.0992167	-4.59331	5.55e-07	5.79e-05	DOWN	trans	ENSMUSG00000014767	Tbp	TATA_box_binding_protein	17:15499888-15528379	2.00092	2.45002	332	367	-0.336086	0.0984733	0.419132	-
NONMMUT051588.2	5:25223007-25225913	2907	44	2	1.54349	0.0992167	-4.59331	5.55e-07	5.79e-05	DOWN	trans	ENSMUSG00000035929	H2-Q4	histocompatibility_2_Q_region_locus_4	17:35379617-35385290	61.5055	25.1717	2444	903	1.24495	2.46e-08	1.03e-06	UP
NONMMUT051588.2	5:25223007-25225913	2907	44	2	1.54349	0.0992167	-4.59331	5.55e-07	5.79e-05	DOWN	trans	ENSMUSG00000063730	Hsd3b2	hydroxy_delta_5_steroid_dehydrogenase_3_beta_and_steroid_delta_isomerase_2	3:98709255-98724543	12.1645	15.9225	743	878	-0.432349	0.0257927	0.169448	-
NONMMUT051588.2	5:25223007-25225913	2907	44	2	1.54349	0.0992167	-4.59331	5.55e-07	5.79e-05	DOWN	cis	ENSMUSG00000038072	Galnt11	UDP_N_acetyl_alpha_D_galactosamine_polypeptide_N_acetylgalactosaminyltransferase_11	5:25221904-25265918	5.11281	4.86379	425	365	0.0280759	0.936207	1	-
[truncated: 23,565 more rows]
