# Supplementary material for: RNA sequencing analysis of altered expression of long noncoding RNAs associated with Schistosoma japonicum infection in the murine liver and spleen
Source: Parasit Vectors. 2020 Dec 1;13:601. doi: 10.1186/s13071-020-04457-9 (PMC7705434; doi:10.1186/s13071-020-04457-9)
Supplement: Supplementary file 10 — Additional file 10: Table S10. Dysregulated lncRNA target genes in infected and control murine spleen. [file 13071_2020_4457_MOESM10_ESM.xlsx]

## Sheet: S10.txt.tmp
		Table S10. Dysregulated lncRNA target genes in the infected and control murine spleen
LncRNA_ID	Locus	Length	Infected_Spleen_TPM	Control_Spleen_TPM	Infected_Spleen_count	Control_Spleen_count	Log2FC	Pvalue	Qvalue	Updown	Type	Gene_ID	Gene name	Description	Locus	Infected_Spleen_TPM	Control_Spleen_TPM	Infected_Spleen_count	Control_Spleen_count	Log2FC	Pvalue	Qvalue	Updown
NONMMUT006541.2	10:82649083-82650323	1241	4.80851	0.277927	36	2	4.04106	4.37e-06	0.000394368	UP	cis	ENSMUSG00000034674	Tdg	thymine_DNA_glycosylase	10:82629828-82650799	2.88785	2.49886	171	123	0.333894	0.0802843	0.29287	-
NONMMUT027125.2	16:65860828-65863066	2239	0.666269	6.85629	9	89	-3.43501	3.28e-06	0.000306464	DOWN	cis	ENSMUSG00000091243	Vgll3	vestigial_like_3_Drosophila_	16:65815633-65863057	5.00491	7.3454	100	122	-0.428327	0.331943	0.647868	-
NONMMUT067880.2	9:3388190-3390701	2512	0	16.4108	0	239	Inf	3.86e-19	5.01e-16	DOWN	trans	ENSMUSG00000026480	Ncf2	neutrophil_cytosolic_factor_2	1:152800194-152836991	26.6146	36.9396	1704	1966	-0.347779	0.31445	0.626641	-
NONMMUT067880.2	9:3388190-3390701	2512	0	16.4108	0	239	Inf	3.86e-19	5.01e-16	DOWN	trans	ENSMUSG00000020284	1810043G02Rik	RIKEN_cDNA_1810043G02_gene	10:77978524-77986905	1.74151	2.34474	151	169	-0.303914	0.555963	0.784483	-
NONMMUT067880.2	9:3388190-3390701	2512	0	16.4108	0	239	Inf	3.86e-19	5.01e-16	DOWN	trans	ENSMUSG00000092592	Gm20449	predicted_gene_20449	7:41399378-41499417	0.432215	0.675899	10	13	-0.519889	0.694067	0.883573	-
NONMMUT067880.2	9:3388190-3390701	2512	0	16.4108	0	239	Inf	3.86e-19	5.01e-16	DOWN	trans	ENSMUSG00000044042	Fmn1	formin_1	2:113327736-113716767	0.79116	2.67105	93	261	-1.63019	2.88e-08	2.31e-06	DOWN
NONMMUT067880.2	9:3388190-3390701	2512	0	16.4108	0	239	Inf	3.86e-19	5.01e-16	DOWN	trans	ENSMUSG00000022948	Setd4	SET_domain_containing_4	16:93583457-93604063	2.47988	2.90263	111	108	-0.101921	0.925714	1	-
NONMMUT067880.2	9:3388190-3390701	2512	0	16.4108	0	239	Inf	3.86e-19	5.01e-16	DOWN	trans	ENSMUSG00000041144	Dnah7b	dynein_axonemal_heavy_chain_7B	1:46066315-46373546	0.195856	0.697432	25	74	-1.70709	4.91e-05	0.00127225	DOWN
NONMMUT067880.2	9:3388190-3390701	2512	0	16.4108	0	239	Inf	3.86e-19	5.01e-16	DOWN	trans	ENSMUSG00000030177	Ccdc77	coiled_coil_domain_containing_77	6:120324323-120364374	18.6571	17.3754	983	761	0.227854	0.0931295	0.322775	-
NONMMUT067880.2	9:3388190-3390701	2512	0	16.4108	0	239	Inf	3.86e-19	5.01e-16	DOWN	trans	ENSMUSG00000030760	Acer3	alkaline_ceramidase_3	7:98206389-98321208	12.3388	16.2243	1451	1586	-0.269787	0.528479	0.760406	-
NONMMUT067880.2	9:3388190-3390701	2512	0	16.4108	0	239	Inf	3.86e-19	5.01e-16	DOWN	trans	ENSMUSG00000006611	Hfe	hemochromatosis	13:23702034-23710854	21.0836	32.3473	552	704	-0.49235	0.108887	0.359263	-
NONMMUT067880.2	9:3388190-3390701	2512	0	16.4108	0	239	Inf	3.86e-19	5.01e-16	DOWN	trans	ENSMUSG00000060798	Intu	inturned_planar_cell_polarity_effector_homolog_Drosophila_	3:40531286-40704774	2.89473	4.61038	142	188	-0.546288	0.1274	0.387961	-
NONMMUT067880.2	9:3388190-3390701	2512	0	16.4108	0	239	Inf	3.86e-19	5.01e-16	DOWN	trans	ENSMUSG00000044148	1810030O07Rik	RIKEN_cDNA_1810030O07_gene	X:12654879-12673668	63.4498	71.0673	1030	959	-0.0383999	0.654223	0.859401	-
NONMMUT067880.2	9:3388190-3390701	2512	0	16.4108	0	239	Inf	3.86e-19	5.01e-16	DOWN	trans	ENSMUSG00000035506	Slc12a8	solute_carrier_family_12_potassium_chloride_transporters_member_8	16:33517328-33664135	0.266958	0.350357	11	12	-0.267043	1	1	-
NONMMUT067880.2	9:3388190-3390701	2512	0	16.4108	0	239	Inf	3.86e-19	5.01e-16	DOWN	trans	ENSMUSG00000021830	Txndc16	thioredoxin_domain_containing_16	14:45134448-45220328	22.257	26.4575	2110	2085	-0.124246	0.958317	1	-
NONMMUT067880.2	9:3388190-3390701	2512	0	16.4108	0	239	Inf	3.86e-19	5.01e-16	DOWN	cis	ENSMUSG00000025899	Alkbh8	alkB_alkylation_repair_homolog_8_E._coli_	9:3335478-3387050	43.277	36.0356	1176	814	0.389348	0.0149572	0.0961434	-
NONMMUT067880.2	9:3388190-3390701	2512	0	16.4108	0	239	Inf	3.86e-19	5.01e-16	DOWN	trans	ENSMUSG00000036103	Colec12	collectin_sub_family_member_12	18:9707648-9877995	84.5329	130.17	1689	2162	-0.497639	0.0853014	0.304429	-
NONMMUT067880.2	9:3388190-3390701	2512	0	16.4108	0	239	Inf	3.86e-19	5.01e-16	DOWN	trans	ENSMUSG00000073557	Ppp1r12b	protein_phosphatase_1_regulatory_inhibitor_subunit_12B	1:134754658-134955942	8.78698	11.9175	1083	1221	-0.314472	0.405167	0.723671	-
NONMMUT067880.2	9:3388190-3390701	2512	0	16.4108	0	239	Inf	3.86e-19	5.01e-16	DOWN	trans	ENSMUSG00000055240	Zfp101	zinc_finger_protein_101	17:33360507-33394641	21.0536	18.5326	1040	761	0.309174	0.0395825	0.185346	-
NONMMUT067880.2	9:3388190-3390701	2512	0	16.4108	0	239	Inf	3.86e-19	5.01e-16	DOWN	trans	ENSMUSG00000029802	Abcg2	ATP_binding_cassette_sub_family_G_WHITE_member_2	6:58584523-58695676	35.4176	32.1367	2287	1725	0.265418	0.0560771	0.235659	-
NONMMUT067880.2	9:3388190-3390701	2512	0	16.4108	0	239	Inf	3.86e-19	5.01e-16	DOWN	trans	ENSMUSG00000033184	Tmed7	transmembrane_emp24_protein_transport_domain_containing_7	18:46560235-46597535	50.1318	52.2842	3172	2750	0.0645199	0.336067	0.652177	-
NONMMUT067880.2	9:3388190-3390701	2512	0	16.4108	0	239	Inf	3.86e-19	5.01e-16	DOWN	trans	ENSMUSG00000062232	Rapgef2	Rap_guanine_nucleotide_exchange_factor_GEF_2	3:79062516-79286517	11.987	16.7966	1341	1562	-0.361528	0.287729	0.592042	-
NONMMUT067880.2	9:3388190-3390701	2512	0	16.4108	0	239	Inf	3.86e-19	5.01e-16	DOWN	trans	ENSMUSG00000027778	Ift80	intraflagellar_transport_80	3:68892499-69004570	11.9932	19.3874	1213	1630	-0.567734	0.0418901	0.192965	-
NONMMUT067880.2	9:3388190-3390701	2512	0	16.4108	0	239	Inf	3.86e-19	5.01e-16	DOWN	trans	ENSMUSG00000060073	Psma3	proteasome_prosome_macropain_subunit_alpha_type_3	12:70974621-70996347	31.3654	33.4791	1180	1047	0.0310839	0.437493	0.739005	-
NONMMUT067880.2	9:3388190-3390701	2512	0	16.4108	0	239	Inf	3.86e-19	5.01e-16	DOWN	trans	ENSMUSG00000022838	Eaf2	ELL_associated_factor_2	16:36792884-36875003	22.1557	4.41491	815	135	2.45239	1.12e-25	4.58e-23	UP
NONMMUT067880.2	9:3388190-3390701	2512	0	16.4108	0	239	Inf	3.86e-19	5.01e-16	DOWN	trans	ENSMUSG00000022313	Utp23	UTP23_small_subunit_SSU_processome_component_homolog_yeast_	15:51877429-51884614	5.83138	5.65327	170	137	0.169922	0.251146	0.549692	-
NONMMUT067880.2	9:3388190-3390701	2512	0	16.4108	0	239	Inf	3.86e-19	5.01e-16	DOWN	trans	ENSMUSG00000001930	Vwf	Von_Willebrand_factor_homolog	6:125546774-125686679	5.53399	12.6791	660	1257	-1.07089	1.74e-05	0.000564519	DOWN
NONMMUT067880.2	9:3388190-3390701	2512	0	16.4108	0	239	Inf	3.86e-19	5.01e-16	DOWN	trans	ENSMUSG00000020740	Gga3	golgi_associated_gamma_adaptin_ear_containing_ARF_binding_protein_3	11:115584255-115604051	9.91856	13.997	624	732	-0.371741	0.28851	0.593291	-
NONMMUT067880.2	9:3388190-3390701	2512	0	16.4108	0	239	Inf	3.86e-19	5.01e-16	DOWN	trans	ENSMUSG00000020629	Adi1	acireductone_dioxygenase_1	12:28675231-28682175	12.1115	16.964	213	248	-0.360932	0.383877	0.701358	-
NONMMUT067880.2	9:3388190-3390701	2512	0	16.4108	0	239	Inf	3.86e-19	5.01e-16	DOWN	trans	ENSMUSG00000056019	Zfp709	zinc_finger_protein_709	8:71882019-71895727	9.60994	13.7709	591	704	-0.393857	0.24638	0.549692	-
NONMMUT067880.2	9:3388190-3390701	2512	0	16.4108	0	239	Inf	3.86e-19	5.01e-16	DOWN	trans	ENSMUSG00000074268	Amy2a5	amylase_2a5	3:113247178-113258837	0	0.563847	0	12	Inf	0.000667207	0.00982597	DOWN
NONMMUT067880.2	9:3388190-3390701	2512	0	16.4108	0	239	Inf	3.86e-19	5.01e-16	DOWN	trans	ENSMUSG00000000131	Xpo6	exportin_6	7:126101715-126200501	14.7735	22.9607	2223	2872	-0.510989	0.0725038	0.273797	-
NONMMUT067880.2	9:3388190-3390701	2512	0	16.4108	0	239	Inf	3.86e-19	5.01e-16	DOWN	trans	ENSMUSG00000003458	Ncstn	nicastrin	1:172066013-172082795	34.0006	44.9467	991	1089	-0.277486	0.512163	0.747799	-
NONMMUT067880.2	9:3388190-3390701	2512	0	16.4108	0	239	Inf	3.86e-19	5.01e-16	DOWN	trans	ENSMUSG00000026705	Klhl20	kelch_like_20	1:161088375-161131511	6.24669	7.65252	654	666	-0.167674	0.896858	1	-
NONMMUT067880.2	9:3388190-3390701	2512	0	16.4108	0	239	Inf	3.86e-19	5.01e-16	DOWN	trans	ENSMUSG00000030621	Me3	malic_enzyme_3_NADP_+_dependent_mitochondrial	7:89632392-89854359	0.117156	0.230625	11	18	-0.85194	0.297676	0.604855	-
NONMMUT067880.2	9:3388190-3390701	2512	0	16.4108	0	239	Inf	3.86e-19	5.01e-16	DOWN	trans	ENSMUSG00000074733	Zfp950	zinc_finger_protein_950	19:61053840-61140840	20.5928	29.749	1598	1919	-0.405529	0.200858	0.505592	-
NONMMUT067880.2	9:3388190-3390701	2512	0	16.4108	0	239	Inf	3.86e-19	5.01e-16	DOWN	trans	ENSMUSG00000027419	Pcsk2	proprotein_convertase_subtilisin_kexin_type_2	2:143546156-143816285	0	0.0475805	0	2	Inf	0.502488	0.739005	-
NONMMUT067880.2	9:3388190-3390701	2512	0	16.4108	0	239	Inf	3.86e-19	5.01e-16	DOWN	trans	ENSMUSG00000069089	Cdk7	cyclin_dependent_kinase_7	13:100697027-100730942	21.7379	22.5687	993	857	0.0710582	0.341502	0.658413	-
NONMMUT067880.2	9:3388190-3390701	2512	0	16.4108	0	239	Inf	3.86e-19	5.01e-16	DOWN	trans	ENSMUSG00000034187	Nsf	N_ethylmaleimide_sensitive_fusion_protein	11:103821782-103954056	29.3848	31.7701	1837	1651	0.0125699	0.482385	0.739005	-
NONMMUT071995.2	X:20961676-20987349	1778	0.0932873	2.32817	1	24	-4.71313	0.00017896	0.0103186	DOWN	trans	ENSMUSG00000026778	Prkcq	protein_kinase_C_theta	2:11172108-11301222	12.8077	19.675	704	899	-0.494186	0.100736	0.341051	-
NONMMUT071995.2	X:20961676-20987349	1778	0.0932873	2.32817	1	24	-4.71313	0.00017896	0.0103186	DOWN	trans	ENSMUSG00000060121	Gemin2	gem_nuclear_organelle_associated_protein_2	12:59013393-59028470	12.3827	9.14978	267	164	0.561692	0.0052576	0.0452185	-
NONMMUT071995.2	X:20961676-20987349	1778	0.0932873	2.32817	1	24	-4.71313	0.00017896	0.0103186	DOWN	trans	ENSMUSG00000035632	Cnot3	CCR4_NOT_transcription_complex_subunit_3	7:3645268-3661109	9.94404	8.36813	639	447	0.374098	0.0229853	0.128792	-
NONMMUT071995.2	X:20961676-20987349	1778	0.0932873	2.32817	1	24	-4.71313	0.00017896	0.0103186	DOWN	trans	ENSMUSG00000022773	Ypel1	yippee_like_1_Drosophila_	16:17069696-17087045	0.274454	0.660364	13	26	-1.14153	0.0768534	0.28397	-
NONMMUT071995.2	X:20961676-20987349	1778	0.0932873	2.32817	1	24	-4.71313	0.00017896	0.0103186	DOWN	trans	ENSMUSG00000068457	Uty	ubiquitously_transcribed_tetratricopeptide_repeat_gene_Y_chromosome	Y:1096861-1245759	15.0999	18.0907	1469	1463	-0.135537	1	1	-
NONMMUT071995.2	X:20961676-20987349	1778	0.0932873	2.32817	1	24	-4.71313	0.00017896	0.0103186	DOWN	trans	ENSMUSG00000046324	Ermp1	endoplasmic_reticulum_metallopeptidase_1	19:29608214-29648415	16.2631	17.8976	1397	1278	-0.0129967	0.565355	0.79164	-
NONMMUT071995.2	X:20961676-20987349	1778	0.0932873	2.32817	1	24	-4.71313	0.00017896	0.0103186	DOWN	trans	ENSMUSG00000033653	Vps8	vacuolar_protein_sorting_8_homolog_S._cerevisiae_	16:21423118-21644680	10.4878	15.0082	728	866	-0.391871	0.241732	0.549692	-
NONMMUT071995.2	X:20961676-20987349	1778	0.0932873	2.32817	1	24	-4.71313	0.00017896	0.0103186	DOWN	trans	ENSMUSG00000003623	Crot	carnitine_O_octanoyltransferase	5:8966033-8997324	25.6099	32.2242	892	933	-0.206275	0.746451	0.920103	-
NONMMUT071995.2	X:20961676-20987349	1778	0.0932873	2.32817	1	24	-4.71313	0.00017896	0.0103186	DOWN	trans	ENSMUSG00000000600	Krit1	KRIT1_ankyrin_repeat_containing	5:3803184-3845564	19.1019	24.5107	3331	3553	-0.234524	0.635495	0.844825	-
NONMMUT071995.2	X:20961676-20987349	1778	0.0932873	2.32817	1	24	-4.71313	0.00017896	0.0103186	DOWN	trans	ENSMUSG00000034912	Mdga2	MAM_domain_containing_glycosylphosphatidylinositol_anchor_2	12:66469568-67222549	0.0441679	0.0212595	5	2	1.18006	0.461168	0.739005	-
NONMMUT071995.2	X:20961676-20987349	1778	0.0932873	2.32817	1	24	-4.71313	0.00017896	0.0103186	DOWN	trans	ENSMUSG00000029621	Arpc1a	actin_related_protein_2_3_complex_subunit_1A	5:145083830-145108761	33.1462	29.5326	748	554	0.291709	0.0525885	0.224975	-
NONMMUT071995.2	X:20961676-20987349	1778	0.0932873	2.32817	1	24	-4.71313	0.00017896	0.0103186	DOWN	trans	ENSMUSG00000030447	Cyfip1	cytoplasmic_FMR1_interacting_protein_1	7:55841745-55932602	14.5455	20.3817	1347	1569	-0.361536	0.287628	0.591943	-
NONMMUT071995.2	X:20961676-20987349	1778	0.0932873	2.32817	1	24	-4.71313	0.00017896	0.0103186	DOWN	trans	ENSMUSG00000029676	Pot1a	protection_of_telomeres_1A	6:25743737-25809246	17.2576	16.1207	1047	813	0.223492	0.0972932	0.331899	-
NONMMUT071995.2	X:20961676-20987349	1778	0.0932873	2.32817	1	24	-4.71313	0.00017896	0.0103186	DOWN	cis and trans	ENSMUSG00000001134	Uxt	ubiquitously_expressed_transcript	X:20941722-20962017	10.9176	7.59536	166	96	0.648634	0.00462205	0.0412143	-
NONMMUT135616.1	9:122294719-122310929	4294	0	0.763175	0	19	Inf	0.000113897	0.00697168	DOWN	trans	ENSMUSG00000052593	Adam17	a_disintegrin_and_metallopeptidase_domain_17	12:21323509-21373632	45.6789	50.3777	2968	2721	-0.0160879	0.566152	0.79235	-
NONMMUT135616.1	9:122294719-122310929	4294	0	0.763175	0	19	Inf	0.000113897	0.00697168	DOWN	trans	ENSMUSG00000025982	Sf3b1	splicing_factor_3b_subunit_1	1:54985169-55027481	169.848	192.868	17105	16146	-0.0582002	0.704995	0.893228	-
NONMMUT135616.1	9:122294719-122310929	4294	0	0.763175	0	19	Inf	0.000113897	0.00697168	DOWN	trans	ENSMUSG00000037826	Ppm1k	protein_phosphatase_1K_PP2C_domain_containing_	6:57506502-57535468	32.4948	46.1807	1235	1459	-0.38191	0.247601	0.549692	-
NONMMUT135616.1	9:122294719-122310929	4294	0	0.763175	0	19	Inf	0.000113897	0.00697168	DOWN	trans	ENSMUSG00000040268	Plekha1	pleckstrin_homology_domain_containing_family_A_phosphoinositide_binding_specific_member_1	7:130865756-130913312	6.66398	12.4029	594	919	-0.771046	0.00376116	0.0356568	-
NONMMUT135616.1	9:122294719-122310929	4294	0	0.763175	0	19	Inf	0.000113897	0.00697168	DOWN	trans	ENSMUSG00000026201	Stk16	serine_threonine_kinase_16	1:75210838-75215606	6.77458	5.28825	450	292	0.482512	0.0082424	0.0627873	-
NONMMUT135616.1	9:122294719-122310929	4294	0	0.763175	0	19	Inf	0.000113897	0.00697168	DOWN	trans	ENSMUSG00000024073	Birc6	baculoviral_IAP_repeat_containing_6	17:74528295-74703356	54.6879	64.8105	13925	13718	-0.119834	0.938089	1	-
NONMMUT135616.1	9:122294719-122310929	4294	0	0.763175	0	19	Inf	0.000113897	0.00697168	DOWN	trans	ENSMUSG00000034460	Six4	sine_oculis_related_homeobox_4	12:73099609-73113456	0.125783	0.181579	10	12	-0.404488	0.840383	0.980734	-
NONMMUT135616.1	9:122294719-122310929	4294	0	0.763175	0	19	Inf	0.000113897	0.00697168	DOWN	trans	ENSMUSG00000020349	Ppp2ca	protein_phosphatase_2_formerly_2A_catalytic_subunit_alpha_isoform	11:52098681-52127778	128.6	120.273	5931	4611	0.221754	0.083519	0.300388	-
NONMMUT135616.1	9:122294719-122310929	4294	0	0.763175	0	19	Inf	0.000113897	0.00697168	DOWN	trans	ENSMUSG00000075376	Rc3h2	ring_finger_and_CCCH_type_zinc_finger_domains_2	2:37370069-37422903	19.2051	25.1333	3460	3764	-0.262936	0.540831	0.772639	-
NONMMUT135616.1	9:122294719-122310929	4294	0	0.763175	0	19	Inf	0.000113897	0.00697168	DOWN	trans	ENSMUSG00000044627	Swi5	SWI5_recombination_repair_homolog_yeast_	2:32278816-32288075	50.3605	44.8073	1924	1423	0.293731	0.0418822	0.192965	-
NONMMUT135616.1	9:122294719-122310929	4294	0	0.763175	0	19	Inf	0.000113897	0.00697168	DOWN	trans	ENSMUSG00000044349	Snhg11	small_nucleolar_RNA_host_gene_11	2:158375638-158386145	0.0463438	0	3	0	Inf	0.253731	0.549692	-
NONMMUT135616.1	9:122294719-122310929	4294	0	0.763175	0	19	Inf	0.000113897	0.00697168	DOWN	trans	ENSMUSG00000026470	Stx6	syntaxin_6	1:155158715-155208256	5.90122	8.02364	453	512	-0.318073	0.423761	0.739005	-
NONMMUT135616.1	9:122294719-122310929	4294	0	0.763175	0	19	Inf	0.000113897	0.00697168	DOWN	trans	ENSMUSG00000027796	Smad9	SMAD_family_member_9	3:54755582-54801257	0.216819	0.70793	7	19	-1.58194	0.0397031	0.185556	-
NONMMUT135616.1	9:122294719-122310929	4294	0	0.763175	0	19	Inf	0.000113897	0.00697168	DOWN	trans	ENSMUSG00000046873	Mbtps2	membrane_bound_transcription_factor_peptidase_site_2	X:157535371-157598715	3.09246	4.6764	284	357	-0.471474	0.153509	0.433985	-
NONMMUT135616.1	9:122294719-122310929	4294	0	0.763175	0	19	Inf	0.000113897	0.00697168	DOWN	trans	ENSMUSG00000045667	Smtnl2	smoothelin_like_2	11:72389164-72411713	0.511943	0.718487	18	21	-0.363809	0.770192	0.935403	-
NONMMUT135616.1	9:122294719-122310929	4294	0	0.763175	0	19	Inf	0.000113897	0.00697168	DOWN	trans	ENSMUSG00000029291	Rufy3	RUN_and_FYVE_domain_containing_3	5:88565040-88651392	12.2706	12.6863	1188	1021	0.0771109	0.321392	0.633901	-
NONMMUT135616.1	9:122294719-122310929	4294	0	0.763175	0	19	Inf	0.000113897	0.00697168	DOWN	trans	ENSMUSG00000040270	Bach2	BTB_and_CNC_homology_2	4:32238804-32586108	11.4362	14.8843	1343	1453	-0.255017	0.57653	0.801739	-
NONMMUT135616.1	9:122294719-122310929	4294	0	0.763175	0	19	Inf	0.000113897	0.00697168	DOWN	trans	ENSMUSG00000057375	Yipf1	Yip1_domain_family_member_1	4:107314363-107359823	8.34254	10.3186	426	438	-0.181516	0.848123	0.985704	-
NONMMUT135616.1	9:122294719-122310929	4294	0	0.763175	0	19	Inf	0.000113897	0.00697168	DOWN	trans	ENSMUSG00000061175	Fnip2	folliculin_interacting_protein_2	3:79455974-79567796	25.6765	25.4597	1963	1618	0.137407	0.194664	0.497091	-
NONMMUT135616.1	9:122294719-122310929	4294	0	0.763175	0	19	Inf	0.000113897	0.00697168	DOWN	trans	ENSMUSG00000060477	Irak2	interleukin_1_receptor_associated_kinase_2	6:113638467-113695026	16.9038	20.1056	798	789	-0.125079	0.973237	1	-
NONMMUT135616.1	9:122294719-122310929	4294	0	0.763175	0	19	Inf	0.000113897	0.00697168	DOWN	trans	ENSMUSG00000027326	Casc5	cancer_susceptibility_candidate_5	2:119047119-119105501	62.7239	36.1977	5474	2626	0.918287	4.64e-07	2.66e-05	-
NONMMUT135616.1	9:122294719-122310929	4294	0	0.763175	0	19	Inf	0.000113897	0.00697168	DOWN	trans	ENSMUSG00000047786	Lix1	limb_expression_1_homolog_chicken_	17:17402672-17459387	1.01672	1.92203	21	33	-0.793538	0.183258	0.481726	-
NONMMUT135616.1	9:122294719-122310929	4294	0	0.763175	0	19	Inf	0.000113897	0.00697168	DOWN	trans	ENSMUSG00000017716	Birc5	baculoviral_IAP_repeat_containing_5	11:117849251-117855743	90.0475	60.0848	2259	1253	0.708856	6.62e-05	0.00159877	-
NONMMUT135616.1	9:122294719-122310929	4294	0	0.763175	0	19	Inf	0.000113897	0.00697168	DOWN	trans	ENSMUSG00000027955	Fam198b	family_with_sequence_similarity_198_member_B	3:79884533-79946280	4.05144	5.3716	421	464	-0.281748	0.525734	0.758306	-
NONMMUT135616.1	9:122294719-122310929	4294	0	0.763175	0	19	Inf	0.000113897	0.00697168	DOWN	trans	ENSMUSG00000037795	N4bp2	NEDD4_binding_protein_2	5:65763521-65830108	23.5472	25.1999	2301	2047	0.0273082	0.436834	0.739005	-
NONMMUT135616.1	9:122294719-122310929	4294	0	0.763175	0	19	Inf	0.000113897	0.00697168	DOWN	trans	ENSMUSG00000021326	Trim27	tripartite_motif_containing_27	13:21179445-21194724	60.4236	50.7399	1997	1394	0.377162	0.0151127	0.0969024	-
NONMMUT135616.1	9:122294719-122310929	4294	0	0.763175	0	19	Inf	0.000113897	0.00697168	DOWN	trans	ENSMUSG00000062270	Morf4l1	mortality_factor_4_like_1	9:90091665-90114774	21.4196	25.8151	1619	1622	-0.144111	0.972113	1	-
NONMMUT135616.1	9:122294719-122310929	4294	0	0.763175	0	19	Inf	0.000113897	0.00697168	DOWN	trans	ENSMUSG00000024384	Iws1	IWS1_homolog_S._cerevisiae_	18:32067734-32104331	56.2561	63.3517	3256	3048	-0.0462036	0.667314	0.867952	-
NONMMUT135616.1	9:122294719-122310929	4294	0	0.763175	0	19	Inf	0.000113897	0.00697168	DOWN	trans	ENSMUSG00000039748	Exo1	exonuclease_1	1:175880581-175913489	10.8466	5.80338	697	310	1.02745	3.74e-07	2.21e-05	UP
NONMMUT135616.1	9:122294719-122310929	4294	0	0.763175	0	19	Inf	0.000113897	0.00697168	DOWN	trans	ENSMUSG00000025574	Tk1	thymidine_kinase_1	11:117815526-117826092	37.8454	25.6209	1681	946	0.687966	0.000115445	0.00251514	-
NONMMUT135616.1	9:122294719-122310929	4294	0	0.763175	0	19	Inf	0.000113897	0.00697168	DOWN	trans	ENSMUSG00000063480	Nhp2l1	NHP2_non_histone_chromosome_protein_2_like_1_S._cerevisiae_	15:82041319-82047598	93.039	67.2057	1742	1046	0.594421	0.000604793	0.00923205	-
NONMMUT135616.1	9:122294719-122310929	4294	0	0.763175	0	19	Inf	0.000113897	0.00697168	DOWN	trans	ENSMUSG00000054855	Rnd1	Rho_family_GTPase_1	15:98663421-98677461	3.78083	3.42524	81	61	0.267665	0.22237	0.540412	-
NONMMUT135616.1	9:122294719-122310929	4294	0	0.763175	0	19	Inf	0.000113897	0.00697168	DOWN	trans	ENSMUSG00000069804	Gm10277	predicted_gene_10277	11:77785453-77787747	0.0724175	0.0870969	1	1	-0.141112	1	1	-
NONMMUT135616.1	9:122294719-122310929	4294	0	0.763175	0	19	Inf	0.000113897	0.00697168	DOWN	trans	ENSMUSG00000031922	Cep57	centrosomal_protein_57	9:13807792-13827107	19.3223	17.8992	1222	941	0.235537	0.083546	0.300388	-
NONMMUT135616.1	9:122294719-122310929	4294	0	0.763175	0	19	Inf	0.000113897	0.00697168	DOWN	trans	ENSMUSG00000025104	Hdgfrp3	hepatoma_derived_growth_factor_related_protein_3	7:81881251-81934473	4.93207	8.35604	311	438	-0.635455	0.0309963	0.158192	-
NONMMUT135616.1	9:122294719-122310929	4294	0	0.763175	0	19	Inf	0.000113897	0.00697168	DOWN	trans	ENSMUSG00000020706	Ftsj3	FtsJ_homolog_3_E._coli_	11:106249142-106256079	77.366	65.2218	2677	1876	0.371516	0.0154607	0.0982602	-
NONMMUT135616.1	9:122294719-122310929	4294	0	0.763175	0	19	Inf	0.000113897	0.00697168	DOWN	trans	ENSMUSG00000028693	Nasp	nuclear_autoantigenic_sperm_protein_histone_binding_	4:116601052-116627941	75.6916	46.7045	4217	2163	0.821742	4.83e-06	0.000198762	-
NONMMUT135616.1	9:122294719-122310929	4294	0	0.763175	0	19	Inf	0.000113897	0.00697168	DOWN	trans	ENSMUSG00000033220	Rac2	RAS_related_C3_botulinum_substrate_2	15:78559169-78572783	382.416	384.672	6983	5839	0.116684	0.220642	0.537398	-
NONMMUT135616.1	9:122294719-122310929	4294	0	0.763175	0	19	Inf	0.000113897	0.00697168	DOWN	trans	ENSMUSG00000000902	Smarcb1	SWI_SNF_related_matrix_associated_actin_dependent_regulator_of_chromatin_subfamily_b_member_1	10:75896769-75921617	16.6374	15.2152	1347	1024	0.254093	0.0680998	0.262896	-
NONMMUT135616.1	9:122294719-122310929	4294	0	0.763175	0	19	Inf	0.000113897	0.00697168	DOWN	trans	ENSMUSG00000043311	D17H6S53E	DNA_segment_Chr_17_human_D6S53E	17:35126373-35128855	27.7996	29.9856	416	373	0.0159653	0.522237	0.755532	-
NONMMUT135616.1	9:122294719-122310929	4294	0	0.763175	0	19	Inf	0.000113897	0.00697168	DOWN	trans	ENSMUSG00000020220	Vps13d	vacuolar_protein_sorting_13_D_yeast_	4:144972622-145195005	28.9652	37.4403	5356	5755	-0.245102	0.597044	0.816929	-
NONMMUT135616.1	9:122294719-122310929	4294	0	0.763175	0	19	Inf	0.000113897	0.00697168	DOWN	trans	ENSMUSG00000075307	Klhl41	kelch_like_41	2:69670120-69684230	0.328684	0.395451	5	5	-0.14163	1	1	-
NONMMUT135616.1	9:122294719-122310929	4294	0	0.763175	0	19	Inf	0.000113897	0.00697168	DOWN	trans	ENSMUSG00000028556	Dock7	dedicator_of_cytokinesis_7	4:98936671-99120915	5.87823	9.50128	745	1001	-0.567569	0.0470675	0.208324	-
NONMMUT135616.1	9:122294719-122310929	4294	0	0.763175	0	19	Inf	0.000113897	0.00697168	DOWN	trans	ENSMUSG00000049439	Cyp20a1	cytochrome_P450_family_20_subfamily_a_polypeptide_1	1:60343323-60388060	29.4743	31.5267	415	369	0.0280524	0.489003	0.739005	-
NONMMUT135616.1	9:122294719-122310929	4294	0	0.763175	0	19	Inf	0.000113897	0.00697168	DOWN	trans	ENSMUSG00000031808	Slc27a1	solute_carrier_family_27_fatty_acid_transporter_member_1	8:71568927-71586708	7.43569	11.1635	125	156	-0.461075	0.248278	0.549692	-
NONMMUT135616.1	9:122294719-122310929	4294	0	0.763175	0	19	Inf	0.000113897	0.00697168	DOWN	trans	ENSMUSG00000025266	Gnl3l	guanine_nucleotide_binding_protein_like_3_nucleolar_like	X:150983141-151017322	44.4101	40.7219	1737	1324	0.250252	0.0681823	0.263022	-
NONMMUT135616.1	9:122294719-122310929	4294	0	0.763175	0	19	Inf	0.000113897	0.00697168	DOWN	trans	ENSMUSG00000034487	Kdelc2	KDEL_Lys_Asp_Glu_Leu_containing_2	9:53384023-53401867	13.0036	18.2228	285	332	-0.361667	0.339075	0.655662	-
NONMMUT135616.1	9:122294719-122310929	4294	0	0.763175	0	19	Inf	0.000113897	0.00697168	DOWN	trans	ENSMUSG00000056211	R3hdm1	R3H_domain_containing_1	1:128103301-128237736	12.7119	15.7	2962	3041	-0.179416	0.835694	0.97758	-
NONMMUT135616.1	9:122294719-122310929	4294	0	0.763175	0	19	Inf	0.000113897	0.00697168	DOWN	trans	ENSMUSG00000010067	Rassf1	Ras_association_RalGDS_AF_6_domain_family_member_1	9:107551555-107562267	9.14051	13.3537	485	589	-0.421725	0.203926	0.510618	-
NONMMUT135616.1	9:122294719-122310929	4294	0	0.763175	0	19	Inf	0.000113897	0.00697168	DOWN	trans	ENSMUSG00000022914	Brwd1	bromodomain_and_WD_repeat_domain_containing_1	16:95992092-96082526	36.9556	50.5716	5998	6823	-0.327366	0.353014	0.671217	-
NONMMUT135616.1	9:122294719-122310929	4294	0	0.763175	0	19	Inf	0.000113897	0.00697168	DOWN	trans	ENSMUSG00000022034	Esco2	establishment_of_cohesion_1_homolog_2_S._cerevisiae_	14:65819038-65833994	108.388	61.0864	2841	1331	0.952447	2.74e-07	1.67e-05	-
NONMMUT135616.1	9:122294719-122310929	4294	0	0.763175	0	19	Inf	0.000113897	0.00697168	DOWN	trans	ENSMUSG00000056602	Fry	furry_homolog_Drosophila_	5:150118645-150497753	2.34927	5.60543	483	958	-1.12944	7.11e-06	0.000274372	DOWN
NONMMUT135616.1	9:122294719-122310929	4294	0	0.763175	0	19	Inf	0.000113897	0.00697168	DOWN	trans	ENSMUSG00000039985	Fam60a	family_with_sequence_similarity_60_member_A	6:148921035-148946467	15.9641	18.9797	769	760	-0.124457	0.958432	1	-
NONMMUT135616.1	9:122294719-122310929	4294	0	0.763175	0	19	Inf	0.000113897	0.00697168	DOWN	trans	ENSMUSG00000035878	Hykk	hydroxylysine_kinase_1	9:54917283-54949924	0.519638	0.984233	47	74	-0.796324	0.0609834	0.249398	-
NONMMUT135616.1	9:122294719-122310929	4294	0	0.763175	0	19	Inf	0.000113897	0.00697168	DOWN	trans	ENSMUSG00000038751	Ptk6	PTK6_protein_tyrosine_kinase_6	2:181193721-181202789	0.135225	0.433746	3	8	-1.55632	0.2392	0.549692	-
NONMMUT135616.1	9:122294719-122310929	4294	0	0.763175	0	19	Inf	0.000113897	0.00697168	DOWN	trans	ENSMUSG00000052656	Rnf103	ring_finger_protein_103	6:71493894-71510881	10.7368	13.51	783	819	-0.206293	0.745747	0.919864	-
NONMMUT135616.1	9:122294719-122310929	4294	0	0.763175	0	19	Inf	0.000113897	0.00697168	DOWN	trans	ENSMUSG00000044390	Tigd3	tigger_transposable_element_derived_3	19:5891139-5894107	4.08978	4.25759	52	45	0.067159	0.617619	0.835254	-
NONMMUT135616.1	9:122294719-122310929	4294	0	0.763175	0	19	Inf	0.000113897	0.00697168	DOWN	trans	ENSMUSG00000047126	Cltc	clathrin_heavy_polypeptide_Hc_	11:86694351-86757565	252.149	250.968	16614	13746	0.131946	0.191804	0.493928	-
NONMMUT135616.1	9:122294719-122310929	4294	0	0.763175	0	19	Inf	0.000113897	0.00697168	DOWN	trans	ENSMUSG00000031077	Fadd	Fas_TNFRSF6_associated_via_death_domain	7:144577318-144582463	9.45695	9.83913	222	192	0.0680151	0.41617	0.736043	-
NONMMUT135616.1	9:122294719-122310929	4294	0	0.763175	0	19	Inf	0.000113897	0.00697168	DOWN	trans	ENSMUSG00000044155	Lsm8	LSM8_homolog_U6_small_nuclear_RNA_associated_S._cerevisiae_	6:18848579-18855751	23.9753	19.7784	751	515	0.402799	0.0149422	0.0960939	-
NONMMUT135616.1	9:122294719-122310929	4294	0	0.763175	0	19	Inf	0.000113897	0.00697168	DOWN	trans	ENSMUSG00000039737	Prkrip1	Prkr_interacting_protein_1_IL11_inducible_	5:136178127-136198963	13.5725	12.0415	400	295	0.297841	0.0665747	0.258485	-
NONMMUT135616.1	9:122294719-122310929	4294	0	0.763175	0	19	Inf	0.000113897	0.00697168	DOWN	trans	ENSMUSG00000012123	Aim1l	absent_in_melanoma_1_like	4:134065912-134092504	0.247188	0.424805	14	20	-0.656018	0.428549	0.739005	-
NONMMUT135616.1	9:122294719-122310929	4294	0	0.763175	0	19	Inf	0.000113897	0.00697168	DOWN	trans	ENSMUSG00000026842	Abl1	c_abl_oncogene_1_non_receptor_tyrosine_kinase	2:31688376-31804227	13.1805	9.14315	1644	948	0.652808	0.000223322	0.00426798	-
NONMMUT135616.1	9:122294719-122310929	4294	0	0.763175	0	19	Inf	0.000113897	0.00697168	DOWN	trans	ENSMUSG00000021519	Mterf3	mitochondrial_transcription_termination_factor_3	13:66906968-66933088	17.7848	19.0624	743	662	0.0250904	0.462859	0.739005	-
NONMMUT135616.1	9:122294719-122310929	4294	0	0.763175	0	19	Inf	0.000113897	0.00697168	DOWN	trans	ENSMUSG00000068457	Uty	ubiquitously_transcribed_tetratricopeptide_repeat_gene_Y_chromosome	Y:1096861-1245759	15.0999	18.0907	1469	1463	-0.135537	1	1	-
NONMMUT135616.1	9:122294719-122310929	4294	0	0.763175	0	19	Inf	0.000113897	0.00697168	DOWN	trans	ENSMUSG00000078517	Emc1	ER_membrane_protein_complex_subunit_1	4:139352587-139378730	21.5145	25.7588	1055	1050	-0.134589	1	1	-
NONMMUT135616.1	9:122294719-122310929	4294	0	0.763175	0	19	Inf	0.000113897	0.00697168	DOWN	trans	ENSMUSG00000052557	Gan	giant_axonal_neuropathy	8:117158135-117215997	7.11843	9.57238	628	702	-0.302148	0.457407	0.739005	-
NONMMUT135616.1	9:122294719-122310929	4294	0	0.763175	0	19	Inf	0.000113897	0.00697168	DOWN	trans	ENSMUSG00000073492	Gm10521	predicted_gene_10521	1:171895664-171898237	5.81336	11.8887	90	153	-0.90698	0.00701571	0.0554744	-
NONMMUT135616.1	9:122294719-122310929	4294	0	0.763175	0	19	Inf	0.000113897	0.00697168	DOWN	trans	ENSMUSG00000027668	Mfn1	mitofusin_1	3:32529465-32579239	14.0378	15.6576	673	624	-0.0323805	0.640925	0.849618	-
NONMMUT135616.1	9:122294719-122310929	4294	0	0.763175	0	19	Inf	0.000113897	0.00697168	DOWN	trans	ENSMUSG00000033446	Lpar6	lysophosphatidic_acid_receptor_6	14:73237895-73243294	13.3319	23.1124	433	624	-0.668618	0.0178157	0.10751	-
NONMMUT135616.1	9:122294719-122310929	4294	0	0.763175	0	19	Inf	0.000113897	0.00697168	DOWN	trans	ENSMUSG00000026103	Gls	glutaminase	1:52163448-52233232	27.2126	41.1627	4017	5051	-0.471892	0.104451	0.348882	-
NONMMUT135616.1	9:122294719-122310929	4294	0	0.763175	0	19	Inf	0.000113897	0.00697168	DOWN	trans	ENSMUSG00000029480	Dhx37	DEAH_Asp_Glu_Ala_His_box_polypeptide_37	5:125413858-125434121	12.7119	13.9744	441	403	-0.0114398	0.598317	0.818205	-
NONMMUT135616.1	9:122294719-122310929	4294	0	0.763175	0	19	Inf	0.000113897	0.00697168	DOWN	trans	ENSMUSG00000046410	Kcnk6	potassium_inwardly_rectifying_channel_subfamily_K_member_6	7:29221928-29232522	28.5034	30.5226	701	624	0.0264266	0.461858	0.739005	-
NONMMUT135616.1	9:122294719-122310929	4294	0	0.763175	0	19	Inf	0.000113897	0.00697168	DOWN	trans	ENSMUSG00000033931	Rbm34	RNA_binding_motif_protein_34	8:126947175-126971079	28.6075	26.4232	590	453	0.239761	0.0952956	0.327554	-
NONMMUT135616.1	9:122294719-122310929	4294	0	0.763175	0	19	Inf	0.000113897	0.00697168	DOWN	trans	ENSMUSG00000041720	Pi4ka	phosphatidylinositol_4_kinase_catalytic_alpha_polypeptide	16:17280351-17406314	26.613	29.2798	2142	1959	-0.0126003	0.558077	0.786031	-
NONMMUT135616.1	9:122294719-122310929	4294	0	0.763175	0	19	Inf	0.000113897	0.00697168	DOWN	cis	ENSMUSG00000037949	Ano10	anoctamin_10	9:122175879-122294374	24.3733	39.0942	381	508	-0.556481	0.0649816	0.256718	-
NONMMUT135616.1	9:122294719-122310929	4294	0	0.763175	0	19	Inf	0.000113897	0.00697168	DOWN	trans	ENSMUSG00000021696	Elovl7	ELOVL_family_member_7_elongation_of_long_chain_fatty_acids_yeast_	13:108214404-108287105	1.19305	2.46563	39	67	-0.922131	0.0328806	0.165005	-
NONMMUT135616.1	9:122294719-122310929	4294	0	0.763175	0	19	Inf	0.000113897	0.00697168	DOWN	trans	ENSMUSG00000036246	Gmip	Gem_interacting_protein	8:69808679-69821870	28.9153	37.9983	1472	1608	-0.268932	0.530915	0.763096	-
NONMMUT135616.1	9:122294719-122310929	4294	0	0.763175	0	19	Inf	0.000113897	0.00697168	DOWN	trans	ENSMUSG00000073771	Btbd19	BTB_POZ_domain_containing_19	4:117119219-117125725	2.31333	3.67649	109	144	-0.543188	0.154925	0.435391	-
NONMMUT135616.1	9:122294719-122310929	4294	0	0.763175	0	19	Inf	0.000113897	0.00697168	DOWN	trans	ENSMUSG00000038533	Cbfa2t2	core_binding_factor_runt_domain_alpha_subunit_2_translocated_to_2_human_	2:154436481-154539356	3.1021	4.16967	196	219	-0.301516	0.538325	0.770021	-
NONMMUT135616.1	9:122294719-122310929	4294	0	0.763175	0	19	Inf	0.000113897	0.00697168	DOWN	trans	ENSMUSG00000037395	Rcor3	REST_corepressor_3	1:192098546-192138062	2.85928	4.25701	404	500	-0.449016	0.169223	0.458236	-
NONMMUT135616.1	9:122294719-122310929	4294	0	0.763175	0	19	Inf	0.000113897	0.00697168	DOWN	trans	ENSMUSG00000026554	Dcaf8	DDB1_and_CUL4_associated_factor_8	1:172148084-172197005	30.5652	38.5694	3064	3214	-0.210395	0.721151	0.905514	-
NONMMUT135616.1	9:122294719-122310929	4294	0	0.763175	0	19	Inf	0.000113897	0.00697168	DOWN	trans	ENSMUSG00000074212	Dnajb14	DnaJ_Hsp40_homolog_subfamily_B_member_14	3:137867675-137916557	8.79266	13.6215	893	1150	-0.506343	0.0850847	0.304251	-
NONMMUT135616.1	9:122294719-122310929	4294	0	0.763175	0	19	Inf	0.000113897	0.00697168	DOWN	trans	ENSMUSG00000049303	Syt12	synaptotagmin_XII	19:4445908-4477447	0.128775	0.123967	5	4	0.18006	1	1	-
NONMMUT135616.1	9:122294719-122310929	4294	0	0.763175	0	19	Inf	0.000113897	0.00697168	DOWN	trans	ENSMUSG00000040183	Ankrd6	ankyrin_repeat_domain_6	4:32804035-32950841	1.15712	1.28284	51	47	-0.0236345	0.804261	0.958591	-
NONMMUT135616.1	9:122294719-122310929	4294	0	0.763175	0	19	Inf	0.000113897	0.00697168	DOWN	trans	ENSMUSG00000020840	Blmh	bleomycin_hydrolase	11:76924809-76987379	31.6505	24.8865	1533	1002	0.472033	0.0043925	0.0399779	-
NONMMUT135616.1	9:122294719-122310929	4294	0	0.763175	0	19	Inf	0.000113897	0.00697168	DOWN	trans	ENSMUSG00000045576	St7l	suppression_of_tumorigenicity_7_like	3:104864005-104930064	6.67923	8.39182	698	729	-0.204133	0.766725	0.932751	-
NONMMUT135616.1	9:122294719-122310929	4294	0	0.763175	0	19	Inf	0.000113897	0.00697168	DOWN	trans	ENSMUSG00000021916	Glt8d1	glycosyltransferase_8_domain_containing_1	14:31001393-31012441	17.4112	19.2791	264	243	-0.0218552	0.653361	0.858424	-
NONMMUT135616.1	9:122294719-122310929	4294	0	0.763175	0	19	Inf	0.000113897	0.00697168	DOWN	trans	ENSMUSG00000062510	Nsl1	NSL1_MIND_kinetochore_complex_component_homolog_S._cerevisiae_	1:191063012-191086474	20.46	11.6333	713	337	0.939714	2.25e-06	0.000103347	-
NONMMUT135616.1	9:122294719-122310929	4294	0	0.763175	0	19	Inf	0.000113897	0.00697168	DOWN	trans	ENSMUSG00000098374	Gm28043	predicted_gene_28043	17:29614876-29703359	29.6015	37.1436	1161	1211	-0.202271	0.759281	0.928264	-
NONMMUT135616.1	9:122294719-122310929	4294	0	0.763175	0	19	Inf	0.000113897	0.00697168	DOWN	trans	ENSMUSG00000020658	Efr3b	EFR3_homolog_B_S._cerevisiae_	12:3962554-4038915	1.57451	2.9328	62	96	-0.772211	0.0487165	0.213606	-
NONMMUT135616.1	9:122294719-122310929	4294	0	0.763175	0	19	Inf	0.000113897	0.00697168	DOWN	trans	ENSMUSG00000041147	Brca2	breast_cancer_2_early_onset	5:150522630-150570329	10.4601	8.78353	1371	957	0.377196	0.0165056	0.103036	-
NONMMUT135616.1	9:122294719-122310929	4294	0	0.763175	0	19	Inf	0.000113897	0.00697168	DOWN	trans	ENSMUSG00000001518	Itfg2	integrin_alpha_FG_GAP_repeat_containing_2	6:128409444-128424931	3.57879	5.20966	238	288	-0.416547	0.253105	0.549692	-
NONMMUT135616.1	9:122294719-122310929	4294	0	0.763175	0	19	Inf	0.000113897	0.00697168	DOWN	trans	ENSMUSG00000072774	Zfp951	zinc_finger_protein_951	5:104813169-104860070	8.66247	14.7571	310	439	-0.643393	0.0284345	0.149092	-
NONMMUT135616.1	9:122294719-122310929	4294	0	0.763175	0	19	Inf	0.000113897	0.00697168	DOWN	trans	ENSMUSG00000041479	Syt15	synaptotagmin_XV	14:34219595-34230421	1.81943	3.50897	63	101	-0.822389	0.03127	0.158996	-
NONMMUT135616.1	9:122294719-122310929	4294	0	0.763175	0	19	Inf	0.000113897	0.00697168	DOWN	trans	ENSMUSG00000058818	Pirb	paired_Ig_like_receptor_B	7:3711409-3720391	44.2141	52.6414	2041	2020	-0.126521	0.967098	1	-
NONMMUT135616.1	9:122294719-122310929	4294	0	0.763175	0	19	Inf	0.000113897	0.00697168	DOWN	trans	ENSMUSG00000049288	Lix1l	Lix1_like	3:96601149-96626171	7.05934	11.8788	163	228	-0.625613	0.0588571	0.243185	-
NONMMUT135616.1	9:122294719-122310929	4294	0	0.763175	0	19	Inf	0.000113897	0.00697168	DOWN	trans	ENSMUSG00000026434	Nucks1	nuclear_casein_kinase_and_cyclin_dependent_kinase_substrate_1	1:131910534-131936321	161.508	133.236	8662	5940	0.402796	0.00904441	0.0664629	-
NONMMUT135616.1	9:122294719-122310929	4294	0	0.763175	0	19	Inf	0.000113897	0.00697168	DOWN	trans	ENSMUSG00000058897	Col25a1	collagen_type_XXV_alpha_1	3:130131501-130599877	0.0597929	0.143878	5	10	-1.14163	0.319467	0.631381	-
NONMMUT135616.1	9:122294719-122310929	4294	0	0.763175	0	19	Inf	0.000113897	0.00697168	DOWN	trans	ENSMUSG00000026173	Plcd4	phospholipase_C_delta_4	1:74542888-74567794	0.0185842	0.0223513	1	1	-0.141112	1	1	-
NONMMUT135616.1	9:122294719-122310929	4294	0	0.763175	0	19	Inf	0.000113897	0.00697168	DOWN	trans	ENSMUSG00000035623	Rsf1	remodeling_and_spacing_factor_1	7:97579889-97692778	12.9925	17.3515	1752	1945	-0.29221	0.4584	0.739005	-
NONMMUT135616.1	9:122294719-122310929	4294	0	0.763175	0	19	Inf	0.000113897	0.00697168	DOWN	trans	ENSMUSG00000053134	Supt7l	suppressor_of_Ty_7_like	5:31514564-31527807	6.12945	7.50041	407	414	-0.166041	0.901776	1	-
NONMMUT135616.1	9:122294719-122310929	4294	0	0.763175	0	19	Inf	0.000113897	0.00697168	DOWN	trans	ENSMUSG00000032946	Rasgrp2	RAS_guanyl_releasing_protein_2	19:6399340-6415216	13.8813	31.6356	1554	2944	-1.06323	1.08e-05	0.000388218	DOWN
NONMMUT135616.1	9:122294719-122310929	4294	0	0.763175	0	19	Inf	0.000113897	0.00697168	DOWN	trans	ENSMUSG00000026313	Hdac4	histone_deacetylase_4	1:91928779-92180341	5.82901	8.07361	621	715	-0.344792	0.348386	0.667376	-
NONMMUT135616.1	9:122294719-122310929	4294	0	0.763175	0	19	Inf	0.000113897	0.00697168	DOWN	trans	ENSMUSG00000032557	Uba5	ubiquitin_like_modifier_activating_enzyme_5	9:104046599-104063134	30.3192	35.9316	1077	1061	-0.119848	0.945275	1	-
NONMMUT135616.1	9:122294719-122310929	4294	0	0.763175	0	19	Inf	0.000113897	0.00697168	DOWN	trans	ENSMUSG00000050103	Agmo	alkylglycerol_monooxygenase	12:37241641-37582202	0.961802	1.36744	44	52	-0.382494	0.557509	0.785692	-
NONMMUT135616.1	9:122294719-122310929	4294	0	0.763175	0	19	Inf	0.000113897	0.00697168	DOWN	trans	ENSMUSG00000037416	Dmxl1	Dmx_like_1	18:49832670-49965473	96.4084	108.497	14403	13474	-0.0452504	0.658897	0.862906	-
NONMMUT135616.1	9:122294719-122310929	4294	0	0.763175	0	19	Inf	0.000113897	0.00697168	DOWN	trans	ENSMUSG00000023826	Park2	Parkinson_disease_autosomal_recessive_juvenile_2_parkin	17:10840384-12063361	0.602878	1.5451	46	98	-1.23259	0.000995102	0.0132971	DOWN
NONMMUT135616.1	9:122294719-122310929	4294	0	0.763175	0	19	Inf	0.000113897	0.00697168	DOWN	trans	ENSMUSG00000037991	Rmi2	RMI2_RecQ_mediated_genome_instability_2_homolog_S._cerevisiae_	16:10835059-10892966	8.79971	2.61536	255	63	1.87562	1.13e-12	1.9e-10	UP
NONMMUT135616.1	9:122294719-122310929	4294	0	0.763175	0	19	Inf	0.000113897	0.00697168	DOWN	trans	ENSMUSG00000029082	Bst1	bone_marrow_stromal_cell_antigen_1	5:43818885-43843986	15.2865	17.4308	518	491	-0.06421	0.75888	0.928264	-
NONMMUT135616.1	9:122294719-122310929	4294	0	0.763175	0	19	Inf	0.000113897	0.00697168	DOWN	trans	ENSMUSG00000021578	Ccdc127	coiled_coil_domain_containing_127	13:74350309-74365783	7.62852	7.20734	629	494	0.207107	0.124997	0.387961	-
NONMMUT135616.1	9:122294719-122310929	4294	0	0.763175	0	19	Inf	0.000113897	0.00697168	DOWN	trans	ENSMUSG00000056019	Zfp709	zinc_finger_protein_709	8:71882019-71895727	9.60994	13.7709	591	704	-0.393857	0.24638	0.549692	-
NONMMUT135616.1	9:122294719-122310929	4294	0	0.763175	0	19	Inf	0.000113897	0.00697168	DOWN	trans	ENSMUSG00000003437	Paf1	Paf1_RNA_polymerase_II_associated_factor_homolog_S._cerevisiae_	7:28392951-28399388	26.3832	26.1139	1027	845	0.139972	0.203382	0.509962	-
NONMMUT135616.1	9:122294719-122310929	4294	0	0.763175	0	19	Inf	0.000113897	0.00697168	DOWN	trans	ENSMUSG00000072640	Lyrm9	LYR_motif_containing_9	11:78826584-78846870	6.90186	8.62838	357	371	-0.196934	0.796576	0.953373	-
NONMMUT135616.1	9:122294719-122310929	4294	0	0.763175	0	19	Inf	0.000113897	0.00697168	DOWN	trans	ENSMUSG00000030674	Qprt	quinolinate_phosphoribosyltransferase	7:127107114-127122226	1.21524	3.5218	22	53	-1.40991	0.00266326	0.0276076	DOWN
NONMMUT135616.1	9:122294719-122310929	4294	0	0.763175	0	19	Inf	0.000113897	0.00697168	DOWN	trans	ENSMUSG00000028932	Psmc2	proteasome_prosome_macropain_26S_subunit_ATPase_2	5:21785283-21803787	46.6398	42.3942	1473	1113	0.262864	0.0612155	0.250205	-
NONMMUT135616.1	9:122294719-122310929	4294	0	0.763175	0	19	Inf	0.000113897	0.00697168	DOWN	trans	ENSMUSG00000033949	Trim36	tripartite_motif_containing_36	18:46165302-46212607	0.651478	0.989949	19	24	-0.478469	0.580767	0.805644	-
NONMMUT135616.1	9:122294719-122310929	4294	0	0.763175	0	19	Inf	0.000113897	0.00697168	DOWN	trans	ENSMUSG00000022195	6030458C11Rik	RIKEN_cDNA_6030458C11_gene	15:12808177-12824657	51.8369	61.7045	1239	1226	-0.126225	0.968203	1	-
NONMMUT135616.1	9:122294719-122310929	4294	0	0.763175	0	19	Inf	0.000113897	0.00697168	DOWN	trans	ENSMUSG00000038909	Kat7	K_lysine_acetyltransferase_7	11:95274259-95310246	42.4826	43.4518	1923	1635	0.0926273	0.278457	0.583508	-
NONMMUT135616.1	9:122294719-122310929	4294	0	0.763175	0	19	Inf	0.000113897	0.00697168	DOWN	trans	ENSMUSG00000056832	Ttc26	tetratricopeptide_repeat_domain_26	6:38381469-38427647	1.09589	1.54432	35	41	-0.369694	0.625935	0.838866	-
NONMMUT135616.1	9:122294719-122310929	4294	0	0.763175	0	19	Inf	0.000113897	0.00697168	DOWN	trans	ENSMUSG00000036006	Fam65b	family_with_sequence_similarity_65_member_B	13:24582189-24733816	33.7222	56.6323	3260	4551	-0.622753	0.0189738	0.112769	-
NONMMUT135616.1	9:122294719-122310929	4294	0	0.763175	0	19	Inf	0.000113897	0.00697168	DOWN	trans	ENSMUSG00000027663	Zmat3	zinc_finger_matrin_type_3	3:32334792-32366014	1.83726	2.49435	210	237	-0.315936	0.494449	0.739005	-
NONMMUT135616.1	9:122294719-122310929	4294	0	0.763175	0	19	Inf	0.000113897	0.00697168	DOWN	trans	ENSMUSG00000036820	Amdhd2	amidohydrolase_domain_containing_2	17:24155833-24163766	15.5148	14.5059	395	307	0.222176	0.130244	0.390317	-
NONMMUT135616.1	9:122294719-122310929	4294	0	0.763175	0	19	Inf	0.000113897	0.00697168	DOWN	trans	ENSMUSG00000029221	Slc30a9	solute_carrier_family_30_zinc_transporter_member_9	5:67306955-67358443	38.5888	41.826	4485	4041	0.00895372	0.484599	0.739005	-
NONMMUT135616.1	9:122294719-122310929	4294	0	0.763175	0	19	Inf	0.000113897	0.00697168	DOWN	trans	ENSMUSG00000035495	Tstd2	thiosulfate_sulfurtransferase_rhodanese_like_domain_containing_2	4:46114746-46138694	18.7111	18.6414	937	776	0.13055	0.222666	0.540829	-
NONMMUT135616.1	9:122294719-122310929	4294	0	0.763175	0	19	Inf	0.000113897	0.00697168	DOWN	trans	ENSMUSG00000038797	Zscan2	zinc_finger_and_SCAN_domain_containing_2	7:80860920-80876537	0.8437	1.53992	29	44	-0.742884	0.159921	0.442673	-
NONMMUT135616.1	9:122294719-122310929	4294	0	0.763175	0	19	Inf	0.000113897	0.00697168	DOWN	trans	ENSMUSG00000028559	Osbpl9	oxysterol_binding_protein_like_9	4:109061145-109202272	42.9057	43.2363	2994	2508	0.114095	0.230687	0.549692	-
NONMMUT135616.1	9:122294719-122310929	4294	0	0.763175	0	19	Inf	0.000113897	0.00697168	DOWN	trans	ENSMUSG00000061607	Mdc1	mediator_of_DNA_damage_checkpoint_1	17:35841515-35859670	22.5016	27.7516	1031	1057	-0.177371	0.851171	0.988009	-
NONMMUT135616.1	9:122294719-122310929	4294	0	0.763175	0	19	Inf	0.000113897	0.00697168	DOWN	trans	ENSMUSG00000010095	Slc3a2	solute_carrier_family_3_activators_of_dibasic_and_neutral_amino_acid_transport_member_2	19:8706882-8723369	44.3886	50.8385	1773	1688	-0.0705634	0.759003	0.928264	-
NONMMUT135616.1	9:122294719-122310929	4294	0	0.763175	0	19	Inf	0.000113897	0.00697168	DOWN	trans	ENSMUSG00000040782	Rfwd2	ring_finger_and_WD_repeat_domain_2	1:159232320-159347640	15.9363	20.0639	1954	2045	-0.207112	0.736206	0.91245	-
NONMMUT135616.1	9:122294719-122310929	4294	0	0.763175	0	19	Inf	0.000113897	0.00697168	DOWN	trans	ENSMUSG00000031917	Nip7	nuclear_import_7_homolog_S._cerevisiae_	8:107056877-107060926	59.7911	39.4611	1090	598	0.72467	8.19e-05	0.00190825	-
NONMMUT135616.1	9:122294719-122310929	4294	0	0.763175	0	19	Inf	0.000113897	0.00697168	DOWN	trans	ENSMUSG00000028030	Tbck	TBC1_domain_containing_kinase	3:132684144-132841688	16.0354	22.5559	1270	1485	-0.367076	0.276945	0.581635	-
NONMMUT135616.1	9:122294719-122310929	4294	0	0.763175	0	19	Inf	0.000113897	0.00697168	DOWN	trans	ENSMUSG00000025377	Enthd2	ENTH_domain_containing_2	11:120090531-120098731	12.7019	13.9099	368	335	-0.00589712	0.594721	0.8154	-
NONMMUT135616.1	9:122294719-122310929	4294	0	0.763175	0	19	Inf	0.000113897	0.00697168	DOWN	trans	ENSMUSG00000052698	Tln2	talin_2	9:67217087-67559703	0.938808	1.20892	71	76	-0.239651	0.802513	0.957351	-
NONMMUT135616.1	9:122294719-122310929	4294	0	0.763175	0	19	Inf	0.000113897	0.00697168	DOWN	trans	ENSMUSG00000008668	Rps18	ribosomal_protein_S18	17:33951999-33956001	12.7461	19.4449	317	402	-0.484158	0.133979	0.395647	-
NONMMUT135616.1	9:122294719-122310929	4294	0	0.763175	0	19	Inf	0.000113897	0.00697168	DOWN	trans	ENSMUSG00000047635	2810006K23Rik	RIKEN_cDNA_2810006K23_gene	5:124328089-124341844	9.3818	8.20806	187	136	0.317995	0.0845245	0.302838	-
NONMMUT135616.1	9:122294719-122310929	4294	0	0.763175	0	19	Inf	0.000113897	0.00697168	DOWN	trans	ENSMUSG00000020903	Stx8	syntaxin_8	11:67966193-68207148	8.51972	9.22654	431	388	0.0101868	0.53609	0.767962	-
NONMMUT135616.1	9:122294719-122310929	4294	0	0.763175	0	19	Inf	0.000113897	0.00697168	DOWN	trans	ENSMUSG00000022601	Zbtb11	zinc_finger_and_BTB_domain_containing_11	16:55973883-56008913	35.4265	42.1993	1835	1817	-0.12722	0.970144	1	-
NONMMUT135616.1	9:122294719-122310929	4294	0	0.763175	0	19	Inf	0.000113897	0.00697168	DOWN	trans	ENSMUSG00000062519	Zfp398	zinc_finger_protein_398	6:47835661-47873537	11.6104	17.9989	1015	1308	-0.507325	0.0825024	0.297973	-
NONMMUT135616.1	9:122294719-122310929	4294	0	0.763175	0	19	Inf	0.000113897	0.00697168	DOWN	trans	ENSMUSG00000007050	Lsm2	LSM2_homolog_U6_small_nuclear_RNA_associated_S._cerevisiae_	17:34981862-34985891	6.13128	5.67845	239	184	0.235863	0.136218	0.400346	-
NONMMUT135616.1	9:122294719-122310929	4294	0	0.763175	0	19	Inf	0.000113897	0.00697168	DOWN	trans	ENSMUSG00000026017	Carf	calcium_response_factor	1:60098247-60153953	2.77171	3.3343	281	281	-0.141438	0.982781	1	-
NONMMUT135616.1	9:122294719-122310929	4294	0	0.763175	0	19	Inf	0.000113897	0.00697168	DOWN	trans	ENSMUSG00000063558	Aox1	aldehyde_oxidase_1	1:58029931-58106413	1.2197	3.31185	70	158	-1.31594	5.7e-05	0.00143096	DOWN
NONMMUT135616.1	9:122294719-122310929	4294	0	0.763175	0	19	Inf	0.000113897	0.00697168	DOWN	trans	ENSMUSG00000007080	Pole	polymerase_DNA_directed_epsilon	5:110286306-110337474	26.3529	15.851	2174	1087	0.858558	2.95e-06	0.00012878	-
NONMMUT135616.1	9:122294719-122310929	4294	0	0.763175	0	19	Inf	0.000113897	0.00697168	DOWN	trans	ENSMUSG00000029767	Calu	calumenin	6:29348069-29377110	38.6231	39.3827	2520	2136	0.0970709	0.265767	0.566407	-
NONMMUT135616.1	9:122294719-122310929	4294	0	0.763175	0	19	Inf	0.000113897	0.00697168	DOWN	trans	ENSMUSG00000018909	Arrb1	arrestin_beta_1	7:99535466-99606771	18.3444	22.5479	1655	1691	-0.172487	0.864982	0.995438	-
NONMMUT135616.1	9:122294719-122310929	4294	0	0.763175	0	19	Inf	0.000113897	0.00697168	DOWN	trans	ENSMUSG00000071656	Lrrn4cl	LRRN4_C_terminal_like	19:8850785-8853909	0.450595	0.696855	7	9	-0.503856	0.81105	0.96186	-
NONMMUT135616.1	9:122294719-122310929	4294	0	0.763175	0	19	Inf	0.000113897	0.00697168	DOWN	trans	ENSMUSG00000023118	Sympk	symplekin	7:19024377-19054618	30.9785	32.2718	2313	2003	0.0661616	0.335482	0.651686	-
NONMMUT135616.1	9:122294719-122310929	4294	0	0.763175	0	19	Inf	0.000113897	0.00697168	DOWN	trans	ENSMUSG00000032480	Dhx30	DEAH_Asp_Glu_Ala_His_box_polypeptide_30	9:110084320-110117830	11.7714	10.7768	1360	1035	0.252534	0.069091	0.264926	-
NONMMUT135616.1	9:122294719-122310929	4294	0	0.763175	0	19	Inf	0.000113897	0.00697168	DOWN	trans	ENSMUSG00000026617	Bpnt1	bisphosphate_3_nucleotidase_1	1:185332149-185357777	25.5962	28.2932	456	419	-0.0193594	0.620387	0.836517	-
NONMMUT135616.1	9:122294719-122310929	4294	0	0.763175	0	19	Inf	0.000113897	0.00697168	DOWN	trans	ENSMUSG00000020107	Anapc16	anaphase_promoting_complex_subunit_16	10:59987409-60003135	18.2382	22.647	869	897	-0.187192	0.814206	0.96407	-
NONMMUT135616.1	9:122294719-122310929	4294	0	0.763175	0	19	Inf	0.000113897	0.00697168	DOWN	trans	ENSMUSG00000027115	Kif18a	kinesin_family_member_18A	2:109280738-109341747	33.7676	19.9658	2413	1186	0.883282	1.57e-06	7.58e-05	-
NONMMUT135616.1	9:122294719-122310929	4294	0	0.763175	0	19	Inf	0.000113897	0.00697168	DOWN	trans	ENSMUSG00000044700	Tmem201	transmembrane_protein_201	4:149715375-149738044	6.74059	5.08957	470	295	0.530501	0.00427695	0.0393232	-
NONMMUT135616.1	9:122294719-122310929	4294	0	0.763175	0	19	Inf	0.000113897	0.00697168	DOWN	trans	ENSMUSG00000028107	Tars2	threonyl_tRNA_synthetase_2_mitochondrial_putative_	3:95739976-95760206	13.4899	15.7468	843	818	-0.0980104	0.872347	0.999314	-
NONMMUT135616.1	9:122294719-122310929	4294	0	0.763175	0	19	Inf	0.000113897	0.00697168	DOWN	trans	ENSMUSG00000040380	Cbln3	cerebellin_3_precursor_protein	14:55878920-55884256	0	0.132463	0	4	Inf	0.128741	0.387961	-
NONMMUT135616.1	9:122294719-122310929	4294	0	0.763175	0	19	Inf	0.000113897	0.00697168	DOWN	trans	ENSMUSG00000029676	Pot1a	protection_of_telomeres_1A	6:25743737-25809246	17.2576	16.1207	1047	813	0.223492	0.0972932	0.331899	-
NONMMUT135616.1	9:122294719-122310929	4294	0	0.763175	0	19	Inf	0.000113897	0.00697168	DOWN	trans	ENSMUSG00000046345	Smco1	single_pass_membrane_protein_with_coiled_coil_domains_1	16:32271468-32274779	0.236254	0.284165	2	2	-0.141219	1	1	-
NONMMUT135616.1	9:122294719-122310929	4294	0	0.763175	0	19	Inf	0.000113897	0.00697168	DOWN	trans	ENSMUSG00000030689	Ino80e	INO80_complex_subunit_E	7:126850960-126862377	10.4856	11.3855	842	760	0.00638001	0.516244	0.750918	-
NONMMUT135616.1	9:122294719-122310929	4294	0	0.763175	0	19	Inf	0.000113897	0.00697168	DOWN	trans	ENSMUSG00000084786	Ubl5	ubiquitin_like_5	9:20642878-20647140	23.7188	19.2634	1025	692	0.425336	0.00975641	0.0698676	-
NONMMUT135616.1	9:122294719-122310929	4294	0	0.763175	0	19	Inf	0.000113897	0.00697168	DOWN	trans	ENSMUSG00000032788	Pdxk	pyridoxal_pyridoxine_vitamin_B6_kinase	10:78436744-78464975	19.0312	22.6733	622	616	-0.127456	0.974665	1	-
NONMMUT135616.1	9:122294719-122310929	4294	0	0.763175	0	19	Inf	0.000113897	0.00697168	DOWN	trans	ENSMUSG00000091144	Phf11c	PHD_finger_protein_11C	14:59380833-59395381	14.9007	18.1566	310	314	-0.159936	0.921546	1	-
NONMMUT135616.1	9:122294719-122310929	4294	0	0.763175	0	19	Inf	0.000113897	0.00697168	DOWN	trans	ENSMUSG00000027015	Cybrd1	cytochrome_b_reductase_1	2:71117923-71142926	2.865	4.30815	92	115	-0.463365	0.28366	0.587693	-
NONMMUT135616.1	9:122294719-122310929	4294	0	0.763175	0	19	Inf	0.000113897	0.00697168	DOWN	trans	ENSMUSG00000021553	Slc28a3	solute_carrier_family_28_sodium_coupled_nucleoside_transporter_member_3	13:58545399-58610877	0.07802	0.117327	4	5	-0.46345	1	1	-
NONMMUT135616.1	9:122294719-122310929	4294	0	0.763175	0	19	Inf	0.000113897	0.00697168	DOWN	trans	ENSMUSG00000052337	Immt	inner_membrane_protein_mitochondrial	6:71831331-71877388	22.0292	22.3845	2395	2023	0.102087	0.256188	0.552633	-
NONMMUT135616.1	9:122294719-122310929	4294	0	0.763175	0	19	Inf	0.000113897	0.00697168	DOWN	trans	ENSMUSG00000030322	Mbd4	methyl_CpG_binding_domain_protein_4	6:115840697-115853371	23.1351	12.5352	1361	613	1.00927	1.54e-07	1.03e-05	UP
NONMMUT135616.1	9:122294719-122310929	4294	0	0.763175	0	19	Inf	0.000113897	0.00697168	DOWN	trans	ENSMUSG00000030347	D6Wsu163e	DNA_segment_Chr_6_Wayne_State_University_163_expressed	6:126939962-126975967	16.1849	14.9255	814	624	0.242043	0.085564	0.305108	-
NONMMUT135616.1	9:122294719-122310929	4294	0	0.763175	0	19	Inf	0.000113897	0.00697168	DOWN	trans	ENSMUSG00000018541	Cwc25	CWC25_spliceosome_associated_protein_homolog_S._cerevisiae_	11:97745481-97766556	13.8372	14.7121	637	563	0.0367193	0.438763	0.739005	-
NONMMUT135616.1	9:122294719-122310929	4294	0	0.763175	0	19	Inf	0.000113897	0.00697168	DOWN	trans	ENSMUSG00000069844	Sco1	SCO_cytochrome_oxidase_deficient_homolog_1_yeast_	11:67052670-67067070	8.3371	8.61718	348	299	0.0774988	0.37966	0.698101	-
NONMMUT135616.1	9:122294719-122310929	4294	0	0.763175	0	19	Inf	0.000113897	0.00697168	DOWN	trans	ENSMUSG00000025086	Trub1	TruB_pseudouridine_psi_synthase_homolog_1_E._coli_	19:57452906-57491005	4.97387	5.41234	220	199	0.00328763	0.578978	0.804316	-
NONMMUT135616.1	9:122294719-122310929	4294	0	0.763175	0	19	Inf	0.000113897	0.00697168	DOWN	trans	ENSMUSG00000020899	Pfas	phosphoribosylformylglycinamidine_synthase_FGAR_amidotransferase_	11:68985697-69008460	16.5735	11.2881	1413	800	0.679248	0.000157743	0.00325321	-
NONMMUT135616.1	9:122294719-122310929	4294	0	0.763175	0	19	Inf	0.000113897	0.00697168	DOWN	trans	ENSMUSG00000070304	Scn2b	sodium_channel_voltage_gated_type_II_beta	9:45117876-45130070	3.32852	4.88852	163	199	-0.429347	0.272339	0.575608	-
NONMMUT135616.1	9:122294719-122310929	4294	0	0.763175	0	19	Inf	0.000113897	0.00697168	DOWN	trans	ENSMUSG00000030213	Atf7ip	activating_transcription_factor_7_interacting_protein	6:136506167-136610862	23.8294	33.4188	3601	4198	-0.362746	0.273838	0.577803	-
NONMMUT135616.1	9:122294719-122310929	4294	0	0.763175	0	19	Inf	0.000113897	0.00697168	DOWN	trans	ENSMUSG00000049957	Ccdc137	coiled_coil_domain_containing_137	11:120458115-120464358	15.3148	5.63219	543	166	1.56833	2.08e-12	3.28e-10	UP
NONMMUT135616.1	9:122294719-122310929	4294	0	0.763175	0	19	Inf	0.000113897	0.00697168	DOWN	trans	ENSMUSG00000026275	Ppp1r7	protein_phosphatase_1_regulatory_inhibitor_subunit_7	1:93342854-93373489	17.1075	16.3353	1120	889	0.191803	0.128592	0.387961	-
NONMMUT135616.1	9:122294719-122310929	4294	0	0.763175	0	19	Inf	0.000113897	0.00697168	DOWN	trans	ENSMUSG00000026069	Il1rl1	interleukin_1_receptor_like_1	1:40429570-40465415	12.3848	10.9932	824	608	0.297131	0.0488838	0.214036	-
NONMMUT135616.1	9:122294719-122310929	4294	0	0.763175	0	19	Inf	0.000113897	0.00697168	DOWN	trans	ENSMUSG00000022360	Atad2	ATPase_family_AAA_domain_containing_2	15:58094047-58135082	214.038	163.761	7316	4653	0.511452	0.00175848	0.0202572	-
NONMMUT135616.1	9:122294719-122310929	4294	0	0.763175	0	19	Inf	0.000113897	0.00697168	DOWN	trans	ENSMUSG00000036208	BC027231	cDNA_sequence_BC027231	16:44724301-44737284	8.66453	9.24178	397	352	0.0321214	0.481393	0.739005	-
NONMMUT135616.1	9:122294719-122310929	4294	0	0.763175	0	19	Inf	0.000113897	0.00697168	DOWN	trans	ENSMUSG00000042202	Slc35e2	solute_carrier_family_35_member_E2	4:155601416-155623340	16.3311	18.8453	957	918	-0.0814152	0.805567	0.959268	-
NONMMUT135616.1	9:122294719-122310929	4294	0	0.763175	0	19	Inf	0.000113897	0.00697168	DOWN	trans	ENSMUSG00000021884	Hacl1	2_hydroxyacyl_CoA_lyase_1	14:31552905-31641286	4.01601	5.51325	170	194	-0.331969	0.473116	0.739005	-
NONMMUT135616.1	9:122294719-122310929	4294	0	0.763175	0	19	Inf	0.000113897	0.00697168	DOWN	trans	ENSMUSG00000037134	Prmt10	protein_arginine_methyltransferase_10_putative_	8:77549397-77581338	15.4378	18.3294	691	682	-0.122527	0.954014	1	-
NONMMUT135616.1	9:122294719-122310929	4294	0	0.763175	0	19	Inf	0.000113897	0.00697168	DOWN	trans	ENSMUSG00000042520	Ubap2l	ubiquitin_associated_protein_2_like	3:90000140-90052628	25.1692	29.3488	3780	3664	-0.0964747	0.85057	0.987614	-
NONMMUT135616.1	9:122294719-122310929	4294	0	0.763175	0	19	Inf	0.000113897	0.00697168	DOWN	trans	ENSMUSG00000000915	Hip1r	huntingtin_interacting_protein_1_related	5:123973628-124005558	49.9083	55.0943	2550	2340	-0.0174528	0.571944	0.797565	-
NONMMUT135616.1	9:122294719-122310929	4294	0	0.763175	0	19	Inf	0.000113897	0.00697168	DOWN	trans	ENSMUSG00000026274	Pask	PAS_domain_containing_serine_threonine_kinase	1:93308770-93343482	9.9625	6.07557	720	365	0.838658	1.63e-05	0.00053426	-
NONMMUT135616.1	9:122294719-122310929	4294	0	0.763175	0	19	Inf	0.000113897	0.00697168	DOWN	trans	ENSMUSG00000055204	Ankrd17	ankyrin_repeat_domain_17	5:90227166-90366577	19.4004	23.1129	5178	5128	-0.127443	0.968518	1	-
NONMMUT135616.1	9:122294719-122310929	4294	0	0.763175	0	19	Inf	0.000113897	0.00697168	DOWN	trans	ENSMUSG00000028066	Pmf1	polyamine_modulated_factor_1	3:88394143-88410331	25.5609	21.1225	872	599	0.40033	0.0145565	0.0943988	-
NONMMUT135616.1	9:122294719-122310929	4294	0	0.763175	0	19	Inf	0.000113897	0.00697168	DOWN	trans	ENSMUSG00000030172	Erc1	ELKS_RAB6_interacting_CAST_family_member_1	6:119570796-119848167	3.77507	3.44205	756	573	0.258408	0.0733368	0.275608	-
NONMMUT135616.1	9:122294719-122310929	4294	0	0.763175	0	19	Inf	0.000113897	0.00697168	DOWN	trans	ENSMUSG00000020151	Ptprr	protein_tyrosine_phosphatase_receptor_type_R	10:116018213-116274932	0.0386888	0.0697827	2	3	-0.725785	1	1	-
NONMMUT004068.2	1:181166855-181168984	2130	0.544741	9.23161	7	114	-4.15469	2.65e-08	3.78e-06	DOWN	trans	ENSMUSG00000001021	S100a3	S100_calcium_binding_protein_A3	3:90560578-90602702	0.327072	0.0280859	14	1	3.66686	0.00141036	0.0171608	UP
NONMMUT004068.2	1:181166855-181168984	2130	0.544741	9.23161	7	114	-4.15469	2.65e-08	3.78e-06	DOWN	trans	ENSMUSG00000001521	Tulp3	tubby_like_protein_3	6:128321161-128355851	1.95075	3.68253	130	204	-0.791501	0.0138467	0.0912733	-
NONMMUT004068.2	1:181166855-181168984	2130	0.544741	9.23161	7	114	-4.15469	2.65e-08	3.78e-06	DOWN	trans	ENSMUSG00000037669	Ldah	lipid_droplet_associated_hydrolase	12:8208107-8285758	43.3087	49.3275	733	694	-0.0625643	0.738565	0.914094	-
NONMMUT004068.2	1:181166855-181168984	2130	0.544741	9.23161	7	114	-4.15469	2.65e-08	3.78e-06	DOWN	trans	ENSMUSG00000050855	Zfp940	zinc_finger_protein_940	7:29833620-29853669	2.34877	1.98007	127	89	0.37152	0.0799819	0.292285	-
NONMMUT004068.2	1:181166855-181168984	2130	0.544741	9.23161	7	114	-4.15469	2.65e-08	3.78e-06	DOWN	trans	ENSMUSG00000025537	Phkg1	phosphorylase_kinase_gamma_1	5:129863421-129898549	0.179766	0.135166	8	5	0.53655	0.593113	0.813948	-
NONMMUT004068.2	1:181166855-181168984	2130	0.544741	9.23161	7	114	-4.15469	2.65e-08	3.78e-06	DOWN	trans	ENSMUSG00000037486	Asxl2	additional_sex_combs_like_2_Drosophila_	12:3426857-3506852	13.6293	17.2648	2528	2662	-0.215955	0.702454	0.891261	-
NONMMUT004068.2	1:181166855-181168984	2130	0.544741	9.23161	7	114	-4.15469	2.65e-08	3.78e-06	DOWN	trans	ENSMUSG00000006649	Nphs1	nephrosis_1_nephrin	7:30458315-30487223	1.33251	0.588859	49	18	1.30332	0.00119594	0.0152552	UP
NONMMUT004068.2	1:181166855-181168984	2130	0.544741	9.23161	7	114	-4.15469	2.65e-08	3.78e-06	DOWN	trans	ENSMUSG00000033554	Dph5	DPH5_homolog_S._cerevisiae_	3:115887837-115934361	9.07273	12.9253	559	662	-0.385424	0.264019	0.563778	-
NONMMUT004068.2	1:181166855-181168984	2130	0.544741	9.23161	7	114	-4.15469	2.65e-08	3.78e-06	DOWN	cis	ENSMUSG00000038733	Wdr26	WD_repeat_domain_26	1:181173228-181211552	70.2179	67.0206	6351	5039	0.192405	0.111833	0.364753	-
NONMMUT004068.2	1:181166855-181168984	2130	0.544741	9.23161	7	114	-4.15469	2.65e-08	3.78e-06	DOWN	trans	ENSMUSG00000027598	Itch	itchy_E3_ubiquitin_protein_ligase	2:155133509-155226855	59.2369	73.2062	4652	4779	-0.180299	0.830735	0.974204	-
NONMMUT004068.2	1:181166855-181168984	2130	0.544741	9.23161	7	114	-4.15469	2.65e-08	3.78e-06	DOWN	trans	ENSMUSG00000037740	Mrps26	mitochondrial_ribosomal_protein_S26	2:130563742-130568695	31.9385	26.0337	977	662	0.420087	0.0106975	0.0750661	-
NONMMUT004068.2	1:181166855-181168984	2130	0.544741	9.23161	7	114	-4.15469	2.65e-08	3.78e-06	DOWN	trans	ENSMUSG00000012705	Retn	resistin	8:3655770-3660110	0	0.34863	0	3	Inf	0.253731	0.549692	-
NONMMUT021209.2	14:62607177-62608485	1309	0.379941	3.68954	3	28	-3.35135	0.000695001	0.0323899	DOWN	cis	ENSMUSG00000035184	Fam124a	family_with_sequence_similarity_124_member_A	14:62555737-62608486	1.37358	2.82741	45	77	-0.916364	0.0259675	0.14013	-
NONMMUT005321.2	10:39653215-39722936	1769	0	3.12008	0	32	Inf	1.19e-06	0.000120236	DOWN	trans	ENSMUSG00000056124	B4galt6	UDP_Gal_betaGlcNAc_beta_1_4_galactosyltransferase_polypeptide_6	18:20684599-20746404	4.78062	7.88612	167	229	-0.596947	0.0749401	0.280058	-
NONMMUT005321.2	10:39653215-39722936	1769	0	3.12008	0	32	Inf	1.19e-06	0.000120236	DOWN	trans	ENSMUSG00000020717	Pecam1	platelet_endothelial_cell_adhesion_molecule_1	11:106654217-106750628	47.8083	75.531	2579	3387	-0.534638	0.055533	0.23418	-
NONMMUT005321.2	10:39653215-39722936	1769	0	3.12008	0	32	Inf	1.19e-06	0.000120236	DOWN	trans	ENSMUSG00000005299	Letm1	leucine_zipper_EF_hand_containing_transmembrane_protein_1	5:33739673-33782817	10.8624	12.01	754	693	-0.0197324	0.595524	0.816087	-
NONMMUT005321.2	10:39653215-39722936	1769	0	3.12008	0	32	Inf	1.19e-06	0.000120236	DOWN	trans	ENSMUSG00000038766	Gabpb2	GA_repeat_binding_protein_beta_2	3:95181766-95217916	37.5396	40.512	6219	5579	0.0152344	0.464117	0.739005	-
NONMMUT005321.2	10:39653215-39722936	1769	0	3.12008	0	32	Inf	1.19e-06	0.000120236	DOWN	trans	ENSMUSG00000028797	Tmem234	transmembrane_protein_234	4:129600668-129624059	25.2651	24.1637	1610	1280	0.189475	0.12512	0.387961	-
NONMMUT005321.2	10:39653215-39722936	1769	0	3.12008	0	32	Inf	1.19e-06	0.000120236	DOWN	trans	ENSMUSG00000074037	Mc1r	melanocortin_1_receptor	8:123407107-123410744	0.13712	0	3	0	Inf	0.253731	0.549692	-
NONMMUT005321.2	10:39653215-39722936	1769	0	3.12008	0	32	Inf	1.19e-06	0.000120236	DOWN	trans	ENSMUSG00000068250	Amn1	antagonist_of_mitotic_exit_network_1	6:149157147-149188712	7.4733	10.6364	1054	1247	-0.384028	0.246669	0.549692	-
NONMMUT005321.2	10:39653215-39722936	1769	0	3.12008	0	32	Inf	1.19e-06	0.000120236	DOWN	trans	ENSMUSG00000018446	C1qbp	complement_component_1_q_subcomponent_binding_protein	11:70977836-70983026	17.8978	14.7624	404	277	0.403027	0.0228379	0.128453	-
NONMMUT005321.2	10:39653215-39722936	1769	0	3.12008	0	32	Inf	1.19e-06	0.000120236	DOWN	trans	ENSMUSG00000074476	Spc24	SPC24_NDC80_kinetochore_complex_component_homolog_S._cerevisiae_	9:21755442-21760286	83.5629	37.808	678	255	1.26934	1.55e-09	1.67e-07	UP
NONMMUT005321.2	10:39653215-39722936	1769	0	3.12008	0	32	Inf	1.19e-06	0.000120236	DOWN	trans	ENSMUSG00000063888	Rpl7l1	ribosomal_protein_L7_like_1	17:46773907-46782656	147.251	127.789	2308	1665	0.329679	0.0267511	0.143089	-
NONMMUT005321.2	10:39653215-39722936	1769	0	3.12008	0	32	Inf	1.19e-06	0.000120236	DOWN	trans	ENSMUSG00000031506	Ptpn7	protein_tyrosine_phosphatase_non_receptor_type_7	1:135132700-135145317	24.499	28.0231	1424	1354	-0.0687204	0.754668	0.926851	-
NONMMUT005321.2	10:39653215-39722936	1769	0	3.12008	0	32	Inf	1.19e-06	0.000120236	DOWN	trans	ENSMUSG00000026126	Ptpn18	protein_tyrosine_phosphatase_non_receptor_type_18	1:34459762-34475733	20.3641	26.6982	924	1007	-0.265541	0.550424	0.779626	-
NONMMUT005321.2	10:39653215-39722936	1769	0	3.12008	0	32	Inf	1.19e-06	0.000120236	DOWN	trans	ENSMUSG00000018196	Glrx2	glutaredoxin_2_thioltransferase_	1:143716338-143749676	2.53802	2.75558	277	250	0.00651433	0.567572	0.793515	-
NONMMUT005321.2	10:39653215-39722936	1769	0	3.12008	0	32	Inf	1.19e-06	0.000120236	DOWN	trans	ENSMUSG00000042599	Kdm7a	lysine_K_specific_demethylase_7A	6:39136623-39206789	81.4694	118.375	5514	6660	-0.413864	0.177788	0.472398	-
NONMMUT005321.2	10:39653215-39722936	1769	0	3.12008	0	32	Inf	1.19e-06	0.000120236	DOWN	trans	ENSMUSG00000032410	Xrn1	5_3_exoribonuclease_1	9:95954760-96057803	20.4393	29.0427	2655	3136	-0.381655	0.238091	0.549692	-
NONMMUT005321.2	10:39653215-39722936	1769	0	3.12008	0	32	Inf	1.19e-06	0.000120236	DOWN	trans	ENSMUSG00000009905	Kdsr	3_ketodihydrosphingosine_reductase	1:106720459-106759727	7.58468	11.8009	392	507	-0.512572	0.0981147	0.33427	-
NONMMUT005321.2	10:39653215-39722936	1769	0	3.12008	0	32	Inf	1.19e-06	0.000120236	DOWN	trans	ENSMUSG00000032376	Usp3	ubiquitin_specific_peptidase_3	9:66514637-66593142	11.3427	18.7567	977	1343	-0.600471	0.0299014	0.154195	-
NONMMUT005321.2	10:39653215-39722936	1769	0	3.12008	0	32	Inf	1.19e-06	0.000120236	DOWN	trans	ENSMUSG00000063406	Tmed5	transmembrane_emp24_protein_transport_domain_containing_5	5:108106366-108132620	31.3645	29.9643	2123	1686	0.191059	0.120071	0.382002	-
NONMMUT005321.2	10:39653215-39722936	1769	0	3.12008	0	32	Inf	1.19e-06	0.000120236	DOWN	trans	ENSMUSG00000001569	Nom1	nucleolar_protein_with_MIF4G_domain_1	5:29434664-29457843	20.4577	23.8068	1164	1126	-0.0935574	0.847225	0.985415	-
NONMMUT005321.2	10:39653215-39722936	1769	0	3.12008	0	32	Inf	1.19e-06	0.000120236	DOWN	trans	ENSMUSG00000022799	Arhgap31	Rho_GTPase_activating_protein_31	16:38598340-38713274	4.04677	7.90874	293	476	-0.841506	0.00231634	0.0249885	-
NONMMUT005321.2	10:39653215-39722936	1769	0	3.12008	0	32	Inf	1.19e-06	0.000120236	DOWN	trans	ENSMUSG00000060090	Rp2	retinitis_pigmentosa_2_homolog_human_	X:20364481-20405653	63.728	83.2364	2391	2596	-0.260118	0.552843	0.781917	-
NONMMUT005321.2	10:39653215-39722936	1769	0	3.12008	0	32	Inf	1.19e-06	0.000120236	DOWN	trans	ENSMUSG00000031373	Car5b	carbonic_anhydrase_5b_mitochondrial	X:163976822-164027997	1.28611	1.72918	51	57	-0.301901	0.698668	0.887997	-
NONMMUT005321.2	10:39653215-39722936	1769	0	3.12008	0	32	Inf	1.19e-06	0.000120236	DOWN	trans	ENSMUSG00000059363	Fxn	frataxin	19:24261453-24280605	14.2915	9.88721	273	157	0.656694	0.00169016	0.0196164	-
NONMMUT005321.2	10:39653215-39722936	1769	0	3.12008	0	32	Inf	1.19e-06	0.000120236	DOWN	trans	ENSMUSG00000001415	Smg5	Smg_5_homolog_nonsense_mediated_mRNA_decay_factor_C._elegans_	3:88336260-88362338	43.5334	44.0853	2478	2086	0.106996	0.246126	0.549692	-
NONMMUT005321.2	10:39653215-39722936	1769	0	3.12008	0	32	Inf	1.19e-06	0.000120236	DOWN	trans	ENSMUSG00000026798	Coq4	coenzyme_Q4_homolog_yeast_	2:29787493-29797935	3.41655	2.63777	134	86	0.498393	0.0278995	0.147142	-
NONMMUT005321.2	10:39653215-39722936	1769	0	3.12008	0	32	Inf	1.19e-06	0.000120236	DOWN	trans	ENSMUSG00000009418	Nav1	neuron_navigator_1	1:135434580-135607295	3.77508	10.7388	521	1232	-1.38309	1.51e-08	1.28e-06	DOWN
NONMMUT005321.2	10:39653215-39722936	1769	0	3.12008	0	32	Inf	1.19e-06	0.000120236	DOWN	trans	ENSMUSG00000034584	Exph5	exophilin_5	9:53301670-53377514	0.0605355	0.527978	4	29	-2.99945	4.05e-05	0.0010972	DOWN
NONMMUT005321.2	10:39653215-39722936	1769	0	3.12008	0	32	Inf	1.19e-06	0.000120236	DOWN	trans	ENSMUSG00000032743	D430042O09Rik	RIKEN_cDNA_D430042O09_gene	7:125707888-125874793	5.7747	6.43652	667	618	-0.0313634	0.638019	0.847464	-
NONMMUT005321.2	10:39653215-39722936	1769	0	3.12008	0	32	Inf	1.19e-06	0.000120236	DOWN	trans	ENSMUSG00000055296	Tmem245	transmembrane_protein_245	4:56866923-56947437	12.9534	21.6144	1501	2082	-0.613488	0.0234383	0.130317	-
NONMMUT005321.2	10:39653215-39722936	1769	0	3.12008	0	32	Inf	1.19e-06	0.000120236	DOWN	trans	ENSMUSG00000031816	Mthfsd	methenyltetrahydrofolate_synthetase_domain_containing	8:121091628-121108392	5.88078	6.81075	617	594	-0.0866359	0.828897	0.972854	-
NONMMUT005321.2	10:39653215-39722936	1769	0	3.12008	0	32	Inf	1.19e-06	0.000120236	DOWN	trans	ENSMUSG00000017428	Psmd11	proteasome_prosome_macropain_26S_subunit_non_ATPase_11	11:80428615-80473248	18.8098	13.6077	1169	703	0.592236	0.000773038	0.0109235	-
NONMMUT005321.2	10:39653215-39722936	1769	0	3.12008	0	32	Inf	1.19e-06	0.000120236	DOWN	trans	ENSMUSG00000024384	Iws1	IWS1_homolog_S._cerevisiae_	18:32067734-32104331	56.2561	63.3517	3256	3048	-0.0462036	0.667314	0.867952	-
NONMMUT005321.2	10:39653215-39722936	1769	0	3.12008	0	32	Inf	1.19e-06	0.000120236	DOWN	trans	ENSMUSG00000030074	Gxylt2	glucoside_xylosyltransferase_2	6:100704734-100810913	0.954882	1.10365	51	49	-0.0837183	0.935043	1	-
NONMMUT005321.2	10:39653215-39722936	1769	0	3.12008	0	32	Inf	1.19e-06	0.000120236	DOWN	trans	ENSMUSG00000038930	Rccd1	RCC1_domain_containing_1	7:80293229-80324454	1.58115	1.94012	150	153	-0.170004	0.942322	1	-
NONMMUT005321.2	10:39653215-39722936	1769	0	3.12008	0	32	Inf	1.19e-06	0.000120236	DOWN	trans	ENSMUSG00000039046	Usp6nl	USP6_N_terminal_like	2:6322667-6446390	27.3183	28.1514	1904	1631	0.0818351	0.301946	0.609754	-
NONMMUT005321.2	10:39653215-39722936	1769	0	3.12008	0	32	Inf	1.19e-06	0.000120236	DOWN	trans	ENSMUSG00000030201	Lrp6	low_density_lipoprotein_receptor_related_protein_6	6:134446476-134566965	23.455	34.1385	2201	2663	-0.416335	0.179729	0.475428	-
NONMMUT005321.2	10:39653215-39722936	1769	0	3.12008	0	32	Inf	1.19e-06	0.000120236	DOWN	trans	ENSMUSG00000020140	Lgr5	leucine_rich_repeat_containing_G_protein_coupled_receptor_5	10:115450311-115587780	0.688895	0.0753425	55	5	3.31792	1.23e-09	1.34e-07	UP
NONMMUT005321.2	10:39653215-39722936	1769	0	3.12008	0	32	Inf	1.19e-06	0.000120236	DOWN	trans	ENSMUSG00000041890	Git2	G_protein_coupled_receptor_kinase_interactor_2	5:114727407-114775517	18.7281	27.8324	3042	3758	-0.446387	0.135009	0.397709	-
NONMMUT005321.2	10:39653215-39722936	1769	0	3.12008	0	32	Inf	1.19e-06	0.000120236	DOWN	trans	ENSMUSG00000041592	Sdk2	sidekick_homolog_2_chicken_	11:113776374-114067046	1.79091	4.94049	191	438	-1.33879	6.38e-07	3.49e-05	DOWN
NONMMUT005321.2	10:39653215-39722936	1769	0	3.12008	0	32	Inf	1.19e-06	0.000120236	DOWN	trans	ENSMUSG00000025979	Mob4	MOB_family_member_4_phocein	1:55131231-55154899	11.0207	14.9766	671	758	-0.317327	0.414878	0.73461	-
NONMMUT005321.2	10:39653215-39722936	1769	0	3.12008	0	32	Inf	1.19e-06	0.000120236	DOWN	trans	ENSMUSG00000020634	Ubxn2a	UBX_domain_protein_2A	12:4879032-4907705	46.5367	53.9894	1320	1273	-0.0891351	0.829675	0.97345	-
NONMMUT005321.2	10:39653215-39722936	1769	0	3.12008	0	32	Inf	1.19e-06	0.000120236	DOWN	trans	ENSMUSG00000037058	Paip2	polyadenylate_binding_protein_interacting_protein_2	18:35598617-35617186	64.2871	65.3512	2052	1734	0.101486	0.259336	0.556319	-
NONMMUT005321.2	10:39653215-39722936	1769	0	3.12008	0	32	Inf	1.19e-06	0.000120236	DOWN	trans	ENSMUSG00000068923	Syt11	synaptotagmin_XI	3:88744700-88775164	2.50927	2.82757	158	148	-0.0471228	0.746644	0.920236	-
NONMMUT005321.2	10:39653215-39722936	1769	0	3.12008	0	32	Inf	1.19e-06	0.000120236	DOWN	trans	ENSMUSG00000058240	Cryzl1	crystallin_zeta_quinone_reductase_like_1	16:91689322-91728975	11.9508	14.5233	490	495	-0.156091	0.937477	1	-
NONMMUT005321.2	10:39653215-39722936	1769	0	3.12008	0	32	Inf	1.19e-06	0.000120236	DOWN	trans	ENSMUSG00000030319	Cand2	cullin_associated_and_neddylation_dissociated_2_putative_	6:115774538-115805557	3.61442	2.84998	119	78	0.467983	0.0421454	0.193459	-
NONMMUT005321.2	10:39653215-39722936	1769	0	3.12008	0	32	Inf	1.19e-06	0.000120236	DOWN	trans	ENSMUSG00000079260	Tmppe	transmembrane_protein_with_metallophosphoesterase_domain	9:114401095-114411200	11.7633	16.5144	485	566	-0.364258	0.311836	0.623097	-
NONMMUT005321.2	10:39653215-39722936	1769	0	3.12008	0	32	Inf	1.19e-06	0.000120236	DOWN	trans	ENSMUSG00000021000	Ctage5	CTAGE_family_member_5	12:59129720-59191583	31.9826	36.6687	2770	2640	-0.0720931	0.761161	0.929156	-
NONMMUT005321.2	10:39653215-39722936	1769	0	3.12008	0	32	Inf	1.19e-06	0.000120236	DOWN	trans	ENSMUSG00000023050	Map3k12	mitogen_activated_protein_kinase_kinase_kinase_12	15:102497649-102517064	1.10749	1.7917	87	117	-0.568855	0.152497	0.432443	-
NONMMUT005321.2	10:39653215-39722936	1769	0	3.12008	0	32	Inf	1.19e-06	0.000120236	DOWN	trans	ENSMUSG00000056211	R3hdm1	R3H_domain_containing_1	1:128103301-128237736	12.7119	15.7	2962	3041	-0.179416	0.835694	0.97758	-
NONMMUT005321.2	10:39653215-39722936	1769	0	3.12008	0	32	Inf	1.19e-06	0.000120236	DOWN	trans	ENSMUSG00000030264	Thumpd3	THUMP_domain_containing_3	6:113046225-113068273	29.6395	27.4732	1621	1249	0.23467	0.0807509	0.293805	-
NONMMUT005321.2	10:39653215-39722936	1769	0	3.12008	0	32	Inf	1.19e-06	0.000120236	DOWN	trans	ENSMUSG00000025142	Aspscr1	alveolar_soft_part_sarcoma_chromosome_region_candidate_1_human_	11:120672973-120709447	6.61719	7.54759	405	384	-0.064627	0.773473	0.938114	-
NONMMUT005321.2	10:39653215-39722936	1769	0	3.12008	0	32	Inf	1.19e-06	0.000120236	DOWN	trans	ENSMUSG00000027366	Sppl2a	signal_peptide_peptidase_like_2A	2:126890391-126933235	50.741	61.4123	2790	2807	-0.150206	0.946977	1	-
NONMMUT005321.2	10:39653215-39722936	1769	0	3.12008	0	32	Inf	1.19e-06	0.000120236	DOWN	trans	ENSMUSG00000035878	Hykk	hydroxylysine_kinase_1	9:54917283-54949924	0.519638	0.984233	47	74	-0.796324	0.0609834	0.249398	-
NONMMUT005321.2	10:39653215-39722936	1769	0	3.12008	0	32	Inf	1.19e-06	0.000120236	DOWN	trans	ENSMUSG00000026811	St6galnac6	ST6_alpha_N_acetyl_neuraminyl_2_3_beta_galactosyl_1_3_N_acetylgalactosaminide_alpha_2_6_sialyltransferase_6	2:32599709-32620806	3.93836	4.73776	208	208	-0.141442	1	1	-
NONMMUT005321.2	10:39653215-39722936	1769	0	3.12008	0	32	Inf	1.19e-06	0.000120236	DOWN	trans	ENSMUSG00000019975	Ikbip	IKBKB_interacting_protein	10:91082940-91102607	9.26222	11.7528	365	385	-0.2184	0.725255	0.908574	-
NONMMUT005321.2	10:39653215-39722936	1769	0	3.12008	0	32	Inf	1.19e-06	0.000120236	DOWN	trans	ENSMUSG00000032342	Mto1	mitochondrial_translation_optimization_1_homolog_S._cerevisiae_	9:78448208-78475348	20.3439	19.2589	643	506	0.204239	0.127336	0.387961	-
NONMMUT005321.2	10:39653215-39722936	1769	0	3.12008	0	32	Inf	1.19e-06	0.000120236	DOWN	trans	ENSMUSG00000025899	Alkbh8	alkB_alkylation_repair_homolog_8_E._coli_	9:3335478-3387050	43.277	36.0356	1176	814	0.389348	0.0149572	0.0961434	-
NONMMUT005321.2	10:39653215-39722936	1769	0	3.12008	0	32	Inf	1.19e-06	0.000120236	DOWN	trans	ENSMUSG00000064037	Gpn1	GPN_loop_GTPase_1	5:31494741-31512904	10.0407	10.2956	569	485	0.0890025	0.319062	0.631381	-
NONMMUT005321.2	10:39653215-39722936	1769	0	3.12008	0	32	Inf	1.19e-06	0.000120236	DOWN	trans	ENSMUSG00000033760	Rbm4b	RNA_binding_motif_protein_4B	19:4756543-4767065	7.21136	7.56716	736	642	0.0556895	0.382954	0.700264	-
NONMMUT005321.2	10:39653215-39722936	1769	0	3.12008	0	32	Inf	1.19e-06	0.000120236	DOWN	trans	ENSMUSG00000001016	Ilf2	interleukin_enhancer_binding_factor_2	3:90476126-90488379	29.7069	24.1492	1798	1215	0.423994	0.00827248	0.06295	-
NONMMUT005321.2	10:39653215-39722936	1769	0	3.12008	0	32	Inf	1.19e-06	0.000120236	DOWN	trans	ENSMUSG00000003808	Farsa	phenylalanyl_tRNA_synthetase_alpha_subunit	8:84856989-84869257	30.1591	28.8139	1205	957	0.191	0.127841	0.387961	-
NONMMUT005321.2	10:39653215-39722936	1769	0	3.12008	0	32	Inf	1.19e-06	0.000120236	DOWN	trans	ENSMUSG00000026276	2020-09-02	septin_2	1:93478964-93510260	70.6357	75.2805	4997	4427	0.0332914	0.413559	0.732973	-
NONMMUT005321.2	10:39653215-39722936	1769	0	3.12008	0	32	Inf	1.19e-06	0.000120236	DOWN	trans	ENSMUSG00000024038	Ndufv3	NADH_dehydrogenase_ubiquinone_flavoprotein_3	17:31520115-31531326	26.4638	25.0712	513	404	0.203158	0.137956	0.403783	-
NONMMUT005321.2	10:39653215-39722936	1769	0	3.12008	0	32	Inf	1.19e-06	0.000120236	DOWN	trans	ENSMUSG00000005501	Usp40	ubiquitin_specific_peptidase_40	1:87945119-88008551	6.52924	8.91235	646	733	-0.32372	0.399185	0.718766	-
NONMMUT005321.2	10:39653215-39722936	1769	0	3.12008	0	32	Inf	1.19e-06	0.000120236	DOWN	trans	ENSMUSG00000021772	Nkiras1	NFKB_inhibitor_interacting_Ras_like_protein_1	14:18271136-18283942	3.38331	5.58259	148	203	-0.597329	0.0816394	0.295797	-
NONMMUT005321.2	10:39653215-39722936	1769	0	3.12008	0	32	Inf	1.19e-06	0.000120236	DOWN	trans	ENSMUSG00000032495	Lrrc2	leucine_rich_repeat_containing_2	9:110951545-110984066	0.0779761	0.140645	2	3	-0.725785	1	1	-
NONMMUT005321.2	10:39653215-39722936	1769	0	3.12008	0	32	Inf	1.19e-06	0.000120236	DOWN	trans	ENSMUSG00000031858	Mau2	MAU2_chromatid_cohesion_factor_homolog_C._elegans_	8:70016123-70042734	41.6811	51.4245	1446	1483	-0.177892	0.845885	0.985054	-
NONMMUT005321.2	10:39653215-39722936	1769	0	3.12008	0	32	Inf	1.19e-06	0.000120236	DOWN	trans	ENSMUSG00000029408	Abcb9	ATP_binding_cassette_sub_family_B_MDR_TAP_member_9	5:124061530-124095798	4.87218	5.41027	208	192	-0.0259646	0.665343	0.867021	-
NONMMUT005321.2	10:39653215-39722936	1769	0	3.12008	0	32	Inf	1.19e-06	0.000120236	DOWN	trans	ENSMUSG00000038506	Dcun1d2	DCN1_defective_in_cullin_neddylation_1_domain_containing_2_S._cerevisiae_	8:13255963-13288131	4.22624	8.26863	273	444	-0.843102	0.00243482	0.0258331	-
NONMMUT005321.2	10:39653215-39722936	1769	0	3.12008	0	32	Inf	1.19e-06	0.000120236	DOWN	trans	ENSMUSG00000042797	Aqp11	aquaporin_11	7:97724006-97738289	0.608215	0.767348	41	43	-0.210129	0.927188	1	-
NONMMUT005321.2	10:39653215-39722936	1769	0	3.12008	0	32	Inf	1.19e-06	0.000120236	DOWN	trans	ENSMUSG00000047037	Nipa1	non_imprinted_in_Prader_Willi_Angelman_syndrome_1_homolog_human_	7:55977567-56019954	27.6844	23.941	530	381	0.33476	0.03932	0.184563	-
NONMMUT005321.2	10:39653215-39722936	1769	0	3.12008	0	32	Inf	1.19e-06	0.000120236	DOWN	trans	ENSMUSG00000028999	Rint1	RAD50_interactor_1	5:23787711-23820369	8.62124	9.96199	659	633	-0.0833678	0.814987	0.96448	-
NONMMUT005321.2	10:39653215-39722936	1769	0	3.12008	0	32	Inf	1.19e-06	0.000120236	DOWN	trans	ENSMUSG00000040213	Ccbl2	cysteine_conjugate_beta_lyase_2	3:142701051-142746870	1.78808	2.13326	121	120	-0.129477	1	1	-
NONMMUT005321.2	10:39653215-39722936	1769	0	3.12008	0	32	Inf	1.19e-06	0.000120236	DOWN	trans	ENSMUSG00000039463	Slc9a8	solute_carrier_family_9_sodium_hydrogen_exchanger_member_8	2:167421712-167477000	10.5738	7.68951	1062	642	0.584696	0.000936323	0.0125816	-
NONMMUT005321.2	10:39653215-39722936	1769	0	3.12008	0	32	Inf	1.19e-06	0.000120236	DOWN	trans	ENSMUSG00000031403	Dkc1	dyskeratosis_congenita_1_dyskerin	X:75095854-75109777	59.9162	47.0252	2106	1374	0.474682	0.00383652	0.0361672	-
NONMMUT005321.2	10:39653215-39722936	1769	0	3.12008	0	32	Inf	1.19e-06	0.000120236	DOWN	trans	ENSMUSG00000031949	Adat1	adenosine_deaminase_tRNA_specific_1	8:111966908-111992302	7.11253	8.20294	218	209	-0.0806084	0.827133	0.97156	-
NONMMUT005321.2	10:39653215-39722936	1769	0	3.12008	0	32	Inf	1.19e-06	0.000120236	DOWN	trans	ENSMUSG00000032386	Trip4	thyroid_hormone_receptor_interactor_4	9:65828930-65908794	10.769	11.2311	977	847	0.0645545	0.357643	0.673976	-
NONMMUT005321.2	10:39653215-39722936	1769	0	3.12008	0	32	Inf	1.19e-06	0.000120236	DOWN	trans	ENSMUSG00000096351	Samd11	sterile_alpha_motif_domain_containing_11	4:156246973-156255338	26.8908	19.8244	421	258	0.565003	0.0030959	0.0310509	-
NONMMUT005321.2	10:39653215-39722936	1769	0	3.12008	0	32	Inf	1.19e-06	0.000120236	DOWN	trans	ENSMUSG00000053286	Trmt1l	tRNA_methyltransferase_1_like	1:151428542-151458161	16.9645	20.9748	1224	1258	-0.18097	0.836077	0.977722	-
NONMMUT005321.2	10:39653215-39722936	1769	0	3.12008	0	32	Inf	1.19e-06	0.000120236	DOWN	trans	ENSMUSG00000036091	Hyal3	hyaluronoglucosaminidase_3	9:107580818-107587359	2.24777	2.26793	31	26	0.112289	0.640866	0.849618	-
NONMMUT005321.2	10:39653215-39722936	1769	0	3.12008	0	32	Inf	1.19e-06	0.000120236	DOWN	trans	ENSMUSG00000029208	Guf1	GUF1_GTPase_homolog_S._cerevisiae_	5:69556923-69575973	9.65219	11.3137	936	912	-0.103967	0.887843	1	-
NONMMUT005321.2	10:39653215-39722936	1769	0	3.12008	0	32	Inf	1.19e-06	0.000120236	DOWN	trans	ENSMUSG00000061601	Pclo	piccolo_presynaptic_cytomatrix_protein_	5:14514918-14863459	0	0.045739	0	8	Inf	0.00894141	0.0659974	-
NONMMUT005321.2	10:39653215-39722936	1769	0	3.12008	0	32	Inf	1.19e-06	0.000120236	DOWN	trans	ENSMUSG00000013833	Med16	mediator_complex_subunit_16	10:79894708-79908923	10.2312	10.4315	387	328	0.0971989	0.327541	0.641976	-
NONMMUT005321.2	10:39653215-39722936	1769	0	3.12008	0	32	Inf	1.19e-06	0.000120236	DOWN	trans	ENSMUSG00000058267	Mrps14	mitochondrial_ribosomal_protein_S14	1:160195215-160202170	25.2321	18.5548	638	390	0.568643	0.00182131	0.0208101	-
NONMMUT005321.2	10:39653215-39722936	1769	0	3.12008	0	32	Inf	1.19e-06	0.000120236	DOWN	trans	ENSMUSG00000010051	Hyal1	hyaluronoglucosaminidase_1	9:107576927-107581710	3.59941	2.8699	172	114	0.451932	0.0297619	0.153866	-
NONMMUT005321.2	10:39653215-39722936	1769	0	3.12008	0	32	Inf	1.19e-06	0.000120236	DOWN	trans	ENSMUSG00000038593	Tctn1	tectonic_family_member_1	5:122237848-122264460	7.18984	9.74821	425	479	-0.314008	0.43645	0.739005	-
NONMMUT005321.2	10:39653215-39722936	1769	0	3.12008	0	32	Inf	1.19e-06	0.000120236	DOWN	trans	ENSMUSG00000030045	Mrpl19	mitochondrial_ribosomal_protein_L19	6:81957851-81965958	14.8303	12.346	526	364	0.389681	0.021711	0.123865	-
NONMMUT005321.2	10:39653215-39722936	1769	0	3.12008	0	32	Inf	1.19e-06	0.000120236	DOWN	trans	ENSMUSG00000074212	Dnajb14	DnaJ_Hsp40_homolog_subfamily_B_member_14	3:137867675-137916557	8.79266	13.6215	893	1150	-0.506343	0.0850847	0.304251	-
NONMMUT005321.2	10:39653215-39722936	1769	0	3.12008	0	32	Inf	1.19e-06	0.000120236	DOWN	trans	ENSMUSG00000008028	1700008O03Rik	RIKEN_cDNA_1700008O03_gene	7:44360043-44385820	0.101847	0.0816873	3	2	0.443383	1	1	-
NONMMUT005321.2	10:39653215-39722936	1769	0	3.12008	0	32	Inf	1.19e-06	0.000120236	DOWN	cis and trans	ENSMUSG00000019842	Traf3ip2	TRAF3_interacting_protein_2	10:39612934-39655307	20.0476	20.4566	593	503	0.0960303	0.301867	0.609652	-
NONMMUT005321.2	10:39653215-39722936	1769	0	3.12008	0	32	Inf	1.19e-06	0.000120236	DOWN	trans	ENSMUSG00000020546	Stxbp4	syntaxin_binding_protein_4	11:90476492-90638084	5.33126	5.46614	413	352	0.0891233	0.339803	0.656249	-
NONMMUT005321.2	10:39653215-39722936	1769	0	3.12008	0	32	Inf	1.19e-06	0.000120236	DOWN	trans	ENSMUSG00000066800	Rnasel	ribonuclease_L_2_5_oligoisoadenylate_synthetase_dependent_	1:153749426-153764221	17.6005	21.5054	1019	1035	-0.163917	0.900903	1	-
NONMMUT005321.2	10:39653215-39722936	1769	0	3.12008	0	32	Inf	1.19e-06	0.000120236	DOWN	trans	ENSMUSG00000018507	Trpv2	transient_receptor_potential_cation_channel_subfamily_V_member_2	11:62574486-62600515	33.0092	36.7812	1112	1030	-0.0309282	0.627804	0.838866	-
NONMMUT005321.2	10:39653215-39722936	1769	0	3.12008	0	32	Inf	1.19e-06	0.000120236	DOWN	trans	ENSMUSG00000073489	Ifi204	interferon_activated_gene_204	1:173747293-173766943	34.5106	42.3848	812	829	-0.171334	0.870889	0.998591	-
NONMMUT005321.2	10:39653215-39722936	1769	0	3.12008	0	32	Inf	1.19e-06	0.000120236	DOWN	trans	ENSMUSG00000040818	Dennd6a	DENN_MADD_domain_containing_6A	14:26579561-26634322	46.2888	65.1436	2237	2617	-0.367791	0.267379	0.567933	-
NONMMUT005321.2	10:39653215-39722936	1769	0	3.12008	0	32	Inf	1.19e-06	0.000120236	DOWN	trans	ENSMUSG00000090112	Shprh	SNF2_histone_linker_PHD_RING_helicase	10:11149427-11217595	17.3363	25.6622	2217	2728	-0.440676	0.14468	0.417304	-
NONMMUT005321.2	10:39653215-39722936	1769	0	3.12008	0	32	Inf	1.19e-06	0.000120236	DOWN	trans	ENSMUSG00000057440	Mpp7	membrane_protein_palmitoylated_7_MAGUK_p55_subfamily_member_7_	18:7347962-7626863	2.43964	3.33686	73	83	-0.326652	0.589543	0.813816	-
NONMMUT005321.2	10:39653215-39722936	1769	0	3.12008	0	32	Inf	1.19e-06	0.000120236	DOWN	trans	ENSMUSG00000036437	Npy1r	neuropeptide_Y_receptor_Y1	8:66697422-66706798	3.09639	9.17912	56	138	-1.4426	2.15e-05	0.000661182	DOWN
NONMMUT005321.2	10:39653215-39722936	1769	0	3.12008	0	32	Inf	1.19e-06	0.000120236	DOWN	trans	ENSMUSG00000036980	Taf6	TAF6_RNA_polymerase_II_TATA_box_binding_protein_TBP_associated_factor	5:138178617-138187451	25.1162	20.2031	1002	670	0.439208	0.008213	0.0626075	-
NONMMUT005321.2	10:39653215-39722936	1769	0	3.12008	0	32	Inf	1.19e-06	0.000120236	DOWN	trans	ENSMUSG00000026173	Plcd4	phospholipase_C_delta_4	1:74542888-74567794	0.0185842	0.0223513	1	1	-0.141112	1	1	-
NONMMUT005321.2	10:39653215-39722936	1769	0	3.12008	0	32	Inf	1.19e-06	0.000120236	DOWN	trans	ENSMUSG00000036856	Wnt4	wingless_type_MMTV_integration_site_family_member_4	4:137277489-137299726	0	0.14306	0	3	Inf	0.253731	0.549692	-
NONMMUT005321.2	10:39653215-39722936	1769	0	3.12008	0	32	Inf	1.19e-06	0.000120236	DOWN	trans	ENSMUSG00000029458	Brap	BRCA1_associated_protein	5:121660563-121687256	15.2511	17.2835	1760	1658	-0.0553107	0.704544	0.892918	-
NONMMUT005321.2	10:39653215-39722936	1769	0	3.12008	0	32	Inf	1.19e-06	0.000120236	DOWN	trans	ENSMUSG00000092416	Zfp141	zinc_finger_protein_141	7:42473386-42505740	19.8569	23.2509	713	694	-0.102475	0.880531	1	-
NONMMUT005321.2	10:39653215-39722936	1769	0	3.12008	0	32	Inf	1.19e-06	0.000120236	DOWN	trans	ENSMUSG00000014074	Rnf168	ring_finger_protein_168	16:32277459-32301434	31.2878	28.3794	1500	1131	0.265923	0.0590866	0.243947	-
NONMMUT005321.2	10:39653215-39722936	1769	0	3.12008	0	32	Inf	1.19e-06	0.000120236	DOWN	trans	ENSMUSG00000028709	Mob3c	MOB_kinase_activator_3C	4:115828092-115836185	18.5162	27.9073	435	545	-0.466681	0.143775	0.415167	-
NONMMUT005321.2	10:39653215-39722936	1769	0	3.12008	0	32	Inf	1.19e-06	0.000120236	DOWN	trans	ENSMUSG00000037991	Rmi2	RMI2_RecQ_mediated_genome_instability_2_homolog_S._cerevisiae_	16:10835059-10892966	8.79971	2.61536	255	63	1.87562	1.13e-12	1.9e-10	UP
NONMMUT005321.2	10:39653215-39722936	1769	0	3.12008	0	32	Inf	1.19e-06	0.000120236	DOWN	trans	ENSMUSG00000035401	2210018M11Rik	RIKEN_cDNA_2210018M11_gene	7:98587137-98656783	14.3323	18.1936	2028	2140	-0.218995	0.693466	0.883537	-
NONMMUT005321.2	10:39653215-39722936	1769	0	3.12008	0	32	Inf	1.19e-06	0.000120236	DOWN	trans	ENSMUSG00000026353	Ubxn4	UBX_domain_protein_4	1:128243964-128279378	87.5667	91.2145	2774	2402	0.0662902	0.333116	0.649363	-
NONMMUT005321.2	10:39653215-39722936	1769	0	3.12008	0	32	Inf	1.19e-06	0.000120236	DOWN	trans	ENSMUSG00000074862	BC025920	cDNA_sequence_BC025920	10:81606270-81620703	2.91473	2.68573	141	108	0.243217	0.175405	0.46861	-
NONMMUT005321.2	10:39653215-39722936	1769	0	3.12008	0	32	Inf	1.19e-06	0.000120236	DOWN	trans	ENSMUSG00000035392	Dennd1a	DENN_MADD_domain_containing_1A	2:37798991-38287390	10.6816	15.1002	1102	1295	-0.374271	0.264948	0.565378	-
NONMMUT005321.2	10:39653215-39722936	1769	0	3.12008	0	32	Inf	1.19e-06	0.000120236	DOWN	trans	ENSMUSG00000040351	Ankib1	ankyrin_repeat_and_IBR_domain_containing_1	5:3690000-3802925	47.7682	50.5702	2709	2384	0.0429349	0.392274	0.711831	-
NONMMUT005321.2	10:39653215-39722936	1769	0	3.12008	0	32	Inf	1.19e-06	0.000120236	DOWN	trans	ENSMUSG00000029202	Pds5a	PDS5_regulator_of_cohesion_maintenance_homolog_A_S._cerevisiae_	5:65605721-65698273	41.984	39.1695	7654	5936	0.225282	0.0798368	0.291952	-
NONMMUT005321.2	10:39653215-39722936	1769	0	3.12008	0	32	Inf	1.19e-06	0.000120236	DOWN	trans	ENSMUSG00000066880	Zfp617	zinc_finger_protein_617	8:71908635-71934629	39.9393	47.1891	841	826	-0.115477	0.936187	1	-
NONMMUT005321.2	10:39653215-39722936	1769	0	3.12008	0	32	Inf	1.19e-06	0.000120236	DOWN	trans	ENSMUSG00000059742	Kcnh7	potassium_voltage_gated_channel_subfamily_H_eag_related_member_7	2:62693414-63184287	0.0820376	0.087729	9	8	0.0284022	1	1	-
NONMMUT005321.2	10:39653215-39722936	1769	0	3.12008	0	32	Inf	1.19e-06	0.000120236	DOWN	trans	ENSMUSG00000045767	B230219D22Rik	RIKEN_cDNA_B230219D22_gene	13:55693124-55703499	87.7966	95.5116	2456	2221	0.00365953	0.505599	0.741669	-
NONMMUT005321.2	10:39653215-39722936	1769	0	3.12008	0	32	Inf	1.19e-06	0.000120236	DOWN	trans	ENSMUSG00000028188	Spata1	spermatogenesis_associated_1	3:146457196-146499753	3.0198	4.78543	104	137	-0.539028	0.164535	0.450007	-
NONMMUT005321.2	10:39653215-39722936	1769	0	3.12008	0	32	Inf	1.19e-06	0.000120236	DOWN	trans	ENSMUSG00000006740	Kif5b	kinesin_family_member_5B	18:6201002-6242174	105.855	124.033	5965	5810	-0.103457	0.875949	1	-
NONMMUT005321.2	10:39653215-39722936	1769	0	3.12008	0	32	Inf	1.19e-06	0.000120236	DOWN	trans	ENSMUSG00000021252	0610007P14Rik	RIKEN_cDNA_0610007P14_gene	12:85815448-85824550	16.3304	13.8798	552	390	0.359753	0.0293849	0.152606	-
NONMMUT005321.2	10:39653215-39722936	1769	0	3.12008	0	32	Inf	1.19e-06	0.000120236	DOWN	trans	ENSMUSG00000056216	Cebpg	CCAAT_enhancer_binding_protein_C_EBP_gamma	7:35046422-35056573	33.9193	40.6469	1557	1551	-0.135871	1	1	-
NONMMUT005321.2	10:39653215-39722936	1769	0	3.12008	0	32	Inf	1.19e-06	0.000120236	DOWN	trans	ENSMUSG00000031158	Timm17b	translocase_of_inner_mitochondrial_membrane_17b	X:7899357-7908351	25.0887	18.4373	496	303	0.569579	0.00237227	0.0254445	-
NONMMUT005321.2	10:39653215-39722936	1769	0	3.12008	0	32	Inf	1.19e-06	0.000120236	DOWN	trans	ENSMUSG00000029521	Chek2	checkpoint_kinase_2	5:110839979-110874145	31.2301	23.928	840	535	0.509407	0.00347634	0.0335958	-
NONMMUT005321.2	10:39653215-39722936	1769	0	3.12008	0	32	Inf	1.19e-06	0.000120236	DOWN	trans	ENSMUSG00000037905	Bri3bp	Bri3_binding_protein	5:125441568-125460370	19.6992	18.3847	843	654	0.224801	0.0997531	0.338731	-
NONMMUT005321.2	10:39653215-39722936	1769	0	3.12008	0	32	Inf	1.19e-06	0.000120236	DOWN	trans	ENSMUSG00000039768	Dnajc11	DnaJ_Hsp40_homolog_subfamily_C_member_11	4:151933691-151982137	15.3912	13.3265	1463	1053	0.332982	0.0279235	0.147233	-
NONMMUT005321.2	10:39653215-39722936	1769	0	3.12008	0	32	Inf	1.19e-06	0.000120236	DOWN	trans	ENSMUSG00000024843	Chka	choline_kinase_alpha	19:3851773-3894369	4.54576	6.7788	530	657	-0.45134	0.157784	0.439436	-
NONMMUT005321.2	10:39653215-39722936	1769	0	3.12008	0	32	Inf	1.19e-06	0.000120236	DOWN	trans	ENSMUSG00000033126	Ybey	ybeY_metallopeptidase	10:76459569-76469114	6.10612	5.61981	166	127	0.244905	0.156799	0.438799	-
NONMMUT005321.2	10:39653215-39722936	1769	0	3.12008	0	32	Inf	1.19e-06	0.000120236	DOWN	trans	ENSMUSG00000020156	Mum1	melanoma_associated_antigen_mutated_1	10:80226434-80243903	11.0415	9.65729	1275	927	0.318413	0.0341532	0.167507	-
NONMMUT005321.2	10:39653215-39722936	1769	0	3.12008	0	32	Inf	1.19e-06	0.000120236	DOWN	trans	ENSMUSG00000000276	Dgke	diacylglycerol_kinase_epsilon	11:89035179-89066850	4.99771	5.85939	433	422	-0.104313	0.905296	1	-
NONMMUT005321.2	10:39653215-39722936	1769	0	3.12008	0	32	Inf	1.19e-06	0.000120236	DOWN	trans	ENSMUSG00000066037	Hnrnpr	heterogeneous_nuclear_ribonucleoprotein_R	4:136310942-136359447	25.8279	29.764	4923	4716	-0.0794677	0.785792	0.946222	-
NONMMUT005321.2	10:39653215-39722936	1769	0	3.12008	0	32	Inf	1.19e-06	0.000120236	DOWN	trans	ENSMUSG00000029229	Chic2	cysteine_rich_hydrophobic_domain_2	5:74997988-75044774	18.2602	21.7456	1093	1082	-0.126849	0.971276	1	-
NONMMUT005321.2	10:39653215-39722936	1769	0	3.12008	0	32	Inf	1.19e-06	0.000120236	DOWN	trans	ENSMUSG00000023118	Sympk	symplekin	7:19024377-19054618	30.9785	32.2718	2313	2003	0.0661616	0.335482	0.651686	-
NONMMUT005321.2	10:39653215-39722936	1769	0	3.12008	0	32	Inf	1.19e-06	0.000120236	DOWN	trans	ENSMUSG00000029207	Apbb2	amyloid_beta_A4_precursor_protein_binding_family_B_member_2	5:66298703-66618784	1.22563	2.00189	232	315	-0.58267	0.0659099	0.25704	-
NONMMUT005321.2	10:39653215-39722936	1769	0	3.12008	0	32	Inf	1.19e-06	0.000120236	DOWN	trans	ENSMUSG00000037486	Asxl2	additional_sex_combs_like_2_Drosophila_	12:3426857-3506852	13.6293	17.2648	2528	2662	-0.215955	0.702454	0.891261	-
NONMMUT005321.2	10:39653215-39722936	1769	0	3.12008	0	32	Inf	1.19e-06	0.000120236	DOWN	trans	ENSMUSG00000040710	St8sia4	ST8_alpha_N_acetyl_neuraminide_alpha_2_8_sialyltransferase_4	1:95587682-95667571	39.6673	58.4366	5187	6352	-0.433752	0.148961	0.425372	-
NONMMUT005321.2	10:39653215-39722936	1769	0	3.12008	0	32	Inf	1.19e-06	0.000120236	DOWN	trans	ENSMUSG00000063334	Krr1	KRR1_small_subunit_SSU_processome_component_homolog_yeast_	10:111972664-111988432	13.2428	25.3406	728	1158	-0.811066	0.00185654	0.0210505	-
NONMMUT005321.2	10:39653215-39722936	1769	0	3.12008	0	32	Inf	1.19e-06	0.000120236	DOWN	trans	ENSMUSG00000027115	Kif18a	kinesin_family_member_18A	2:109280738-109341747	33.7676	19.9658	2413	1186	0.883282	1.57e-06	7.58e-05	-
NONMMUT005321.2	10:39653215-39722936	1769	0	3.12008	0	32	Inf	1.19e-06	0.000120236	DOWN	trans	ENSMUSG00000048581	E130311K13Rik	RIKEN_cDNA_E130311K13_gene	3:63914684-63929472	5.38609	8.17634	84	106	-0.477046	0.275137	0.579757	-
NONMMUT005321.2	10:39653215-39722936	1769	0	3.12008	0	32	Inf	1.19e-06	0.000120236	DOWN	trans	ENSMUSG00000018501	Ncor1	nuclear_receptor_co_repressor_1	11:62316426-62458541	46.7233	60.6777	5884	6352	-0.251855	0.574128	0.799374	-
NONMMUT005321.2	10:39653215-39722936	1769	0	3.12008	0	32	Inf	1.19e-06	0.000120236	DOWN	trans	ENSMUSG00000090100	Ttbk2	tau_tubulin_kinase_2	2:120732816-120850604	12.7406	17.1635	1043	1168	-0.304743	0.432322	0.739005	-
NONMMUT005321.2	10:39653215-39722936	1769	0	3.12008	0	32	Inf	1.19e-06	0.000120236	DOWN	trans	ENSMUSG00000005417	Mprip	myosin_phosphatase_Rho_interacting_protein	11:59661305-59780860	33.5078	32.7422	4464	3626	0.158517	0.155453	0.43648	-
NONMMUT005321.2	10:39653215-39722936	1769	0	3.12008	0	32	Inf	1.19e-06	0.000120236	DOWN	trans	ENSMUSG00000070883	Ccdc173	coiled_coil_domain_containing_173	2:69758033-69789575	2.31911	4.50673	39	63	-0.833341	0.0626727	0.254192	-
NONMMUT005321.2	10:39653215-39722936	1769	0	3.12008	0	32	Inf	1.19e-06	0.000120236	DOWN	trans	ENSMUSG00000047592	Nxpe5	neurexophilin_and_PC_esterase_domain_family_member_5	5:138225898-138253363	4.36371	2.93693	227	127	0.696416	0.00137053	0.0168084	-
NONMMUT005321.2	10:39653215-39722936	1769	0	3.12008	0	32	Inf	1.19e-06	0.000120236	DOWN	trans	ENSMUSG00000027285	Haus2	HAUS_augmin_like_complex_subunit_2	2:120609383-120621560	10.2963	10.1692	257	211	0.143087	0.254854	0.550712	-
NONMMUT005321.2	10:39653215-39722936	1769	0	3.12008	0	32	Inf	1.19e-06	0.000120236	DOWN	trans	ENSMUSG00000072763	5430403G16Rik	RIKEN_cDNA_5430403G16_gene	5:109674545-109691041	12.6402	17.2413	254	288	-0.322682	0.449296	0.739005	-
NONMMUT005321.2	10:39653215-39722936	1769	0	3.12008	0	32	Inf	1.19e-06	0.000120236	DOWN	trans	ENSMUSG00000051652	Lrrc3	leucine_rich_repeat_containing_3	10:77897575-77902536	2.0899	1.44331	54	31	0.65922	0.0443402	0.199637	-
NONMMUT005321.2	10:39653215-39722936	1769	0	3.12008	0	32	Inf	1.19e-06	0.000120236	DOWN	trans	ENSMUSG00000030064	Frmd4b	FERM_domain_containing_4B	6:97286867-97617541	11.0227	16.9694	1362	1743	-0.497288	0.0876253	0.310463	-
NONMMUT005321.2	10:39653215-39722936	1769	0	3.12008	0	32	Inf	1.19e-06	0.000120236	DOWN	trans	ENSMUSG00000029436	Mmp17	matrix_metallopeptidase_17	5:129584169-129611099	1.54552	2.38213	64	82	-0.498988	0.28466	0.589056	-
NONMMUT005321.2	10:39653215-39722936	1769	0	3.12008	0	32	Inf	1.19e-06	0.000120236	DOWN	trans	ENSMUSG00000030309	Caprin2	caprin_family_member_2	6:148842492-148896237	1.5293	1.90316	174	180	-0.19036	0.873303	1	-
NONMMUT005321.2	10:39653215-39722936	1769	0	3.12008	0	32	Inf	1.19e-06	0.000120236	DOWN	trans	ENSMUSG00000024082	Ndufaf7	NADH_dehydrogenase_ubiquinone_1_alpha_subcomplex_assembly_factor_7	17:78937135-78948052	17.6876	15.98	245	184	0.271638	0.101612	0.342731	-
NONMMUT005321.2	10:39653215-39722936	1769	0	3.12008	0	32	Inf	1.19e-06	0.000120236	DOWN	trans	ENSMUSG00000002297	Dbf4	DBF4_homolog_S._cerevisiae_	5:8396973-8422716	28.0186	20.0469	2137	1271	0.608181	0.000438177	0.00724734	-
NONMMUT005321.2	10:39653215-39722936	1769	0	3.12008	0	32	Inf	1.19e-06	0.000120236	DOWN	trans	ENSMUSG00000041117	Ccdc8	coiled_coil_domain_containing_8	7:16992708-16997516	3.04246	7.11205	88	171	-1.09986	0.000641051	0.00958919	DOWN
NONMMUT005321.2	10:39653215-39722936	1769	0	3.12008	0	32	Inf	1.19e-06	0.000120236	DOWN	trans	ENSMUSG00000079334	Nat6	N_acetyltransferase_6	9:107578887-107584050	7.10722	8.27511	249	241	-0.0943225	0.864981	0.995438	-
NONMMUT005321.2	10:39653215-39722936	1769	0	3.12008	0	32	Inf	1.19e-06	0.000120236	DOWN	trans	ENSMUSG00000038828	Tmem214	transmembrane_protein_214	5:30868012-30879180	10.7465	10.7706	857	714	0.12193	0.238079	0.549692	-
NONMMUT005321.2	10:39653215-39722936	1769	0	3.12008	0	32	Inf	1.19e-06	0.000120236	DOWN	trans	ENSMUSG00000056342	Usp34	ubiquitin_specific_peptidase_34	11:23306895-23490560	43.7354	55.8023	5493	5826	-0.226353	0.661519	0.864972	-
NONMMUT005321.2	10:39653215-39722936	1769	0	3.12008	0	32	Inf	1.19e-06	0.000120236	DOWN	trans	ENSMUSG00000049502	Dtx3l	deltex_3_like_Drosophila_	16:35926511-35939151	49.8009	52.0448	2171	1886	0.0615889	0.347352	0.665952	-
NONMMUT005321.2	10:39653215-39722936	1769	0	3.12008	0	32	Inf	1.19e-06	0.000120236	DOWN	trans	ENSMUSG00000038902	Pogz	pogo_transposable_element_with_ZNF_domain	3:94837567-94882326	6.55026	9.2665	716	842	-0.375303	0.27422	0.57844	-
NONMMUT005321.2	10:39653215-39722936	1769	0	3.12008	0	32	Inf	1.19e-06	0.000120236	DOWN	trans	ENSMUSG00000021553	Slc28a3	solute_carrier_family_28_sodium_coupled_nucleoside_transporter_member_3	13:58545399-58610877	0.07802	0.117327	4	5	-0.46345	1	1	-
NONMMUT005321.2	10:39653215-39722936	1769	0	3.12008	0	32	Inf	1.19e-06	0.000120236	DOWN	trans	ENSMUSG00000055560	Zfp459	zinc_finger_protein_459	13:67405722-67421418	7.45958	9.69637	149	161	-0.25318	0.695953	0.885402	-
NONMMUT005321.2	10:39653215-39722936	1769	0	3.12008	0	32	Inf	1.19e-06	0.000120236	DOWN	trans	ENSMUSG00000024732	Ccdc86	coiled_coil_domain_containing_86	19:10941481-10949266	10.3797	8.5494	444	304	0.405045	0.020689	0.119933	-
NONMMUT005321.2	10:39653215-39722936	1769	0	3.12008	0	32	Inf	1.19e-06	0.000120236	DOWN	trans	ENSMUSG00000024217	Snrpc	U1_small_nuclear_ribonucleoprotein_C	17:27839974-27851968	14.7611	12.2868	607	420	0.389864	0.0197483	0.115939	-
NONMMUT005321.2	10:39653215-39722936	1769	0	3.12008	0	32	Inf	1.19e-06	0.000120236	DOWN	trans	ENSMUSG00000019734	Tmc4	transmembrane_channel_like_gene_family_4	7:3665790-3677553	1.75502	4.13453	72	141	-1.11106	0.00100679	0.0134119	DOWN
NONMMUT005321.2	10:39653215-39722936	1769	0	3.12008	0	32	Inf	1.19e-06	0.000120236	DOWN	trans	ENSMUSG00000034320	Slc26a2	solute_carrier_family_26_sulfate_transporter_member_2	18:61192919-61211612	6.49259	8.99155	615	708	-0.344605	0.349083	0.668148	-
NONMMUT005321.2	10:39653215-39722936	1769	0	3.12008	0	32	Inf	1.19e-06	0.000120236	DOWN	trans	ENSMUSG00000033701	Acbd6	acyl_Coenzyme_A_binding_domain_containing_6	1:155558120-155691330	7.2806	10.0063	379	433	-0.333611	0.391026	0.710342	-
NONMMUT005321.2	10:39653215-39722936	1769	0	3.12008	0	32	Inf	1.19e-06	0.000120236	DOWN	trans	ENSMUSG00000079144	A130010J15Rik	RIKEN_cDNA_A130010J15_gene	1:193168046-193177832	0.97524	2.32747	62	123	-1.12976	0.00126297	0.0158511	DOWN
NONMMUT005321.2	10:39653215-39722936	1769	0	3.12008	0	32	Inf	1.19e-06	0.000120236	DOWN	trans	ENSMUSG00000028328	Tmod1	tropomodulin_1	4:46038935-46116032	44.2874	36.8478	1135	785	0.390488	0.0149615	0.0961434	-
NONMMUT005321.2	10:39653215-39722936	1769	0	3.12008	0	32	Inf	1.19e-06	0.000120236	DOWN	trans	ENSMUSG00000073643	Wdfy1	WD_repeat_and_FYVE_domain_containing_1	1:79702262-79776143	17.3136	7.48231	849	305	1.33552	1.29e-10	1.63e-08	UP
NONMMUT005321.2	10:39653215-39722936	1769	0	3.12008	0	32	Inf	1.19e-06	0.000120236	DOWN	trans	ENSMUSG00000000876	Pxmp4	peroxisomal_membrane_protein_4	2:154585758-154603708	18.974	21.5472	375	354	-0.0583043	0.757345	0.928264	-
NONMMUT005321.2	10:39653215-39722936	1769	0	3.12008	0	32	Inf	1.19e-06	0.000120236	DOWN	trans	ENSMUSG00000021969	Zdhhc20	zinc_finger_DHHC_domain_containing_20	14:57832702-57890262	46.5074	71.5292	1447	1850	-0.495902	0.0882346	0.31167	-
NONMMUT005321.2	10:39653215-39722936	1769	0	3.12008	0	32	Inf	1.19e-06	0.000120236	DOWN	trans	ENSMUSG00000059772	Slx1b	SLX1_structure_specific_endonuclease_subunit_homolog_B_S._cerevisiae_	7:126689468-126695784	2.51184	3.66265	99	120	-0.418969	0.350538	0.669038	-
NONMMUT005321.2	10:39653215-39722936	1769	0	3.12008	0	32	Inf	1.19e-06	0.000120236	DOWN	trans	ENSMUSG00000042202	Slc35e2	solute_carrier_family_35_member_E2	4:155601416-155623340	16.3311	18.8453	957	918	-0.0814152	0.805567	0.959268	-
NONMMUT005321.2	10:39653215-39722936	1769	0	3.12008	0	32	Inf	1.19e-06	0.000120236	DOWN	trans	ENSMUSG00000060509	Xcr1	chemokine_C_motif_receptor_1	9:123852315-123862029	22.9251	36.1125	614	804	-0.530398	0.0724194	0.273737	-
NONMMUT005321.2	10:39653215-39722936	1769	0	3.12008	0	32	Inf	1.19e-06	0.000120236	DOWN	trans	ENSMUSG00000034480	Diap2	diaphanous_homolog_2_Drosophila_	X:129749742-130465834	5.25978	8.23716	603	785	-0.521974	0.0790634	0.289859	-
NONMMUT005321.2	10:39653215-39722936	1769	0	3.12008	0	32	Inf	1.19e-06	0.000120236	DOWN	trans	ENSMUSG00000000194	Gpr107	G_protein_coupled_receptor_107	2:31152316-31218775	17.4105	19.0306	1543	1402	-0.00318998	0.532856	0.765046	-
NONMMUT005321.2	10:39653215-39722936	1769	0	3.12008	0	32	Inf	1.19e-06	0.000120236	DOWN	trans	ENSMUSG00000036473	Tbc1d24	TBC1_domain_family_member_24	17:24175431-24209387	1.22774	1.3257	332	298	0.0144258	0.544661	0.77523	-
NONMMUT005321.2	10:39653215-39722936	1769	0	3.12008	0	32	Inf	1.19e-06	0.000120236	DOWN	trans	ENSMUSG00000004865	Srpk1	serine_arginine_rich_protein_specific_kinase_1	17:28587648-28622521	43.5641	46.1927	3112	2743	0.040646	0.397012	0.717062	-
NONMMUT005321.2	10:39653215-39722936	1769	0	3.12008	0	32	Inf	1.19e-06	0.000120236	DOWN	trans	ENSMUSG00000052748	Swt1	SWT1_RNA_endoribonuclease_homolog_S._cerevisiae_	1:151367699-151428455	15.1516	22.6015	1350	1674	-0.451781	0.135809	0.399252	-
NONMMUT005321.2	10:39653215-39722936	1769	0	3.12008	0	32	Inf	1.19e-06	0.000120236	DOWN	trans	ENSMUSG00000024006	Stk38	serine_threonine_kinase_38	17:28970885-29007945	24.7142	34.9895	1860	2189	-0.376411	0.252074	0.549692	-
NONMMUT005321.2	10:39653215-39722936	1769	0	3.12008	0	32	Inf	1.19e-06	0.000120236	DOWN	trans	ENSMUSG00000097411	B430218F22Rik	RIKEN_cDNA_B430218F22_gene	13:118386630-118388124	0.333675	0	3	0	Inf	0.253731	0.549692	-
NONMMUT005321.2	10:39653215-39722936	1769	0	3.12008	0	32	Inf	1.19e-06	0.000120236	DOWN	trans	ENSMUSG00000043036	Ccdc63	coiled_coil_domain_containing_63	5:122108040-122140823	0.133214	0	7	0	Inf	0.0172979	0.105326	-
NONMMUT005321.2	10:39653215-39722936	1769	0	3.12008	0	32	Inf	1.19e-06	0.000120236	DOWN	trans	ENSMUSG00000040688	Tbl3	transducin_beta_like_3	17:24697949-24707660	13.9357	11.8241	621	438	0.362221	0.0267256	0.143079	-
NONMMUT005321.2	10:39653215-39722936	1769	0	3.12008	0	32	Inf	1.19e-06	0.000120236	DOWN	trans	ENSMUSG00000001441	Npepps	aminopeptidase_puromycin_sensitive	11:97205842-97280638	11.5747	14.2718	881	903	-0.177026	0.851113	0.988009	-
MSTRG.36129.2	8:81353173-81355056	1851	0.537378	10.1572	6	109	-4.31217	1.73e-08	2.51e-06	DOWN	cis	ENSMUSG00000037940	Inpp4b	inositol_polyphosphate_4_phosphatase_type_II	8:81342556-82125036	26.8185	38.0513	2335	2754	-0.379547	0.243362	0.549692	-
NONMMUT008906.2	11:23305420-23306308	884	2.81274	0	15	0	Inf	0.000272943	0.0145991	UP	trans	ENSMUSG00000030697	Ppp4c	protein_phosphatase_4_catalytic_subunit	7:126785866-126792496	35.1947	33.2694	1718	1350	0.206329	0.105994	0.352508	-
NONMMUT008906.2	11:23305420-23306308	884	2.81274	0	15	0	Inf	0.000272943	0.0145991	UP	trans	ENSMUSG00000068250	Amn1	antagonist_of_mitotic_exit_network_1	6:149157147-149188712	7.4733	10.6364	1054	1247	-0.384028	0.246669	0.549692	-
NONMMUT008906.2	11:23305420-23306308	884	2.81274	0	15	0	Inf	0.000272943	0.0145991	UP	trans	ENSMUSG00000037236	Matr3	matrin_3	18:35562146-35593835	66.4488	79.5974	6363	6336	-0.135307	0.998724	1	-
NONMMUT008906.2	11:23305420-23306308	884	2.81274	0	15	0	Inf	0.000272943	0.0145991	UP	trans	ENSMUSG00000023015	Racgap1	Rac_GTPase_activating_protein_1	15:99620496-99651656	34.3362	22.2993	2421	1307	0.747903	2.94e-05	0.000855043	-
NONMMUT008906.2	11:23305420-23306308	884	2.81274	0	15	0	Inf	0.000272943	0.0145991	UP	trans	ENSMUSG00000020718	Polg2	polymerase_DNA_directed_gamma_2_accessory_subunit	11:106768253-106779537	6.11849	7.74444	230	242	-0.214815	0.782636	0.943209	-
NONMMUT008906.2	11:23305420-23306308	884	2.81274	0	15	0	Inf	0.000272943	0.0145991	UP	trans	ENSMUSG00000002984	Tomm40	translocase_of_outer_mitochondrial_membrane_40_homolog_yeast_	7:19701313-19715438	23.3093	18.4615	805	530	0.461553	0.00692514	0.0550014	-
NONMMUT008906.2	11:23305420-23306308	884	2.81274	0	15	0	Inf	0.000272943	0.0145991	UP	trans	ENSMUSG00000032000	Birc3	baculoviral_IAP_repeat_containing_3	9:7848699-7873186	49.3891	66.3801	2047	2287	-0.301387	0.430263	0.739005	-
NONMMUT008906.2	11:23305420-23306308	884	2.81274	0	15	0	Inf	0.000272943	0.0145991	UP	trans	ENSMUSG00000009292	Trpm2	transient_receptor_potential_cation_channel_subfamily_M_member_2	10:77907722-77970563	22.4837	33.0809	2358	2884	-0.431949	0.156033	0.437629	-
NONMMUT008906.2	11:23305420-23306308	884	2.81274	0	15	0	Inf	0.000272943	0.0145991	UP	trans	ENSMUSG00000034652	Cd300a	CD300A_antigen	11:114890041-114904654	35.1888	46.6603	1105	1218	-0.28191	0.496542	0.739005	-
NONMMUT008906.2	11:23305420-23306308	884	2.81274	0	15	0	Inf	0.000272943	0.0145991	UP	trans	ENSMUSG00000022100	Xpo7	exportin_7	14:70654246-70766628	133.184	111.844	12268	8564	0.377102	0.0127088	0.0855605	-
NONMMUT008906.2	11:23305420-23306308	884	2.81274	0	15	0	Inf	0.000272943	0.0145991	UP	trans	ENSMUSG00000052459	Atp6v1a	ATPase_H+_transporting_lysosomal_V1_subunit_A	16:44085402-44139705	40.7179	38.2098	2137	1667	0.216891	0.0934961	0.323631	-
NONMMUT008906.2	11:23305420-23306308	884	2.81274	0	15	0	Inf	0.000272943	0.0145991	UP	trans	ENSMUSG00000028403	Zdhhc21	zinc_finger_DHHC_domain_containing_21	4:82798738-82859958	12.0795	12.3034	1174	994	0.0986726	0.275039	0.579714	-
NONMMUT008906.2	11:23305420-23306308	884	2.81274	0	15	0	Inf	0.000272943	0.0145991	UP	trans	ENSMUSG00000041638	Gcn1l1	GCN1_general_control_of_amino_acid_synthesis_1_like_1_yeast_	5:115565254-115622654	23.187	26.0602	2967	2772	-0.0433641	0.658033	0.862167	-
NONMMUT008906.2	11:23305420-23306308	884	2.81274	0	15	0	Inf	0.000272943	0.0145991	UP	trans	ENSMUSG00000039130	Zc3hc1	zinc_finger_C3HC_type_1	6:30366380-30391028	5.86221	5.59064	304	241	0.193601	0.174629	0.46822	-
NONMMUT008906.2	11:23305420-23306308	884	2.81274	0	15	0	Inf	0.000272943	0.0145991	UP	trans	ENSMUSG00000063406	Tmed5	transmembrane_emp24_protein_transport_domain_containing_5	5:108106366-108132620	31.3645	29.9643	2123	1686	0.191059	0.120071	0.382002	-
NONMMUT008906.2	11:23305420-23306308	884	2.81274	0	15	0	Inf	0.000272943	0.0145991	UP	trans	ENSMUSG00000030494	Rhpn2	rhophilin_Rho_GTPase_binding_protein_2	7:35334170-35392289	0.163041	0.858096	8	35	-2.27074	0.000184687	0.00369272	DOWN
NONMMUT008906.2	11:23305420-23306308	884	2.81274	0	15	0	Inf	0.000272943	0.0145991	UP	trans	ENSMUSG00000057778	Cyb5d2	cytochrome_b5_domain_containing_2	11:72777232-72796142	4.67326	6.22222	206	228	-0.287831	0.571623	0.797427	-
NONMMUT008906.2	11:23305420-23306308	884	2.81274	0	15	0	Inf	0.000272943	0.0145991	UP	trans	ENSMUSG00000031812	Map1lc3b	microtubule_associated_protein_1_light_chain_3_beta	8:121590361-121598760	18.5855	18.6506	1182	986	0.120128	0.233329	0.549692	-
NONMMUT008906.2	11:23305420-23306308	884	2.81274	0	15	0	Inf	0.000272943	0.0145991	UP	trans	ENSMUSG00000025538	Sumf2	sulfatase_modifying_factor_2	5:129846986-129864050	4.00788	6.2424	95	123	-0.514091	0.205508	0.513509	-
NONMMUT008906.2	11:23305420-23306308	884	2.81274	0	15	0	Inf	0.000272943	0.0145991	UP	trans	ENSMUSG00000010608	Rbm25	RNA_binding_motif_protein_25	12:83631236-83683123	73.7075	86.3445	9538	9288	-0.103123	0.873925	1	-
NONMMUT008906.2	11:23305420-23306308	884	2.81274	0	15	0	Inf	0.000272943	0.0145991	UP	trans	ENSMUSG00000006445	Epha2	Eph_receptor_A2	4:141301240-141329384	3.0977	6.09136	104	170	-0.850397	0.0101534	0.0720195	-
NONMMUT008906.2	11:23305420-23306308	884	2.81274	0	15	0	Inf	0.000272943	0.0145991	UP	trans	ENSMUSG00000021504	B4galt7	xylosylprotein_beta1_4_galactosyltransferase_polypeptide_7_galactosyltransferase_I_	13:55599896-55610443	10.3542	13.0892	295	310	-0.21299	0.746043	0.919987	-
NONMMUT008906.2	11:23305420-23306308	884	2.81274	0	15	0	Inf	0.000272943	0.0145991	UP	trans	ENSMUSG00000039795	Zfand1	zinc_finger_AN1_type_domain_1	3:10339953-10351317	4.90196	5.98533	267	271	-0.162901	0.910763	1	-
NONMMUT008906.2	11:23305420-23306308	884	2.81274	0	15	0	Inf	0.000272943	0.0145991	UP	trans	ENSMUSG00000027634	Ndrg3	N_myc_downstream_regulated_gene_3	2:156927345-156992056	13.5313	18.0139	797	882	-0.287641	0.483793	0.739005	-
NONMMUT008906.2	11:23305420-23306308	884	2.81274	0	15	0	Inf	0.000272943	0.0145991	UP	trans	ENSMUSG00000029442	Wdr66	WD_repeat_domain_66	5:123252102-123327484	0.45367	0.88026	31	50	-0.831117	0.090346	0.316011	-
NONMMUT008906.2	11:23305420-23306308	884	2.81274	0	15	0	Inf	0.000272943	0.0145991	UP	trans	ENSMUSG00000022948	Setd4	SET_domain_containing_4	16:93583457-93604063	2.47988	2.90263	111	108	-0.101921	0.925714	1	-
NONMMUT008906.2	11:23305420-23306308	884	2.81274	0	15	0	Inf	0.000272943	0.0145991	UP	trans	ENSMUSG00000026648	Dclre1c	DNA_cross_link_repair_1C_PSO2_homolog_S._cerevisiae_	2:3424131-3464130	6.48736	8.64253	633	701	-0.288652	0.49544	0.739005	-
NONMMUT008906.2	11:23305420-23306308	884	2.81274	0	15	0	Inf	0.000272943	0.0145991	UP	trans	ENSMUSG00000055296	Tmem245	transmembrane_protein_245	4:56866923-56947437	12.9534	21.6144	1501	2082	-0.613488	0.0234383	0.130317	-
NONMMUT008906.2	11:23305420-23306308	884	2.81274	0	15	0	Inf	0.000272943	0.0145991	UP	trans	ENSMUSG00000046245	Pilra	paired_immunoglobin_like_type_2_receptor_alpha	5:137821952-137836281	16.0023	28.8555	477	715	-0.725395	0.00819739	0.0625988	-
NONMMUT008906.2	11:23305420-23306308	884	2.81274	0	15	0	Inf	0.000272943	0.0145991	UP	trans	ENSMUSG00000037210	Fam193a	family_with_sequence_similarity_193_member_A	5:34369933-34486456	22.899	31.5477	1143	1309	-0.337081	0.346654	0.664968	-
NONMMUT008906.2	11:23305420-23306308	884	2.81274	0	15	0	Inf	0.000272943	0.0145991	UP	trans	ENSMUSG00000038324	Trpc4ap	transient_receptor_potential_cation_channel_subfamily_C_member_4_associated_protein	2:155634271-155692384	23.3212	28.5887	1787	1821	-0.168633	0.878933	1	-
NONMMUT008906.2	11:23305420-23306308	884	2.81274	0	15	0	Inf	0.000272943	0.0145991	UP	trans	ENSMUSG00000023072	Cep89	centrosomal_protein_89	7:35397035-35438689	6.45446	5.2831	291	198	0.414083	0.0255775	0.138791	-
NONMMUT008906.2	11:23305420-23306308	884	2.81274	0	15	0	Inf	0.000272943	0.0145991	UP	trans	ENSMUSG00000090812	Samd15	sterile_alpha_motif_domain_containing_15	12:87199723-87213541	1.32852	1.06541	33	22	0.443576	0.23194	0.549692	-
NONMMUT008906.2	11:23305420-23306308	884	2.81274	0	15	0	Inf	0.000272943	0.0145991	UP	trans	ENSMUSG00000095930	Nim1k	NIM1_serine_threonine_protein_kinase	13:119710094-119755882	0.229684	0.382602	13	18	-0.611023	0.504731	0.740621	-
NONMMUT008906.2	11:23305420-23306308	884	2.81274	0	15	0	Inf	0.000272943	0.0145991	UP	trans	ENSMUSG00000022521	Crebbp	CREB_binding_protein	16:4081328-4213997	28.1474	44.4283	3028	3973	-0.533305	0.0557163	0.234598	-
NONMMUT008906.2	11:23305420-23306308	884	2.81274	0	15	0	Inf	0.000272943	0.0145991	UP	trans	ENSMUSG00000004896	Rrnad1	ribosomal_RNA_adenine_dimethylase_domain_containing_1	3:87922601-87930717	4.88678	6.6904	478	544	-0.328038	0.396678	0.716637	-
NONMMUT008906.2	11:23305420-23306308	884	2.81274	0	15	0	Inf	0.000272943	0.0145991	UP	trans	ENSMUSG00000041890	Git2	G_protein_coupled_receptor_kinase_interactor_2	5:114727407-114775517	18.7281	27.8324	3042	3758	-0.446387	0.135009	0.397709	-
NONMMUT008906.2	11:23305420-23306308	884	2.81274	0	15	0	Inf	0.000272943	0.0145991	UP	trans	ENSMUSG00000062604	Srpk2	serine_arginine_rich_protein_specific_kinase_2	5:23503264-23684617	15.3417	18.6263	1623	1638	-0.154713	0.931974	1	-
NONMMUT008906.2	11:23305420-23306308	884	2.81274	0	15	0	Inf	0.000272943	0.0145991	UP	trans	ENSMUSG00000028693	Nasp	nuclear_autoantigenic_sperm_protein_histone_binding_	4:116601052-116627941	75.6916	46.7045	4217	2163	0.821742	4.83e-06	0.000198762	-
NONMMUT008906.2	11:23305420-23306308	884	2.81274	0	15	0	Inf	0.000272943	0.0145991	UP	trans	ENSMUSG00000040738	Ints8	integrator_complex_subunit_8	4:11199158-11254258	33.8586	34.4666	1788	1513	0.0994945	0.265353	0.565915	-
NONMMUT008906.2	11:23305420-23306308	884	2.81274	0	15	0	Inf	0.000272943	0.0145991	UP	trans	ENSMUSG00000029203	Ube2k	ubiquitin_conjugating_enzyme_E2K	5:65537233-65598988	11.4314	8.70608	1082	685	0.518083	0.0025856	0.0269446	-
NONMMUT008906.2	11:23305420-23306308	884	2.81274	0	15	0	Inf	0.000272943	0.0145991	UP	trans	ENSMUSG00000035239	Neu3	neuraminidase_3	7:99811439-99828417	15.8749	16.1039	319	269	0.104509	0.328857	0.643729	-
NONMMUT008906.2	11:23305420-23306308	884	2.81274	0	15	0	Inf	0.000272943	0.0145991	UP	trans	ENSMUSG00000029655	N4bp2l2	NEDD4_binding_protein_2_like_2	5:150608007-150666183	24.3259	32.9181	3251	3657	-0.311219	0.398713	0.718393	-
NONMMUT008906.2	11:23305420-23306308	884	2.81274	0	15	0	Inf	0.000272943	0.0145991	UP	trans	ENSMUSG00000029550	Sppl3	signal_peptide_peptidase_3	5:115011137-115098790	22.532	25.6575	1198	1134	-0.0622341	0.733838	0.910678	-
NONMMUT008906.2	11:23305420-23306308	884	2.81274	0	15	0	Inf	0.000272943	0.0145991	UP	trans	ENSMUSG00000029823	Luc7l2	LUC7_like_2_S._cerevisiae_	6:38551334-38609470	33.6856	44.4187	5586	6123	-0.273865	0.503811	0.740352	-
NONMMUT008906.2	11:23305420-23306308	884	2.81274	0	15	0	Inf	0.000272943	0.0145991	UP	trans	ENSMUSG00000030869	Ndufab1	NADH_dehydrogenase_ubiquinone_1_alpha_beta_subcomplex_1	7:122085403-122101886	5.71652	7.78597	295	334	-0.32057	0.433631	0.739005	-
NONMMUT008906.2	11:23305420-23306308	884	2.81274	0	15	0	Inf	0.000272943	0.0145991	UP	trans	ENSMUSG00000056211	R3hdm1	R3H_domain_containing_1	1:128103301-128237736	12.7119	15.7	2962	3041	-0.179416	0.835694	0.97758	-
NONMMUT008906.2	11:23305420-23306308	884	2.81274	0	15	0	Inf	0.000272943	0.0145991	UP	trans	ENSMUSG00000035851	Ythdc1	YTH_domain_containing_1	5:86804221-86836659	37.9496	48.5598	4287	4560	-0.230507	0.64802	0.853688	-
NONMMUT008906.2	11:23305420-23306308	884	2.81274	0	15	0	Inf	0.000272943	0.0145991	UP	trans	ENSMUSG00000039994	Timeless	timeless_circadian_clock_1	10:128232065-128252941	14.6934	11.0988	989	621	0.529935	0.00229705	0.0248837	-
NONMMUT008906.2	11:23305420-23306308	884	2.81274	0	15	0	Inf	0.000272943	0.0145991	UP	trans	ENSMUSG00000002733	Plekha3	pleckstrin_homology_domain_containing_family_A_phosphoinositide_binding_specific_member_3	2:76675281-76696828	42.7459	48.8355	815	774	-0.0669735	0.762945	0.93035	-
NONMMUT008906.2	11:23305420-23306308	884	2.81274	0	15	0	Inf	0.000272943	0.0145991	UP	trans	ENSMUSG00000026429	Ube2t	ubiquitin_conjugating_enzyme_E2T_putative_	1:134962565-134974162	15.3391	8.86872	516	248	0.915589	7.7e-06	0.000290208	-
NONMMUT008906.2	11:23305420-23306308	884	2.81274	0	15	0	Inf	0.000272943	0.0145991	UP	trans	ENSMUSG00000003778	Brd8	bromodomain_containing_8	18:34598615-34624601	39.1301	42.0544	2936	2623	0.0211925	0.451677	0.739005	-
NONMMUT008906.2	11:23305420-23306308	884	2.81274	0	15	0	Inf	0.000272943	0.0145991	UP	trans	ENSMUSG00000022160	Mettl3	methyltransferase_like_3	14:52294668-52305128	9.85157	10.4291	625	550	0.0429829	0.423293	0.739005	-
NONMMUT008906.2	11:23305420-23306308	884	2.81274	0	15	0	Inf	0.000272943	0.0145991	UP	trans	ENSMUSG00000038174	Fam126b	family_with_sequence_similarity_126_member_B	1:58522806-58586323	6.75764	9.92578	810	989	-0.429492	0.174238	0.467733	-
NONMMUT008906.2	11:23305420-23306308	884	2.81274	0	15	0	Inf	0.000272943	0.0145991	UP	trans	ENSMUSG00000052144	Ppp4r2	protein_phosphatase_4_regulatory_subunit_2	6:100833622-100869934	30.1904	21.8701	1747	1052	0.590302	0.000647804	0.00965192	-
NONMMUT008906.2	11:23305420-23306308	884	2.81274	0	15	0	Inf	0.000272943	0.0145991	UP	trans	ENSMUSG00000026080	Chst10	carbohydrate_sulfotransferase_10	1:38863867-38898161	1.06434	2.1135	146	241	-0.864501	0.00488043	0.042729	-
NONMMUT008906.2	11:23305420-23306308	884	2.81274	0	15	0	Inf	0.000272943	0.0145991	UP	trans	ENSMUSG00000025925	Terf1	telomeric_repeat_binding_factor_1	1:15805646-15844052	20.8212	24.4775	747	730	-0.108231	0.900012	1	-
NONMMUT008906.2	11:23305420-23306308	884	2.81274	0	15	0	Inf	0.000272943	0.0145991	UP	trans	ENSMUSG00000045107	Saysd1	SAYSVFN_motif_domain_containing_1	14:20075646-20083172	9.56698	11.509	132	132	-0.141455	1	1	-
NONMMUT008906.2	11:23305420-23306308	884	2.81274	0	15	0	Inf	0.000272943	0.0145991	UP	trans	ENSMUSG00000074802	Gas2l3	growth_arrest_specific_2_like_3	10:89408823-89443967	16.3166	9.59421	669	327	0.891272	6.79e-06	0.000265576	-
NONMMUT008906.2	11:23305420-23306308	884	2.81274	0	15	0	Inf	0.000272943	0.0145991	UP	trans	ENSMUSG00000025173	Wdr45b	WD_repeat_domain_45B	11:121327224-121354445	29.041	35.3345	964	975	-0.157812	0.924042	1	-
NONMMUT008906.2	11:23305420-23306308	884	2.81274	0	15	0	Inf	0.000272943	0.0145991	UP	trans	ENSMUSG00000037007	Zfp113	zinc_finger_protein_113	5:138139702-138155744	6.81173	9.79384	333	398	-0.398683	0.257705	0.554639	-
NONMMUT008906.2	11:23305420-23306308	884	2.81274	0	15	0	Inf	0.000272943	0.0145991	UP	trans	ENSMUSG00000011960	Ccnt1	cyclin_T1	15:98538689-98570923	36.409	42.1914	2833	2729	-0.0874838	0.81796	0.966875	-
NONMMUT008906.2	11:23305420-23306308	884	2.81274	0	15	0	Inf	0.000272943	0.0145991	UP	trans	ENSMUSG00000078578	Ube2d3	ubiquitin_conjugating_enzyme_E2D_3	3:135438149-135468198	49.994	65.3147	10603	11515	-0.260483	0.544143	0.77523	-
NONMMUT008906.2	11:23305420-23306308	884	2.81274	0	15	0	Inf	0.000272943	0.0145991	UP	trans	ENSMUSG00000001100	Poldip2	polymerase_DNA_directed_delta_interacting_protein_2	11:78512193-78522736	25.9133	23.2324	793	591	0.28272	0.0576051	0.239934	-
NONMMUT008906.2	11:23305420-23306308	884	2.81274	0	15	0	Inf	0.000272943	0.0145991	UP	trans	ENSMUSG00000026608	Kctd3	potassium_channel_tetramerisation_domain_containing_3	1:188971095-189007841	11.0659	11.7787	764	676	0.0351076	0.434307	0.739005	-
NONMMUT008906.2	11:23305420-23306308	884	2.81274	0	15	0	Inf	0.000272943	0.0145991	UP	trans	ENSMUSG00000063785	Utp14a	UTP14_U3_small_nucleolar_ribonucleoprotein_homolog_A_yeast_	X:48256862-48282453	55.0101	47.3149	1428	1021	0.342571	0.0250384	0.136535	-
NONMMUT008906.2	11:23305420-23306308	884	2.81274	0	15	0	Inf	0.000272943	0.0145991	UP	trans	ENSMUSG00000015363	Trabd	TraB_domain_containing	15:89075124-89087077	12.6311	15.3428	822	830	-0.155413	0.92922	1	-
NONMMUT008906.2	11:23305420-23306308	884	2.81274	0	15	0	Inf	0.000272943	0.0145991	UP	trans	ENSMUSG00000010110	Stx5a	syntaxin_5A	19:8741413-8756069	13.1283	16.5517	1249	1309	-0.209132	0.733819	0.910678	-
NONMMUT008906.2	11:23305420-23306308	884	2.81274	0	15	0	Inf	0.000272943	0.0145991	UP	trans	ENSMUSG00000091415	Ak9	adenylate_kinase_9	10:41303980-41434534	0.119448	0	5	0	Inf	0.0656324	0.256718	-
NONMMUT008906.2	11:23305420-23306308	884	2.81274	0	15	0	Inf	0.000272943	0.0145991	UP	trans	ENSMUSG00000040006	Ginm1	glycoprotein_integral_membrane_1	10:7767947-7792824	15.4268	18.899	490	499	-0.1677	0.896367	1	-
NONMMUT008906.2	11:23305420-23306308	884	2.81274	0	15	0	Inf	0.000272943	0.0145991	UP	trans	ENSMUSG00000030180	Kdm5a	lysine_K_specific_demethylase_5A	6:120364124-120444574	42.816	55.3372	4666	5013	-0.24493	0.598232	0.81814	-
NONMMUT008906.2	11:23305420-23306308	884	2.81274	0	15	0	Inf	0.000272943	0.0145991	UP	trans	ENSMUSG00000079173	Zan	zonadhesin	5:137378637-137477064	0.453394	0.357343	58	38	0.468625	0.109917	0.361611	-
NONMMUT008906.2	11:23305420-23306308	884	2.81274	0	15	0	Inf	0.000272943	0.0145991	UP	trans	ENSMUSG00000100967	Gm29666	predicted_gene_29666	15:84910438-84920038	2.54421	2.2395	123	90	0.309214	0.126325	0.387961	-
NONMMUT008906.2	11:23305420-23306308	884	2.81274	0	15	0	Inf	0.000272943	0.0145991	UP	trans	ENSMUSG00000022370	Mrpl13	mitochondrial_ribosomal_protein_L13	15:55534094-55557748	14.4258	13.7832	729	579	0.190913	0.138216	0.404351	-
NONMMUT008906.2	11:23305420-23306308	884	2.81274	0	15	0	Inf	0.000272943	0.0145991	UP	trans	ENSMUSG00000026036	Nif3l1	Ngg1_interacting_factor_3_like_1_S._pombe_	1:58445151-58481816	4.36615	3.953	287	216	0.268581	0.0994657	0.337968	-
NONMMUT008906.2	11:23305420-23306308	884	2.81274	0	15	0	Inf	0.000272943	0.0145991	UP	trans	ENSMUSG00000061132	Blnk	B_cell_linker	19:40928927-40994535	70.9134	74.7079	2664	2333	0.0499661	0.374082	0.694907	-
NONMMUT008906.2	11:23305420-23306308	884	2.81274	0	15	0	Inf	0.000272943	0.0145991	UP	trans	ENSMUSG00000026584	Scyl3	SCY1_like_3_S._cerevisiae_	1:163929100-163955126	10.5183	12.8605	855	869	-0.164874	0.895108	1	-
NONMMUT008906.2	11:23305420-23306308	884	2.81274	0	15	0	Inf	0.000272943	0.0145991	UP	trans	ENSMUSG00000027642	Rpn2	ribophorin_II	2:157279017-157326319	88.3539	93.3509	3426	3009	0.0457991	0.382516	0.6997	-
NONMMUT008906.2	11:23305420-23306308	884	2.81274	0	15	0	Inf	0.000272943	0.0145991	UP	trans	ENSMUSG00000005899	Smpd4	sphingomyelin_phosphodiesterase_4	16:17619354-17644828	13.0637	8.56398	1246	679	0.734378	5.98e-05	0.00148154	-
NONMMUT008906.2	11:23305420-23306308	884	2.81274	0	15	0	Inf	0.000272943	0.0145991	UP	trans	ENSMUSG00000038301	Snx10	sorting_nexin_10	6:51523901-51590679	7.13914	10.5639	526	647	-0.440144	0.173513	0.466423	-
NONMMUT008906.2	11:23305420-23306308	884	2.81274	0	15	0	Inf	0.000272943	0.0145991	UP	trans	ENSMUSG00000063511	Snrnp70	small_nuclear_ribonucleoprotein_70_U1_	7:45376453-45395742	35.1492	39.9404	3284	3102	-0.0591859	0.71333	0.898996	-
NONMMUT008906.2	11:23305420-23306308	884	2.81274	0	15	0	Inf	0.000272943	0.0145991	UP	trans	ENSMUSG00000048647	Exd1	exonuclease_3_5_domain_containing_1	2:119516505-119547627	0.687609	0.808387	44	43	-0.108289	1	1	-
NONMMUT008906.2	11:23305420-23306308	884	2.81274	0	15	0	Inf	0.000272943	0.0145991	UP	trans	ENSMUSG00000053158	Fes	feline_sarcoma_oncogene	7:80377756-80387946	9.04303	14.598	661	887	-0.565725	0.0492925	0.214999	-
NONMMUT008906.2	11:23305420-23306308	884	2.81274	0	15	0	Inf	0.000272943	0.0145991	UP	trans	ENSMUSG00000071454	Dtnb	dystrobrevin_beta	12:3572381-3781796	5.29206	6.8607	515	555	-0.249355	0.619241	0.836517	-
NONMMUT008906.2	11:23305420-23306308	884	2.81274	0	15	0	Inf	0.000272943	0.0145991	UP	trans	ENSMUSG00000032580	Rbm5	RNA_binding_motif_protein_5	9:107740371-107770996	41.6929	51.7306	5987	6175	-0.186047	0.808392	0.961237	-
NONMMUT008906.2	11:23305420-23306308	884	2.81274	0	15	0	Inf	0.000272943	0.0145991	UP	trans	ENSMUSG00000038456	Dennd2a	DENN_MADD_domain_containing_2A	6:39462378-39557867	4.48499	7.51766	211	294	-0.620011	0.0486942	0.213551	-
NONMMUT008906.2	11:23305420-23306308	884	2.81274	0	15	0	Inf	0.000272943	0.0145991	UP	trans	ENSMUSG00000071657	Bscl2	Berardinelli_Seip_congenital_lipodystrophy_2_homolog_seipin_	19:8837467-8848683	11.3648	13.1713	683	658	-0.0876458	0.828853	0.972854	-
NONMMUT008906.2	11:23305420-23306308	884	2.81274	0	15	0	Inf	0.000272943	0.0145991	UP	trans	ENSMUSG00000066149	Cdc26	cell_division_cycle_26	4:62383654-62408642	12.2959	9.46291	619	396	0.502995	0.0047058	0.0416211	-
NONMMUT008906.2	11:23305420-23306308	884	2.81274	0	15	0	Inf	0.000272943	0.0145991	UP	trans	ENSMUSG00000028992	Nmnat1	nicotinamide_nucleotide_adenylyltransferase_1	4:149467572-149485202	4.62322	5.56161	134	134	-0.141434	1	1	-
NONMMUT008906.2	11:23305420-23306308	884	2.81274	0	15	0	Inf	0.000272943	0.0145991	UP	trans	ENSMUSG00000024008	Cpne5	copine_V	17:29156550-29237797	1.13193	0.159345	94	11	2.95373	1.2e-12	2.01e-10	UP
NONMMUT008906.2	11:23305420-23306308	884	2.81274	0	15	0	Inf	0.000272943	0.0145991	UP	trans	ENSMUSG00000063972	Nr6a1	nuclear_receptor_subfamily_6_group_A_member_1	2:38723370-38927688	0.793407	0.789484	81	67	0.132323	0.418138	0.738268	-
NONMMUT008906.2	11:23305420-23306308	884	2.81274	0	15	0	Inf	0.000272943	0.0145991	UP	trans	ENSMUSG00000017493	Igfbp4	insulin_like_growth_factor_binding_protein_4	11:99041244-99054392	36.5784	98.7778	1344	3017	-1.30802	3.15e-08	2.47e-06	DOWN
NONMMUT008906.2	11:23305420-23306308	884	2.81274	0	15	0	Inf	0.000272943	0.0145991	UP	trans	ENSMUSG00000040158	Tax1bp3	Tax1_human_T_cell_leukemia_virus_type_I_binding_protein_3	11:73177083-73183162	1.51515	2.19465	49	59	-0.409358	0.485661	0.739005	-
NONMMUT008906.2	11:23305420-23306308	884	2.81274	0	15	0	Inf	0.000272943	0.0145991	UP	trans	ENSMUSG00000001518	Itfg2	integrin_alpha_FG_GAP_repeat_containing_2	6:128409444-128424931	3.57879	5.20966	238	288	-0.416547	0.253105	0.549692	-
NONMMUT008906.2	11:23305420-23306308	884	2.81274	0	15	0	Inf	0.000272943	0.0145991	UP	trans	ENSMUSG00000055670	Zzef1	zinc_finger_ZZ_type_with_EF_hand_domain_1	11:72796226-72927120	24.777	32.2455	3287	3556	-0.254926	0.56708	0.793157	-
NONMMUT008906.2	11:23305420-23306308	884	2.81274	0	15	0	Inf	0.000272943	0.0145991	UP	trans	ENSMUSG00000028759	Hp1bp3	heterochromatin_protein_1_binding_protein_3	4:138216296-138244683	34.5277	39.6289	3049	2909	-0.0736288	0.766235	0.932632	-
NONMMUT008906.2	11:23305420-23306308	884	2.81274	0	15	0	Inf	0.000272943	0.0145991	UP	trans	ENSMUSG00000020359	Phykpl	5_phosphohydroxy_L_lysine_phospholyase	11:51584757-51604489	4.71658	6.33673	351	392	-0.300825	0.47823	0.739005	-
NONMMUT008906.2	11:23305420-23306308	884	2.81274	0	15	0	Inf	0.000272943	0.0145991	UP	trans	ENSMUSG00000040389	Wdr47	WD_repeat_domain_47	3:108591279-108645719	5.01043	8.32228	218	301	-0.606874	0.0542189	0.230248	-
NONMMUT008906.2	11:23305420-23306308	884	2.81274	0	15	0	Inf	0.000272943	0.0145991	UP	trans	ENSMUSG00000053134	Supt7l	suppressor_of_Ty_7_like	5:31514564-31527807	6.12945	7.50041	407	414	-0.166041	0.901776	1	-
NONMMUT008906.2	11:23305420-23306308	884	2.81274	0	15	0	Inf	0.000272943	0.0145991	UP	trans	ENSMUSG00000033454	Zbtb1	zinc_finger_and_BTB_domain_containing_1	12:76370266-76396950	33.1572	35.4901	2431	2163	0.0270753	0.43685	0.739005	-
NONMMUT008906.2	11:23305420-23306308	884	2.81274	0	15	0	Inf	0.000272943	0.0145991	UP	trans	ENSMUSG00000024826	Dpf2	D4_zinc_and_double_PHD_fingers_family_2	19:5896516-5913010	23.0619	25.699	1208	1119	-0.0310315	0.62661	0.838866	-
NONMMUT008906.2	11:23305420-23306308	884	2.81274	0	15	0	Inf	0.000272943	0.0145991	UP	trans	ENSMUSG00000037754	Ppp1r16b	protein_phosphatase_1_regulatory_inhibitor_subunit_16B	2:158665398-158766334	42.2629	41.4747	2334	1904	0.152329	0.169417	0.458603	-
NONMMUT008906.2	11:23305420-23306308	884	2.81274	0	15	0	Inf	0.000272943	0.0145991	UP	trans	ENSMUSG00000037572	Wdhd1	WD_repeat_and_HMG_box_DNA_binding_protein_1	14:47240944-47276857	47.2911	31.7769	2732	1526	0.698762	7.44e-05	0.001768	-
NONMMUT008906.2	11:23305420-23306308	884	2.81274	0	15	0	Inf	0.000272943	0.0145991	UP	trans	ENSMUSG00000033684	Qsox1	quiescin_Q6_sulfhydryl_oxidase_1	1:155776029-155812889	4.4	5.70824	357	385	-0.250372	0.624079	0.838866	-
NONMMUT008906.2	11:23305420-23306308	884	2.81274	0	15	0	Inf	0.000272943	0.0145991	UP	trans	ENSMUSG00000030801	Kat8	K_lysine_acetyltransferase_8	7:127912516-127925837	22.5534	24.6971	457	416	-0.00582952	0.579054	0.80437	-
NONMMUT008906.2	11:23305420-23306308	884	2.81274	0	15	0	Inf	0.000272943	0.0145991	UP	trans	ENSMUSG00000030604	Zfp626	zinc_finger_protein_626	7:27807196-27822916	16.5857	18.1621	613	558	-0.00581934	0.561977	0.788497	-
NONMMUT008906.2	11:23305420-23306308	884	2.81274	0	15	0	Inf	0.000272943	0.0145991	UP	trans	ENSMUSG00000039347	Atp6v0e2	ATPase_H+_transporting_lysosomal_V0_subunit_E2	6:48537615-48541801	3.57619	5.4305	61	77	-0.477489	0.326022	0.640148	-
NONMMUT008906.2	11:23305420-23306308	884	2.81274	0	15	0	Inf	0.000272943	0.0145991	UP	trans	ENSMUSG00000038497	Tmco3	transmembrane_and_coiled_coil_domains_3	8:13288013-13322924	10.7834	14.1636	294	321	-0.268199	0.576283	0.80155	-
NONMMUT008906.2	11:23305420-23306308	884	2.81274	0	15	0	Inf	0.000272943	0.0145991	UP	trans	ENSMUSG00000073680	Tmem88b	transmembrane_protein_88B	4:155781591-155785874	0.526917	0.230541	11	4	1.31772	0.13207	0.392204	-
NONMMUT008906.2	11:23305420-23306308	884	2.81274	0	15	0	Inf	0.000272943	0.0145991	UP	trans	ENSMUSG00000034173	Zbed5	zinc_finger_BED_type_containing_5	5:129895723-129903623	9.82077	7.47351	313	198	0.519222	0.00742793	0.0581178	-
NONMMUT008906.2	11:23305420-23306308	884	2.81274	0	15	0	Inf	0.000272943	0.0145991	UP	trans	ENSMUSG00000057541	Pus7	pseudouridylate_synthase_7_homolog_S._cerevisiae_	5:23740648-23783711	8.57739	6.87341	620	413	0.444684	0.0100369	0.0714274	-
NONMMUT008906.2	11:23305420-23306308	884	2.81274	0	15	0	Inf	0.000272943	0.0145991	UP	trans	ENSMUSG00000027984	Hadh	hydroxyacyl_Coenzyme_A_dehydrogenase	3:131233419-131272101	12.1371	14.5267	395	393	-0.134114	1	1	-
NONMMUT008906.2	11:23305420-23306308	884	2.81274	0	15	0	Inf	0.000272943	0.0145991	UP	trans	ENSMUSG00000006784	Ttc25	tetratricopeptide_repeat_domain_25	11:100545607-100572568	0.174552	0	8	0	Inf	0.00894141	0.0659974	-
NONMMUT008906.2	11:23305420-23306308	884	2.81274	0	15	0	Inf	0.000272943	0.0145991	UP	trans	ENSMUSG00000028068	Iqgap3	IQ_motif_containing_GTPase_activating_protein_3	3:88081971-88121048	7.60032	5.69309	644	401	0.542018	0.00264718	0.0274935	-
NONMMUT008906.2	11:23305420-23306308	884	2.81274	0	15	0	Inf	0.000272943	0.0145991	UP	trans	ENSMUSG00000072244	Trim6	tripartite_motif_containing_6	7:104218793-104235152	0.211489	0.537126	9	19	-1.21951	0.109021	0.359263	-
NONMMUT008906.2	11:23305420-23306308	884	2.81274	0	15	0	Inf	0.000272943	0.0145991	UP	trans	ENSMUSG00000011382	Dhdh	dihydrodiol_dehydrogenase_dimeric_	7:45472956-45488805	8.83584	12.7868	202	243	-0.408046	0.290948	0.596963	-
NONMMUT008906.2	11:23305420-23306308	884	2.81274	0	15	0	Inf	0.000272943	0.0145991	UP	trans	ENSMUSG00000034837	Gnat1	guanine_nucleotide_binding_protein_alpha_transducing_1	9:107674474-107679712	0.0550374	0	2	0	Inf	0.502488	0.739005	-
NONMMUT008906.2	11:23305420-23306308	884	2.81274	0	15	0	Inf	0.000272943	0.0145991	UP	trans	ENSMUSG00000021076	Actr10	ARP10_actin_related_protein_10	12:70937857-70964718	40.8837	41.6731	989	838	0.0975797	0.283209	0.587322	-
NONMMUT008906.2	11:23305420-23306308	884	2.81274	0	15	0	Inf	0.000272943	0.0145991	UP	trans	ENSMUSG00000033400	Agl	amylo_1_6_glucosidase_4_alpha_glucanotransferase	3:116739999-116808166	2.99694	5.05541	358	502	-0.629168	0.0309488	0.158061	-
NONMMUT008906.2	11:23305420-23306308	884	2.81274	0	15	0	Inf	0.000272943	0.0145991	UP	trans	ENSMUSG00000042857	Gm9776	predicted_gene_9776	13:94355839-94358818	0.836903	1.14096	15	17	-0.321946	0.870082	0.99811	-
NONMMUT008906.2	11:23305420-23306308	884	2.81274	0	15	0	Inf	0.000272943	0.0145991	UP	trans	ENSMUSG00000039671	Zmynd8	zinc_finger_MYND_type_containing_8	2:165784152-165899016	15.0384	18.1951	1736	1746	-0.149728	0.95052	1	-
NONMMUT008906.2	11:23305420-23306308	884	2.81274	0	15	0	Inf	0.000272943	0.0145991	UP	trans	ENSMUSG00000026942	Traf2	TNF_receptor_associated_factor_2	2:25517982-25546940	22.3854	24.2879	887	800	0.00749158	0.516023	0.750918	-
NONMMUT008906.2	11:23305420-23306308	884	2.81274	0	15	0	Inf	0.000272943	0.0145991	UP	cis	ENSMUSG00000020290	Xpo1	exportin_1_CRM1_homolog_yeast_	11:23256041-23298249	122.096	108.904	7956	5899	0.290131	0.038865	0.183023	-
NONMMUT008906.2	11:23305420-23306308	884	2.81274	0	15	0	Inf	0.000272943	0.0145991	UP	trans	ENSMUSG00000004651	Tyr	tyrosinase	7:87427405-87493411	0.251358	0.483849	5	8	-0.819643	0.593113	0.813948	-
NONMMUT008906.2	11:23305420-23306308	884	2.81274	0	15	0	Inf	0.000272943	0.0145991	UP	trans	ENSMUSG00000036285	Noa1	nitric_oxide_associated_1	5:77294182-77310084	6.81956	6.27554	234	179	0.245111	0.128413	0.387961	-
NONMMUT008906.2	11:23305420-23306308	884	2.81274	0	15	0	Inf	0.000272943	0.0145991	UP	trans	ENSMUSG00000032555	Topbp1	topoisomerase_DNA_II_binding_protein_1	9:103305215-103350428	67.4367	50.4502	5575	3467	0.543843	0.00105912	0.0139374	-
NONMMUT008906.2	11:23305420-23306308	884	2.81274	0	15	0	Inf	0.000272943	0.0145991	UP	trans	ENSMUSG00000039768	Dnajc11	DnaJ_Hsp40_homolog_subfamily_C_member_11	4:151933691-151982137	15.3912	13.3265	1463	1053	0.332982	0.0279235	0.147233	-
NONMMUT008906.2	11:23305420-23306308	884	2.81274	0	15	0	Inf	0.000272943	0.0145991	UP	trans	ENSMUSG00000026755	Arpc5l	actin_related_protein_2_3_complex_subunit_5_like	2:39005348-39015877	103.933	82.1263	3500	2299	0.464907	0.00399613	0.0373767	-
NONMMUT008906.2	11:23305420-23306308	884	2.81274	0	15	0	Inf	0.000272943	0.0145991	UP	trans	ENSMUSG00000030330	Ing4	inhibitor_of_growth_family_member_4	6:125039760-125049265	10.8871	14.5229	744	825	-0.290533	0.481625	0.739005	-
NONMMUT008906.2	11:23305420-23306308	884	2.81274	0	15	0	Inf	0.000272943	0.0145991	UP	trans	ENSMUSG00000004071	Cdip1	cell_death_inducing_Trp53_target_1	16:4750348-4790292	9.35742	13.8872	582	718	-0.444406	0.164807	0.450352	-
NONMMUT008906.2	11:23305420-23306308	884	2.81274	0	15	0	Inf	0.000272943	0.0145991	UP	trans	ENSMUSG00000020156	Mum1	melanoma_associated_antigen_mutated_1	10:80226434-80243903	11.0415	9.65729	1275	927	0.318413	0.0341532	0.167507	-
NONMMUT008906.2	11:23305420-23306308	884	2.81274	0	15	0	Inf	0.000272943	0.0145991	UP	trans	ENSMUSG00000026020	Nop58	NOP58_ribonucleoprotein	1:59684971-59719044	30.3103	24.1261	2666	1764	0.454384	0.00490671	0.0427859	-
NONMMUT008906.2	11:23305420-23306308	884	2.81274	0	15	0	Inf	0.000272943	0.0145991	UP	trans	ENSMUSG00000030515	Tarsl2	threonyl_tRNA_synthetase_like_2	7:65644898-65692091	18.8067	15.499	797	546	0.404236	0.0145459	0.0943585	-
NONMMUT008906.2	11:23305420-23306308	884	2.81274	0	15	0	Inf	0.000272943	0.0145991	UP	trans	ENSMUSG00000032216	Nedd4	neural_precursor_cell_expressed_developmentally_down_regulated_4	9:72662346-72749852	45.9096	59.4156	4933	5307	-0.246873	0.591451	0.813948	-
NONMMUT008906.2	11:23305420-23306308	884	2.81274	0	15	0	Inf	0.000272943	0.0145991	UP	trans	ENSMUSG00000023118	Sympk	symplekin	7:19024377-19054618	30.9785	32.2718	2313	2003	0.0661616	0.335482	0.651686	-
NONMMUT008906.2	11:23305420-23306308	884	2.81274	0	15	0	Inf	0.000272943	0.0145991	UP	trans	ENSMUSG00000024410	3110002H16Rik	RIKEN_cDNA_3110002H16_gene	18:12168717-12189997	28.0015	33.0961	1315	1292	-0.115985	0.929443	1	-
NONMMUT008906.2	11:23305420-23306308	884	2.81274	0	15	0	Inf	0.000272943	0.0145991	UP	trans	ENSMUSG00000037486	Asxl2	additional_sex_combs_like_2_Drosophila_	12:3426857-3506852	13.6293	17.2648	2528	2662	-0.215955	0.702454	0.891261	-
NONMMUT008906.2	11:23305420-23306308	884	2.81274	0	15	0	Inf	0.000272943	0.0145991	UP	trans	ENSMUSG00000032480	Dhx30	DEAH_Asp_Glu_Ala_His_box_polypeptide_30	9:110084320-110117830	11.7714	10.7768	1360	1035	0.252534	0.069091	0.264926	-
NONMMUT008906.2	11:23305420-23306308	884	2.81274	0	15	0	Inf	0.000272943	0.0145991	UP	trans	ENSMUSG00000020107	Anapc16	anaphase_promoting_complex_subunit_16	10:59987409-60003135	18.2382	22.647	869	897	-0.187192	0.814206	0.96407	-
NONMMUT008906.2	11:23305420-23306308	884	2.81274	0	15	0	Inf	0.000272943	0.0145991	UP	trans	ENSMUSG00000052997	Uba2	ubiquitin_like_modifier_activating_enzyme_2	7:34140688-34169599	72.9143	58.6693	3636	2432	0.438768	0.00584928	0.0485212	-
NONMMUT008906.2	11:23305420-23306308	884	2.81274	0	15	0	Inf	0.000272943	0.0145991	UP	trans	ENSMUSG00000003865	Gys1	glycogen_synthase_1_muscle	7:45434844-45456619	5.08536	6.54243	216	231	-0.238308	0.713064	0.898871	-
NONMMUT008906.2	11:23305420-23306308	884	2.81274	0	15	0	Inf	0.000272943	0.0145991	UP	trans	ENSMUSG00000095325	Zfp870	zinc_finger_protein_870	17:32879228-32886083	9.01699	11.0034	278	282	-0.162056	0.913797	1	-
NONMMUT008906.2	11:23305420-23306308	884	2.81274	0	15	0	Inf	0.000272943	0.0145991	UP	trans	ENSMUSG00000057236	Rbbp4	retinoblastoma_binding_protein_4	4:129307100-129335370	72.1748	62.9269	4229	3065	0.322988	0.0271537	0.144442	-
NONMMUT008906.2	11:23305420-23306308	884	2.81274	0	15	0	Inf	0.000272943	0.0145991	UP	trans	ENSMUSG00000026615	Eprs	glutamyl_prolyl_tRNA_synthetase	1:185363044-185428360	47.3192	37.8451	6006	3993	0.44749	0.00485637	0.0426391	-
NONMMUT008906.2	11:23305420-23306308	884	2.81274	0	15	0	Inf	0.000272943	0.0145991	UP	trans	ENSMUSG00000042605	Atxn2	ataxin_2	5:121711337-121816493	5.19925	7.53085	691	832	-0.409338	0.211839	0.523593	-
NONMMUT008906.2	11:23305420-23306308	884	2.81274	0	15	0	Inf	0.000272943	0.0145991	UP	trans	ENSMUSG00000031010	Usp9x	ubiquitin_specific_peptidase_9_X_chromosome	X:13071498-13173328	85.9209	102.526	9164	9090	-0.129744	0.976849	1	-
NONMMUT008906.2	11:23305420-23306308	884	2.81274	0	15	0	Inf	0.000272943	0.0145991	UP	trans	ENSMUSG00000056342	Usp34	ubiquitin_specific_peptidase_34	11:23306895-23490560	43.7354	55.8023	5493	5826	-0.226353	0.661519	0.864972	-
NONMMUT008906.2	11:23305420-23306308	884	2.81274	0	15	0	Inf	0.000272943	0.0145991	UP	trans	ENSMUSG00000051034	Zfp11	zinc_finger_protein_11	5:129654593-129670099	6.05131	6.46514	143	127	0.0297359	0.551871	0.781155	-
NONMMUT008906.2	11:23305420-23306308	884	2.81274	0	15	0	Inf	0.000272943	0.0145991	UP	trans	ENSMUSG00000014245	Pigl	phosphatidylinositol_glycan_anchor_biosynthesis_class_L	11:62458460-62514417	6.56656	8.46952	97	104	-0.241973	0.765336	0.931859	-
NONMMUT008906.2	11:23305420-23306308	884	2.81274	0	15	0	Inf	0.000272943	0.0145991	UP	trans	ENSMUSG00000030347	D6Wsu163e	DNA_segment_Chr_6_Wayne_State_University_163_expressed	6:126939962-126975967	16.1849	14.9255	814	624	0.242043	0.085564	0.305108	-
NONMMUT008906.2	11:23305420-23306308	884	2.81274	0	15	0	Inf	0.000272943	0.0145991	UP	trans	ENSMUSG00000053110	Yap1	yes_associated_protein_1	9:7931999-8004596	4.20617	9.09712	282	507	-0.987733	0.000236882	0.00447964	-
NONMMUT008906.2	11:23305420-23306308	884	2.81274	0	15	0	Inf	0.000272943	0.0145991	UP	trans	ENSMUSG00000044768	D1Ertd622e	DNA_segment_Chr_1_ERATO_Doi_622_expressed	1:97606318-97662074	8.13088	8.63082	2168	1913	0.0390854	0.405148	0.723671	-
NONMMUT008906.2	11:23305420-23306308	884	2.81274	0	15	0	Inf	0.000272943	0.0145991	UP	trans	ENSMUSG00000029161	Cgref1	cell_growth_regulator_with_EF_hand_domain_1	5:30933143-30945591	0.297691	0.447671	4	5	-0.46345	1	1	-
NONMMUT008906.2	11:23305420-23306308	884	2.81274	0	15	0	Inf	0.000272943	0.0145991	UP	trans	ENSMUSG00000043282	Teddm1b	transmembrane_epididymal_protein_1B	1:153874345-153876871	0	0.158332	0	2	Inf	0.502488	0.739005	-
NONMMUT008906.2	11:23305420-23306308	884	2.81274	0	15	0	Inf	0.000272943	0.0145991	UP	trans	ENSMUSG00000029094	Afap1	actin_filament_associated_protein_1	5:35893319-36003923	5.06169	9.40482	393	607	-0.768611	0.00511457	0.0441711	-
NONMMUT008906.2	11:23305420-23306308	884	2.81274	0	15	0	Inf	0.000272943	0.0145991	UP	trans	ENSMUSG00000080115	Mettl21b	methyltransferase_like_21B	10:127031004-127041513	0.611523	0.220666	10	3	1.59571	0.102725	0.34514	-
NONMMUT008906.2	11:23305420-23306308	884	2.81274	0	15	0	Inf	0.000272943	0.0145991	UP	trans	ENSMUSG00000049739	Zfp646	zinc_finger_protein_646	7:127876221-127885996	26.1028	32.6106	2752	2858	-0.195967	0.774409	0.938705	-
NONMMUT008906.2	11:23305420-23306308	884	2.81274	0	15	0	Inf	0.000272943	0.0145991	UP	trans	ENSMUSG00000060550	H2-Q7	histocompatibility_2_Q_region_locus_7	17:35439155-35443773	14.1702	18.6157	630	688	-0.268497	0.555587	0.784208	-
NONMMUT008906.2	11:23305420-23306308	884	2.81274	0	15	0	Inf	0.000272943	0.0145991	UP	trans	ENSMUSG00000033845	Mrpl15	mitochondrial_ribosomal_protein_L15	1:4773206-4785739	14.107	11.3452	1074	718	0.439498	0.00790076	0.0611101	-
NONMMUT008906.2	11:23305420-23306308	884	2.81274	0	15	0	Inf	0.000272943	0.0145991	UP	trans	ENSMUSG00000027243	Harbi1	harbinger_transposase_derived_1	2:91710852-91721545	3.85435	4.14493	198	177	0.0203099	0.542789	0.774278	-
NONMMUT008906.2	11:23305420-23306308	884	2.81274	0	15	0	Inf	0.000272943	0.0145991	UP	trans	ENSMUSG00000046351	Zfp322a	zinc_finger_protein_322A	13:23353103-23369208	32.5789	35.0033	1441	1287	0.0216156	0.460011	0.739005	-
NONMMUT008906.2	11:23305420-23306308	884	2.81274	0	15	0	Inf	0.000272943	0.0145991	UP	trans	ENSMUSG00000004221	Ikbkg	inhibitor_of_kappaB_kinase_gamma	X:74393290-74453854	5.08567	5.8415	686	655	-0.0747298	0.783209	0.943637	-
NONMMUT008906.2	11:23305420-23306308	884	2.81274	0	15	0	Inf	0.000272943	0.0145991	UP	trans	ENSMUSG00000055319	Sec23ip	Sec23_interacting_protein	7:128744943-128784836	30.0403	30.6967	1760	1495	0.0939876	0.276945	0.581635	-
NONMMUT008906.2	11:23305420-23306308	884	2.81274	0	15	0	Inf	0.000272943	0.0145991	UP	trans	ENSMUSG00000025646	Atrip	ATR_interacting_protein	9:109059747-109074124	1.71687	3.00169	75	109	-0.680824	0.0782004	0.28767	-
NONMMUT008906.2	11:23305420-23306308	884	2.81274	0	15	0	Inf	0.000272943	0.0145991	UP	trans	ENSMUSG00000028059	Arhgef2	rho_rac_guanine_nucleotide_exchange_factor_GEF_2	3:88607454-88648052	19.8112	25.6673	2286	2462	-0.248446	0.59137	0.813948	-
NONMMUT008906.2	11:23305420-23306308	884	2.81274	0	15	0	Inf	0.000272943	0.0145991	UP	trans	ENSMUSG00000024913	Lrp5	low_density_lipoprotein_receptor_related_protein_5	19:3584828-3686564	7.86756	12.1782	565	727	-0.505146	0.09611	0.329359	-
NONMMUT008906.2	11:23305420-23306308	884	2.81274	0	15	0	Inf	0.000272943	0.0145991	UP	trans	ENSMUSG00000039065	Fam173b	family_with_sequence_similarity_173_member_B	15:31601852-31621227	7.59478	4.86752	351	187	0.766992	0.000213978	0.00413691	-
NONMMUT008906.2	11:23305420-23306308	884	2.81274	0	15	0	Inf	0.000272943	0.0145991	UP	trans	ENSMUSG00000054302	Eapp	E2F_associated_phosphoprotein	12:54670340-54695897	14.6606	17.7848	713	719	-0.153533	0.948433	1	-
NONMMUT008906.2	11:23305420-23306308	884	2.81274	0	15	0	Inf	0.000272943	0.0145991	UP	trans	ENSMUSG00000022761	Lztr1	leucine_zipper_like_transcriptional_regulator_1	16:17508688-17526333	13.8197	15.2145	778	712	-0.0135489	0.574813	0.799968	-
NONMMUT008906.2	11:23305420-23306308	884	2.81274	0	15	0	Inf	0.000272943	0.0145991	UP	trans	ENSMUSG00000057572	Zbtb8os	zinc_finger_and_BTB_domain_containing_8_opposite_strand	4:129335695-129354547	7.12961	7.73817	225	203	0.00700092	0.567096	0.793157	-
NONMMUT008906.2	11:23305420-23306308	884	2.81274	0	15	0	Inf	0.000272943	0.0145991	UP	trans	ENSMUSG00000004642	Slbp	stem_loop_binding_protein	5:33634952-33652574	66.5091	47.9447	3421	2050	0.597353	0.000458663	0.00750584	-
NONMMUT008906.2	11:23305420-23306308	884	2.81274	0	15	0	Inf	0.000272943	0.0145991	UP	trans	ENSMUSG00000031604	Msmo1	methylsterol_monoxygenase_1	8:64718139-64733792	9.05236	8.71993	537	430	0.179147	0.165703	0.451717	-
NONMMUT008906.2	11:23305420-23306308	884	2.81274	0	15	0	Inf	0.000272943	0.0145991	UP	trans	ENSMUSG00000079659	Tmem243	transmembrane_protein_243_mitochondrial	5:9100668-9160986	25.5789	30.1594	1258	1233	-0.112481	0.916654	1	-
NONMMUT008906.2	11:23305420-23306308	884	2.81274	0	15	0	Inf	0.000272943	0.0145991	UP	trans	ENSMUSG00000052748	Swt1	SWT1_RNA_endoribonuclease_homolog_S._cerevisiae_	1:151367699-151428455	15.1516	22.6015	1350	1674	-0.451781	0.135809	0.399252	-
NONMMUT008906.2	11:23305420-23306308	884	2.81274	0	15	0	Inf	0.000272943	0.0145991	UP	trans	ENSMUSG00000055204	Ankrd17	ankyrin_repeat_domain_17	5:90227166-90366577	19.4004	23.1129	5178	5128	-0.127443	0.968518	1	-
NONMMUT008906.2	11:23305420-23306308	884	2.81274	0	15	0	Inf	0.000272943	0.0145991	UP	trans	ENSMUSG00000029843	Slc13a4	solute_carrier_family_13_sodium_sulfate_symporters_member_4	6:35267957-35308131	0.0583999	0.0350926	2	1	0.859971	1	1	-
NONMMUT008906.2	11:23305420-23306308	884	2.81274	0	15	0	Inf	0.000272943	0.0145991	UP	trans	ENSMUSG00000028901	Gmeb1	glucocorticoid_modulatory_element_binding_protein_1	4:132221025-132261602	4.15452	4.24955	354	301	0.0925436	0.34478	0.662843	-
NONMMUT003267.2	1:156035725-156036977	1253	0.132374	8.2594	1	60	-6.0351	1.02e-08	1.55e-06	DOWN	cis and trans	ENSMUSG00000026466	Tor1aip1	torsin_A_interacting_protein_1	1:156004599-156036480	12.4685	16.8987	995	1121	-0.313457	0.409808	0.728163	-
ENSMUST00000163053	13:59769965-59771939	1182	2.52437	0	18	0	Inf	7.46e-05	0.00478433	UP	cis and trans	ENSMUSG00000035248	Zcchc6	zinc_finger_CCHC_domain_containing_6	13:59771879-59823147	192.681	215.144	6433	5971	-0.0339224	0.621412	0.837505	-
NONMMUT055064.2	5:140585033-140596725	4656	0	0.889066	0	24	Inf	2.21e-05	0.00168199	DOWN	trans	ENSMUSG00000027104	Atf2	activating_transcription_factor_2	2:73816509-73892639	9.72026	12.6553	1021	1105	-0.255505	0.579974	0.805183	-
NONMMUT055064.2	5:140585033-140596725	4656	0	0.889066	0	24	Inf	2.21e-05	0.00168199	DOWN	trans	ENSMUSG00000062604	Srpk2	serine_arginine_rich_protein_specific_kinase_2	5:23503264-23684617	15.3417	18.6263	1623	1638	-0.154713	0.931974	1	-
NONMMUT055064.2	5:140585033-140596725	4656	0	0.889066	0	24	Inf	2.21e-05	0.00168199	DOWN	trans	ENSMUSG00000036120	Rfxank	regulatory_factor_X_associated_ankyrin_containing_protein	8:70130812-70139197	17.2776	18.8259	382	346	0.00135606	0.570509	0.796386	-
NONMMUT055064.2	5:140585033-140596725	4656	0	0.889066	0	24	Inf	2.21e-05	0.00168199	DOWN	trans	ENSMUSG00000026455	Klhl12	kelch_like_12	1:134455531-134491018	20.0301	17.424	1683	1217	0.326265	0.0293817	0.152606	-
NONMMUT055064.2	5:140585033-140596725	4656	0	0.889066	0	24	Inf	2.21e-05	0.00168199	DOWN	trans	ENSMUSG00000033075	Senp1	SUMO1_sentrin_specific_peptidase_1	15:98038744-98093744	17.1094	16.3861	1962	1562	0.187489	0.125004	0.387961	-
NONMMUT055064.2	5:140585033-140596725	4656	0	0.889066	0	24	Inf	2.21e-05	0.00168199	DOWN	trans	ENSMUSG00000007080	Pole	polymerase_DNA_directed_epsilon	5:110286306-110337474	26.3529	15.851	2174	1087	0.858558	2.95e-06	0.00012878	-
NONMMUT055064.2	5:140585033-140596725	4656	0	0.889066	0	24	Inf	2.21e-05	0.00168199	DOWN	trans	ENSMUSG00000001418	Glmp	glycosylated_lysosomal_membrane_protein	3:88325023-88331313	10.1485	10.6398	825	719	0.0569588	0.379213	0.698101	-
NONMMUT055064.2	5:140585033-140596725	4656	0	0.889066	0	24	Inf	2.21e-05	0.00168199	DOWN	trans	ENSMUSG00000027015	Cybrd1	cytochrome_b_reductase_1	2:71117923-71142926	2.865	4.30815	92	115	-0.463365	0.28366	0.587693	-
NONMMUT013613.2	12:21545241-21557869	3740	0	5.48817	0	119	Inf	4.38e-14	2.03e-11	DOWN	trans	ENSMUSG00000000579	Dynlt1c	dynein_light_chain_Tctex_type_1C	17:6601671-6609774	5.68652	10.9274	231	369	-0.817167	0.00453362	0.0408328	-
NONMMUT013613.2	12:21545241-21557869	3740	0	5.48817	0	119	Inf	4.38e-14	2.03e-11	DOWN	trans	ENSMUSG00000056124	B4galt6	UDP_Gal_betaGlcNAc_beta_1_4_galactosyltransferase_polypeptide_6	18:20684599-20746404	4.78062	7.88612	167	229	-0.596947	0.0749401	0.280058	-
NONMMUT013613.2	12:21545241-21557869	3740	0	5.48817	0	119	Inf	4.38e-14	2.03e-11	DOWN	trans	ENSMUSG00000020717	Pecam1	platelet_endothelial_cell_adhesion_molecule_1	11:106654217-106750628	47.8083	75.531	2579	3387	-0.534638	0.055533	0.23418	-
NONMMUT013613.2	12:21545241-21557869	3740	0	5.48817	0	119	Inf	4.38e-14	2.03e-11	DOWN	trans	ENSMUSG00000005299	Letm1	leucine_zipper_EF_hand_containing_transmembrane_protein_1	5:33739673-33782817	10.8624	12.01	754	693	-0.0197324	0.595524	0.816087	-
NONMMUT013613.2	12:21545241-21557869	3740	0	5.48817	0	119	Inf	4.38e-14	2.03e-11	DOWN	trans	ENSMUSG00000028797	Tmem234	transmembrane_protein_234	4:129600668-129624059	25.2651	24.1637	1610	1280	0.189475	0.12512	0.387961	-
NONMMUT013613.2	12:21545241-21557869	3740	0	5.48817	0	119	Inf	4.38e-14	2.03e-11	DOWN	trans	ENSMUSG00000074037	Mc1r	melanocortin_1_receptor	8:123407107-123410744	0.13712	0	3	0	Inf	0.253731	0.549692	-
NONMMUT013613.2	12:21545241-21557869	3740	0	5.48817	0	119	Inf	4.38e-14	2.03e-11	DOWN	trans	ENSMUSG00000068250	Amn1	antagonist_of_mitotic_exit_network_1	6:149157147-149188712	7.4733	10.6364	1054	1247	-0.384028	0.246669	0.549692	-
NONMMUT013613.2	12:21545241-21557869	3740	0	5.48817	0	119	Inf	4.38e-14	2.03e-11	DOWN	trans	ENSMUSG00000018446	C1qbp	complement_component_1_q_subcomponent_binding_protein	11:70977836-70983026	17.8978	14.7624	404	277	0.403027	0.0228379	0.128453	-
NONMMUT013613.2	12:21545241-21557869	3740	0	5.48817	0	119	Inf	4.38e-14	2.03e-11	DOWN	trans	ENSMUSG00000074476	Spc24	SPC24_NDC80_kinetochore_complex_component_homolog_S._cerevisiae_	9:21755442-21760286	83.5629	37.808	678	255	1.26934	1.55e-09	1.67e-07	UP
NONMMUT013613.2	12:21545241-21557869	3740	0	5.48817	0	119	Inf	4.38e-14	2.03e-11	DOWN	trans	ENSMUSG00000028822	Tmem50a	transmembrane_protein_50A	4:134897849-134915024	167.834	196.484	1603	1560	-0.102212	0.876504	1	-
NONMMUT013613.2	12:21545241-21557869	3740	0	5.48817	0	119	Inf	4.38e-14	2.03e-11	DOWN	trans	ENSMUSG00000063888	Rpl7l1	ribosomal_protein_L7_like_1	17:46773907-46782656	147.251	127.789	2308	1665	0.329679	0.0267511	0.143089	-
NONMMUT013613.2	12:21545241-21557869	3740	0	5.48817	0	119	Inf	4.38e-14	2.03e-11	DOWN	trans	ENSMUSG00000031506	Ptpn7	protein_tyrosine_phosphatase_non_receptor_type_7	1:135132700-135145317	24.499	28.0231	1424	1354	-0.0687204	0.754668	0.926851	-
NONMMUT013613.2	12:21545241-21557869	3740	0	5.48817	0	119	Inf	4.38e-14	2.03e-11	DOWN	trans	ENSMUSG00000020349	Ppp2ca	protein_phosphatase_2_formerly_2A_catalytic_subunit_alpha_isoform	11:52098681-52127778	128.6	120.273	5931	4611	0.221754	0.083519	0.300388	-
NONMMUT013613.2	12:21545241-21557869	3740	0	5.48817	0	119	Inf	4.38e-14	2.03e-11	DOWN	trans	ENSMUSG00000054027	Nt5dc3	5_nucleotidase_domain_containing_3	10:86779005-86838389	8.43604	10.3836	302	309	-0.174504	0.872471	0.999314	-
NONMMUT013613.2	12:21545241-21557869	3740	0	5.48817	0	119	Inf	4.38e-14	2.03e-11	DOWN	trans	ENSMUSG00000075376	Rc3h2	ring_finger_and_CCCH_type_zinc_finger_domains_2	2:37370069-37422903	19.2051	25.1333	3460	3764	-0.262936	0.540831	0.772639	-
NONMMUT013613.2	12:21545241-21557869	3740	0	5.48817	0	119	Inf	4.38e-14	2.03e-11	DOWN	trans	ENSMUSG00000046873	Mbtps2	membrane_bound_transcription_factor_peptidase_site_2	X:157535371-157598715	3.09246	4.6764	284	357	-0.471474	0.153509	0.433985	-
NONMMUT013613.2	12:21545241-21557869	3740	0	5.48817	0	119	Inf	4.38e-14	2.03e-11	DOWN	trans	ENSMUSG00000026126	Ptpn18	protein_tyrosine_phosphatase_non_receptor_type_18	1:34459762-34475733	20.3641	26.6982	924	1007	-0.265541	0.550424	0.779626	-
NONMMUT013613.2	12:21545241-21557869	3740	0	5.48817	0	119	Inf	4.38e-14	2.03e-11	DOWN	trans	ENSMUSG00000064302	Clasp1	CLIP_associating_protein_1	1:118389058-118612678	7.61257	9.76562	2064	2201	-0.234159	0.64053	0.849483	-
NONMMUT013613.2	12:21545241-21557869	3740	0	5.48817	0	119	Inf	4.38e-14	2.03e-11	DOWN	trans	ENSMUSG00000018196	Glrx2	glutaredoxin_2_thioltransferase_	1:143716338-143749676	2.53802	2.75558	277	250	0.00651433	0.567572	0.793515	-
NONMMUT013613.2	12:21545241-21557869	3740	0	5.48817	0	119	Inf	4.38e-14	2.03e-11	DOWN	trans	ENSMUSG00000032410	Xrn1	5_3_exoribonuclease_1	9:95954760-96057803	20.4393	29.0427	2655	3136	-0.381655	0.238091	0.549692	-
NONMMUT013613.2	12:21545241-21557869	3740	0	5.48817	0	119	Inf	4.38e-14	2.03e-11	DOWN	trans	ENSMUSG00000032376	Usp3	ubiquitin_specific_peptidase_3	9:66514637-66593142	11.3427	18.7567	977	1343	-0.600471	0.0299014	0.154195	-
NONMMUT013613.2	12:21545241-21557869	3740	0	5.48817	0	119	Inf	4.38e-14	2.03e-11	DOWN	trans	ENSMUSG00000020459	Mtif2	mitochondrial_translational_initiation_factor_2	11:29526408-29545279	15.8211	16.6495	615	538	0.0515385	0.402273	0.719891	-
NONMMUT013613.2	12:21545241-21557869	3740	0	5.48817	0	119	Inf	4.38e-14	2.03e-11	DOWN	trans	ENSMUSG00000063406	Tmed5	transmembrane_emp24_protein_transport_domain_containing_5	5:108106366-108132620	31.3645	29.9643	2123	1686	0.191059	0.120071	0.382002	-
NONMMUT013613.2	12:21545241-21557869	3740	0	5.48817	0	119	Inf	4.38e-14	2.03e-11	DOWN	trans	ENSMUSG00000001569	Nom1	nucleolar_protein_with_MIF4G_domain_1	5:29434664-29457843	20.4577	23.8068	1164	1126	-0.0935574	0.847225	0.985415	-
NONMMUT013613.2	12:21545241-21557869	3740	0	5.48817	0	119	Inf	4.38e-14	2.03e-11	DOWN	trans	ENSMUSG00000022799	Arhgap31	Rho_GTPase_activating_protein_31	16:38598340-38713274	4.04677	7.90874	293	476	-0.841506	0.00231634	0.0249885	-
NONMMUT013613.2	12:21545241-21557869	3740	0	5.48817	0	119	Inf	4.38e-14	2.03e-11	DOWN	trans	ENSMUSG00000030126	Tmcc1	transmembrane_and_coiled_coil_domains_1	6:116018611-116193486	5.17089	8.75577	898	1264	-0.634651	0.0202319	0.117882	-
NONMMUT013613.2	12:21545241-21557869	3740	0	5.48817	0	119	Inf	4.38e-14	2.03e-11	DOWN	trans	ENSMUSG00000060090	Rp2	retinitis_pigmentosa_2_homolog_human_	X:20364481-20405653	63.728	83.2364	2391	2596	-0.260118	0.552843	0.781917	-
NONMMUT013613.2	12:21545241-21557869	3740	0	5.48817	0	119	Inf	4.38e-14	2.03e-11	DOWN	trans	ENSMUSG00000059363	Fxn	frataxin	19:24261453-24280605	14.2915	9.88721	273	157	0.656694	0.00169016	0.0196164	-
NONMMUT013613.2	12:21545241-21557869	3740	0	5.48817	0	119	Inf	4.38e-14	2.03e-11	DOWN	trans	ENSMUSG00000046329	Slc25a23	solute_carrier_family_25_mitochondrial_carrier;_phosphate_carrier_member_23	17:57043711-57059863	1.86966	3.27885	83	121	-0.685246	0.067412	0.260799	-
NONMMUT013613.2	12:21545241-21557869	3740	0	5.48817	0	119	Inf	4.38e-14	2.03e-11	DOWN	trans	ENSMUSG00000037593	BC030499	cDNA_sequence_BC030499	11:78290841-78296805	0.825453	0.511519	33	17	0.81557	0.05607	0.235659	-
NONMMUT013613.2	12:21545241-21557869	3740	0	5.48817	0	119	Inf	4.38e-14	2.03e-11	DOWN	trans	ENSMUSG00000001403	Ube2c	ubiquitin_conjugating_enzyme_E2C	2:164769898-164778822	122.513	85.5339	2047	1188	0.643534	0.000237323	0.00448405	-
NONMMUT013613.2	12:21545241-21557869	3740	0	5.48817	0	119	Inf	4.38e-14	2.03e-11	DOWN	trans	ENSMUSG00000001415	Smg5	Smg_5_homolog_nonsense_mediated_mRNA_decay_factor_C._elegans_	3:88336260-88362338	43.5334	44.0853	2478	2086	0.106996	0.246126	0.549692	-
NONMMUT013613.2	12:21545241-21557869	3740	0	5.48817	0	119	Inf	4.38e-14	2.03e-11	DOWN	trans	ENSMUSG00000026798	Coq4	coenzyme_Q4_homolog_yeast_	2:29787493-29797935	3.41655	2.63777	134	86	0.498393	0.0278995	0.147142	-
NONMMUT013613.2	12:21545241-21557869	3740	0	5.48817	0	119	Inf	4.38e-14	2.03e-11	DOWN	trans	ENSMUSG00000034584	Exph5	exophilin_5	9:53301670-53377514	0.0605355	0.527978	4	29	-2.99945	4.05e-05	0.0010972	DOWN
NONMMUT013613.2	12:21545241-21557869	3740	0	5.48817	0	119	Inf	4.38e-14	2.03e-11	DOWN	trans	ENSMUSG00000032743	D430042O09Rik	RIKEN_cDNA_D430042O09_gene	7:125707888-125874793	5.7747	6.43652	667	618	-0.0313634	0.638019	0.847464	-
NONMMUT013613.2	12:21545241-21557869	3740	0	5.48817	0	119	Inf	4.38e-14	2.03e-11	DOWN	trans	ENSMUSG00000055296	Tmem245	transmembrane_protein_245	4:56866923-56947437	12.9534	21.6144	1501	2082	-0.613488	0.0234383	0.130317	-
NONMMUT013613.2	12:21545241-21557869	3740	0	5.48817	0	119	Inf	4.38e-14	2.03e-11	DOWN	trans	ENSMUSG00000060002	Chpt1	choline_phosphotransferase_1	10:88452745-88504073	3.68157	4.90397	261	289	-0.288456	0.523427	0.756424	-
NONMMUT013613.2	12:21545241-21557869	3740	0	5.48817	0	119	Inf	4.38e-14	2.03e-11	DOWN	trans	ENSMUSG00000053965	Pde5a	phosphodiesterase_5A_cGMP_specific	3:122728947-122859374	6.48842	13.9265	570	1017	-0.976727	0.000126322	0.00270847	-
NONMMUT013613.2	12:21545241-21557869	3740	0	5.48817	0	119	Inf	4.38e-14	2.03e-11	DOWN	trans	ENSMUSG00000027309	4930402H24Rik	RIKEN_cDNA_4930402H24_gene	2:130706200-130906406	6.44421	10.3313	511	681	-0.555771	0.0596417	0.245629	-
NONMMUT013613.2	12:21545241-21557869	3740	0	5.48817	0	119	Inf	4.38e-14	2.03e-11	DOWN	trans	ENSMUSG00000017428	Psmd11	proteasome_prosome_macropain_26S_subunit_non_ATPase_11	11:80428615-80473248	18.8098	13.6077	1169	703	0.592236	0.000773038	0.0109235	-
NONMMUT013613.2	12:21545241-21557869	3740	0	5.48817	0	119	Inf	4.38e-14	2.03e-11	DOWN	trans	ENSMUSG00000073664	Nbeal1	neurobeachin_like_1	1:60180599-60338328	14.9287	23.6786	2829	3730	-0.540325	0.051774	0.222282	-
NONMMUT013613.2	12:21545241-21557869	3740	0	5.48817	0	119	Inf	4.38e-14	2.03e-11	DOWN	trans	ENSMUSG00000059423	Zfp933	zinc_finger_protein_933	4:147822986-147848366	18.9324	26.9813	509	603	-0.385934	0.265867	0.566407	-
NONMMUT013613.2	12:21545241-21557869	3740	0	5.48817	0	119	Inf	4.38e-14	2.03e-11	DOWN	trans	ENSMUSG00000038930	Rccd1	RCC1_domain_containing_1	7:80293229-80324454	1.58115	1.94012	150	153	-0.170004	0.942322	1	-
NONMMUT013613.2	12:21545241-21557869	3740	0	5.48817	0	119	Inf	4.38e-14	2.03e-11	DOWN	trans	ENSMUSG00000039046	Usp6nl	USP6_N_terminal_like	2:6322667-6446390	27.3183	28.1514	1904	1631	0.0818351	0.301946	0.609754	-
NONMMUT013613.2	12:21545241-21557869	3740	0	5.48817	0	119	Inf	4.38e-14	2.03e-11	DOWN	trans	ENSMUSG00000030201	Lrp6	low_density_lipoprotein_receptor_related_protein_6	6:134446476-134566965	23.455	34.1385	2201	2663	-0.416335	0.179729	0.475428	-
NONMMUT013613.2	12:21545241-21557869	3740	0	5.48817	0	119	Inf	4.38e-14	2.03e-11	DOWN	trans	ENSMUSG00000041890	Git2	G_protein_coupled_receptor_kinase_interactor_2	5:114727407-114775517	18.7281	27.8324	3042	3758	-0.446387	0.135009	0.397709	-
NONMMUT013613.2	12:21545241-21557869	3740	0	5.48817	0	119	Inf	4.38e-14	2.03e-11	DOWN	trans	ENSMUSG00000053693	Mast1	microtubule_associated_serine_threonine_kinase_1	8:84911903-84937359	0.130362	0.19604	8	10	-0.46345	0.82237	0.968251	-
NONMMUT013613.2	12:21545241-21557869	3740	0	5.48817	0	119	Inf	4.38e-14	2.03e-11	DOWN	trans	ENSMUSG00000025979	Mob4	MOB_family_member_4_phocein	1:55131231-55154899	11.0207	14.9766	671	758	-0.317327	0.414878	0.73461	-
NONMMUT013613.2	12:21545241-21557869	3740	0	5.48817	0	119	Inf	4.38e-14	2.03e-11	DOWN	trans	ENSMUSG00000035842	Ddx11	DEAD_H_Asp_Glu_Ala_Asp_His_box_helicase_11	17:66123520-66152167	20.878	21.0665	521	437	0.112206	0.276666	0.581635	-
NONMMUT013613.2	12:21545241-21557869	3740	0	5.48817	0	119	Inf	4.38e-14	2.03e-11	DOWN	trans	ENSMUSG00000003847	Nfat5	nuclear_factor_of_activated_T_cells_5	8:107293470-107379517	6.99202	13.245	1674	2636	-0.796493	0.00166493	0.0193964	-
NONMMUT013613.2	12:21545241-21557869	3740	0	5.48817	0	119	Inf	4.38e-14	2.03e-11	DOWN	trans	ENSMUSG00000037058	Paip2	polyadenylate_binding_protein_interacting_protein_2	18:35598617-35617186	64.2871	65.3512	2052	1734	0.101486	0.259336	0.556319	-
NONMMUT013613.2	12:21545241-21557869	3740	0	5.48817	0	119	Inf	4.38e-14	2.03e-11	DOWN	trans	ENSMUSG00000068923	Syt11	synaptotagmin_XI	3:88744700-88775164	2.50927	2.82757	158	148	-0.0471228	0.746644	0.920236	-
NONMMUT013613.2	12:21545241-21557869	3740	0	5.48817	0	119	Inf	4.38e-14	2.03e-11	DOWN	trans	ENSMUSG00000079260	Tmppe	transmembrane_protein_with_metallophosphoesterase_domain	9:114401095-114411200	11.7633	16.5144	485	566	-0.364258	0.311836	0.623097	-
NONMMUT013613.2	12:21545241-21557869	3740	0	5.48817	0	119	Inf	4.38e-14	2.03e-11	DOWN	trans	ENSMUSG00000046589	Lrrc8e	leucine_rich_repeat_containing_8_family_member_E	8:4226827-4237470	0.214348	0.103173	5	2	1.18006	0.461168	0.739005	-
NONMMUT013613.2	12:21545241-21557869	3740	0	5.48817	0	119	Inf	4.38e-14	2.03e-11	DOWN	trans	ENSMUSG00000021000	Ctage5	CTAGE_family_member_5	12:59129720-59191583	31.9826	36.6687	2770	2640	-0.0720931	0.761161	0.929156	-
NONMMUT013613.2	12:21545241-21557869	3740	0	5.48817	0	119	Inf	4.38e-14	2.03e-11	DOWN	trans	ENSMUSG00000023050	Map3k12	mitogen_activated_protein_kinase_kinase_kinase_12	15:102497649-102517064	1.10749	1.7917	87	117	-0.568855	0.152497	0.432443	-
NONMMUT013613.2	12:21545241-21557869	3740	0	5.48817	0	119	Inf	4.38e-14	2.03e-11	DOWN	trans	ENSMUSG00000056211	R3hdm1	R3H_domain_containing_1	1:128103301-128237736	12.7119	15.7	2962	3041	-0.179416	0.835694	0.97758	-
NONMMUT013613.2	12:21545241-21557869	3740	0	5.48817	0	119	Inf	4.38e-14	2.03e-11	DOWN	trans	ENSMUSG00000039994	Timeless	timeless_circadian_clock_1	10:128232065-128252941	14.6934	11.0988	989	621	0.529935	0.00229705	0.0248837	-
NONMMUT013613.2	12:21545241-21557869	3740	0	5.48817	0	119	Inf	4.38e-14	2.03e-11	DOWN	trans	ENSMUSG00000047180	Neurl3	neuralized_E3_ubiquitin_protein_ligase_3	1:36264597-36274679	19.1439	39.4343	438	750	-0.917399	0.000472092	0.0076676	-
NONMMUT013613.2	12:21545241-21557869	3740	0	5.48817	0	119	Inf	4.38e-14	2.03e-11	DOWN	trans	ENSMUSG00000048960	Prex2	phosphatidylinositol_3_4_5_trisphosphate_dependent_Rac_exchange_factor_2	1:10993465-11303681	8.23484	20.9781	1020	2160	-1.2239	3.36e-07	2e-05	DOWN
NONMMUT013613.2	12:21545241-21557869	3740	0	5.48817	0	119	Inf	4.38e-14	2.03e-11	DOWN	trans	ENSMUSG00000027366	Sppl2a	signal_peptide_peptidase_like_2A	2:126890391-126933235	50.741	61.4123	2790	2807	-0.150206	0.946977	1	-
NONMMUT013613.2	12:21545241-21557869	3740	0	5.48817	0	119	Inf	4.38e-14	2.03e-11	DOWN	trans	ENSMUSG00000019975	Ikbip	IKBKB_interacting_protein	10:91082940-91102607	9.26222	11.7528	365	385	-0.2184	0.725255	0.908574	-
NONMMUT013613.2	12:21545241-21557869	3740	0	5.48817	0	119	Inf	4.38e-14	2.03e-11	DOWN	trans	ENSMUSG00000024054	Smchd1	SMC_hinge_domain_containing_1	17:71344489-71475343	79.6023	81.3461	9992	8488	0.0939071	0.263841	0.563525	-
NONMMUT013613.2	12:21545241-21557869	3740	0	5.48817	0	119	Inf	4.38e-14	2.03e-11	DOWN	trans	ENSMUSG00000025899	Alkbh8	alkB_alkylation_repair_homolog_8_E._coli_	9:3335478-3387050	43.277	36.0356	1176	814	0.389348	0.0149572	0.0961434	-
NONMMUT013613.2	12:21545241-21557869	3740	0	5.48817	0	119	Inf	4.38e-14	2.03e-11	DOWN	trans	ENSMUSG00000033760	Rbm4b	RNA_binding_motif_protein_4B	19:4756543-4767065	7.21136	7.56716	736	642	0.0556895	0.382954	0.700264	-
NONMMUT013613.2	12:21545241-21557869	3740	0	5.48817	0	119	Inf	4.38e-14	2.03e-11	DOWN	trans	ENSMUSG00000038535	Zfp280d	zinc_finger_protein_280D	9:72274860-72363777	9.85458	12.5797	1979	2100	-0.22706	0.665437	0.867021	-
NONMMUT013613.2	12:21545241-21557869	3740	0	5.48817	0	119	Inf	4.38e-14	2.03e-11	DOWN	trans	ENSMUSG00000001016	Ilf2	interleukin_enhancer_binding_factor_2	3:90476126-90488379	29.7069	24.1492	1798	1215	0.423994	0.00827248	0.06295	-
NONMMUT013613.2	12:21545241-21557869	3740	0	5.48817	0	119	Inf	4.38e-14	2.03e-11	DOWN	trans	ENSMUSG00000003808	Farsa	phenylalanyl_tRNA_synthetase_alpha_subunit	8:84856989-84869257	30.1591	28.8139	1205	957	0.191	0.127841	0.387961	-
NONMMUT013613.2	12:21545241-21557869	3740	0	5.48817	0	119	Inf	4.38e-14	2.03e-11	DOWN	trans	ENSMUSG00000026608	Kctd3	potassium_channel_tetramerisation_domain_containing_3	1:188971095-189007841	11.0659	11.7787	764	676	0.0351076	0.434307	0.739005	-
NONMMUT013613.2	12:21545241-21557869	3740	0	5.48817	0	119	Inf	4.38e-14	2.03e-11	DOWN	trans	ENSMUSG00000037224	Zfyve28	zinc_finger_FYVE_domain_containing_28	5:34194893-34288449	1.54522	1.83116	67	66	-0.119769	1	1	-
NONMMUT013613.2	12:21545241-21557869	3740	0	5.48817	0	119	Inf	4.38e-14	2.03e-11	DOWN	trans	ENSMUSG00000032495	Lrrc2	leucine_rich_repeat_containing_2	9:110951545-110984066	0.0779761	0.140645	2	3	-0.725785	1	1	-
NONMMUT013613.2	12:21545241-21557869	3740	0	5.48817	0	119	Inf	4.38e-14	2.03e-11	DOWN	trans	ENSMUSG00000026842	Abl1	c_abl_oncogene_1_non_receptor_tyrosine_kinase	2:31688376-31804227	13.1805	9.14315	1644	948	0.652808	0.000223322	0.00426798	-
NONMMUT013613.2	12:21545241-21557869	3740	0	5.48817	0	119	Inf	4.38e-14	2.03e-11	DOWN	trans	ENSMUSG00000031858	Mau2	MAU2_chromatid_cohesion_factor_homolog_C._elegans_	8:70016123-70042734	41.6811	51.4245	1446	1483	-0.177892	0.845885	0.985054	-
NONMMUT013613.2	12:21545241-21557869	3740	0	5.48817	0	119	Inf	4.38e-14	2.03e-11	DOWN	trans	ENSMUSG00000106918	Mrpl33	mitochondrial_ribosomal_protein_L33	5:31596935-31664384	14.4315	15.2469	887	779	0.0458686	0.408905	0.727249	-
NONMMUT013613.2	12:21545241-21557869	3740	0	5.48817	0	119	Inf	4.38e-14	2.03e-11	DOWN	trans	ENSMUSG00000039128	Cdc123	cell_division_cycle_123	2:5794294-5845164	47.9817	38.0826	1305	861	0.458523	0.00577596	0.048042	-
NONMMUT013613.2	12:21545241-21557869	3740	0	5.48817	0	119	Inf	4.38e-14	2.03e-11	DOWN	trans	ENSMUSG00000038506	Dcun1d2	DCN1_defective_in_cullin_neddylation_1_domain_containing_2_S._cerevisiae_	8:13255963-13288131	4.22624	8.26863	273	444	-0.843102	0.00243482	0.0258331	-
NONMMUT013613.2	12:21545241-21557869	3740	0	5.48817	0	119	Inf	4.38e-14	2.03e-11	DOWN	trans	ENSMUSG00000020372	Gnb2l1	guanine_nucleotide_binding_protein_G_protein_beta_polypeptide_2_like_1	11:48800332-48806434	451.318	383.041	21933	15474	0.361815	0.015378	0.0979645	-
NONMMUT013613.2	12:21545241-21557869	3740	0	5.48817	0	119	Inf	4.38e-14	2.03e-11	DOWN	trans	ENSMUSG00000053044	Cd8b1	CD8_antigen_beta_chain_1	6:71322788-71337494	49.3295	65.1418	440	483	-0.275962	0.541394	0.772906	-
NONMMUT013613.2	12:21545241-21557869	3740	0	5.48817	0	119	Inf	4.38e-14	2.03e-11	DOWN	trans	ENSMUSG00000028999	Rint1	RAD50_interactor_1	5:23787711-23820369	8.62124	9.96199	659	633	-0.0833678	0.814987	0.96448	-
NONMMUT013613.2	12:21545241-21557869	3740	0	5.48817	0	119	Inf	4.38e-14	2.03e-11	DOWN	trans	ENSMUSG00000040213	Ccbl2	cysteine_conjugate_beta_lyase_2	3:142701051-142746870	1.78808	2.13326	121	120	-0.129477	1	1	-
NONMMUT013613.2	12:21545241-21557869	3740	0	5.48817	0	119	Inf	4.38e-14	2.03e-11	DOWN	trans	ENSMUSG00000032386	Trip4	thyroid_hormone_receptor_interactor_4	9:65828930-65908794	10.769	11.2311	977	847	0.0645545	0.357643	0.673976	-
NONMMUT013613.2	12:21545241-21557869	3740	0	5.48817	0	119	Inf	4.38e-14	2.03e-11	DOWN	trans	ENSMUSG00000096351	Samd11	sterile_alpha_motif_domain_containing_11	4:156246973-156255338	26.8908	19.8244	421	258	0.565003	0.0030959	0.0310509	-
NONMMUT013613.2	12:21545241-21557869	3740	0	5.48817	0	119	Inf	4.38e-14	2.03e-11	DOWN	trans	ENSMUSG00000053286	Trmt1l	tRNA_methyltransferase_1_like	1:151428542-151458161	16.9645	20.9748	1224	1258	-0.18097	0.836077	0.977722	-
NONMMUT013613.2	12:21545241-21557869	3740	0	5.48817	0	119	Inf	4.38e-14	2.03e-11	DOWN	trans	ENSMUSG00000031165	Was	Wiskott_Aldrich_syndrome_homolog_human_	X:8081453-8090498	110.118	124.94	1724	1626	-0.0570092	0.71077	0.896972	-
NONMMUT013613.2	12:21545241-21557869	3740	0	5.48817	0	119	Inf	4.38e-14	2.03e-11	DOWN	trans	ENSMUSG00000036091	Hyal3	hyaluronoglucosaminidase_3	9:107580818-107587359	2.24777	2.26793	31	26	0.112289	0.640866	0.849618	-
NONMMUT013613.2	12:21545241-21557869	3740	0	5.48817	0	119	Inf	4.38e-14	2.03e-11	DOWN	trans	ENSMUSG00000029208	Guf1	GUF1_GTPase_homolog_S._cerevisiae_	5:69556923-69575973	9.65219	11.3137	936	912	-0.103967	0.887843	1	-
NONMMUT013613.2	12:21545241-21557869	3740	0	5.48817	0	119	Inf	4.38e-14	2.03e-11	DOWN	trans	ENSMUSG00000013833	Med16	mediator_complex_subunit_16	10:79894708-79908923	10.2312	10.4315	387	328	0.0971989	0.327541	0.641976	-
NONMMUT013613.2	12:21545241-21557869	3740	0	5.48817	0	119	Inf	4.38e-14	2.03e-11	DOWN	trans	ENSMUSG00000058267	Mrps14	mitochondrial_ribosomal_protein_S14	1:160195215-160202170	25.2321	18.5548	638	390	0.568643	0.00182131	0.0208101	-
NONMMUT013613.2	12:21545241-21557869	3740	0	5.48817	0	119	Inf	4.38e-14	2.03e-11	DOWN	trans	ENSMUSG00000030045	Mrpl19	mitochondrial_ribosomal_protein_L19	6:81957851-81965958	14.8303	12.346	526	364	0.389681	0.021711	0.123865	-
NONMMUT013613.2	12:21545241-21557869	3740	0	5.48817	0	119	Inf	4.38e-14	2.03e-11	DOWN	trans	ENSMUSG00000051727	Kctd14	potassium_channel_tetramerisation_domain_containing_14	7:97451323-97459557	2.0367	3.34851	120	164	-0.592113	0.100163	0.339591	-
NONMMUT013613.2	12:21545241-21557869	3740	0	5.48817	0	119	Inf	4.38e-14	2.03e-11	DOWN	trans	ENSMUSG00000044026	Slc35g1	solute_carrier_family_35_member_G1	19:38395980-38405607	16.4299	12.101	343	210	0.566374	0.00369423	0.0352229	-
NONMMUT013613.2	12:21545241-21557869	3740	0	5.48817	0	119	Inf	4.38e-14	2.03e-11	DOWN	trans	ENSMUSG00000020546	Stxbp4	syntaxin_binding_protein_4	11:90476492-90638084	5.33126	5.46614	413	352	0.0891233	0.339803	0.656249	-
NONMMUT013613.2	12:21545241-21557869	3740	0	5.48817	0	119	Inf	4.38e-14	2.03e-11	DOWN	trans	ENSMUSG00000029177	Cenpa	centromere_protein_A	5:30666777-30674830	28.1677	22.212	1643	1077	0.467873	0.00455999	0.0409905	-
NONMMUT013613.2	12:21545241-21557869	3740	0	5.48817	0	119	Inf	4.38e-14	2.03e-11	DOWN	trans	ENSMUSG00000030814	Bcl7c	B_cell_CLL_lymphoma_7C	7:127661456-127708933	5.08833	4.78854	271	212	0.212778	0.1592	0.441895	-
NONMMUT013613.2	12:21545241-21557869	3740	0	5.48817	0	119	Inf	4.38e-14	2.03e-11	DOWN	trans	ENSMUSG00000018507	Trpv2	transient_receptor_potential_cation_channel_subfamily_V_member_2	11:62574486-62600515	33.0092	36.7812	1112	1030	-0.0309282	0.627804	0.838866	-
NONMMUT013613.2	12:21545241-21557869	3740	0	5.48817	0	119	Inf	4.38e-14	2.03e-11	DOWN	trans	ENSMUSG00000064262	Gimap8	GTPase_IMAP_family_member_8	6:48647234-48660875	97.3834	158.508	4011	5427	-0.577635	0.0328195	0.164847	-
NONMMUT013613.2	12:21545241-21557869	3740	0	5.48817	0	119	Inf	4.38e-14	2.03e-11	DOWN	trans	ENSMUSG00000040818	Dennd6a	DENN_MADD_domain_containing_6A	14:26579561-26634322	46.2888	65.1436	2237	2617	-0.367791	0.267379	0.567933	-
NONMMUT013613.2	12:21545241-21557869	3740	0	5.48817	0	119	Inf	4.38e-14	2.03e-11	DOWN	trans	ENSMUSG00000090112	Shprh	SNF2_histone_linker_PHD_RING_helicase	10:11149427-11217595	17.3363	25.6622	2217	2728	-0.440676	0.14468	0.417304	-
NONMMUT013613.2	12:21545241-21557869	3740	0	5.48817	0	119	Inf	4.38e-14	2.03e-11	DOWN	trans	ENSMUSG00000036437	Npy1r	neuropeptide_Y_receptor_Y1	8:66697422-66706798	3.09639	9.17912	56	138	-1.4426	2.15e-05	0.000661182	DOWN
NONMMUT013613.2	12:21545241-21557869	3740	0	5.48817	0	119	Inf	4.38e-14	2.03e-11	DOWN	trans	ENSMUSG00000026173	Plcd4	phospholipase_C_delta_4	1:74542888-74567794	0.0185842	0.0223513	1	1	-0.141112	1	1	-
NONMMUT013613.2	12:21545241-21557869	3740	0	5.48817	0	119	Inf	4.38e-14	2.03e-11	DOWN	trans	ENSMUSG00000036856	Wnt4	wingless_type_MMTV_integration_site_family_member_4	4:137277489-137299726	0	0.14306	0	3	Inf	0.253731	0.549692	-
NONMMUT013613.2	12:21545241-21557869	3740	0	5.48817	0	119	Inf	4.38e-14	2.03e-11	DOWN	trans	ENSMUSG00000029458	Brap	BRCA1_associated_protein	5:121660563-121687256	15.2511	17.2835	1760	1658	-0.0553107	0.704544	0.892918	-
NONMMUT013613.2	12:21545241-21557869	3740	0	5.48817	0	119	Inf	4.38e-14	2.03e-11	DOWN	trans	ENSMUSG00000038914	Dido1	death_inducer_obliterator_1	2:180657964-180709999	48.9205	58.187	5589	5526	-0.125087	0.959307	1	-
NONMMUT013613.2	12:21545241-21557869	3740	0	5.48817	0	119	Inf	4.38e-14	2.03e-11	DOWN	trans	ENSMUSG00000014074	Rnf168	ring_finger_protein_168	16:32277459-32301434	31.2878	28.3794	1500	1131	0.265923	0.0590866	0.243947	-
NONMMUT013613.2	12:21545241-21557869	3740	0	5.48817	0	119	Inf	4.38e-14	2.03e-11	DOWN	trans	ENSMUSG00000037991	Rmi2	RMI2_RecQ_mediated_genome_instability_2_homolog_S._cerevisiae_	16:10835059-10892966	8.79971	2.61536	255	63	1.87562	1.13e-12	1.9e-10	UP
NONMMUT013613.2	12:21545241-21557869	3740	0	5.48817	0	119	Inf	4.38e-14	2.03e-11	DOWN	trans	ENSMUSG00000052395	Rft1	RFT1_homolog_S._cerevisiae_	14:30654360-30691317	10.4672	11.0563	328	288	0.0461841	0.46075	0.739005	-
NONMMUT013613.2	12:21545241-21557869	3740	0	5.48817	0	119	Inf	4.38e-14	2.03e-11	DOWN	trans	ENSMUSG00000074862	BC025920	cDNA_sequence_BC025920	10:81606270-81620703	2.91473	2.68573	141	108	0.243217	0.175405	0.46861	-
NONMMUT013613.2	12:21545241-21557869	3740	0	5.48817	0	119	Inf	4.38e-14	2.03e-11	DOWN	trans	ENSMUSG00000035392	Dennd1a	DENN_MADD_domain_containing_1A	2:37798991-38287390	10.6816	15.1002	1102	1295	-0.374271	0.264948	0.565378	-
NONMMUT013613.2	12:21545241-21557869	3740	0	5.48817	0	119	Inf	4.38e-14	2.03e-11	DOWN	trans	ENSMUSG00000019935	Slc17a8	solute_carrier_family_17_sodium_dependent_inorganic_phosphate_cotransporter_member_8	10:89574020-89621253	0.15488	0.298135	5	8	-0.819643	0.593113	0.813948	-
NONMMUT013613.2	12:21545241-21557869	3740	0	5.48817	0	119	Inf	4.38e-14	2.03e-11	DOWN	trans	ENSMUSG00000040351	Ankib1	ankyrin_repeat_and_IBR_domain_containing_1	5:3690000-3802925	47.7682	50.5702	2709	2384	0.0429349	0.392274	0.711831	-
NONMMUT013613.2	12:21545241-21557869	3740	0	5.48817	0	119	Inf	4.38e-14	2.03e-11	DOWN	trans	ENSMUSG00000066880	Zfp617	zinc_finger_protein_617	8:71908635-71934629	39.9393	47.1891	841	826	-0.115477	0.936187	1	-
NONMMUT013613.2	12:21545241-21557869	3740	0	5.48817	0	119	Inf	4.38e-14	2.03e-11	DOWN	trans	ENSMUSG00000045767	B230219D22Rik	RIKEN_cDNA_B230219D22_gene	13:55693124-55703499	87.7966	95.5116	2456	2221	0.00365953	0.505599	0.741669	-
NONMMUT013613.2	12:21545241-21557869	3740	0	5.48817	0	119	Inf	4.38e-14	2.03e-11	DOWN	trans	ENSMUSG00000028251	Tstd3	thiosulfate_sulfurtransferase_rhodanese_like_domain_containing_3	4:21757382-21767212	29.1065	25.4423	278	202	0.319283	0.0656569	0.256718	-
NONMMUT013613.2	12:21545241-21557869	3740	0	5.48817	0	119	Inf	4.38e-14	2.03e-11	DOWN	trans	ENSMUSG00000028188	Spata1	spermatogenesis_associated_1	3:146457196-146499753	3.0198	4.78543	104	137	-0.539028	0.164535	0.450007	-
NONMMUT013613.2	12:21545241-21557869	3740	0	5.48817	0	119	Inf	4.38e-14	2.03e-11	DOWN	trans	ENSMUSG00000006740	Kif5b	kinesin_family_member_5B	18:6201002-6242174	105.855	124.033	5965	5810	-0.103457	0.875949	1	-
NONMMUT013613.2	12:21545241-21557869	3740	0	5.48817	0	119	Inf	4.38e-14	2.03e-11	DOWN	trans	ENSMUSG00000026942	Traf2	TNF_receptor_associated_factor_2	2:25517982-25546940	22.3854	24.2879	887	800	0.00749158	0.516023	0.750918	-
NONMMUT013613.2	12:21545241-21557869	3740	0	5.48817	0	119	Inf	4.38e-14	2.03e-11	DOWN	trans	ENSMUSG00000029521	Chek2	checkpoint_kinase_2	5:110839979-110874145	31.2301	23.928	840	535	0.509407	0.00347634	0.0335958	-
NONMMUT013613.2	12:21545241-21557869	3740	0	5.48817	0	119	Inf	4.38e-14	2.03e-11	DOWN	trans	ENSMUSG00000037905	Bri3bp	Bri3_binding_protein	5:125441568-125460370	19.6992	18.3847	843	654	0.224801	0.0997531	0.338731	-
NONMMUT013613.2	12:21545241-21557869	3740	0	5.48817	0	119	Inf	4.38e-14	2.03e-11	DOWN	trans	ENSMUSG00000059839	Zfp874b	zinc_finger_protein_874b	13:67471514-67484225	26.03	39.4358	586	738	-0.474163	0.127059	0.387961	-
NONMMUT013613.2	12:21545241-21557869	3740	0	5.48817	0	119	Inf	4.38e-14	2.03e-11	DOWN	trans	ENSMUSG00000039768	Dnajc11	DnaJ_Hsp40_homolog_subfamily_C_member_11	4:151933691-151982137	15.3912	13.3265	1463	1053	0.332982	0.0279235	0.147233	-
NONMMUT013613.2	12:21545241-21557869	3740	0	5.48817	0	119	Inf	4.38e-14	2.03e-11	DOWN	trans	ENSMUSG00000024843	Chka	choline_kinase_alpha	19:3851773-3894369	4.54576	6.7788	530	657	-0.45134	0.157784	0.439436	-
NONMMUT013613.2	12:21545241-21557869	3740	0	5.48817	0	119	Inf	4.38e-14	2.03e-11	DOWN	trans	ENSMUSG00000021579	Lrrc14b	leucine_rich_repeat_containing_14B	13:74359578-74364005	0	0.217783	0	3	Inf	0.253731	0.549692	-
NONMMUT013613.2	12:21545241-21557869	3740	0	5.48817	0	119	Inf	4.38e-14	2.03e-11	DOWN	trans	ENSMUSG00000020156	Mum1	melanoma_associated_antigen_mutated_1	10:80226434-80243903	11.0415	9.65729	1275	927	0.318413	0.0341532	0.167507	-
NONMMUT013613.2	12:21545241-21557869	3740	0	5.48817	0	119	Inf	4.38e-14	2.03e-11	DOWN	trans	ENSMUSG00000026017	Carf	calcium_response_factor	1:60098247-60153953	2.77171	3.3343	281	281	-0.141438	0.982781	1	-
NONMMUT013613.2	12:21545241-21557869	3740	0	5.48817	0	119	Inf	4.38e-14	2.03e-11	DOWN	trans	ENSMUSG00000002428	Hltf	helicase_like_transcription_factor	3:20057811-20118490	39.7494	53.7167	1986	2231	-0.309267	0.408904	0.727249	-
NONMMUT013613.2	12:21545241-21557869	3740	0	5.48817	0	119	Inf	4.38e-14	2.03e-11	DOWN	trans	ENSMUSG00000029229	Chic2	cysteine_rich_hydrophobic_domain_2	5:74997988-75044774	18.2602	21.7456	1093	1082	-0.126849	0.971276	1	-
NONMMUT013613.2	12:21545241-21557869	3740	0	5.48817	0	119	Inf	4.38e-14	2.03e-11	DOWN	trans	ENSMUSG00000023118	Sympk	symplekin	7:19024377-19054618	30.9785	32.2718	2313	2003	0.0661616	0.335482	0.651686	-
NONMMUT013613.2	12:21545241-21557869	3740	0	5.48817	0	119	Inf	4.38e-14	2.03e-11	DOWN	trans	ENSMUSG00000029207	Apbb2	amyloid_beta_A4_precursor_protein_binding_family_B_member_2	5:66298703-66618784	1.22563	2.00189	232	315	-0.58267	0.0659099	0.25704	-
NONMMUT013613.2	12:21545241-21557869	3740	0	5.48817	0	119	Inf	4.38e-14	2.03e-11	DOWN	trans	ENSMUSG00000005886	Ncoa2	nuclear_receptor_coactivator_2	1:13139105-13374083	18.6144	26.273	2395	2810	-0.371986	0.258089	0.554698	-
NONMMUT013613.2	12:21545241-21557869	3740	0	5.48817	0	119	Inf	4.38e-14	2.03e-11	DOWN	trans	ENSMUSG00000027115	Kif18a	kinesin_family_member_18A	2:109280738-109341747	33.7676	19.9658	2413	1186	0.883282	1.57e-06	7.58e-05	-
NONMMUT013613.2	12:21545241-21557869	3740	0	5.48817	0	119	Inf	4.38e-14	2.03e-11	DOWN	trans	ENSMUSG00000018501	Ncor1	nuclear_receptor_co_repressor_1	11:62316426-62458541	46.7233	60.6777	5884	6352	-0.251855	0.574128	0.799374	-
NONMMUT013613.2	12:21545241-21557869	3740	0	5.48817	0	119	Inf	4.38e-14	2.03e-11	DOWN	trans	ENSMUSG00000024483	Ankhd1	ankyrin_repeat_and_KH_domain_containing_1	18:36559987-36665917	41.1323	59.5016	3748	4507	-0.407488	0.189815	0.490734	-
NONMMUT013613.2	12:21545241-21557869	3740	0	5.48817	0	119	Inf	4.38e-14	2.03e-11	DOWN	trans	ENSMUSG00000090100	Ttbk2	tau_tubulin_kinase_2	2:120732816-120850604	12.7406	17.1635	1043	1168	-0.304743	0.432322	0.739005	-
NONMMUT013613.2	12:21545241-21557869	3740	0	5.48817	0	119	Inf	4.38e-14	2.03e-11	DOWN	trans	ENSMUSG00000005417	Mprip	myosin_phosphatase_Rho_interacting_protein	11:59661305-59780860	33.5078	32.7422	4464	3626	0.158517	0.155453	0.43648	-
NONMMUT013613.2	12:21545241-21557869	3740	0	5.48817	0	119	Inf	4.38e-14	2.03e-11	DOWN	trans	ENSMUSG00000028859	Csf3r	colony_stimulating_factor_3_receptor_granulocyte_	4:126024550-126044440	19.3105	47.4388	641	1309	-1.17151	1.97e-06	9.19e-05	DOWN
NONMMUT013613.2	12:21545241-21557869	3740	0	5.48817	0	119	Inf	4.38e-14	2.03e-11	DOWN	trans	ENSMUSG00000071866	Ppia	peptidylprolyl_isomerase_A	11:6415443-6419817	14.1795	14.6775	430	370	0.0753698	0.367569	0.687057	-
NONMMUT013613.2	12:21545241-21557869	3740	0	5.48817	0	119	Inf	4.38e-14	2.03e-11	DOWN	trans	ENSMUSG00000027285	Haus2	HAUS_augmin_like_complex_subunit_2	2:120609383-120621560	10.2963	10.1692	257	211	0.143087	0.254854	0.550712	-
NONMMUT013613.2	12:21545241-21557869	3740	0	5.48817	0	119	Inf	4.38e-14	2.03e-11	DOWN	trans	ENSMUSG00000051652	Lrrc3	leucine_rich_repeat_containing_3	10:77897575-77902536	2.0899	1.44331	54	31	0.65922	0.0443402	0.199637	-
NONMMUT013613.2	12:21545241-21557869	3740	0	5.48817	0	119	Inf	4.38e-14	2.03e-11	DOWN	trans	ENSMUSG00000027287	Snap23	synaptosomal_associated_protein_23	2:120567671-120601255	45.9498	56.1039	1470	1492	-0.162873	0.901837	1	-
NONMMUT013613.2	12:21545241-21557869	3740	0	5.48817	0	119	Inf	4.38e-14	2.03e-11	DOWN	trans	ENSMUSG00000030064	Frmd4b	FERM_domain_containing_4B	6:97286867-97617541	11.0227	16.9694	1362	1743	-0.497288	0.0876253	0.310463	-
NONMMUT013613.2	12:21545241-21557869	3740	0	5.48817	0	119	Inf	4.38e-14	2.03e-11	DOWN	trans	ENSMUSG00000029436	Mmp17	matrix_metallopeptidase_17	5:129584169-129611099	1.54552	2.38213	64	82	-0.498988	0.28466	0.589056	-
NONMMUT013613.2	12:21545241-21557869	3740	0	5.48817	0	119	Inf	4.38e-14	2.03e-11	DOWN	trans	ENSMUSG00000030309	Caprin2	caprin_family_member_2	6:148842492-148896237	1.5293	1.90316	174	180	-0.19036	0.873303	1	-
NONMMUT013613.2	12:21545241-21557869	3740	0	5.48817	0	119	Inf	4.38e-14	2.03e-11	DOWN	trans	ENSMUSG00000024082	Ndufaf7	NADH_dehydrogenase_ubiquinone_1_alpha_subcomplex_assembly_factor_7	17:78937135-78948052	17.6876	15.98	245	184	0.271638	0.101612	0.342731	-
NONMMUT013613.2	12:21545241-21557869	3740	0	5.48817	0	119	Inf	4.38e-14	2.03e-11	DOWN	trans	ENSMUSG00000041117	Ccdc8	coiled_coil_domain_containing_8	7:16992708-16997516	3.04246	7.11205	88	171	-1.09986	0.000641051	0.00958919	DOWN
NONMMUT013613.2	12:21545241-21557869	3740	0	5.48817	0	119	Inf	4.38e-14	2.03e-11	DOWN	trans	ENSMUSG00000038828	Tmem214	transmembrane_protein_214	5:30868012-30879180	10.7465	10.7706	857	714	0.12193	0.238079	0.549692	-
NONMMUT013613.2	12:21545241-21557869	3740	0	5.48817	0	119	Inf	4.38e-14	2.03e-11	DOWN	trans	ENSMUSG00000056342	Usp34	ubiquitin_specific_peptidase_34	11:23306895-23490560	43.7354	55.8023	5493	5826	-0.226353	0.661519	0.864972	-
NONMMUT013613.2	12:21545241-21557869	3740	0	5.48817	0	119	Inf	4.38e-14	2.03e-11	DOWN	trans	ENSMUSG00000049502	Dtx3l	deltex_3_like_Drosophila_	16:35926511-35939151	49.8009	52.0448	2171	1886	0.0615889	0.347352	0.665952	-
NONMMUT013613.2	12:21545241-21557869	3740	0	5.48817	0	119	Inf	4.38e-14	2.03e-11	DOWN	trans	ENSMUSG00000044788	Fads6	fatty_acid_desaturase_domain_family_member_6	11:115279622-115297663	1.50684	1.52035	62	52	0.112289	0.501527	0.739005	-
NONMMUT013613.2	12:21545241-21557869	3740	0	5.48817	0	119	Inf	4.38e-14	2.03e-11	DOWN	trans	ENSMUSG00000055560	Zfp459	zinc_finger_protein_459	13:67405722-67421418	7.45958	9.69637	149	161	-0.25318	0.695953	0.885402	-
NONMMUT013613.2	12:21545241-21557869	3740	0	5.48817	0	119	Inf	4.38e-14	2.03e-11	DOWN	trans	ENSMUSG00000052337	Immt	inner_membrane_protein_mitochondrial	6:71831331-71877388	22.0292	22.3845	2395	2023	0.102087	0.256188	0.552633	-
NONMMUT013613.2	12:21545241-21557869	3740	0	5.48817	0	119	Inf	4.38e-14	2.03e-11	DOWN	trans	ENSMUSG00000024732	Ccdc86	coiled_coil_domain_containing_86	19:10941481-10949266	10.3797	8.5494	444	304	0.405045	0.020689	0.119933	-
NONMMUT013613.2	12:21545241-21557869	3740	0	5.48817	0	119	Inf	4.38e-14	2.03e-11	DOWN	trans	ENSMUSG00000044712	Slc38a6	solute_carrier_family_38_member_6	12:73286779-73354049	3.04194	3.13662	210	180	0.0809489	0.392732	0.712304	-
NONMMUT013613.2	12:21545241-21557869	3740	0	5.48817	0	119	Inf	4.38e-14	2.03e-11	DOWN	trans	ENSMUSG00000044768	D1Ertd622e	DNA_segment_Chr_1_ERATO_Doi_622_expressed	1:97606318-97662074	8.13088	8.63082	2168	1913	0.0390854	0.405148	0.723671	-
NONMMUT013613.2	12:21545241-21557869	3740	0	5.48817	0	119	Inf	4.38e-14	2.03e-11	DOWN	trans	ENSMUSG00000024217	Snrpc	U1_small_nuclear_ribonucleoprotein_C	17:27839974-27851968	14.7611	12.2868	607	420	0.389864	0.0197483	0.115939	-
NONMMUT013613.2	12:21545241-21557869	3740	0	5.48817	0	119	Inf	4.38e-14	2.03e-11	DOWN	trans	ENSMUSG00000019734	Tmc4	transmembrane_channel_like_gene_family_4	7:3665790-3677553	1.75502	4.13453	72	141	-1.11106	0.00100679	0.0134119	DOWN
NONMMUT013613.2	12:21545241-21557869	3740	0	5.48817	0	119	Inf	4.38e-14	2.03e-11	DOWN	trans	ENSMUSG00000029649	Pomp	proteasome_maturation_protein	5:147860461-147876456	29.3188	26.1741	1109	823	0.288852	0.0494022	0.215434	-
NONMMUT013613.2	12:21545241-21557869	3740	0	5.48817	0	119	Inf	4.38e-14	2.03e-11	DOWN	trans	ENSMUSG00000034320	Slc26a2	solute_carrier_family_26_sulfate_transporter_member_2	18:61192919-61211612	6.49259	8.99155	615	708	-0.344605	0.349083	0.668148	-
NONMMUT013613.2	12:21545241-21557869	3740	0	5.48817	0	119	Inf	4.38e-14	2.03e-11	DOWN	trans	ENSMUSG00000033701	Acbd6	acyl_Coenzyme_A_binding_domain_containing_6	1:155558120-155691330	7.2806	10.0063	379	433	-0.333611	0.391026	0.710342	-
NONMMUT013613.2	12:21545241-21557869	3740	0	5.48817	0	119	Inf	4.38e-14	2.03e-11	DOWN	trans	ENSMUSG00000040812	Agbl2	ATP_GTP_binding_protein_like_2	2:90782727-90834437	0	0.0896492	0	4	Inf	0.128741	0.387961	-
NONMMUT013613.2	12:21545241-21557869	3740	0	5.48817	0	119	Inf	4.38e-14	2.03e-11	DOWN	trans	ENSMUSG00000004268	Emg1	EMG1_nucleolar_protein_homolog_S._cerevisiae_	6:124704085-124712178	38.3084	28.6364	1767	1098	0.544982	0.00136384	0.0167548	-
NONMMUT013613.2	12:21545241-21557869	3740	0	5.48817	0	119	Inf	4.38e-14	2.03e-11	DOWN	trans	ENSMUSG00000028328	Tmod1	tropomodulin_1	4:46038935-46116032	44.2874	36.8478	1135	785	0.390488	0.0149615	0.0961434	-
NONMMUT013613.2	12:21545241-21557869	3740	0	5.48817	0	119	Inf	4.38e-14	2.03e-11	DOWN	trans	ENSMUSG00000073643	Wdfy1	WD_repeat_and_FYVE_domain_containing_1	1:79702262-79776143	17.3136	7.48231	849	305	1.33552	1.29e-10	1.63e-08	UP
NONMMUT013613.2	12:21545241-21557869	3740	0	5.48817	0	119	Inf	4.38e-14	2.03e-11	DOWN	trans	ENSMUSG00000059772	Slx1b	SLX1_structure_specific_endonuclease_subunit_homolog_B_S._cerevisiae_	7:126689468-126695784	2.51184	3.66265	99	120	-0.418969	0.350538	0.669038	-
NONMMUT013613.2	12:21545241-21557869	3740	0	5.48817	0	119	Inf	4.38e-14	2.03e-11	DOWN	trans	ENSMUSG00000057093	C030039L03Rik	RIKEN_cDNA_C030039L03_gene	7:27689340-27706484	1.60418	2.43209	73	92	-0.475191	0.299547	0.605927	-
NONMMUT013613.2	12:21545241-21557869	3740	0	5.48817	0	119	Inf	4.38e-14	2.03e-11	DOWN	trans	ENSMUSG00000042116	Vwa1	von_Willebrand_factor_A_domain_containing_1	4:155768149-155774698	6.65422	14.1879	145	257	-0.967149	0.00123368	0.015617	-
NONMMUT013613.2	12:21545241-21557869	3740	0	5.48817	0	119	Inf	4.38e-14	2.03e-11	DOWN	trans	ENSMUSG00000029098	Acox3	acyl_Coenzyme_A_oxidase_3_pristanoyl	5:35583040-35615352	18.2253	22.6831	1590	1645	-0.190503	0.798491	0.954026	-
NONMMUT013613.2	12:21545241-21557869	3740	0	5.48817	0	119	Inf	4.38e-14	2.03e-11	DOWN	trans	ENSMUSG00000035200	Chrnb4	cholinergic_receptor_nicotinic_beta_polypeptide_4	9:55028156-55048544	0.52465	0.459004	11	8	0.318018	0.662502	0.864972	-
NONMMUT013613.2	12:21545241-21557869	3740	0	5.48817	0	119	Inf	4.38e-14	2.03e-11	DOWN	trans	ENSMUSG00000060509	Xcr1	chemokine_C_motif_receptor_1	9:123852315-123862029	22.9251	36.1125	614	804	-0.530398	0.0724194	0.273737	-
NONMMUT013613.2	12:21545241-21557869	3740	0	5.48817	0	119	Inf	4.38e-14	2.03e-11	DOWN	trans	ENSMUSG00000034480	Diap2	diaphanous_homolog_2_Drosophila_	X:129749742-130465834	5.25978	8.23716	603	785	-0.521974	0.0790634	0.289859	-
NONMMUT013613.2	12:21545241-21557869	3740	0	5.48817	0	119	Inf	4.38e-14	2.03e-11	DOWN	trans	ENSMUSG00000000194	Gpr107	G_protein_coupled_receptor_107	2:31152316-31218775	17.4105	19.0306	1543	1402	-0.00318998	0.532856	0.765046	-
NONMMUT013613.2	12:21545241-21557869	3740	0	5.48817	0	119	Inf	4.38e-14	2.03e-11	DOWN	trans	ENSMUSG00000036473	Tbc1d24	TBC1_domain_family_member_24	17:24175431-24209387	1.22774	1.3257	332	298	0.0144258	0.544661	0.77523	-
NONMMUT013613.2	12:21545241-21557869	3740	0	5.48817	0	119	Inf	4.38e-14	2.03e-11	DOWN	trans	ENSMUSG00000004865	Srpk1	serine_arginine_rich_protein_specific_kinase_1	17:28587648-28622521	43.5641	46.1927	3112	2743	0.040646	0.397012	0.717062	-
NONMMUT013613.2	12:21545241-21557869	3740	0	5.48817	0	119	Inf	4.38e-14	2.03e-11	DOWN	trans	ENSMUSG00000052748	Swt1	SWT1_RNA_endoribonuclease_homolog_S._cerevisiae_	1:151367699-151428455	15.1516	22.6015	1350	1674	-0.451781	0.135809	0.399252	-
NONMMUT013613.2	12:21545241-21557869	3740	0	5.48817	0	119	Inf	4.38e-14	2.03e-11	DOWN	trans	ENSMUSG00000024006	Stk38	serine_threonine_kinase_38	17:28970885-29007945	24.7142	34.9895	1860	2189	-0.376411	0.252074	0.549692	-
NONMMUT013613.2	12:21545241-21557869	3740	0	5.48817	0	119	Inf	4.38e-14	2.03e-11	DOWN	trans	ENSMUSG00000097411	B430218F22Rik	RIKEN_cDNA_B430218F22_gene	13:118386630-118388124	0.333675	0	3	0	Inf	0.253731	0.549692	-
NONMMUT013613.2	12:21545241-21557869	3740	0	5.48817	0	119	Inf	4.38e-14	2.03e-11	DOWN	trans	ENSMUSG00000001441	Npepps	aminopeptidase_puromycin_sensitive	11:97205842-97280638	11.5747	14.2718	881	903	-0.177026	0.851113	0.988009	-
NONMMUT132576.1	9:56070007-56073317	3311	0.600761	0	12	0	Inf	0.00109407	0.0471509	UP	cis	ENSMUSG00000032320	Rcn2	reticulocalbin_2	9:56041845-56061882	13.8377	18.96	590	672	-0.329189	0.387655	0.705997	-
ENSMUST00000196629	5:143766311-143768575	2265	0.0732295	1.67531	1	22	-4.58762	0.000378171	0.0195377	DOWN	trans	ENSMUSG00000035929	H2-Q4	histocompatibility_2_Q_region_locus_4	17:35379617-35385290	187.418	223.822	4403	4371	-0.130918	0.982174	1	-
NONMMUT130578.1	8:46713709-46739516	1552	12.069	3.66754	113	33	1.64667	0.000273871	0.0146186	UP	cis	ENSMUSG00000031627	Irf2	interferon_regulatory_factor_2	8:46739745-46847458	39.4908	58.0547	590	721	-0.430726	0.184303	0.484003	-
NONMMUT025874.2	16:20829050-20832081	2596	0	4.8503	0	73	Inf	5.76e-11	1.36e-08	DOWN	trans	ENSMUSG00000061759	Armt1	acidic_residue_methyltransferase_1	10:4432467-4455141	6.31856	6.27551	453	374	0.135034	0.243296	0.549692	-
NONMMUT025874.2	16:20829050-20832081	2596	0	4.8503	0	73	Inf	5.76e-11	1.36e-08	DOWN	trans	ENSMUSG00000022788	Fgd4	FYVE_RhoGEF_and_PH_domain_containing_4	16:16416917-16600549	5.42012	8.4625	705	915	-0.51759	0.0801927	0.29266	-
NONMMUT025874.2	16:20829050-20832081	2596	0	4.8503	0	73	Inf	5.76e-11	1.36e-08	DOWN	trans	ENSMUSG00000005481	Ddx39	DEAD_Asp_Glu_Ala_Asp_box_polypeptide_39	8:83715177-83726892	65.5832	38.1813	2461	1191	0.905629	9.24e-07	4.82e-05	-
NONMMUT025874.2	16:20829050-20832081	2596	0	4.8503	0	73	Inf	5.76e-11	1.36e-08	DOWN	trans	ENSMUSG00000038371	Sbf2	SET_binding_factor_2	7:110308013-110614922	9.37021	18.3231	964	1567	-0.842343	0.000942797	0.0126607	-
NONMMUT025874.2	16:20829050-20832081	2596	0	4.8503	0	73	Inf	5.76e-11	1.36e-08	DOWN	trans	ENSMUSG00000025591	Tma16	translation_machinery_associated_16_homolog_S._cerevisiae_	8:66474330-66486530	9.27249	10.8389	318	309	-0.10002	0.906315	1	-
NONMMUT025874.2	16:20829050-20832081	2596	0	4.8503	0	73	Inf	5.76e-11	1.36e-08	DOWN	trans	ENSMUSG00000031446	Cul4a	cullin_4A	8:13105621-13147940	70.7968	79.3718	3527	3287	-0.0397718	0.644422	0.850969	-
NONMMUT025874.2	16:20829050-20832081	2596	0	4.8503	0	73	Inf	5.76e-11	1.36e-08	DOWN	trans	ENSMUSG00000063730	Hsd3b2	hydroxy_delta_5_steroid_dehydrogenase_3_beta_and_steroid_delta_isomerase_2	3:98709255-98724543	0.0554041	0.0332924	2	1	0.859971	1	1	-
NONMMUT033827.2	19:8936088-8941685	1391	4.52828	0	38	0	Inf	3.9e-08	5.38e-06	UP	trans	ENSMUSG00000005299	Letm1	leucine_zipper_EF_hand_containing_transmembrane_protein_1	5:33739673-33782817	10.8624	12.01	754	693	-0.0197324	0.595524	0.816087	-
NONMMUT033827.2	19:8936088-8941685	1391	4.52828	0	38	0	Inf	3.9e-08	5.38e-06	UP	trans	ENSMUSG00000038766	Gabpb2	GA_repeat_binding_protein_beta_2	3:95181766-95217916	37.5396	40.512	6219	5579	0.0152344	0.464117	0.739005	-
NONMMUT033827.2	19:8936088-8941685	1391	4.52828	0	38	0	Inf	3.9e-08	5.38e-06	UP	trans	ENSMUSG00000021774	Ube2e1	ubiquitin_conjugating_enzyme_E2E_1	14:18282722-18331859	15.7157	17.2423	466	425	-0.00857254	0.586043	0.810488	-
NONMMUT033827.2	19:8936088-8941685	1391	4.52828	0	38	0	Inf	3.9e-08	5.38e-06	UP	trans	ENSMUSG00000068250	Amn1	antagonist_of_mitotic_exit_network_1	6:149157147-149188712	7.4733	10.6364	1054	1247	-0.384028	0.246669	0.549692	-
NONMMUT033827.2	19:8936088-8941685	1391	4.52828	0	38	0	Inf	3.9e-08	5.38e-06	UP	trans	ENSMUSG00000074476	Spc24	SPC24_NDC80_kinetochore_complex_component_homolog_S._cerevisiae_	9:21755442-21760286	83.5629	37.808	678	255	1.26934	1.55e-09	1.67e-07	UP
NONMMUT033827.2	19:8936088-8941685	1391	4.52828	0	38	0	Inf	3.9e-08	5.38e-06	UP	trans	ENSMUSG00000063888	Rpl7l1	ribosomal_protein_L7_like_1	17:46773907-46782656	147.251	127.789	2308	1665	0.329679	0.0267511	0.143089	-
NONMMUT033827.2	19:8936088-8941685	1391	4.52828	0	38	0	Inf	3.9e-08	5.38e-06	UP	trans	ENSMUSG00000031506	Ptpn7	protein_tyrosine_phosphatase_non_receptor_type_7	1:135132700-135145317	24.499	28.0231	1424	1354	-0.0687204	0.754668	0.926851	-
NONMMUT033827.2	19:8936088-8941685	1391	4.52828	0	38	0	Inf	3.9e-08	5.38e-06	UP	trans	ENSMUSG00000020349	Ppp2ca	protein_phosphatase_2_formerly_2A_catalytic_subunit_alpha_isoform	11:52098681-52127778	128.6	120.273	5931	4611	0.221754	0.083519	0.300388	-
NONMMUT033827.2	19:8936088-8941685	1391	4.52828	0	38	0	Inf	3.9e-08	5.38e-06	UP	trans	ENSMUSG00000075376	Rc3h2	ring_finger_and_CCCH_type_zinc_finger_domains_2	2:37370069-37422903	19.2051	25.1333	3460	3764	-0.262936	0.540831	0.772639	-
NONMMUT033827.2	19:8936088-8941685	1391	4.52828	0	38	0	Inf	3.9e-08	5.38e-06	UP	trans	ENSMUSG00000025915	Sgk3	serum_glucocorticoid_regulated_kinase_3	1:9798107-9900845	17.3455	19.9022	2489	2374	-0.0731946	0.765875	0.932411	-
NONMMUT033827.2	19:8936088-8941685	1391	4.52828	0	38	0	Inf	3.9e-08	5.38e-06	UP	trans	ENSMUSG00000040123	Zmym5	zinc_finger_MYM_type_5	14:56790585-56811716	13.2998	18.6841	882	1030	-0.365235	0.287849	0.592232	-
NONMMUT033827.2	19:8936088-8941685	1391	4.52828	0	38	0	Inf	3.9e-08	5.38e-06	UP	trans	ENSMUSG00000046873	Mbtps2	membrane_bound_transcription_factor_peptidase_site_2	X:157535371-157598715	3.09246	4.6764	284	357	-0.471474	0.153509	0.433985	-
NONMMUT033827.2	19:8936088-8941685	1391	4.52828	0	38	0	Inf	3.9e-08	5.38e-06	UP	trans	ENSMUSG00000039419	Cntnap2	contactin_associated_protein_like_2	6:45060061-47304213	0	0.103865	0	9	Inf	0.00464265	0.0412143	DOWN
NONMMUT033827.2	19:8936088-8941685	1391	4.52828	0	38	0	Inf	3.9e-08	5.38e-06	UP	trans	ENSMUSG00000064302	Clasp1	CLIP_associating_protein_1	1:118389058-118612678	7.61257	9.76562	2064	2201	-0.234159	0.64053	0.849483	-
NONMMUT033827.2	19:8936088-8941685	1391	4.52828	0	38	0	Inf	3.9e-08	5.38e-06	UP	trans	ENSMUSG00000018196	Glrx2	glutaredoxin_2_thioltransferase_	1:143716338-143749676	2.53802	2.75558	277	250	0.00651433	0.567572	0.793515	-
NONMMUT033827.2	19:8936088-8941685	1391	4.52828	0	38	0	Inf	3.9e-08	5.38e-06	UP	trans	ENSMUSG00000029616	Erp29	endoplasmic_reticulum_protein_29	5:121428590-121452506	44.6652	33.2197	2947	1822	0.552283	0.00103286	0.0136833	-
NONMMUT033827.2	19:8936088-8941685	1391	4.52828	0	38	0	Inf	3.9e-08	5.38e-06	UP	trans	ENSMUSG00000062627	Mysm1	myb_like_SWIRM_and_MPN_domains_1	4:94942040-94979100	22.7102	29.905	2177	2383	-0.271879	0.516666	0.750918	-
NONMMUT033827.2	19:8936088-8941685	1391	4.52828	0	38	0	Inf	3.9e-08	5.38e-06	UP	trans	ENSMUSG00000032410	Xrn1	5_3_exoribonuclease_1	9:95954760-96057803	20.4393	29.0427	2655	3136	-0.381655	0.238091	0.549692	-
NONMMUT033827.2	19:8936088-8941685	1391	4.52828	0	38	0	Inf	3.9e-08	5.38e-06	UP	trans	ENSMUSG00000033068	Entpd6	ectonucleoside_triphosphate_diphosphohydrolase_6	2:150749042-150771675	14.4915	18.9457	484	526	-0.261495	0.582593	0.807006	-
NONMMUT033827.2	19:8936088-8941685	1391	4.52828	0	38	0	Inf	3.9e-08	5.38e-06	UP	trans	ENSMUSG00000032376	Usp3	ubiquitin_specific_peptidase_3	9:66514637-66593142	11.3427	18.7567	977	1343	-0.600471	0.0299014	0.154195	-
NONMMUT033827.2	19:8936088-8941685	1391	4.52828	0	38	0	Inf	3.9e-08	5.38e-06	UP	trans	ENSMUSG00000022799	Arhgap31	Rho_GTPase_activating_protein_31	16:38598340-38713274	4.04677	7.90874	293	476	-0.841506	0.00231634	0.0249885	-
NONMMUT033827.2	19:8936088-8941685	1391	4.52828	0	38	0	Inf	3.9e-08	5.38e-06	UP	trans	ENSMUSG00000060090	Rp2	retinitis_pigmentosa_2_homolog_human_	X:20364481-20405653	63.728	83.2364	2391	2596	-0.260118	0.552843	0.781917	-
NONMMUT033827.2	19:8936088-8941685	1391	4.52828	0	38	0	Inf	3.9e-08	5.38e-06	UP	trans	ENSMUSG00000045205	Dpy19l4	dpy_19_like_4_C._elegans_	4:11261315-11322137	15.5248	19.2366	833	858	-0.184104	0.824956	0.970003	-
NONMMUT033827.2	19:8936088-8941685	1391	4.52828	0	38	0	Inf	3.9e-08	5.38e-06	UP	trans	ENSMUSG00000001632	Brpf1	bromodomain_and_PHD_finger_containing_1	6:113307137-113324860	14.4864	16.8743	1293	1252	-0.0949545	0.851302	0.988041	-
NONMMUT033827.2	19:8936088-8941685	1391	4.52828	0	38	0	Inf	3.9e-08	5.38e-06	UP	trans	ENSMUSG00000059363	Fxn	frataxin	19:24261453-24280605	14.2915	9.88721	273	157	0.656694	0.00169016	0.0196164	-
NONMMUT033827.2	19:8936088-8941685	1391	4.52828	0	38	0	Inf	3.9e-08	5.38e-06	UP	trans	ENSMUSG00000010608	Rbm25	RNA_binding_motif_protein_25	12:83631236-83683123	73.7075	86.3445	9538	9288	-0.103123	0.873925	1	-
NONMMUT033827.2	19:8936088-8941685	1391	4.52828	0	38	0	Inf	3.9e-08	5.38e-06	UP	trans	ENSMUSG00000041926	Rnpep	arginyl_aminopeptidase_aminopeptidase_B_	1:135262712-135284084	15.9368	15.9983	876	731	0.119619	0.241436	0.549692	-
NONMMUT033827.2	19:8936088-8941685	1391	4.52828	0	38	0	Inf	3.9e-08	5.38e-06	UP	trans	ENSMUSG00000041733	Coq5	coenzyme_Q5_homolog_methyltransferase_yeast_	5:115279666-115296972	35.177	32.229	797	607	0.25144	0.078638	0.288838	-
NONMMUT033827.2	19:8936088-8941685	1391	4.52828	0	38	0	Inf	3.9e-08	5.38e-06	UP	trans	ENSMUSG00000001415	Smg5	Smg_5_homolog_nonsense_mediated_mRNA_decay_factor_C._elegans_	3:88336260-88362338	43.5334	44.0853	2478	2086	0.106996	0.246126	0.549692	-
NONMMUT033827.2	19:8936088-8941685	1391	4.52828	0	38	0	Inf	3.9e-08	5.38e-06	UP	trans	ENSMUSG00000026798	Coq4	coenzyme_Q4_homolog_yeast_	2:29787493-29797935	3.41655	2.63777	134	86	0.498393	0.0278995	0.147142	-
NONMMUT033827.2	19:8936088-8941685	1391	4.52828	0	38	0	Inf	3.9e-08	5.38e-06	UP	trans	ENSMUSG00000009418	Nav1	neuron_navigator_1	1:135434580-135607295	3.77508	10.7388	521	1232	-1.38309	1.51e-08	1.28e-06	DOWN
NONMMUT033827.2	19:8936088-8941685	1391	4.52828	0	38	0	Inf	3.9e-08	5.38e-06	UP	trans	ENSMUSG00000034584	Exph5	exophilin_5	9:53301670-53377514	0.0605355	0.527978	4	29	-2.99945	4.05e-05	0.0010972	DOWN
NONMMUT033827.2	19:8936088-8941685	1391	4.52828	0	38	0	Inf	3.9e-08	5.38e-06	UP	trans	ENSMUSG00000032743	D430042O09Rik	RIKEN_cDNA_D430042O09_gene	7:125707888-125874793	5.7747	6.43652	667	618	-0.0313634	0.638019	0.847464	-
NONMMUT033827.2	19:8936088-8941685	1391	4.52828	0	38	0	Inf	3.9e-08	5.38e-06	UP	trans	ENSMUSG00000055296	Tmem245	transmembrane_protein_245	4:56866923-56947437	12.9534	21.6144	1501	2082	-0.613488	0.0234383	0.130317	-
NONMMUT033827.2	19:8936088-8941685	1391	4.52828	0	38	0	Inf	3.9e-08	5.38e-06	UP	trans	ENSMUSG00000037470	Uggt1	UDP_glucose_glycoprotein_glucosyltransferase_1	1:36140027-36244720	42.8406	50.2378	4167	4062	-0.104623	0.881238	1	-
NONMMUT033827.2	19:8936088-8941685	1391	4.52828	0	38	0	Inf	3.9e-08	5.38e-06	UP	trans	ENSMUSG00000031816	Mthfsd	methenyltetrahydrofolate_synthetase_domain_containing	8:121091628-121108392	5.88078	6.81075	617	594	-0.0866359	0.828897	0.972854	-
NONMMUT033827.2	19:8936088-8941685	1391	4.52828	0	38	0	Inf	3.9e-08	5.38e-06	UP	trans	ENSMUSG00000033813	Tcea1	transcription_elongation_factor_A_SII_1	1:4857814-4897909	97.4935	72.9185	2678	1665	0.544192	0.00121022	0.0153838	-
NONMMUT033827.2	19:8936088-8941685	1391	4.52828	0	38	0	Inf	3.9e-08	5.38e-06	UP	trans	ENSMUSG00000028041	Adam15	a_disintegrin_and_metallopeptidase_domain_15_metargidin_	3:89338542-89349996	3.94735	5.42959	258	295	-0.334789	0.405145	0.723671	-
NONMMUT033827.2	19:8936088-8941685	1391	4.52828	0	38	0	Inf	3.9e-08	5.38e-06	UP	trans	ENSMUSG00000028034	Fubp1	far_upstream_element_FUSE_binding_protein_1	3:152210422-152236826	38.8335	45.6442	7149	6985	-0.10796	0.892898	1	-
NONMMUT033827.2	19:8936088-8941685	1391	4.52828	0	38	0	Inf	3.9e-08	5.38e-06	UP	trans	ENSMUSG00000030760	Acer3	alkaline_ceramidase_3	7:98206389-98321208	12.3388	16.2243	1451	1586	-0.269787	0.528479	0.760406	-
NONMMUT033827.2	19:8936088-8941685	1391	4.52828	0	38	0	Inf	3.9e-08	5.38e-06	UP	trans	ENSMUSG00000032423	Syncrip	synaptotagmin_binding_cytoplasmic_RNA_interacting_protein	9:88447009-88482574	24.488	27.7509	3778	3559	-0.0552907	0.698603	0.887997	-
NONMMUT033827.2	19:8936088-8941685	1391	4.52828	0	38	0	Inf	3.9e-08	5.38e-06	UP	trans	ENSMUSG00000038930	Rccd1	RCC1_domain_containing_1	7:80293229-80324454	1.58115	1.94012	150	153	-0.170004	0.942322	1	-
NONMMUT033827.2	19:8936088-8941685	1391	4.52828	0	38	0	Inf	3.9e-08	5.38e-06	UP	trans	ENSMUSG00000039046	Usp6nl	USP6_N_terminal_like	2:6322667-6446390	27.3183	28.1514	1904	1631	0.0818351	0.301946	0.609754	-
NONMMUT033827.2	19:8936088-8941685	1391	4.52828	0	38	0	Inf	3.9e-08	5.38e-06	UP	trans	ENSMUSG00000030201	Lrp6	low_density_lipoprotein_receptor_related_protein_6	6:134446476-134566965	23.455	34.1385	2201	2663	-0.416335	0.179729	0.475428	-
NONMMUT033827.2	19:8936088-8941685	1391	4.52828	0	38	0	Inf	3.9e-08	5.38e-06	UP	trans	ENSMUSG00000020140	Lgr5	leucine_rich_repeat_containing_G_protein_coupled_receptor_5	10:115450311-115587780	0.688895	0.0753425	55	5	3.31792	1.23e-09	1.34e-07	UP
NONMMUT033827.2	19:8936088-8941685	1391	4.52828	0	38	0	Inf	3.9e-08	5.38e-06	UP	trans	ENSMUSG00000042476	Abcb4	ATP_binding_cassette_sub_family_B_MDR_TAP_member_4	5:8893717-8959231	52.3501	44.0621	3273	2290	0.373824	0.0145933	0.0945533	-
NONMMUT033827.2	19:8936088-8941685	1391	4.52828	0	38	0	Inf	3.9e-08	5.38e-06	UP	trans	ENSMUSG00000021097	Clmn	calmin	12:104763114-104865076	0.222385	0.501609	16	30	-1.04833	0.0822399	0.297174	-
NONMMUT033827.2	19:8936088-8941685	1391	4.52828	0	38	0	Inf	3.9e-08	5.38e-06	UP	trans	ENSMUSG00000025609	Mkln1	muskelin_1_intracellular_mediator_containing_kelch_motifs	6:31398735-31516811	19.0756	24.6019	3662	3926	-0.24187	0.60984	0.828278	-
NONMMUT033827.2	19:8936088-8941685	1391	4.52828	0	38	0	Inf	3.9e-08	5.38e-06	UP	trans	ENSMUSG00000041890	Git2	G_protein_coupled_receptor_kinase_interactor_2	5:114727407-114775517	18.7281	27.8324	3042	3758	-0.446387	0.135009	0.397709	-
NONMMUT033827.2	19:8936088-8941685	1391	4.52828	0	38	0	Inf	3.9e-08	5.38e-06	UP	trans	ENSMUSG00000044033	Ccdc141	coiled_coil_domain_containing_141	2:77009902-77170636	0.831891	1.23349	86	106	-0.443111	0.327395	0.641976	-
NONMMUT033827.2	19:8936088-8941685	1391	4.52828	0	38	0	Inf	3.9e-08	5.38e-06	UP	trans	ENSMUSG00000025979	Mob4	MOB_family_member_4_phocein	1:55131231-55154899	11.0207	14.9766	671	758	-0.317327	0.414878	0.73461	-
NONMMUT033827.2	19:8936088-8941685	1391	4.52828	0	38	0	Inf	3.9e-08	5.38e-06	UP	trans	ENSMUSG00000029552	Tes	testis_derived_transcript	6:17065149-17105828	20.2052	29.8202	1058	1298	-0.436392	0.159959	0.442673	-
NONMMUT033827.2	19:8936088-8941685	1391	4.52828	0	38	0	Inf	3.9e-08	5.38e-06	UP	trans	ENSMUSG00000003847	Nfat5	nuclear_factor_of_activated_T_cells_5	8:107293470-107379517	6.99202	13.245	1674	2636	-0.796493	0.00166493	0.0193964	-
NONMMUT033827.2	19:8936088-8941685	1391	4.52828	0	38	0	Inf	3.9e-08	5.38e-06	UP	trans	ENSMUSG00000022124	Fbxl3	F_box_and_leucine_rich_repeat_protein_3	14:103080239-103099566	18.9744	23.0648	1242	1255	-0.156464	0.927031	1	-
NONMMUT033827.2	19:8936088-8941685	1391	4.52828	0	38	0	Inf	3.9e-08	5.38e-06	UP	trans	ENSMUSG00000037058	Paip2	polyadenylate_binding_protein_interacting_protein_2	18:35598617-35617186	64.2871	65.3512	2052	1734	0.101486	0.259336	0.556319	-
NONMMUT033827.2	19:8936088-8941685	1391	4.52828	0	38	0	Inf	3.9e-08	5.38e-06	UP	trans	ENSMUSG00000001750	Tcirg1	T_cell_immune_regulator_1_ATPase_H+_transporting_lysosomal_V0_protein_A3	19:3896050-3907133	37.8585	42.4191	1662	1548	-0.038927	0.648361	0.853792	-
NONMMUT033827.2	19:8936088-8941685	1391	4.52828	0	38	0	Inf	3.9e-08	5.38e-06	UP	trans	ENSMUSG00000025571	Tnrc6c	trinucleotide_repeat_containing_6C	11:117654289-117763439	11.8685	18.2203	1836	2343	-0.493233	0.0884992	0.31167	-
NONMMUT033827.2	19:8936088-8941685	1391	4.52828	0	38	0	Inf	3.9e-08	5.38e-06	UP	trans	ENSMUSG00000033099	Nol12	nucleolar_protein_12	15:78934933-78943634	9.21118	8.85775	319	255	0.181615	0.195187	0.497151	-
NONMMUT033827.2	19:8936088-8941685	1391	4.52828	0	38	0	Inf	3.9e-08	5.38e-06	UP	trans	ENSMUSG00000068923	Syt11	synaptotagmin_XI	3:88744700-88775164	2.50927	2.82757	158	148	-0.0471228	0.746644	0.920236	-
NONMMUT033827.2	19:8936088-8941685	1391	4.52828	0	38	0	Inf	3.9e-08	5.38e-06	UP	trans	ENSMUSG00000058240	Cryzl1	crystallin_zeta_quinone_reductase_like_1	16:91689322-91728975	11.9508	14.5233	490	495	-0.156091	0.937477	1	-
NONMMUT033827.2	19:8936088-8941685	1391	4.52828	0	38	0	Inf	3.9e-08	5.38e-06	UP	trans	ENSMUSG00000079260	Tmppe	transmembrane_protein_with_metallophosphoesterase_domain	9:114401095-114411200	11.7633	16.5144	485	566	-0.364258	0.311836	0.623097	-
NONMMUT033827.2	19:8936088-8941685	1391	4.52828	0	38	0	Inf	3.9e-08	5.38e-06	UP	trans	ENSMUSG00000046589	Lrrc8e	leucine_rich_repeat_containing_8_family_member_E	8:4226827-4237470	0.214348	0.103173	5	2	1.18006	0.461168	0.739005	-
NONMMUT033827.2	19:8936088-8941685	1391	4.52828	0	38	0	Inf	3.9e-08	5.38e-06	UP	trans	ENSMUSG00000021000	Ctage5	CTAGE_family_member_5	12:59129720-59191583	31.9826	36.6687	2770	2640	-0.0720931	0.761161	0.929156	-
NONMMUT033827.2	19:8936088-8941685	1391	4.52828	0	38	0	Inf	3.9e-08	5.38e-06	UP	trans	ENSMUSG00000023050	Map3k12	mitogen_activated_protein_kinase_kinase_kinase_12	15:102497649-102517064	1.10749	1.7917	87	117	-0.568855	0.152497	0.432443	-
NONMMUT033827.2	19:8936088-8941685	1391	4.52828	0	38	0	Inf	3.9e-08	5.38e-06	UP	trans	ENSMUSG00000056211	R3hdm1	R3H_domain_containing_1	1:128103301-128237736	12.7119	15.7	2962	3041	-0.179416	0.835694	0.97758	-
NONMMUT033827.2	19:8936088-8941685	1391	4.52828	0	38	0	Inf	3.9e-08	5.38e-06	UP	trans	ENSMUSG00000030660	Pik3c2a	phosphatidylinositol_3_kinase_C2_domain_containing_alpha_polypeptide	7:116337265-116443449	26.6322	36.4502	2585	2941	-0.327584	0.358056	0.674697	-
NONMMUT033827.2	19:8936088-8941685	1391	4.52828	0	38	0	Inf	3.9e-08	5.38e-06	UP	trans	ENSMUSG00000039994	Timeless	timeless_circadian_clock_1	10:128232065-128252941	14.6934	11.0988	989	621	0.529935	0.00229705	0.0248837	-
NONMMUT033827.2	19:8936088-8941685	1391	4.52828	0	38	0	Inf	3.9e-08	5.38e-06	UP	trans	ENSMUSG00000030264	Thumpd3	THUMP_domain_containing_3	6:113046225-113068273	29.6395	27.4732	1621	1249	0.23467	0.0807509	0.293805	-
NONMMUT033827.2	19:8936088-8941685	1391	4.52828	0	38	0	Inf	3.9e-08	5.38e-06	UP	trans	ENSMUSG00000025142	Aspscr1	alveolar_soft_part_sarcoma_chromosome_region_candidate_1_human_	11:120672973-120709447	6.61719	7.54759	405	384	-0.064627	0.773473	0.938114	-
NONMMUT033827.2	19:8936088-8941685	1391	4.52828	0	38	0	Inf	3.9e-08	5.38e-06	UP	trans	ENSMUSG00000027366	Sppl2a	signal_peptide_peptidase_like_2A	2:126890391-126933235	50.741	61.4123	2790	2807	-0.150206	0.946977	1	-
NONMMUT033827.2	19:8936088-8941685	1391	4.52828	0	38	0	Inf	3.9e-08	5.38e-06	UP	trans	ENSMUSG00000026933	Camsap1	calmodulin_regulated_spectrin_associated_protein_1	2:25926838-25983282	11.7607	13.7338	991	962	-0.0985927	0.867491	0.996988	-
NONMMUT033827.2	19:8936088-8941685	1391	4.52828	0	38	0	Inf	3.9e-08	5.38e-06	UP	trans	ENSMUSG00000026811	St6galnac6	ST6_alpha_N_acetyl_neuraminyl_2_3_beta_galactosyl_1_3_N_acetylgalactosaminide_alpha_2_6_sialyltransferase_6	2:32599709-32620806	3.93836	4.73776	208	208	-0.141442	1	1	-
NONMMUT033827.2	19:8936088-8941685	1391	4.52828	0	38	0	Inf	3.9e-08	5.38e-06	UP	trans	ENSMUSG00000019975	Ikbip	IKBKB_interacting_protein	10:91082940-91102607	9.26222	11.7528	365	385	-0.2184	0.725255	0.908574	-
NONMMUT033827.2	19:8936088-8941685	1391	4.52828	0	38	0	Inf	3.9e-08	5.38e-06	UP	cis	ENSMUSG00000071646	Mta2	metastasis_associated_gene_family_member_2	19:8941875-8952303	157.899	149.855	4946	3902	0.200607	0.104102	0.348358	-
NONMMUT033827.2	19:8936088-8941685	1391	4.52828	0	38	0	Inf	3.9e-08	5.38e-06	UP	trans	ENSMUSG00000034377	Tulp4	tubby_like_protein_4	17:6106437-6251128	9.17102	15.1605	1347	1851	-0.599996	0.0281698	0.147955	-
NONMMUT033827.2	19:8936088-8941685	1391	4.52828	0	38	0	Inf	3.9e-08	5.38e-06	UP	trans	ENSMUSG00000025925	Terf1	telomeric_repeat_binding_factor_1	1:15805646-15844052	20.8212	24.4775	747	730	-0.108231	0.900012	1	-
NONMMUT033827.2	19:8936088-8941685	1391	4.52828	0	38	0	Inf	3.9e-08	5.38e-06	UP	trans	ENSMUSG00000025899	Alkbh8	alkB_alkylation_repair_homolog_8_E._coli_	9:3335478-3387050	43.277	36.0356	1176	814	0.389348	0.0149572	0.0961434	-
NONMMUT033827.2	19:8936088-8941685	1391	4.52828	0	38	0	Inf	3.9e-08	5.38e-06	UP	trans	ENSMUSG00000038535	Zfp280d	zinc_finger_protein_280D	9:72274860-72363777	9.85458	12.5797	1979	2100	-0.22706	0.665437	0.867021	-
NONMMUT033827.2	19:8936088-8941685	1391	4.52828	0	38	0	Inf	3.9e-08	5.38e-06	UP	trans	ENSMUSG00000001016	Ilf2	interleukin_enhancer_binding_factor_2	3:90476126-90488379	29.7069	24.1492	1798	1215	0.423994	0.00827248	0.06295	-
NONMMUT033827.2	19:8936088-8941685	1391	4.52828	0	38	0	Inf	3.9e-08	5.38e-06	UP	trans	ENSMUSG00000041426	Hibch	3_hydroxyisobutyryl_Coenzyme_A_hydrolase	1:52844929-52920986	7.28433	8.07455	331	305	-0.0234165	0.655871	0.860834	-
NONMMUT033827.2	19:8936088-8941685	1391	4.52828	0	38	0	Inf	3.9e-08	5.38e-06	UP	trans	ENSMUSG00000057132	Rpgrip1	retinitis_pigmentosa_GTPase_regulator_interacting_protein_1	14:52110704-52163546	0.899011	1.61292	116	173	-0.718093	0.0342799	0.167824	-
NONMMUT033827.2	19:8936088-8941685	1391	4.52828	0	38	0	Inf	3.9e-08	5.38e-06	UP	trans	ENSMUSG00000002103	Acp2	acid_phosphatase_2_lysosomal	2:91202885-91214098	39.3845	47.8282	1792	1809	-0.155064	0.930148	1	-
NONMMUT033827.2	19:8936088-8941685	1391	4.52828	0	38	0	Inf	3.9e-08	5.38e-06	UP	trans	ENSMUSG00000031171	Ftsj1	FtsJ_homolog_1_E._coli_	X:8238668-8252406	11.1444	9.94769	469	348	0.289056	0.0663176	0.257851	-
NONMMUT033827.2	19:8936088-8941685	1391	4.52828	0	38	0	Inf	3.9e-08	5.38e-06	UP	trans	ENSMUSG00000032372	Plscr2	phospholipid_scramblase_2	9:92275602-92297752	1.38968	2.48622	39	58	-0.714038	0.132781	0.393288	-
NONMMUT033827.2	19:8936088-8941685	1391	4.52828	0	38	0	Inf	3.9e-08	5.38e-06	UP	trans	ENSMUSG00000026608	Kctd3	potassium_channel_tetramerisation_domain_containing_3	1:188971095-189007841	11.0659	11.7787	764	676	0.0351076	0.434307	0.739005	-
NONMMUT033827.2	19:8936088-8941685	1391	4.52828	0	38	0	Inf	3.9e-08	5.38e-06	UP	trans	ENSMUSG00000005501	Usp40	ubiquitin_specific_peptidase_40	1:87945119-88008551	6.52924	8.91235	646	733	-0.32372	0.399185	0.718766	-
NONMMUT033827.2	19:8936088-8941685	1391	4.52828	0	38	0	Inf	3.9e-08	5.38e-06	UP	trans	ENSMUSG00000024511	Rab27b	RAB27B_member_RAS_oncogene_family	18:69979131-70141605	5.83937	11.1756	440	700	-0.811296	0.00255237	0.0267049	-
NONMMUT033827.2	19:8936088-8941685	1391	4.52828	0	38	0	Inf	3.9e-08	5.38e-06	UP	trans	ENSMUSG00000037224	Zfyve28	zinc_finger_FYVE_domain_containing_28	5:34194893-34288449	1.54522	1.83116	67	66	-0.119769	1	1	-
NONMMUT033827.2	19:8936088-8941685	1391	4.52828	0	38	0	Inf	3.9e-08	5.38e-06	UP	trans	ENSMUSG00000021772	Nkiras1	NFKB_inhibitor_interacting_Ras_like_protein_1	14:18271136-18283942	3.38331	5.58259	148	203	-0.597329	0.0816394	0.295797	-
NONMMUT033827.2	19:8936088-8941685	1391	4.52828	0	38	0	Inf	3.9e-08	5.38e-06	UP	trans	ENSMUSG00000012535	Tnpo3	transportin_3	6:29540827-29609887	23.4861	28.824	2525	2576	-0.170291	0.870839	0.998591	-
NONMMUT033827.2	19:8936088-8941685	1391	4.52828	0	38	0	Inf	3.9e-08	5.38e-06	UP	trans	ENSMUSG00000020413	Hus1	Hus1_homolog_S._pombe_	11:8993137-9011191	6.88783	6.27919	512	388	0.258643	0.0846838	0.303319	-
NONMMUT033827.2	19:8936088-8941685	1391	4.52828	0	38	0	Inf	3.9e-08	5.38e-06	UP	trans	ENSMUSG00000026563	Tada1	transcriptional_adaptor_1	1:166379097-166393621	21.0918	21.5446	623	529	0.0945252	0.302408	0.61042	-
NONMMUT033827.2	19:8936088-8941685	1391	4.52828	0	38	0	Inf	3.9e-08	5.38e-06	UP	trans	ENSMUSG00000032482	Cspg5	chondroitin_sulfate_proteoglycan_5	9:110243783-110262576	0.323073	0.359853	27	25	-0.0303756	0.901926	1	-
NONMMUT033827.2	19:8936088-8941685	1391	4.52828	0	38	0	Inf	3.9e-08	5.38e-06	UP	trans	ENSMUSG00000053044	Cd8b1	CD8_antigen_beta_chain_1	6:71322788-71337494	49.3295	65.1418	440	483	-0.275962	0.541394	0.772906	-
NONMMUT033827.2	19:8936088-8941685	1391	4.52828	0	38	0	Inf	3.9e-08	5.38e-06	UP	trans	ENSMUSG00000028999	Rint1	RAD50_interactor_1	5:23787711-23820369	8.62124	9.96199	659	633	-0.0833678	0.814987	0.96448	-
NONMMUT033827.2	19:8936088-8941685	1391	4.52828	0	38	0	Inf	3.9e-08	5.38e-06	UP	trans	ENSMUSG00000040213	Ccbl2	cysteine_conjugate_beta_lyase_2	3:142701051-142746870	1.78808	2.13326	121	120	-0.129477	1	1	-
NONMMUT033827.2	19:8936088-8941685	1391	4.52828	0	38	0	Inf	3.9e-08	5.38e-06	UP	trans	ENSMUSG00000039463	Slc9a8	solute_carrier_family_9_sodium_hydrogen_exchanger_member_8	2:167421712-167477000	10.5738	7.68951	1062	642	0.584696	0.000936323	0.0125816	-
NONMMUT033827.2	19:8936088-8941685	1391	4.52828	0	38	0	Inf	3.9e-08	5.38e-06	UP	trans	ENSMUSG00000025159	Mms19	MMS19_MET18_S._cerevisiae_	19:41941086-41981157	9.35557	11.5318	893	915	-0.176553	0.85297	0.989011	-
NONMMUT033827.2	19:8936088-8941685	1391	4.52828	0	38	0	Inf	3.9e-08	5.38e-06	UP	trans	ENSMUSG00000043333	Rhbdl2	rhomboid_veinlet_like_2_Drosophila_	4:123787874-123829904	0.454547	1.25762	10	23	-1.34303	0.0506662	0.219486	-
NONMMUT033827.2	19:8936088-8941685	1391	4.52828	0	38	0	Inf	3.9e-08	5.38e-06	UP	trans	ENSMUSG00000031949	Adat1	adenosine_deaminase_tRNA_specific_1	8:111966908-111992302	7.11253	8.20294	218	209	-0.0806084	0.827133	0.97156	-
NONMMUT033827.2	19:8936088-8941685	1391	4.52828	0	38	0	Inf	3.9e-08	5.38e-06	UP	trans	ENSMUSG00000005907	Pex1	peroxisomal_biogenesis_factor_1	5:3596066-3637232	3.02728	4.71287	255	330	-0.513414	0.112022	0.365202	-
NONMMUT033827.2	19:8936088-8941685	1391	4.52828	0	38	0	Inf	3.9e-08	5.38e-06	UP	trans	ENSMUSG00000030468	Siglecg	sialic_acid_binding_Ig_like_lectin_G	7:43408204-43418358	28.7324	39.2579	2062	2342	-0.325138	0.366702	0.685908	-
NONMMUT033827.2	19:8936088-8941685	1391	4.52828	0	38	0	Inf	3.9e-08	5.38e-06	UP	trans	ENSMUSG00000031165	Was	Wiskott_Aldrich_syndrome_homolog_human_	X:8081453-8090498	110.118	124.94	1724	1626	-0.0570092	0.71077	0.896972	-
NONMMUT033827.2	19:8936088-8941685	1391	4.52828	0	38	0	Inf	3.9e-08	5.38e-06	UP	trans	ENSMUSG00000036091	Hyal3	hyaluronoglucosaminidase_3	9:107580818-107587359	2.24777	2.26793	31	26	0.112289	0.640866	0.849618	-
NONMMUT033827.2	19:8936088-8941685	1391	4.52828	0	38	0	Inf	3.9e-08	5.38e-06	UP	trans	ENSMUSG00000005983	1700037C18Rik	RIKEN_cDNA_1700037C18_gene	16:3895179-3908689	2.95392	3.76499	84	89	-0.224843	0.824027	0.969333	-
NONMMUT033827.2	19:8936088-8941685	1391	4.52828	0	38	0	Inf	3.9e-08	5.38e-06	UP	trans	ENSMUSG00000031731	Ap1g1	adaptor_protein_complex_AP_1_gamma_1_subunit	8:109778554-109864204	37.3669	45.4793	2385	2413	-0.15828	0.916672	1	-
NONMMUT033827.2	19:8936088-8941685	1391	4.52828	0	38	0	Inf	3.9e-08	5.38e-06	UP	trans	ENSMUSG00000013833	Med16	mediator_complex_subunit_16	10:79894708-79908923	10.2312	10.4315	387	328	0.0971989	0.327541	0.641976	-
NONMMUT033827.2	19:8936088-8941685	1391	4.52828	0	38	0	Inf	3.9e-08	5.38e-06	UP	trans	ENSMUSG00000058267	Mrps14	mitochondrial_ribosomal_protein_S14	1:160195215-160202170	25.2321	18.5548	638	390	0.568643	0.00182131	0.0208101	-
NONMMUT033827.2	19:8936088-8941685	1391	4.52828	0	38	0	Inf	3.9e-08	5.38e-06	UP	trans	ENSMUSG00000010051	Hyal1	hyaluronoglucosaminidase_1	9:107576927-107581710	3.59941	2.8699	172	114	0.451932	0.0297619	0.153866	-
NONMMUT033827.2	19:8936088-8941685	1391	4.52828	0	38	0	Inf	3.9e-08	5.38e-06	UP	trans	ENSMUSG00000038593	Tctn1	tectonic_family_member_1	5:122237848-122264460	7.18984	9.74821	425	479	-0.314008	0.43645	0.739005	-
NONMMUT033827.2	19:8936088-8941685	1391	4.52828	0	38	0	Inf	3.9e-08	5.38e-06	UP	trans	ENSMUSG00000008028	1700008O03Rik	RIKEN_cDNA_1700008O03_gene	7:44360043-44385820	0.101847	0.0816873	3	2	0.443383	1	1	-
NONMMUT033827.2	19:8936088-8941685	1391	4.52828	0	38	0	Inf	3.9e-08	5.38e-06	UP	trans	ENSMUSG00000020279	Il9r	interleukin_9_receptor	11:32187541-32200279	4.00833	11.6695	219	530	-1.4165	6.69e-08	4.8e-06	DOWN
NONMMUT033827.2	19:8936088-8941685	1391	4.52828	0	38	0	Inf	3.9e-08	5.38e-06	UP	trans	ENSMUSG00000044026	Slc35g1	solute_carrier_family_35_member_G1	19:38395980-38405607	16.4299	12.101	343	210	0.566374	0.00369423	0.0352229	-
NONMMUT033827.2	19:8936088-8941685	1391	4.52828	0	38	0	Inf	3.9e-08	5.38e-06	UP	trans	ENSMUSG00000048924	Ccdc125	coiled_coil_domain_containing_125	13:100669481-100697240	7.12994	20.3338	116	275	-1.38675	1.54e-06	7.46e-05	DOWN
NONMMUT033827.2	19:8936088-8941685	1391	4.52828	0	38	0	Inf	3.9e-08	5.38e-06	UP	trans	ENSMUSG00000020546	Stxbp4	syntaxin_binding_protein_4	11:90476492-90638084	5.33126	5.46614	413	352	0.0891233	0.339803	0.656249	-
NONMMUT033827.2	19:8936088-8941685	1391	4.52828	0	38	0	Inf	3.9e-08	5.38e-06	UP	trans	ENSMUSG00000029177	Cenpa	centromere_protein_A	5:30666777-30674830	28.1677	22.212	1643	1077	0.467873	0.00455999	0.0409905	-
NONMMUT033827.2	19:8936088-8941685	1391	4.52828	0	38	0	Inf	3.9e-08	5.38e-06	UP	trans	ENSMUSG00000024354	Slc23a1	solute_carrier_family_23_nucleobase_transporters_member_1	18:35614604-35627244	0.595078	0.668116	15	14	-0.0418484	1	1	-
NONMMUT033827.2	19:8936088-8941685	1391	4.52828	0	38	0	Inf	3.9e-08	5.38e-06	UP	trans	ENSMUSG00000071657	Bscl2	Berardinelli_Seip_congenital_lipodystrophy_2_homolog_seipin_	19:8837467-8848683	11.3648	13.1713	683	658	-0.0876458	0.828853	0.972854	-
NONMMUT033827.2	19:8936088-8941685	1391	4.52828	0	38	0	Inf	3.9e-08	5.38e-06	UP	trans	ENSMUSG00000030814	Bcl7c	B_cell_CLL_lymphoma_7C	7:127661456-127708933	5.08833	4.78854	271	212	0.212778	0.1592	0.441895	-
NONMMUT033827.2	19:8936088-8941685	1391	4.52828	0	38	0	Inf	3.9e-08	5.38e-06	UP	trans	ENSMUSG00000066800	Rnasel	ribonuclease_L_2_5_oligoisoadenylate_synthetase_dependent_	1:153749426-153764221	17.6005	21.5054	1019	1035	-0.163917	0.900903	1	-
NONMMUT033827.2	19:8936088-8941685	1391	4.52828	0	38	0	Inf	3.9e-08	5.38e-06	UP	trans	ENSMUSG00000055782	Abcd2	ATP_binding_cassette_sub_family_D_ALD_member_2	15:91145884-91191807	8.51322	11.7249	283	324	-0.336633	0.39624	0.716146	-
NONMMUT033827.2	19:8936088-8941685	1391	4.52828	0	38	0	Inf	3.9e-08	5.38e-06	UP	trans	ENSMUSG00000040818	Dennd6a	DENN_MADD_domain_containing_6A	14:26579561-26634322	46.2888	65.1436	2237	2617	-0.367791	0.267379	0.567933	-
NONMMUT033827.2	19:8936088-8941685	1391	4.52828	0	38	0	Inf	3.9e-08	5.38e-06	UP	trans	ENSMUSG00000041147	Brca2	breast_cancer_2_early_onset	5:150522630-150570329	10.4601	8.78353	1371	957	0.377196	0.0165056	0.103036	-
NONMMUT033827.2	19:8936088-8941685	1391	4.52828	0	38	0	Inf	3.9e-08	5.38e-06	UP	trans	ENSMUSG00000045598	Zfp553	zinc_finger_protein_553	7:127233061-127238179	10.6278	11.8975	461	429	-0.0376519	0.677441	0.87738	-
NONMMUT033827.2	19:8936088-8941685	1391	4.52828	0	38	0	Inf	3.9e-08	5.38e-06	UP	trans	ENSMUSG00000001998	Ap4e1	adaptor_related_protein_complex_AP_4_epsilon_1	2:127008717-127067909	10.4101	11.9236	731	696	-0.0706571	0.766725	0.932751	-
NONMMUT033827.2	19:8936088-8941685	1391	4.52828	0	38	0	Inf	3.9e-08	5.38e-06	UP	trans	ENSMUSG00000024869	Nudt8	nudix_nucleoside_diphosphate_linked_moiety_X_type_motif_8	19:4000580-4005816	7.45819	7.14849	246	196	0.186358	0.192897	0.49602	-
NONMMUT033827.2	19:8936088-8941685	1391	4.52828	0	38	0	Inf	3.9e-08	5.38e-06	UP	trans	ENSMUSG00000090112	Shprh	SNF2_histone_linker_PHD_RING_helicase	10:11149427-11217595	17.3363	25.6622	2217	2728	-0.440676	0.14468	0.417304	-
NONMMUT033827.2	19:8936088-8941685	1391	4.52828	0	38	0	Inf	3.9e-08	5.38e-06	UP	trans	ENSMUSG00000036437	Npy1r	neuropeptide_Y_receptor_Y1	8:66697422-66706798	3.09639	9.17912	56	138	-1.4426	2.15e-05	0.000661182	DOWN
NONMMUT033827.2	19:8936088-8941685	1391	4.52828	0	38	0	Inf	3.9e-08	5.38e-06	UP	trans	ENSMUSG00000033767	D930015E06Rik	RIKEN_cDNA_D930015E06_gene	3:83897655-84040175	50.0203	60.6129	5202	5240	-0.151942	0.938923	1	-
NONMMUT033827.2	19:8936088-8941685	1391	4.52828	0	38	0	Inf	3.9e-08	5.38e-06	UP	trans	ENSMUSG00000020389	Cdkl3	cyclin_dependent_kinase_like_3	11:52004221-52089784	2.26446	2.34691	130	112	0.0735752	0.46257	0.739005	-
NONMMUT033827.2	19:8936088-8941685	1391	4.52828	0	38	0	Inf	3.9e-08	5.38e-06	UP	trans	ENSMUSG00000036856	Wnt4	wingless_type_MMTV_integration_site_family_member_4	4:137277489-137299726	0	0.14306	0	3	Inf	0.253731	0.549692	-
NONMMUT033827.2	19:8936088-8941685	1391	4.52828	0	38	0	Inf	3.9e-08	5.38e-06	UP	trans	ENSMUSG00000029458	Brap	BRCA1_associated_protein	5:121660563-121687256	15.2511	17.2835	1760	1658	-0.0553107	0.704544	0.892918	-
NONMMUT033827.2	19:8936088-8941685	1391	4.52828	0	38	0	Inf	3.9e-08	5.38e-06	UP	trans	ENSMUSG00000014074	Rnf168	ring_finger_protein_168	16:32277459-32301434	31.2878	28.3794	1500	1131	0.265923	0.0590866	0.243947	-
NONMMUT033827.2	19:8936088-8941685	1391	4.52828	0	38	0	Inf	3.9e-08	5.38e-06	UP	trans	ENSMUSG00000030231	Plekha5	pleckstrin_homology_domain_containing_family_A_member_5	6:140424054-140597110	5.82275	9.58107	435	595	-0.593315	0.0422661	0.193849	-
NONMMUT033827.2	19:8936088-8941685	1391	4.52828	0	38	0	Inf	3.9e-08	5.38e-06	UP	trans	ENSMUSG00000037991	Rmi2	RMI2_RecQ_mediated_genome_instability_2_homolog_S._cerevisiae_	16:10835059-10892966	8.79971	2.61536	255	63	1.87562	1.13e-12	1.9e-10	UP
NONMMUT033827.2	19:8936088-8941685	1391	4.52828	0	38	0	Inf	3.9e-08	5.38e-06	UP	trans	ENSMUSG00000038860	Garnl3	GTPase_activating_RANGAP_domain_like_3	2:32986224-33131654	0.960929	1.84405	84	134	-0.815204	0.0208915	0.120931	-
NONMMUT033827.2	19:8936088-8941685	1391	4.52828	0	38	0	Inf	3.9e-08	5.38e-06	UP	trans	ENSMUSG00000035401	2210018M11Rik	RIKEN_cDNA_2210018M11_gene	7:98587137-98656783	14.3323	18.1936	2028	2140	-0.218995	0.693466	0.883537	-
NONMMUT033827.2	19:8936088-8941685	1391	4.52828	0	38	0	Inf	3.9e-08	5.38e-06	UP	trans	ENSMUSG00000071647	Eml3	echinoderm_microtubule_associated_protein_like_3	19:8929694-8941563	43.867	55.6184	834	879	-0.217257	0.707968	0.894945	-
NONMMUT033827.2	19:8936088-8941685	1391	4.52828	0	38	0	Inf	3.9e-08	5.38e-06	UP	trans	ENSMUSG00000027811	4930579G24Rik	RIKEN_cDNA_4930579G24_gene	3:79629079-79632820	19.3271	15.5338	229	153	0.440385	0.0237093	0.131184	-
NONMMUT033827.2	19:8936088-8941685	1391	4.52828	0	38	0	Inf	3.9e-08	5.38e-06	UP	trans	ENSMUSG00000019854	Reps1	RalBP1_associated_Eps_domain_containing_protein	10:18055861-18125155	16.5456	20.3499	759	776	-0.173399	0.869456	0.99811	-
NONMMUT033827.2	19:8936088-8941685	1391	4.52828	0	38	0	Inf	3.9e-08	5.38e-06	UP	trans	ENSMUSG00000057715	A830018L16Rik	RIKEN_cDNA_A830018L16_gene	1:11414105-11975901	0.00855281	0.0102865	1	1	-0.141112	1	1	-
NONMMUT033827.2	19:8936088-8941685	1391	4.52828	0	38	0	Inf	3.9e-08	5.38e-06	UP	trans	ENSMUSG00000030287	Itpr2	inositol_1_4_5_triphosphate_receptor_2	6:146108299-146502223	50.0528	70.1048	4979	5797	-0.360892	0.275893	0.580665	-
NONMMUT033827.2	19:8936088-8941685	1391	4.52828	0	38	0	Inf	3.9e-08	5.38e-06	UP	trans	ENSMUSG00000066880	Zfp617	zinc_finger_protein_617	8:71908635-71934629	39.9393	47.1891	841	826	-0.115477	0.936187	1	-
NONMMUT033827.2	19:8936088-8941685	1391	4.52828	0	38	0	Inf	3.9e-08	5.38e-06	UP	trans	ENSMUSG00000071713	Csf2rb	colony_stimulating_factor_2_receptor_beta_low_affinity_granulocyte_macrophage_	15:78325990-78351000	40.6584	56.8881	1165	1355	-0.359404	0.29499	0.602855	-
NONMMUT033827.2	19:8936088-8941685	1391	4.52828	0	38	0	Inf	3.9e-08	5.38e-06	UP	trans	ENSMUSG00000045767	B230219D22Rik	RIKEN_cDNA_B230219D22_gene	13:55693124-55703499	87.7966	95.5116	2456	2221	0.00365953	0.505599	0.741669	-
NONMMUT033827.2	19:8936088-8941685	1391	4.52828	0	38	0	Inf	3.9e-08	5.38e-06	UP	trans	ENSMUSG00000046280	She	src_homology_2_domain_containing_transforming_protein_E	3:89831370-89858834	2.73959	6.31441	119	228	-1.07952	0.000369499	0.00635432	DOWN
NONMMUT033827.2	19:8936088-8941685	1391	4.52828	0	38	0	Inf	3.9e-08	5.38e-06	UP	trans	ENSMUSG00000028251	Tstd3	thiosulfate_sulfurtransferase_rhodanese_like_domain_containing_3	4:21757382-21767212	29.1065	25.4423	278	202	0.319283	0.0656569	0.256718	-
NONMMUT033827.2	19:8936088-8941685	1391	4.52828	0	38	0	Inf	3.9e-08	5.38e-06	UP	trans	ENSMUSG00000028188	Spata1	spermatogenesis_associated_1	3:146457196-146499753	3.0198	4.78543	104	137	-0.539028	0.164535	0.450007	-
NONMMUT033827.2	19:8936088-8941685	1391	4.52828	0	38	0	Inf	3.9e-08	5.38e-06	UP	trans	ENSMUSG00000006740	Kif5b	kinesin_family_member_5B	18:6201002-6242174	105.855	124.033	5965	5810	-0.103457	0.875949	1	-
NONMMUT033827.2	19:8936088-8941685	1391	4.52828	0	38	0	Inf	3.9e-08	5.38e-06	UP	trans	ENSMUSG00000044847	Lsm11	U7_snRNP_specific_Sm_like_protein_LSM11	11:45928269-45944935	6.09694	7.20763	289	284	-0.116268	0.966145	1	-
NONMMUT033827.2	19:8936088-8941685	1391	4.52828	0	38	0	Inf	3.9e-08	5.38e-06	UP	trans	ENSMUSG00000021810	Ecd	ecdysoneless_homolog_Drosophila_	14:20319859-20348121	74.6987	69.1238	1404	1080	0.237071	0.0804539	0.293218	-
NONMMUT033827.2	19:8936088-8941685	1391	4.52828	0	38	0	Inf	3.9e-08	5.38e-06	UP	trans	ENSMUSG00000034653	Ythdc2	YTH_domain_containing_2	18:44827746-44889724	19.3085	21.0851	1290	1171	-0.00181144	0.53174	0.763969	-
NONMMUT033827.2	19:8936088-8941685	1391	4.52828	0	38	0	Inf	3.9e-08	5.38e-06	UP	trans	ENSMUSG00000031158	Timm17b	translocase_of_inner_mitochondrial_membrane_17b	X:7899357-7908351	25.0887	18.4373	496	303	0.569579	0.00237227	0.0254445	-
NONMMUT033827.2	19:8936088-8941685	1391	4.52828	0	38	0	Inf	3.9e-08	5.38e-06	UP	trans	ENSMUSG00000029521	Chek2	checkpoint_kinase_2	5:110839979-110874145	31.2301	23.928	840	535	0.509407	0.00347634	0.0335958	-
NONMMUT033827.2	19:8936088-8941685	1391	4.52828	0	38	0	Inf	3.9e-08	5.38e-06	UP	trans	ENSMUSG00000037905	Bri3bp	Bri3_binding_protein	5:125441568-125460370	19.6992	18.3847	843	654	0.224801	0.0997531	0.338731	-
NONMMUT033827.2	19:8936088-8941685	1391	4.52828	0	38	0	Inf	3.9e-08	5.38e-06	UP	trans	ENSMUSG00000058070	Eml1	echinoderm_microtubule_associated_protein_like_1	12:108370957-108539617	2.46475	4.60723	195	303	-0.777284	0.00917009	0.0670627	-
NONMMUT033827.2	19:8936088-8941685	1391	4.52828	0	38	0	Inf	3.9e-08	5.38e-06	UP	trans	ENSMUSG00000033126	Ybey	ybeY_metallopeptidase	10:76459569-76469114	6.10612	5.61981	166	127	0.244905	0.156799	0.438799	-
NONMMUT033827.2	19:8936088-8941685	1391	4.52828	0	38	0	Inf	3.9e-08	5.38e-06	UP	trans	ENSMUSG00000020156	Mum1	melanoma_associated_antigen_mutated_1	10:80226434-80243903	11.0415	9.65729	1275	927	0.318413	0.0341532	0.167507	-
NONMMUT033827.2	19:8936088-8941685	1391	4.52828	0	38	0	Inf	3.9e-08	5.38e-06	UP	trans	ENSMUSG00000000276	Dgke	diacylglycerol_kinase_epsilon	11:89035179-89066850	4.99771	5.85939	433	422	-0.104313	0.905296	1	-
NONMMUT033827.2	19:8936088-8941685	1391	4.52828	0	38	0	Inf	3.9e-08	5.38e-06	UP	trans	ENSMUSG00000066037	Hnrnpr	heterogeneous_nuclear_ribonucleoprotein_R	4:136310942-136359447	25.8279	29.764	4923	4716	-0.0794677	0.785792	0.946222	-
NONMMUT033827.2	19:8936088-8941685	1391	4.52828	0	38	0	Inf	3.9e-08	5.38e-06	UP	trans	ENSMUSG00000026020	Nop58	NOP58_ribonucleoprotein	1:59684971-59719044	30.3103	24.1261	2666	1764	0.454384	0.00490671	0.0427859	-
NONMMUT033827.2	19:8936088-8941685	1391	4.52828	0	38	0	Inf	3.9e-08	5.38e-06	UP	trans	ENSMUSG00000002428	Hltf	helicase_like_transcription_factor	3:20057811-20118490	39.7494	53.7167	1986	2231	-0.309267	0.408904	0.727249	-
NONMMUT033827.2	19:8936088-8941685	1391	4.52828	0	38	0	Inf	3.9e-08	5.38e-06	UP	trans	ENSMUSG00000032344	Mb21d1	Mab_21_domain_containing_1	9:78430526-78443237	3.26847	3.4601	175	154	0.0429735	0.498095	0.739005	-
NONMMUT033827.2	19:8936088-8941685	1391	4.52828	0	38	0	Inf	3.9e-08	5.38e-06	UP	trans	ENSMUSG00000023118	Sympk	symplekin	7:19024377-19054618	30.9785	32.2718	2313	2003	0.0661616	0.335482	0.651686	-
NONMMUT033827.2	19:8936088-8941685	1391	4.52828	0	38	0	Inf	3.9e-08	5.38e-06	UP	trans	ENSMUSG00000025317	Car5a	carbonic_anhydrase_5a_mitochondrial	8:121916126-121944904	0.581694	0.279989	5	2	1.18006	0.461168	0.739005	-
NONMMUT033827.2	19:8936088-8941685	1391	4.52828	0	38	0	Inf	3.9e-08	5.38e-06	UP	trans	ENSMUSG00000005886	Ncoa2	nuclear_receptor_coactivator_2	1:13139105-13374083	18.6144	26.273	2395	2810	-0.371986	0.258089	0.554698	-
NONMMUT033827.2	19:8936088-8941685	1391	4.52828	0	38	0	Inf	3.9e-08	5.38e-06	UP	trans	ENSMUSG00000048000	Gigyf2	GRB10_interacting_GYF_protein_2	1:87326998-87450796	15.7926	18.684	1754	1725	-0.117389	0.933068	1	-
NONMMUT033827.2	19:8936088-8941685	1391	4.52828	0	38	0	Inf	3.9e-08	5.38e-06	UP	trans	ENSMUSG00000040710	St8sia4	ST8_alpha_N_acetyl_neuraminide_alpha_2_8_sialyltransferase_4	1:95587682-95667571	39.6673	58.4366	5187	6352	-0.433752	0.148961	0.425372	-
NONMMUT033827.2	19:8936088-8941685	1391	4.52828	0	38	0	Inf	3.9e-08	5.38e-06	UP	trans	ENSMUSG00000043051	Disc1	disrupted_in_schizophrenia_1	8:125054195-125261858	2.08943	2.3075	61	56	-0.0180536	0.769313	0.934966	-
NONMMUT033827.2	19:8936088-8941685	1391	4.52828	0	38	0	Inf	3.9e-08	5.38e-06	UP	trans	ENSMUSG00000043702	Pde12	phosphodiesterase_12	14:26659958-26669883	23.223	20.7649	1079	802	0.286578	0.0510421	0.22032	-
NONMMUT033827.2	19:8936088-8941685	1391	4.52828	0	38	0	Inf	3.9e-08	5.38e-06	UP	trans	ENSMUSG00000005417	Mprip	myosin_phosphatase_Rho_interacting_protein	11:59661305-59780860	33.5078	32.7422	4464	3626	0.158517	0.155453	0.43648	-
NONMMUT033827.2	19:8936088-8941685	1391	4.52828	0	38	0	Inf	3.9e-08	5.38e-06	UP	trans	ENSMUSG00000039623	Ap5z1	adaptor_related_protein_complex_5_zeta_1_subunit	5:142463944-142478710	8.37829	9.90952	476	468	-0.116989	0.945819	1	-
NONMMUT033827.2	19:8936088-8941685	1391	4.52828	0	38	0	Inf	3.9e-08	5.38e-06	UP	trans	ENSMUSG00000032221	Mns1	meiosis_specific_nuclear_structural_protein_1	9:72438011-72462025	46.6161	32.648	1673	974	0.639003	0.000283482	0.00514501	-
NONMMUT033827.2	19:8936088-8941685	1391	4.52828	0	38	0	Inf	3.9e-08	5.38e-06	UP	trans	ENSMUSG00000027285	Haus2	HAUS_augmin_like_complex_subunit_2	2:120609383-120621560	10.2963	10.1692	257	211	0.143087	0.254854	0.550712	-
NONMMUT033827.2	19:8936088-8941685	1391	4.52828	0	38	0	Inf	3.9e-08	5.38e-06	UP	trans	ENSMUSG00000037544	Dlgap5	discs_large_Drosophila_homolog_associated_protein_5	14:47387779-47418407	44.9743	30.0459	2629	1460	0.707104	6.41e-05	0.0015658	-
NONMMUT033827.2	19:8936088-8941685	1391	4.52828	0	38	0	Inf	3.9e-08	5.38e-06	UP	trans	ENSMUSG00000026393	Nek7	NIMA_never_in_mitosis_gene_a_related_expressed_kinase_7	1:138482875-138620141	13.1158	13.6543	1107	958	0.0671176	0.346365	0.664532	-
NONMMUT033827.2	19:8936088-8941685	1391	4.52828	0	38	0	Inf	3.9e-08	5.38e-06	UP	trans	ENSMUSG00000030064	Frmd4b	FERM_domain_containing_4B	6:97286867-97617541	11.0227	16.9694	1362	1743	-0.497288	0.0876253	0.310463	-
NONMMUT033827.2	19:8936088-8941685	1391	4.52828	0	38	0	Inf	3.9e-08	5.38e-06	UP	trans	ENSMUSG00000030309	Caprin2	caprin_family_member_2	6:148842492-148896237	1.5293	1.90316	174	180	-0.19036	0.873303	1	-
NONMMUT033827.2	19:8936088-8941685	1391	4.52828	0	38	0	Inf	3.9e-08	5.38e-06	UP	trans	ENSMUSG00000024082	Ndufaf7	NADH_dehydrogenase_ubiquinone_1_alpha_subcomplex_assembly_factor_7	17:78937135-78948052	17.6876	15.98	245	184	0.271638	0.101612	0.342731	-
NONMMUT033827.2	19:8936088-8941685	1391	4.52828	0	38	0	Inf	3.9e-08	5.38e-06	UP	trans	ENSMUSG00000002297	Dbf4	DBF4_homolog_S._cerevisiae_	5:8396973-8422716	28.0186	20.0469	2137	1271	0.608181	0.000438177	0.00724734	-
NONMMUT033827.2	19:8936088-8941685	1391	4.52828	0	38	0	Inf	3.9e-08	5.38e-06	UP	trans	ENSMUSG00000079334	Nat6	N_acetyltransferase_6	9:107578887-107584050	7.10722	8.27511	249	241	-0.0943225	0.864981	0.995438	-
NONMMUT033827.2	19:8936088-8941685	1391	4.52828	0	38	0	Inf	3.9e-08	5.38e-06	UP	trans	ENSMUSG00000038828	Tmem214	transmembrane_protein_214	5:30868012-30879180	10.7465	10.7706	857	714	0.12193	0.238079	0.549692	-
NONMMUT033827.2	19:8936088-8941685	1391	4.52828	0	38	0	Inf	3.9e-08	5.38e-06	UP	trans	ENSMUSG00000007379	Dennd2c	DENN_MADD_domain_containing_2C	3:103102604-103169769	5.13437	5.10721	387	320	0.132823	0.258192	0.554698	-
NONMMUT033827.2	19:8936088-8941685	1391	4.52828	0	38	0	Inf	3.9e-08	5.38e-06	UP	trans	ENSMUSG00000031010	Usp9x	ubiquitin_specific_peptidase_9_X_chromosome	X:13071498-13173328	85.9209	102.526	9164	9090	-0.129744	0.976849	1	-
NONMMUT033827.2	19:8936088-8941685	1391	4.52828	0	38	0	Inf	3.9e-08	5.38e-06	UP	trans	ENSMUSG00000056342	Usp34	ubiquitin_specific_peptidase_34	11:23306895-23490560	43.7354	55.8023	5493	5826	-0.226353	0.661519	0.864972	-
NONMMUT033827.2	19:8936088-8941685	1391	4.52828	0	38	0	Inf	3.9e-08	5.38e-06	UP	trans	ENSMUSG00000021553	Slc28a3	solute_carrier_family_28_sodium_coupled_nucleoside_transporter_member_3	13:58545399-58610877	0.07802	0.117327	4	5	-0.46345	1	1	-
NONMMUT033827.2	19:8936088-8941685	1391	4.52828	0	38	0	Inf	3.9e-08	5.38e-06	UP	trans	ENSMUSG00000034729	Mrps10	mitochondrial_ribosomal_protein_S10	17:47368887-47381417	3.67593	5.30648	265	318	-0.404473	0.258178	0.554698	-
NONMMUT033827.2	19:8936088-8941685	1391	4.52828	0	38	0	Inf	3.9e-08	5.38e-06	UP	trans	ENSMUSG00000044788	Fads6	fatty_acid_desaturase_domain_family_member_6	11:115279622-115297663	1.50684	1.52035	62	52	0.112289	0.501527	0.739005	-
NONMMUT033827.2	19:8936088-8941685	1391	4.52828	0	38	0	Inf	3.9e-08	5.38e-06	UP	trans	ENSMUSG00000029254	Stap1	signal_transducing_adaptor_family_member_1	5:86071746-86106125	61.3166	58.4048	3290	2605	0.195363	0.111749	0.364643	-
NONMMUT033827.2	19:8936088-8941685	1391	4.52828	0	38	0	Inf	3.9e-08	5.38e-06	UP	trans	ENSMUSG00000055560	Zfp459	zinc_finger_protein_459	13:67405722-67421418	7.45958	9.69637	149	161	-0.25318	0.695953	0.885402	-
NONMMUT033827.2	19:8936088-8941685	1391	4.52828	0	38	0	Inf	3.9e-08	5.38e-06	UP	trans	ENSMUSG00000052337	Immt	inner_membrane_protein_mitochondrial	6:71831331-71877388	22.0292	22.3845	2395	2023	0.102087	0.256188	0.552633	-
NONMMUT033827.2	19:8936088-8941685	1391	4.52828	0	38	0	Inf	3.9e-08	5.38e-06	UP	trans	ENSMUSG00000021770	Samd8	sterile_alpha_motif_domain_containing_8	14:21750531-21798725	10.3779	15.2851	526	644	-0.43344	0.183336	0.481872	-
NONMMUT033827.2	19:8936088-8941685	1391	4.52828	0	38	0	Inf	3.9e-08	5.38e-06	UP	trans	ENSMUSG00000024732	Ccdc86	coiled_coil_domain_containing_86	19:10941481-10949266	10.3797	8.5494	444	304	0.405045	0.020689	0.119933	-
NONMMUT033827.2	19:8936088-8941685	1391	4.52828	0	38	0	Inf	3.9e-08	5.38e-06	UP	trans	ENSMUSG00000044712	Slc38a6	solute_carrier_family_38_member_6	12:73286779-73354049	3.04194	3.13662	210	180	0.0809489	0.392732	0.712304	-
NONMMUT033827.2	19:8936088-8941685	1391	4.52828	0	38	0	Inf	3.9e-08	5.38e-06	UP	trans	ENSMUSG00000024217	Snrpc	U1_small_nuclear_ribonucleoprotein_C	17:27839974-27851968	14.7611	12.2868	607	420	0.389864	0.0197483	0.115939	-
NONMMUT033827.2	19:8936088-8941685	1391	4.52828	0	38	0	Inf	3.9e-08	5.38e-06	UP	trans	ENSMUSG00000028385	Snx30	sorting_nexin_family_member_30	4:59805840-59904737	35.0562	46.7953	2107	2338	-0.291527	0.45804	0.739005	-
NONMMUT033827.2	19:8936088-8941685	1391	4.52828	0	38	0	Inf	3.9e-08	5.38e-06	UP	trans	ENSMUSG00000019734	Tmc4	transmembrane_channel_like_gene_family_4	7:3665790-3677553	1.75502	4.13453	72	141	-1.11106	0.00100679	0.0134119	DOWN
NONMMUT033827.2	19:8936088-8941685	1391	4.52828	0	38	0	Inf	3.9e-08	5.38e-06	UP	trans	ENSMUSG00000042569	Dhrs7b	dehydrogenase_reductase_SDR_family_member_7B	11:60830631-60860195	10.8698	9.69689	267	198	0.289898	0.0870142	0.308843	-
NONMMUT033827.2	19:8936088-8941685	1391	4.52828	0	38	0	Inf	3.9e-08	5.38e-06	UP	trans	ENSMUSG00000029649	Pomp	proteasome_maturation_protein	5:147860461-147876456	29.3188	26.1741	1109	823	0.288852	0.0494022	0.215434	-
NONMMUT033827.2	19:8936088-8941685	1391	4.52828	0	38	0	Inf	3.9e-08	5.38e-06	UP	trans	ENSMUSG00000026779	Mastl	microtubule_associated_serine_threonine_kinase_like	2:23115606-23156024	19.4319	11.8664	721	366	0.836715	1.69e-05	0.000550167	-
NONMMUT033827.2	19:8936088-8941685	1391	4.52828	0	38	0	Inf	3.9e-08	5.38e-06	UP	trans	ENSMUSG00000031314	Taf1	TAF1_RNA_polymerase_II_TATA_box_binding_protein_TBP_associated_factor	X:101532734-101601789	50.241	53.4391	3566	3153	0.03614	0.408027	0.726344	-
NONMMUT033827.2	19:8936088-8941685	1391	4.52828	0	38	0	Inf	3.9e-08	5.38e-06	UP	trans	ENSMUSG00000034320	Slc26a2	solute_carrier_family_26_sulfate_transporter_member_2	18:61192919-61211612	6.49259	8.99155	615	708	-0.344605	0.349083	0.668148	-
NONMMUT033827.2	19:8936088-8941685	1391	4.52828	0	38	0	Inf	3.9e-08	5.38e-06	UP	trans	ENSMUSG00000033701	Acbd6	acyl_Coenzyme_A_binding_domain_containing_6	1:155558120-155691330	7.2806	10.0063	379	433	-0.333611	0.391026	0.710342	-
NONMMUT033827.2	19:8936088-8941685	1391	4.52828	0	38	0	Inf	3.9e-08	5.38e-06	UP	trans	ENSMUSG00000054226	Tprkb	Tp53rk_binding_protein	6:85911865-85930284	9.6262	6.92776	570	341	0.599748	0.00130599	0.0161358	-
NONMMUT033827.2	19:8936088-8941685	1391	4.52828	0	38	0	Inf	3.9e-08	5.38e-06	UP	trans	ENSMUSG00000028328	Tmod1	tropomodulin_1	4:46038935-46116032	44.2874	36.8478	1135	785	0.390488	0.0149615	0.0961434	-
NONMMUT033827.2	19:8936088-8941685	1391	4.52828	0	38	0	Inf	3.9e-08	5.38e-06	UP	trans	ENSMUSG00000059149	Mfsd4	major_facilitator_superfamily_domain_containing_4	1:132022806-132068062	0.262117	0.220721	20	14	0.373153	0.428549	0.739005	-
NONMMUT033827.2	19:8936088-8941685	1391	4.52828	0	38	0	Inf	3.9e-08	5.38e-06	UP	trans	ENSMUSG00000000876	Pxmp4	peroxisomal_membrane_protein_4	2:154585758-154603708	18.974	21.5472	375	354	-0.0583043	0.757345	0.928264	-
NONMMUT033827.2	19:8936088-8941685	1391	4.52828	0	38	0	Inf	3.9e-08	5.38e-06	UP	trans	ENSMUSG00000001127	Araf	v_raf_murine_sarcoma_3611_viral_oncogene_homolog	X:20797814-20860519	19.8026	25.3159	1212	1288	-0.229184	0.664245	0.866672	-
NONMMUT033827.2	19:8936088-8941685	1391	4.52828	0	38	0	Inf	3.9e-08	5.38e-06	UP	trans	ENSMUSG00000030681	Mvp	major_vault_protein	7:126986860-127014621	36.7621	42.5528	1720	1655	-0.0858645	0.815205	0.964567	-
NONMMUT033827.2	19:8936088-8941685	1391	4.52828	0	38	0	Inf	3.9e-08	5.38e-06	UP	trans	ENSMUSG00000059772	Slx1b	SLX1_structure_specific_endonuclease_subunit_homolog_B_S._cerevisiae_	7:126689468-126695784	2.51184	3.66265	99	120	-0.418969	0.350538	0.669038	-
NONMMUT033827.2	19:8936088-8941685	1391	4.52828	0	38	0	Inf	3.9e-08	5.38e-06	UP	trans	ENSMUSG00000020864	Ankrd40	ankyrin_repeat_domain_40	11:94328001-94341841	22.8618	24.6674	844	757	0.0155072	0.489431	0.739005	-
NONMMUT033827.2	19:8936088-8941685	1391	4.52828	0	38	0	Inf	3.9e-08	5.38e-06	UP	trans	ENSMUSG00000057093	C030039L03Rik	RIKEN_cDNA_C030039L03_gene	7:27689340-27706484	1.60418	2.43209	73	92	-0.475191	0.299547	0.605927	-
NONMMUT033827.2	19:8936088-8941685	1391	4.52828	0	38	0	Inf	3.9e-08	5.38e-06	UP	trans	ENSMUSG00000025395	Prim1	DNA_primase_p49_subunit	10:128015168-128030037	52.3823	33.9655	1833	988	0.750181	3.28e-05	0.000934947	-
NONMMUT033827.2	19:8936088-8941685	1391	4.52828	0	38	0	Inf	3.9e-08	5.38e-06	UP	trans	ENSMUSG00000042116	Vwa1	von_Willebrand_factor_A_domain_containing_1	4:155768149-155774698	6.65422	14.1879	145	257	-0.967149	0.00123368	0.015617	-
NONMMUT033827.2	19:8936088-8941685	1391	4.52828	0	38	0	Inf	3.9e-08	5.38e-06	UP	trans	ENSMUSG00000034480	Diap2	diaphanous_homolog_2_Drosophila_	X:129749742-130465834	5.25978	8.23716	603	785	-0.521974	0.0790634	0.289859	-
NONMMUT033827.2	19:8936088-8941685	1391	4.52828	0	38	0	Inf	3.9e-08	5.38e-06	UP	trans	ENSMUSG00000000194	Gpr107	G_protein_coupled_receptor_107	2:31152316-31218775	17.4105	19.0306	1543	1402	-0.00318998	0.532856	0.765046	-
NONMMUT033827.2	19:8936088-8941685	1391	4.52828	0	38	0	Inf	3.9e-08	5.38e-06	UP	trans	ENSMUSG00000036473	Tbc1d24	TBC1_domain_family_member_24	17:24175431-24209387	1.22774	1.3257	332	298	0.0144258	0.544661	0.77523	-
NONMMUT033827.2	19:8936088-8941685	1391	4.52828	0	38	0	Inf	3.9e-08	5.38e-06	UP	trans	ENSMUSG00000004865	Srpk1	serine_arginine_rich_protein_specific_kinase_1	17:28587648-28622521	43.5641	46.1927	3112	2743	0.040646	0.397012	0.717062	-
NONMMUT033827.2	19:8936088-8941685	1391	4.52828	0	38	0	Inf	3.9e-08	5.38e-06	UP	trans	ENSMUSG00000032220	Myo1e	myosin_IE	9:70207350-70400067	104.755	110.079	3115	2721	0.053653	0.363107	0.682135	-
NONMMUT033827.2	19:8936088-8941685	1391	4.52828	0	38	0	Inf	3.9e-08	5.38e-06	UP	trans	ENSMUSG00000031901	Dus2	dihydrouridine_synthase_2	8:105991337-106053840	9.12904	7.91626	240	173	0.330816	0.062733	0.254341	-
NONMMUT033827.2	19:8936088-8941685	1391	4.52828	0	38	0	Inf	3.9e-08	5.38e-06	UP	trans	ENSMUSG00000001441	Npepps	aminopeptidase_puromycin_sensitive	11:97205842-97280638	11.5747	14.2718	881	903	-0.177026	0.851113	0.988009	-
NONMMUT033827.2	19:8936088-8941685	1391	4.52828	0	38	0	Inf	3.9e-08	5.38e-06	UP	trans	ENSMUSG00000001552	Jup	junction_plakoglobin	11:100368958-100397763	12.0615	22.4493	678	1049	-0.771099	0.00353011	0.0340029	-
NONMMUT001835.2	1:86344908-86348036	3129	5.13865	1.5435	97	28	1.66343	0.000282521	0.0149899	UP	trans	ENSMUSG00000035572	Dcaf10	DDB1_and_CUL4_associated_factor_10	4:45342101-45379759	15.7336	16.0657	1098	932	0.095033	0.284162	0.58834	-
NONMMUT001835.2	1:86344908-86348036	3129	5.13865	1.5435	97	28	1.66343	0.000282521	0.0149899	UP	trans	ENSMUSG00000068250	Amn1	antagonist_of_mitotic_exit_network_1	6:149157147-149188712	7.4733	10.6364	1054	1247	-0.384028	0.246669	0.549692	-
NONMMUT001835.2	1:86344908-86348036	3129	5.13865	1.5435	97	28	1.66343	0.000282521	0.0149899	UP	trans	ENSMUSG00000037826	Ppm1k	protein_phosphatase_1K_PP2C_domain_containing_	6:57506502-57535468	32.4948	46.1807	1235	1459	-0.38191	0.247601	0.549692	-
NONMMUT001835.2	1:86344908-86348036	3129	5.13865	1.5435	97	28	1.66343	0.000282521	0.0149899	UP	trans	ENSMUSG00000044349	Snhg11	small_nucleolar_RNA_host_gene_11	2:158375638-158386145	0.0463438	0	3	0	Inf	0.253731	0.549692	-
NONMMUT001835.2	1:86344908-86348036	3129	5.13865	1.5435	97	28	1.66343	0.000282521	0.0149899	UP	trans	ENSMUSG00000001021	S100a3	S100_calcium_binding_protein_A3	3:90560578-90602702	0.327072	0.0280859	14	1	3.66686	0.00141036	0.0171608	UP
NONMMUT001835.2	1:86344908-86348036	3129	5.13865	1.5435	97	28	1.66343	0.000282521	0.0149899	UP	trans	ENSMUSG00000037031	Tspan15	tetraspanin_15	10:62185396-62231218	11.8068	22.4146	256	404	-0.799652	0.00477326	0.042063	-
NONMMUT001835.2	1:86344908-86348036	3129	5.13865	1.5435	97	28	1.66343	0.000282521	0.0149899	UP	trans	ENSMUSG00000002870	Mcm2	minichromosome_maintenance_deficient_2_mitotin_S._cerevisiae_	6:88883474-88898780	80.5679	52.4945	4337	2349	0.743209	2.6e-05	0.00077555	-
NONMMUT001835.2	1:86344908-86348036	3129	5.13865	1.5435	97	28	1.66343	0.000282521	0.0149899	UP	trans	ENSMUSG00000036306	Lzts1	leucine_zipper_putative_tumor_suppressor_1	8:69132669-69184225	1.37836	1.9345	72	84	-0.363839	0.509553	0.745345	-
NONMMUT001835.2	1:86344908-86348036	3129	5.13865	1.5435	97	28	1.66343	0.000282521	0.0149899	UP	trans	ENSMUSG00000063406	Tmed5	transmembrane_emp24_protein_transport_domain_containing_5	5:108106366-108132620	31.3645	29.9643	2123	1686	0.191059	0.120071	0.382002	-
NONMMUT001835.2	1:86344908-86348036	3129	5.13865	1.5435	97	28	1.66343	0.000282521	0.0149899	UP	trans	ENSMUSG00000058287	Gm12253	predicted_gene_12253	11:58432559-58441622	0.858324	0.295062	7	2	1.66567	0.189409	0.489949	-
NONMMUT001835.2	1:86344908-86348036	3129	5.13865	1.5435	97	28	1.66343	0.000282521	0.0149899	UP	trans	ENSMUSG00000040204	2810417H13Rik	RIKEN_cDNA_2810417H13_gene	9:65890237-65903266	87.1616	31.7567	2790	845	1.5818	2.42e-15	5.89e-13	UP
NONMMUT001835.2	1:86344908-86348036	3129	5.13865	1.5435	97	28	1.66343	0.000282521	0.0149899	UP	trans	ENSMUSG00000038271	Iffo1	intermediate_filament_family_orphan_1	6:125145241-125161782	7.36706	8.71316	475	467	-0.116938	0.945714	1	-
NONMMUT001835.2	1:86344908-86348036	3129	5.13865	1.5435	97	28	1.66343	0.000282521	0.0149899	UP	trans	ENSMUSG00000060002	Chpt1	choline_phosphotransferase_1	10:88452745-88504073	3.68157	4.90397	261	289	-0.288456	0.523427	0.756424	-
NONMMUT001835.2	1:86344908-86348036	3129	5.13865	1.5435	97	28	1.66343	0.000282521	0.0149899	UP	trans	ENSMUSG00000004233	Wars2	tryptophanyl_tRNA_synthetase_2_mitochondrial_	3:99141068-99239186	2.16296	1.5698	121	73	0.587602	0.0154589	0.0982602	-
NONMMUT001835.2	1:86344908-86348036	3129	5.13865	1.5435	97	28	1.66343	0.000282521	0.0149899	UP	trans	ENSMUSG00000039748	Exo1	exonuclease_1	1:175880581-175913489	10.8466	5.80338	697	310	1.02745	3.74e-07	2.21e-05	UP
NONMMUT001835.2	1:86344908-86348036	3129	5.13865	1.5435	97	28	1.66343	0.000282521	0.0149899	UP	trans	ENSMUSG00000028693	Nasp	nuclear_autoantigenic_sperm_protein_histone_binding_	4:116601052-116627941	75.6916	46.7045	4217	2163	0.821742	4.83e-06	0.000198762	-
NONMMUT001835.2	1:86344908-86348036	3129	5.13865	1.5435	97	28	1.66343	0.000282521	0.0149899	UP	trans	ENSMUSG00000059183	Mtfmt	mitochondrial_methionyl_tRNA_formyltransferase	9:65435782-65453054	9.50933	10.0748	285	251	0.041834	0.470766	0.739005	-
NONMMUT001835.2	1:86344908-86348036	3129	5.13865	1.5435	97	28	1.66343	0.000282521	0.0149899	UP	trans	ENSMUSG00000063077	Kif1b	kinesin_family_member_1B	4:149176319-149307693	13.0907	21.0534	1959	2619	-0.56034	0.0426491	0.194862	-
NONMMUT001835.2	1:86344908-86348036	3129	5.13865	1.5435	97	28	1.66343	0.000282521	0.0149899	UP	trans	ENSMUSG00000050108	Bpifc	BPI_fold_containing_family_C	10:85959340-86011895	0	0.13157	0	2	Inf	0.502488	0.739005	-
NONMMUT001835.2	1:86344908-86348036	3129	5.13865	1.5435	97	28	1.66343	0.000282521	0.0149899	UP	trans	ENSMUSG00000026502	Desi2	desumoylating_isopeptidase_2	1:178187417-178257301	12.6894	12.2627	966	776	0.174525	0.15436	0.435167	-
NONMMUT001835.2	1:86344908-86348036	3129	5.13865	1.5435	97	28	1.66343	0.000282521	0.0149899	UP	trans	ENSMUSG00000023045	Soat2	sterol_O_acyltransferase_2	15:102150526-102163474	4.6428	4.07567	74	54	0.313129	0.189204	0.489949	-
NONMMUT001835.2	1:86344908-86348036	3129	5.13865	1.5435	97	28	1.66343	0.000282521	0.0149899	UP	trans	ENSMUSG00000026974	Zmynd19	zinc_finger_MYND_domain_containing_19	2:24949792-24962075	26.4284	18.4203	718	416	0.64596	0.000489249	0.00786361	-
NONMMUT001835.2	1:86344908-86348036	3129	5.13865	1.5435	97	28	1.66343	0.000282521	0.0149899	UP	trans	ENSMUSG00000027012	Dync1i2	dynein_cytoplasmic_1_intermediate_chain_2	2:71211706-71263303	27.4572	30.9302	2186	2047	-0.0466595	0.672018	0.872341	-
NONMMUT001835.2	1:86344908-86348036	3129	5.13865	1.5435	97	28	1.66343	0.000282521	0.0149899	UP	trans	ENSMUSG00000029659	Medag	mesenteric_estrogen_dependent_adipogenesis	5:149411749-149431723	0.797114	1.91782	31	62	-1.14144	0.00937491	0.0681279	-
NONMMUT001835.2	1:86344908-86348036	3129	5.13865	1.5435	97	28	1.66343	0.000282521	0.0149899	UP	trans	ENSMUSG00000039000	Ube3c	ubiquitin_protein_ligase_E3C	5:29569242-29676092	28.9798	33.7469	2032	1967	-0.0945384	0.846213	0.985358	-
NONMMUT001835.2	1:86344908-86348036	3129	5.13865	1.5435	97	28	1.66343	0.000282521	0.0149899	UP	trans	ENSMUSG00000037447	Arid5a	AT_rich_interactive_domain_5A_MRF1_like_	1:36307733-36324029	4.92182	7.56328	876	1119	-0.494648	0.0956704	0.328321	-
NONMMUT001835.2	1:86344908-86348036	3129	5.13865	1.5435	97	28	1.66343	0.000282521	0.0149899	UP	trans	ENSMUSG00000044442	N6amt1	N_6_adenine_specific_DNA_methyltransferase_1_putative_	16:87354185-87368742	2.79157	3.72815	118	131	-0.292213	0.612144	0.830275	-
NONMMUT001835.2	1:86344908-86348036	3129	5.13865	1.5435	97	28	1.66343	0.000282521	0.0149899	UP	trans	ENSMUSG00000033526	Ppip5k1	diphosphoinositol_pentakisphosphate_kinase_1	2:121310561-121355396	4.08139	4.41368	475	427	0.0122488	0.523582	0.756424	-
NONMMUT001835.2	1:86344908-86348036	3129	5.13865	1.5435	97	28	1.66343	0.000282521	0.0149899	UP	trans	ENSMUSG00000037636	Slc25a43	solute_carrier_family_25_member_43	X:36743659-36777202	1.86975	1.43958	25	16	0.502372	0.254666	0.550394	-
NONMMUT001835.2	1:86344908-86348036	3129	5.13865	1.5435	97	28	1.66343	0.000282521	0.0149899	UP	trans	ENSMUSG00000036427	Gpi1	glucose_phosphate_isomerase_1	7:34201330-34230336	59.8416	74.4141	3294	3405	-0.189256	0.798372	0.954019	-
NONMMUT001835.2	1:86344908-86348036	3129	5.13865	1.5435	97	28	1.66343	0.000282521	0.0149899	UP	trans	ENSMUSG00000047875	Gpr157	G_protein_coupled_receptor_157	4:150087365-150105927	5.73438	6.65342	169	163	-0.0892871	0.866558	0.996127	-
NONMMUT001835.2	1:86344908-86348036	3129	5.13865	1.5435	97	28	1.66343	0.000282521	0.0149899	UP	trans	ENSMUSG00000046658	Zfp316	zinc_finger_protein_316	5:143249697-143270022	1.95995	2.66699	183	207	-0.319227	0.498025	0.739005	-
NONMMUT001835.2	1:86344908-86348036	3129	5.13865	1.5435	97	28	1.66343	0.000282521	0.0149899	UP	trans	ENSMUSG00000022370	Mrpl13	mitochondrial_ribosomal_protein_L13	15:55534094-55557748	14.4258	13.7832	729	579	0.190913	0.138216	0.404351	-
NONMMUT001835.2	1:86344908-86348036	3129	5.13865	1.5435	97	28	1.66343	0.000282521	0.0149899	UP	trans	ENSMUSG00000024404	Riok3	RIO_kinase_3	18:12128850-12157367	183.566	171.93	4042	3147	0.219651	0.0868241	0.308432	-
NONMMUT001835.2	1:86344908-86348036	3129	5.13865	1.5435	97	28	1.66343	0.000282521	0.0149899	UP	trans	ENSMUSG00000052373	Mpp3	membrane_protein_palmitoylated_3_MAGUK_p55_subfamily_member_3_	11:101999652-102028461	0.348666	0.896067	22	47	-1.23659	0.0117205	0.0804189	-
NONMMUT001835.2	1:86344908-86348036	3129	5.13865	1.5435	97	28	1.66343	0.000282521	0.0149899	UP	trans	ENSMUSG00000061288	Taok3	TAO_kinase_3	5:117120129-117275219	13.5269	17.4893	1284	1380	-0.245465	0.608497	0.827158	-
NONMMUT001835.2	1:86344908-86348036	3129	5.13865	1.5435	97	28	1.66343	0.000282521	0.0149899	UP	trans	ENSMUSG00000029587	Zfp12	zinc_finger_protein_12	5:143235163-143248834	2.13951	3.15628	190	233	-0.435772	0.247042	0.549692	-
NONMMUT001835.2	1:86344908-86348036	3129	5.13865	1.5435	97	28	1.66343	0.000282521	0.0149899	UP	trans	ENSMUSG00000001143	Lman2l	lectin_mannose_binding_2_like	1:36419871-36445271	5.11928	8.5545	293	407	-0.615573	0.039639	0.185456	-
NONMMUT001835.2	1:86344908-86348036	3129	5.13865	1.5435	97	28	1.66343	0.000282521	0.0149899	UP	trans	ENSMUSG00000006057	Atp5g1	ATP_synthase_H+_transporting_mitochondrial_F0_complex_subunit_C1_subunit_9_	11:96068852-96075670	2.13833	1.63324	126	80	0.513915	0.0268941	0.143484	-
NONMMUT001835.2	1:86344908-86348036	3129	5.13865	1.5435	97	28	1.66343	0.000282521	0.0149899	UP	trans	ENSMUSG00000032609	Klhdc8b	kelch_domain_containing_8B	9:108447636-108461581	1.00169	1.54774	109	140	-0.502555	0.204102	0.510784	-
NONMMUT001835.2	1:86344908-86348036	3129	5.13865	1.5435	97	28	1.66343	0.000282521	0.0149899	UP	trans	ENSMUSG00000033430	Terf2ip	telomeric_repeat_binding_factor_2_interacting_protein	8:112011359-112020528	17.7397	21.2849	384	383	-0.137681	1	1	-
NONMMUT001835.2	1:86344908-86348036	3129	5.13865	1.5435	97	28	1.66343	0.000282521	0.0149899	UP	trans	ENSMUSG00000027778	Ift80	intraflagellar_transport_80	3:68892499-69004570	11.9932	19.3874	1213	1630	-0.567734	0.0418901	0.192965	-
NONMMUT001835.2	1:86344908-86348036	3129	5.13865	1.5435	97	28	1.66343	0.000282521	0.0149899	UP	trans	ENSMUSG00000026554	Dcaf8	DDB1_and_CUL4_associated_factor_8	1:172148084-172197005	30.5652	38.5694	3064	3214	-0.210395	0.721151	0.905514	-
NONMMUT001835.2	1:86344908-86348036	3129	5.13865	1.5435	97	28	1.66343	0.000282521	0.0149899	UP	trans	ENSMUSG00000038456	Dennd2a	DENN_MADD_domain_containing_2A	6:39462378-39557867	4.48499	7.51766	211	294	-0.620011	0.0486942	0.213551	-
NONMMUT001835.2	1:86344908-86348036	3129	5.13865	1.5435	97	28	1.66343	0.000282521	0.0149899	UP	trans	ENSMUSG00000005267	Zfp287	zinc_finger_protein_287	11:62700356-62731905	3.25733	4.59199	256	300	-0.37026	0.326325	0.640336	-
NONMMUT001835.2	1:86344908-86348036	3129	5.13865	1.5435	97	28	1.66343	0.000282521	0.0149899	UP	trans	ENSMUSG00000062585	Cnr2	cannabinoid_receptor_2_macrophage_	4:135895394-135920207	76.4927	95.937	1832	1910	-0.201594	0.756724	0.928264	-
NONMMUT001835.2	1:86344908-86348036	3129	5.13865	1.5435	97	28	1.66343	0.000282521	0.0149899	UP	trans	ENSMUSG00000037400	Atp11b	ATPase_class_VI_type_11B	3:35754106-35856276	30.3329	41.0402	2510	2823	-0.310984	0.401634	0.719299	-
NONMMUT001835.2	1:86344908-86348036	3129	5.13865	1.5435	97	28	1.66343	0.000282521	0.0149899	UP	trans	ENSMUSG00000063972	Nr6a1	nuclear_receptor_subfamily_6_group_A_member_1	2:38723370-38927688	0.793407	0.789484	81	67	0.132323	0.418138	0.738268	-
NONMMUT001835.2	1:86344908-86348036	3129	5.13865	1.5435	97	28	1.66343	0.000282521	0.0149899	UP	trans	ENSMUSG00000039449	Prpf18	PRP18_pre_mRNA_processing_factor_18_homolog_yeast_	2:4622058-4652113	45.5463	41.0299	2154	1613	0.275831	0.0503861	0.218579	-
NONMMUT001835.2	1:86344908-86348036	3129	5.13865	1.5435	97	28	1.66343	0.000282521	0.0149899	UP	trans	ENSMUSG00000023022	Lima1	LIM_domain_and_actin_binding_1	15:99778470-99875428	24.0793	32.917	1166	1325	-0.325866	0.374008	0.69489	-
NONMMUT001835.2	1:86344908-86348036	3129	5.13865	1.5435	97	28	1.66343	0.000282521	0.0149899	UP	trans	ENSMUSG00000031441	Atp11a	ATPase_class_VI_type_11A	8:12757014-12868728	10.47	9.85616	1099	860	0.212341	0.106884	0.354819	-
NONMMUT001835.2	1:86344908-86348036	3129	5.13865	1.5435	97	28	1.66343	0.000282521	0.0149899	UP	trans	ENSMUSG00000022841	Ap2m1	adaptor_related_protein_complex_2_mu_1_subunit	16:20535478-20544909	17.2192	15.3976	787	585	0.286486	0.0555695	0.23418	-
NONMMUT001835.2	1:86344908-86348036	3129	5.13865	1.5435	97	28	1.66343	0.000282521	0.0149899	UP	trans	ENSMUSG00000058818	Pirb	paired_Ig_like_receptor_B	7:3711409-3720391	44.2141	52.6414	2041	2020	-0.126521	0.967098	1	-
NONMMUT001835.2	1:86344908-86348036	3129	5.13865	1.5435	97	28	1.66343	0.000282521	0.0149899	UP	trans	ENSMUSG00000026031	Cflar	CASP8_and_FADD_like_apoptosis_regulator	1:58711508-58758884	38.8429	45.7579	4194	4107	-0.111199	0.906371	1	-
NONMMUT001835.2	1:86344908-86348036	3129	5.13865	1.5435	97	28	1.66343	0.000282521	0.0149899	UP	trans	ENSMUSG00000005354	Txn2	thioredoxin_2	15:77915047-77929006	11.5839	11.6022	442	368	0.1229	0.266804	0.567312	-
NONMMUT001835.2	1:86344908-86348036	3129	5.13865	1.5435	97	28	1.66343	0.000282521	0.0149899	UP	trans	ENSMUSG00000032946	Rasgrp2	RAS_guanyl_releasing_protein_2	19:6399340-6415216	13.8813	31.6356	1554	2944	-1.06323	1.08e-05	0.000388218	DOWN
NONMMUT001835.2	1:86344908-86348036	3129	5.13865	1.5435	97	28	1.66343	0.000282521	0.0149899	UP	trans	ENSMUSG00000017999	Ddx27	DEAD_Asp_Glu_Ala_Asp_box_polypeptide_27	2:167015193-167034947	53.2298	45.0801	2000	1408	0.364912	0.0176827	0.106914	-
NONMMUT001835.2	1:86344908-86348036	3129	5.13865	1.5435	97	28	1.66343	0.000282521	0.0149899	UP	trans	ENSMUSG00000013150	Gfod2	glucose_fructose_oxidoreductase_domain_containing_2	8:105713854-105758664	2.60893	2.55731	81	66	0.154004	0.380861	0.698101	-
NONMMUT001835.2	1:86344908-86348036	3129	5.13865	1.5435	97	28	1.66343	0.000282521	0.0149899	UP	trans	ENSMUSG00000026388	3110009E18Rik	RIKEN_cDNA_3110009E18_gene	1:120121187-120188189	3.03179	3.35537	50	46	-0.0211338	0.801624	0.956554	-
NONMMUT001835.2	1:86344908-86348036	3129	5.13865	1.5435	97	28	1.66343	0.000282521	0.0149899	UP	trans	ENSMUSG00000037991	Rmi2	RMI2_RecQ_mediated_genome_instability_2_homolog_S._cerevisiae_	16:10835059-10892966	8.79971	2.61536	255	63	1.87562	1.13e-12	1.9e-10	UP
NONMMUT001835.2	1:86344908-86348036	3129	5.13865	1.5435	97	28	1.66343	0.000282521	0.0149899	UP	trans	ENSMUSG00000039850	Endov	endonuclease_V	11:119491347-119511437	3.78781	4.54397	359	358	-0.137417	1	1	-
NONMMUT001835.2	1:86344908-86348036	3129	5.13865	1.5435	97	28	1.66343	0.000282521	0.0149899	UP	trans	ENSMUSG00000030604	Zfp626	zinc_finger_protein_626	7:27807196-27822916	16.5857	18.1621	613	558	-0.00581934	0.561977	0.788497	-
NONMMUT001835.2	1:86344908-86348036	3129	5.13865	1.5435	97	28	1.66343	0.000282521	0.0149899	UP	trans	ENSMUSG00000072623	Zfp9	zinc_finger_protein_9	6:118461950-118479320	2.75672	3.67289	93	103	-0.288796	0.648155	0.853792	-
NONMMUT001835.2	1:86344908-86348036	3129	5.13865	1.5435	97	28	1.66343	0.000282521	0.0149899	UP	trans	ENSMUSG00000022967	Ifnar1	interferon_alpha_and_beta_receptor_1	16:91485238-91507441	30.0616	45.575	1756	2213	-0.475152	0.10629	0.353337	-
NONMMUT001835.2	1:86344908-86348036	3129	5.13865	1.5435	97	28	1.66343	0.000282521	0.0149899	UP	trans	ENSMUSG00000107283	Mpv17	MpV17_mitochondrial_inner_membrane_protein	5:31140654-31154251	4.72827	6.26685	226	249	-0.281258	0.58303	0.807309	-
NONMMUT001835.2	1:86344908-86348036	3129	5.13865	1.5435	97	28	1.66343	0.000282521	0.0149899	UP	trans	ENSMUSG00000024937	Ehbp1l1	EH_domain_binding_protein_1_like_1	19:5707376-5726317	134.683	130.944	5250	4243	0.165791	0.144708	0.417304	-
NONMMUT001835.2	1:86344908-86348036	3129	5.13865	1.5435	97	28	1.66343	0.000282521	0.0149899	UP	trans	ENSMUSG00000022407	Adsl	adenylosuccinate_lyase	15:80948490-80970947	15.678	15.6632	820	681	0.126529	0.231606	0.549692	-
NONMMUT001835.2	1:86344908-86348036	3129	5.13865	1.5435	97	28	1.66343	0.000282521	0.0149899	UP	trans	ENSMUSG00000034462	Pkd2	polycystic_kidney_disease_2	5:104459450-104505819	8.63019	14.2663	588	808	-0.59998	0.0347642	0.169199	-
NONMMUT001835.2	1:86344908-86348036	3129	5.13865	1.5435	97	28	1.66343	0.000282521	0.0149899	UP	trans	ENSMUSG00000030753	Prkrir	protein_kinase_interferon_inducible_double_stranded_RNA_dependent_inhibitor_repressor_of_P58_repressor_	7:98703103-98718062	56.1118	55.5735	1760	1449	0.139077	0.193465	0.496694	-
NONMMUT001835.2	1:86344908-86348036	3129	5.13865	1.5435	97	28	1.66343	0.000282521	0.0149899	UP	trans	ENSMUSG00000002603	Tgfb1	transforming_growth_factor_beta_1	7:25687002-25705077	23.8808	37.6619	820	1075	-0.532082	0.0662571	0.257714	-
NONMMUT001835.2	1:86344908-86348036	3129	5.13865	1.5435	97	28	1.66343	0.000282521	0.0149899	UP	trans	ENSMUSG00000022941	Ripply3	ripply3_homolog_zebrafish_	16:94328420-94336935	2.28048	1.69836	21	13	0.550366	0.266732	0.567235	-
NONMMUT001835.2	1:86344908-86348036	3129	5.13865	1.5435	97	28	1.66343	0.000282521	0.0149899	UP	trans	ENSMUSG00000050855	Zfp940	zinc_finger_protein_940	7:29833620-29853669	2.34877	1.98007	127	89	0.37152	0.0799819	0.292285	-
NONMMUT001835.2	1:86344908-86348036	3129	5.13865	1.5435	97	28	1.66343	0.000282521	0.0149899	UP	trans	ENSMUSG00000028262	Clca3a2	chloride_channel_accessory_3A2	3:144796559-144819494	0.17463	1.05045	5	25	-2.46346	0.000758987	0.0107531	DOWN
NONMMUT001835.2	1:86344908-86348036	3129	5.13865	1.5435	97	28	1.66343	0.000282521	0.0149899	UP	trans	ENSMUSG00000032555	Topbp1	topoisomerase_DNA_II_binding_protein_1	9:103305215-103350428	67.4367	50.4502	5575	3467	0.543843	0.00105912	0.0139374	-
NONMMUT001835.2	1:86344908-86348036	3129	5.13865	1.5435	97	28	1.66343	0.000282521	0.0149899	UP	trans	ENSMUSG00000025537	Phkg1	phosphorylase_kinase_gamma_1	5:129863421-129898549	0.179766	0.135166	8	5	0.53655	0.593113	0.813948	-
NONMMUT001835.2	1:86344908-86348036	3129	5.13865	1.5435	97	28	1.66343	0.000282521	0.0149899	UP	trans	ENSMUSG00000037486	Asxl2	additional_sex_combs_like_2_Drosophila_	12:3426857-3506852	13.6293	17.2648	2528	2662	-0.215955	0.702454	0.891261	-
NONMMUT001835.2	1:86344908-86348036	3129	5.13865	1.5435	97	28	1.66343	0.000282521	0.0149899	UP	trans	ENSMUSG00000056025	Clca3a1	chloride_channel_accessory_3A1	3:144729677-144760977	108.707	172.561	3411	4501	-0.541492	0.0504719	0.218787	-
NONMMUT001835.2	1:86344908-86348036	3129	5.13865	1.5435	97	28	1.66343	0.000282521	0.0149899	UP	trans	ENSMUSG00000028948	Nol9	nucleolar_protein_9	4:152039321-152061494	18.3587	15.6135	976	690	0.358843	0.0229012	0.128679	-
NONMMUT001835.2	1:86344908-86348036	3129	5.13865	1.5435	97	28	1.66343	0.000282521	0.0149899	UP	trans	ENSMUSG00000022759	Lrrc74b	leucine_rich_repeat_containing_74B	16:17544465-17561247	0	0.0926168	0	2	Inf	0.502488	0.739005	-
NONMMUT001835.2	1:86344908-86348036	3129	5.13865	1.5435	97	28	1.66343	0.000282521	0.0149899	UP	trans	ENSMUSG00000030689	Ino80e	INO80_complex_subunit_E	7:126850960-126862377	10.4856	11.3855	842	760	0.00638001	0.516244	0.750918	-
NONMMUT001835.2	1:86344908-86348036	3129	5.13865	1.5435	97	28	1.66343	0.000282521	0.0149899	UP	trans	ENSMUSG00000042605	Atxn2	ataxin_2	5:121711337-121816493	5.19925	7.53085	691	832	-0.409338	0.211839	0.523593	-
NONMMUT001835.2	1:86344908-86348036	3129	5.13865	1.5435	97	28	1.66343	0.000282521	0.0149899	UP	trans	ENSMUSG00000020891	Alox8	arachidonate_8_lipoxygenase	11:69183932-69197843	0.438586	0.307804	12	7	0.636017	0.381255	0.698101	-
NONMMUT001835.2	1:86344908-86348036	3129	5.13865	1.5435	97	28	1.66343	0.000282521	0.0149899	UP	trans	ENSMUSG00000060227	Casc4	cancer_susceptibility_candidate_4	2:121866970-121936220	1.8128	2.73268	162	203	-0.466927	0.212545	0.52455	-
NONMMUT001835.2	1:86344908-86348036	3129	5.13865	1.5435	97	28	1.66343	0.000282521	0.0149899	UP	trans	ENSMUSG00000056342	Usp34	ubiquitin_specific_peptidase_34	11:23306895-23490560	43.7354	55.8023	5493	5826	-0.226353	0.661519	0.864972	-
NONMMUT001835.2	1:86344908-86348036	3129	5.13865	1.5435	97	28	1.66343	0.000282521	0.0149899	UP	trans	ENSMUSG00000006649	Nphs1	nephrosis_1_nephrin	7:30458315-30487223	1.33251	0.588859	49	18	1.30332	0.00119594	0.0152552	UP
NONMMUT001835.2	1:86344908-86348036	3129	5.13865	1.5435	97	28	1.66343	0.000282521	0.0149899	UP	trans	ENSMUSG00000025602	Zfp202	zinc_finger_protein_202	9:40192316-40213604	2.50854	3.19181	104	110	-0.222356	0.812471	0.962676	-
NONMMUT001835.2	1:86344908-86348036	3129	5.13865	1.5435	97	28	1.66343	0.000282521	0.0149899	UP	trans	ENSMUSG00000036208	BC027231	cDNA_sequence_BC027231	16:44724301-44737284	8.66453	9.24178	397	352	0.0321214	0.481393	0.739005	-
NONMMUT001835.2	1:86344908-86348036	3129	5.13865	1.5435	97	28	1.66343	0.000282521	0.0149899	UP	trans	ENSMUSG00000033554	Dph5	DPH5_homolog_S._cerevisiae_	3:115887837-115934361	9.07273	12.9253	559	662	-0.385424	0.264019	0.563778	-
NONMMUT001835.2	1:86344908-86348036	3129	5.13865	1.5435	97	28	1.66343	0.000282521	0.0149899	UP	trans	ENSMUSG00000022837	Iqcb1	IQ_calmodulin_binding_motif_containing_1	16:36828385-36872721	12.0228	8.86279	532	326	0.565114	0.00232732	0.02507	-
NONMMUT001835.2	1:86344908-86348036	3129	5.13865	1.5435	97	28	1.66343	0.000282521	0.0149899	UP	trans	ENSMUSG00000037005	Xpnpep2	X_prolyl_aminopeptidase_aminopeptidase_P_2_membrane_bound	X:48108725-48136981	0.0985832	0.14825	4	5	-0.46345	1	1	-
NONMMUT001835.2	1:86344908-86348036	3129	5.13865	1.5435	97	28	1.66343	0.000282521	0.0149899	UP	trans	ENSMUSG00000029163	Emilin1	elastin_microfibril_interfacer_1	5:30913402-30921277	18.5915	30.9237	912	1261	-0.608904	0.0274952	0.145863	-
NONMMUT001835.2	1:86344908-86348036	3129	5.13865	1.5435	97	28	1.66343	0.000282521	0.0149899	UP	trans	ENSMUSG00000000194	Gpr107	G_protein_coupled_receptor_107	2:31152316-31218775	17.4105	19.0306	1543	1402	-0.00318998	0.532856	0.765046	-
NONMMUT001835.2	1:86344908-86348036	3129	5.13865	1.5435	97	28	1.66343	0.000282521	0.0149899	UP	cis	ENSMUSG00000026234	Ncl	nucleolin	1:86344719-86359400	170.487	134.991	12431	8182	0.461975	0.00371536	0.0353933	-
NONMMUT074530.2	X:159592369-159593072	704	1.1773	20.5807	5	84	-4.19949	1.92e-07	2.3e-05	DOWN	cis	ENSMUSG00000044150	A830080D01Rik	RIKEN_cDNA_A830080D01_gene	X:159526688-159593081	18.6851	21.0903	648	608	-0.0495201	0.699109	0.888215	-
NONMMUT069465.2	9:62057256-62059489	2234	0.296757	16.0594	4	208	-5.82974	9.13e-14	4.01e-11	DOWN	cis	ENSMUSG00000032252	Glce	glucuronyl_C5_epimerase	9:62057248-62122655	8.87582	11.0376	504	521	-0.189299	0.8205	0.968251	-
NONMMUT089402.1	13:24767236-24769548	2313	1.21831	0	17	0	Inf	0.000113897	0.00697168	UP	cis	ENSMUSG00000006715	Gmnn	geminin	13:24751845-24761923	75.0756	48.3031	890	476	0.761399	5.25e-05	0.00134428	-
NONMMUT089402.1	13:24767236-24769548	2313	1.21831	0	17	0	Inf	0.000113897	0.00697168	UP	trans	ENSMUSG00000040165	Cd209c	CD209c_antigen	8:3940222-3954746	0.802545	1.12634	12	14	-0.363813	0.854227	0.989011	-
NONMMUT089402.1	13:24767236-24769548	2313	1.21831	0	17	0	Inf	0.000113897	0.00697168	UP	trans	ENSMUSG00000072694	1500011B03Rik	RIKEN_cDNA_1500011B03_gene	5:114808196-114813976	18.435	17.0511	212	163	0.237752	0.143169	0.414191	-
NONMMUT089402.1	13:24767236-24769548	2313	1.21831	0	17	0	Inf	0.000113897	0.00697168	UP	trans	ENSMUSG00000078234	Klhdc7a	kelch_domain_containing_7A	4:139960220-139968026	0.532401	0.896675	25	35	-0.626903	0.308151	0.618367	-
NONMMUT013701.2	12:24890292-24893575	3284	2.06948	0	41	0	Inf	1.69e-08	2.46e-06	UP	trans	ENSMUSG00000000579	Dynlt1c	dynein_light_chain_Tctex_type_1C	17:6601671-6609774	5.68652	10.9274	231	369	-0.817167	0.00453362	0.0408328	-
NONMMUT013701.2	12:24890292-24893575	3284	2.06948	0	41	0	Inf	1.69e-08	2.46e-06	UP	trans	ENSMUSG00000051228	Nyx	nyctalopin	X:13466110-13489313	0.384937	1.00335	12	26	-1.25696	0.0511523	0.220621	-
NONMMUT013701.2	12:24890292-24893575	3284	2.06948	0	41	0	Inf	1.69e-08	2.46e-06	UP	trans	ENSMUSG00000028797	Tmem234	transmembrane_protein_234	4:129600668-129624059	25.2651	24.1637	1610	1280	0.189475	0.12512	0.387961	-
NONMMUT013701.2	12:24890292-24893575	3284	2.06948	0	41	0	Inf	1.69e-08	2.46e-06	UP	trans	ENSMUSG00000074476	Spc24	SPC24_NDC80_kinetochore_complex_component_homolog_S._cerevisiae_	9:21755442-21760286	83.5629	37.808	678	255	1.26934	1.55e-09	1.67e-07	UP
NONMMUT013701.2	12:24890292-24893575	3284	2.06948	0	41	0	Inf	1.69e-08	2.46e-06	UP	trans	ENSMUSG00000030882	Dnhd1	dynein_heavy_chain_domain_1	7:105640562-105721799	1.68652	2.48622	173	212	-0.434739	0.257297	0.554389	-
NONMMUT013701.2	12:24890292-24893575	3284	2.06948	0	41	0	Inf	1.69e-08	2.46e-06	UP	trans	ENSMUSG00000075376	Rc3h2	ring_finger_and_CCCH_type_zinc_finger_domains_2	2:37370069-37422903	19.2051	25.1333	3460	3764	-0.262936	0.540831	0.772639	-
NONMMUT013701.2	12:24890292-24893575	3284	2.06948	0	41	0	Inf	1.69e-08	2.46e-06	UP	trans	ENSMUSG00000018196	Glrx2	glutaredoxin_2_thioltransferase_	1:143716338-143749676	2.53802	2.75558	277	250	0.00651433	0.567572	0.793515	-
NONMMUT013701.2	12:24890292-24893575	3284	2.06948	0	41	0	Inf	1.69e-08	2.46e-06	UP	trans	ENSMUSG00000060090	Rp2	retinitis_pigmentosa_2_homolog_human_	X:20364481-20405653	63.728	83.2364	2391	2596	-0.260118	0.552843	0.781917	-
NONMMUT013701.2	12:24890292-24893575	3284	2.06948	0	41	0	Inf	1.69e-08	2.46e-06	UP	trans	ENSMUSG00000001415	Smg5	Smg_5_homolog_nonsense_mediated_mRNA_decay_factor_C._elegans_	3:88336260-88362338	43.5334	44.0853	2478	2086	0.106996	0.246126	0.549692	-
NONMMUT013701.2	12:24890292-24893575	3284	2.06948	0	41	0	Inf	1.69e-08	2.46e-06	UP	trans	ENSMUSG00000026798	Coq4	coenzyme_Q4_homolog_yeast_	2:29787493-29797935	3.41655	2.63777	134	86	0.498393	0.0278995	0.147142	-
NONMMUT013701.2	12:24890292-24893575	3284	2.06948	0	41	0	Inf	1.69e-08	2.46e-06	UP	trans	ENSMUSG00000055296	Tmem245	transmembrane_protein_245	4:56866923-56947437	12.9534	21.6144	1501	2082	-0.613488	0.0234383	0.130317	-
NONMMUT013701.2	12:24890292-24893575	3284	2.06948	0	41	0	Inf	1.69e-08	2.46e-06	UP	trans	ENSMUSG00000031816	Mthfsd	methenyltetrahydrofolate_synthetase_domain_containing	8:121091628-121108392	5.88078	6.81075	617	594	-0.0866359	0.828897	0.972854	-
NONMMUT013701.2	12:24890292-24893575	3284	2.06948	0	41	0	Inf	1.69e-08	2.46e-06	UP	trans	ENSMUSG00000034528	Hsd17b13	hydroxysteroid_17_beta_dehydrogenase_13	5:103955440-103977410	0.378342	0.682585	6	9	-0.726146	0.620334	0.836517	-
NONMMUT013701.2	12:24890292-24893575	3284	2.06948	0	41	0	Inf	1.69e-08	2.46e-06	UP	trans	ENSMUSG00000079324	4932414N04Rik	RIKEN_cDNA_4932414N04_gene	2:68656486-68748467	0.0663699	0	2	0	Inf	0.502488	0.739005	-
NONMMUT013701.2	12:24890292-24893575	3284	2.06948	0	41	0	Inf	1.69e-08	2.46e-06	UP	trans	ENSMUSG00000038930	Rccd1	RCC1_domain_containing_1	7:80293229-80324454	1.58115	1.94012	150	153	-0.170004	0.942322	1	-
NONMMUT013701.2	12:24890292-24893575	3284	2.06948	0	41	0	Inf	1.69e-08	2.46e-06	UP	trans	ENSMUSG00000041890	Git2	G_protein_coupled_receptor_kinase_interactor_2	5:114727407-114775517	18.7281	27.8324	3042	3758	-0.446387	0.135009	0.397709	-
NONMMUT013701.2	12:24890292-24893575	3284	2.06948	0	41	0	Inf	1.69e-08	2.46e-06	UP	trans	ENSMUSG00000053693	Mast1	microtubule_associated_serine_threonine_kinase_1	8:84911903-84937359	0.130362	0.19604	8	10	-0.46345	0.82237	0.968251	-
NONMMUT013701.2	12:24890292-24893575	3284	2.06948	0	41	0	Inf	1.69e-08	2.46e-06	UP	trans	ENSMUSG00000038495	Otud7b	OTU_domain_containing_7B	3:96104527-96161129	22.3755	32.6324	1347	1633	-0.419216	0.181241	0.477938	-
NONMMUT013701.2	12:24890292-24893575	3284	2.06948	0	41	0	Inf	1.69e-08	2.46e-06	UP	trans	ENSMUSG00000040044	Orc3	origin_recognition_complex_subunit_3	4:34570796-34614944	33.2653	37.2497	1576	1467	-0.0380418	0.646047	0.852147	-
NONMMUT013701.2	12:24890292-24893575	3284	2.06948	0	41	0	Inf	1.69e-08	2.46e-06	UP	trans	ENSMUSG00000025955	Akr1cl	aldo_keto_reductase_family_1_member_C_like	1:65012689-65032759	0.635842	0.582804	21	16	0.250829	0.546629	0.776145	-
NONMMUT013701.2	12:24890292-24893575	3284	2.06948	0	41	0	Inf	1.69e-08	2.46e-06	UP	trans	ENSMUSG00000057181	5730455P16Rik	RIKEN_cDNA_5730455P16_gene	11:80360492-80378034	8.54496	9.99507	470	457	-0.100973	0.890091	1	-
NONMMUT013701.2	12:24890292-24893575	3284	2.06948	0	41	0	Inf	1.69e-08	2.46e-06	UP	trans	ENSMUSG00000033352	Map2k4	mitogen_activated_protein_kinase_kinase_4	11:65688243-65788297	37.1824	38.4194	1283	1102	0.0779555	0.317754	0.630495	-
NONMMUT013701.2	12:24890292-24893575	3284	2.06948	0	41	0	Inf	1.69e-08	2.46e-06	UP	trans	ENSMUSG00000035878	Hykk	hydroxylysine_kinase_1	9:54917283-54949924	0.519638	0.984233	47	74	-0.796324	0.0609834	0.249398	-
NONMMUT013701.2	12:24890292-24893575	3284	2.06948	0	41	0	Inf	1.69e-08	2.46e-06	UP	trans	ENSMUSG00000026811	St6galnac6	ST6_alpha_N_acetyl_neuraminyl_2_3_beta_galactosyl_1_3_N_acetylgalactosaminide_alpha_2_6_sialyltransferase_6	2:32599709-32620806	3.93836	4.73776	208	208	-0.141442	1	1	-
NONMMUT013701.2	12:24890292-24893575	3284	2.06948	0	41	0	Inf	1.69e-08	2.46e-06	UP	trans	ENSMUSG00000032342	Mto1	mitochondrial_translation_optimization_1_homolog_S._cerevisiae_	9:78448208-78475348	20.3439	19.2589	643	506	0.204239	0.127336	0.387961	-
NONMMUT013701.2	12:24890292-24893575	3284	2.06948	0	41	0	Inf	1.69e-08	2.46e-06	UP	trans	ENSMUSG00000038535	Zfp280d	zinc_finger_protein_280D	9:72274860-72363777	9.85458	12.5797	1979	2100	-0.22706	0.665437	0.867021	-
NONMMUT013701.2	12:24890292-24893575	3284	2.06948	0	41	0	Inf	1.69e-08	2.46e-06	UP	trans	ENSMUSG00000027670	Ocstamp	osteoclast_stimulatory_transmembrane_protein	2:165393760-165400405	0.863827	2.73466	19	50	-1.53737	0.0014896	0.0178959	DOWN
NONMMUT013701.2	12:24890292-24893575	3284	2.06948	0	41	0	Inf	1.69e-08	2.46e-06	UP	trans	ENSMUSG00000001016	Ilf2	interleukin_enhancer_binding_factor_2	3:90476126-90488379	29.7069	24.1492	1798	1215	0.423994	0.00827248	0.06295	-
NONMMUT013701.2	12:24890292-24893575	3284	2.06948	0	41	0	Inf	1.69e-08	2.46e-06	UP	trans	ENSMUSG00000033147	Slc22a15	solute_carrier_family_22_organic_anion_cation_transporter_member_15	3:101855776-101924453	2.44902	2.52674	281	241	0.0800992	0.380725	0.698101	-
NONMMUT013701.2	12:24890292-24893575	3284	2.06948	0	41	0	Inf	1.69e-08	2.46e-06	UP	trans	ENSMUSG00000031171	Ftsj1	FtsJ_homolog_1_E._coli_	X:8238668-8252406	11.1444	9.94769	469	348	0.289056	0.0663176	0.257851	-
NONMMUT013701.2	12:24890292-24893575	3284	2.06948	0	41	0	Inf	1.69e-08	2.46e-06	UP	trans	ENSMUSG00000031858	Mau2	MAU2_chromatid_cohesion_factor_homolog_C._elegans_	8:70016123-70042734	41.6811	51.4245	1446	1483	-0.177892	0.845885	0.985054	-
NONMMUT013701.2	12:24890292-24893575	3284	2.06948	0	41	0	Inf	1.69e-08	2.46e-06	UP	trans	ENSMUSG00000042647	Acad12	acyl_Coenzyme_A_dehydrogenase_family_member_12	5:121596775-121618938	1.87105	2.4079	86	92	-0.23876	0.785451	0.945864	-
NONMMUT013701.2	12:24890292-24893575	3284	2.06948	0	41	0	Inf	1.69e-08	2.46e-06	UP	trans	ENSMUSG00000039128	Cdc123	cell_division_cycle_123	2:5794294-5845164	47.9817	38.0826	1305	861	0.458523	0.00577596	0.048042	-
NONMMUT013701.2	12:24890292-24893575	3284	2.06948	0	41	0	Inf	1.69e-08	2.46e-06	UP	trans	ENSMUSG00000047037	Nipa1	non_imprinted_in_Prader_Willi_Angelman_syndrome_1_homolog_human_	7:55977567-56019954	27.6844	23.941	530	381	0.33476	0.03932	0.184563	-
NONMMUT013701.2	12:24890292-24893575	3284	2.06948	0	41	0	Inf	1.69e-08	2.46e-06	UP	trans	ENSMUSG00000028999	Rint1	RAD50_interactor_1	5:23787711-23820369	8.62124	9.96199	659	633	-0.0833678	0.814987	0.96448	-
NONMMUT013701.2	12:24890292-24893575	3284	2.06948	0	41	0	Inf	1.69e-08	2.46e-06	UP	trans	ENSMUSG00000058729	Lin9	lin_9_homolog_C._elegans_	1:180641150-180690694	10.8432	10.5682	648	525	0.162233	0.180704	0.476813	-
NONMMUT013701.2	12:24890292-24893575	3284	2.06948	0	41	0	Inf	1.69e-08	2.46e-06	UP	cis	ENSMUSG00000020646	Mboat2	membrane_bound_O_acyltransferase_domain_containing_2	12:24831599-24960301	34.2969	31.051	578	435	0.268613	0.0732755	0.275503	-
NONMMUT013701.2	12:24890292-24893575	3284	2.06948	0	41	0	Inf	1.69e-08	2.46e-06	UP	trans	ENSMUSG00000031165	Was	Wiskott_Aldrich_syndrome_homolog_human_	X:8081453-8090498	110.118	124.94	1724	1626	-0.0570092	0.71077	0.896972	-
NONMMUT013701.2	12:24890292-24893575	3284	2.06948	0	41	0	Inf	1.69e-08	2.46e-06	UP	trans	ENSMUSG00000021327	Zkscan3	zinc_finger_with_KRAB_and_SCAN_domains_3	13:21387013-21402755	42.7889	51.0999	2475	2457	-0.130911	0.98328	1	-
NONMMUT013701.2	12:24890292-24893575	3284	2.06948	0	41	0	Inf	1.69e-08	2.46e-06	UP	trans	ENSMUSG00000013833	Med16	mediator_complex_subunit_16	10:79894708-79908923	10.2312	10.4315	387	328	0.0971989	0.327541	0.641976	-
NONMMUT013701.2	12:24890292-24893575	3284	2.06948	0	41	0	Inf	1.69e-08	2.46e-06	UP	trans	ENSMUSG00000027778	Ift80	intraflagellar_transport_80	3:68892499-69004570	11.9932	19.3874	1213	1630	-0.567734	0.0418901	0.192965	-
NONMMUT013701.2	12:24890292-24893575	3284	2.06948	0	41	0	Inf	1.69e-08	2.46e-06	UP	trans	ENSMUSG00000021451	Sema4d	sema_domain_immunoglobulin_domain_Ig_transmembrane_domain_TM_and_short_cytoplasmic_domain_semaphorin_4D	13:51701246-51793747	22.2181	24.0935	1461	1317	0.0082598	0.498867	0.739005	-
NONMMUT013701.2	12:24890292-24893575	3284	2.06948	0	41	0	Inf	1.69e-08	2.46e-06	UP	trans	ENSMUSG00000038456	Dennd2a	DENN_MADD_domain_containing_2A	6:39462378-39557867	4.48499	7.51766	211	294	-0.620011	0.0486942	0.213551	-
NONMMUT013701.2	12:24890292-24893575	3284	2.06948	0	41	0	Inf	1.69e-08	2.46e-06	UP	trans	ENSMUSG00000030814	Bcl7c	B_cell_CLL_lymphoma_7C	7:127661456-127708933	5.08833	4.78854	271	212	0.212778	0.1592	0.441895	-
NONMMUT013701.2	12:24890292-24893575	3284	2.06948	0	41	0	Inf	1.69e-08	2.46e-06	UP	trans	ENSMUSG00000073489	Ifi204	interferon_activated_gene_204	1:173747293-173766943	34.5106	42.3848	812	829	-0.171334	0.870889	0.998591	-
NONMMUT013701.2	12:24890292-24893575	3284	2.06948	0	41	0	Inf	1.69e-08	2.46e-06	UP	trans	ENSMUSG00000045598	Zfp553	zinc_finger_protein_553	7:127233061-127238179	10.6278	11.8975	461	429	-0.0376519	0.677441	0.87738	-
NONMMUT013701.2	12:24890292-24893575	3284	2.06948	0	41	0	Inf	1.69e-08	2.46e-06	UP	trans	ENSMUSG00000026173	Plcd4	phospholipase_C_delta_4	1:74542888-74567794	0.0185842	0.0223513	1	1	-0.141112	1	1	-
NONMMUT013701.2	12:24890292-24893575	3284	2.06948	0	41	0	Inf	1.69e-08	2.46e-06	UP	trans	ENSMUSG00000053134	Supt7l	suppressor_of_Ty_7_like	5:31514564-31527807	6.12945	7.50041	407	414	-0.166041	0.901776	1	-
NONMMUT013701.2	12:24890292-24893575	3284	2.06948	0	41	0	Inf	1.69e-08	2.46e-06	UP	trans	ENSMUSG00000037991	Rmi2	RMI2_RecQ_mediated_genome_instability_2_homolog_S._cerevisiae_	16:10835059-10892966	8.79971	2.61536	255	63	1.87562	1.13e-12	1.9e-10	UP
NONMMUT013701.2	12:24890292-24893575	3284	2.06948	0	41	0	Inf	1.69e-08	2.46e-06	UP	trans	ENSMUSG00000035944	Ttc38	tetratricopeptide_repeat_domain_38	15:85832306-85858822	6.22172	7.56135	195	197	-0.156161	0.976611	1	-
NONMMUT013701.2	12:24890292-24893575	3284	2.06948	0	41	0	Inf	1.69e-08	2.46e-06	UP	trans	ENSMUSG00000028803	Nipal3	NIPA_like_domain_containing_3	4:135445420-135495038	19.3904	23.023	1154	1139	-0.122565	0.954935	1	-
NONMMUT013701.2	12:24890292-24893575	3284	2.06948	0	41	0	Inf	1.69e-08	2.46e-06	UP	trans	ENSMUSG00000028838	Extl1	exostoses_multiple_like_1	4:134356372-134383850	3.23643	7.2435	86	160	-1.03711	0.00159813	0.0188516	DOWN
NONMMUT013701.2	12:24890292-24893575	3284	2.06948	0	41	0	Inf	1.69e-08	2.46e-06	UP	trans	ENSMUSG00000040387	Klhl32	kelch_like_32	4:24612554-24851124	0.0646076	0.0621956	5	4	0.18006	1	1	-
NONMMUT013701.2	12:24890292-24893575	3284	2.06948	0	41	0	Inf	1.69e-08	2.46e-06	UP	trans	ENSMUSG00000039768	Dnajc11	DnaJ_Hsp40_homolog_subfamily_C_member_11	4:151933691-151982137	15.3912	13.3265	1463	1053	0.332982	0.0279235	0.147233	-
NONMMUT013701.2	12:24890292-24893575	3284	2.06948	0	41	0	Inf	1.69e-08	2.46e-06	UP	trans	ENSMUSG00000041298	Katnal1	katanin_p60_subunit_A_like_1	5:148871584-148929320	6.61119	6.44137	484	392	0.162713	0.194441	0.496999	-
NONMMUT013701.2	12:24890292-24893575	3284	2.06948	0	41	0	Inf	1.69e-08	2.46e-06	UP	trans	ENSMUSG00000025537	Phkg1	phosphorylase_kinase_gamma_1	5:129863421-129898549	0.179766	0.135166	8	5	0.53655	0.593113	0.813948	-
NONMMUT013701.2	12:24890292-24893575	3284	2.06948	0	41	0	Inf	1.69e-08	2.46e-06	UP	trans	ENSMUSG00000020156	Mum1	melanoma_associated_antigen_mutated_1	10:80226434-80243903	11.0415	9.65729	1275	927	0.318413	0.0341532	0.167507	-
NONMMUT013701.2	12:24890292-24893575	3284	2.06948	0	41	0	Inf	1.69e-08	2.46e-06	UP	trans	ENSMUSG00000074461	Gm10699	predicted_gene_10699	8:14090461-14092590	0.156172	0.375685	2	4	-1.14122	0.692096	0.882466	-
NONMMUT013701.2	12:24890292-24893575	3284	2.06948	0	41	0	Inf	1.69e-08	2.46e-06	UP	trans	ENSMUSG00000066037	Hnrnpr	heterogeneous_nuclear_ribonucleoprotein_R	4:136310942-136359447	25.8279	29.764	4923	4716	-0.0794677	0.785792	0.946222	-
NONMMUT013701.2	12:24890292-24893575	3284	2.06948	0	41	0	Inf	1.69e-08	2.46e-06	UP	trans	ENSMUSG00000026020	Nop58	NOP58_ribonucleoprotein	1:59684971-59719044	30.3103	24.1261	2666	1764	0.454384	0.00490671	0.0427859	-
NONMMUT013701.2	12:24890292-24893575	3284	2.06948	0	41	0	Inf	1.69e-08	2.46e-06	UP	trans	ENSMUSG00000032344	Mb21d1	Mab_21_domain_containing_1	9:78430526-78443237	3.26847	3.4601	175	154	0.0429735	0.498095	0.739005	-
NONMMUT013701.2	12:24890292-24893575	3284	2.06948	0	41	0	Inf	1.69e-08	2.46e-06	UP	trans	ENSMUSG00000023118	Sympk	symplekin	7:19024377-19054618	30.9785	32.2718	2313	2003	0.0661616	0.335482	0.651686	-
NONMMUT013701.2	12:24890292-24893575	3284	2.06948	0	41	0	Inf	1.69e-08	2.46e-06	UP	trans	ENSMUSG00000029207	Apbb2	amyloid_beta_A4_precursor_protein_binding_family_B_member_2	5:66298703-66618784	1.22563	2.00189	232	315	-0.58267	0.0659099	0.25704	-
NONMMUT013701.2	12:24890292-24893575	3284	2.06948	0	41	0	Inf	1.69e-08	2.46e-06	UP	trans	ENSMUSG00000037486	Asxl2	additional_sex_combs_like_2_Drosophila_	12:3426857-3506852	13.6293	17.2648	2528	2662	-0.215955	0.702454	0.891261	-
NONMMUT013701.2	12:24890292-24893575	3284	2.06948	0	41	0	Inf	1.69e-08	2.46e-06	UP	trans	ENSMUSG00000018501	Ncor1	nuclear_receptor_co_repressor_1	11:62316426-62458541	46.7233	60.6777	5884	6352	-0.251855	0.574128	0.799374	-
NONMMUT013701.2	12:24890292-24893575	3284	2.06948	0	41	0	Inf	1.69e-08	2.46e-06	UP	trans	ENSMUSG00000090100	Ttbk2	tau_tubulin_kinase_2	2:120732816-120850604	12.7406	17.1635	1043	1168	-0.304743	0.432322	0.739005	-
NONMMUT013701.2	12:24890292-24893575	3284	2.06948	0	41	0	Inf	1.69e-08	2.46e-06	UP	trans	ENSMUSG00000032221	Mns1	meiosis_specific_nuclear_structural_protein_1	9:72438011-72462025	46.6161	32.648	1673	974	0.639003	0.000283482	0.00514501	-
NONMMUT013701.2	12:24890292-24893575	3284	2.06948	0	41	0	Inf	1.69e-08	2.46e-06	UP	trans	ENSMUSG00000034310	Tmem132d	transmembrane_protein_132D	5:127781630-128433077	0	0.131091	0	5	Inf	0.0656324	0.256718	-
NONMMUT013701.2	12:24890292-24893575	3284	2.06948	0	41	0	Inf	1.69e-08	2.46e-06	UP	trans	ENSMUSG00000027285	Haus2	HAUS_augmin_like_complex_subunit_2	2:120609383-120621560	10.2963	10.1692	257	211	0.143087	0.254854	0.550712	-
NONMMUT013701.2	12:24890292-24893575	3284	2.06948	0	41	0	Inf	1.69e-08	2.46e-06	UP	trans	ENSMUSG00000037544	Dlgap5	discs_large_Drosophila_homolog_associated_protein_5	14:47387779-47418407	44.9743	30.0459	2629	1460	0.707104	6.41e-05	0.0015658	-
NONMMUT013701.2	12:24890292-24893575	3284	2.06948	0	41	0	Inf	1.69e-08	2.46e-06	UP	trans	ENSMUSG00000051652	Lrrc3	leucine_rich_repeat_containing_3	10:77897575-77902536	2.0899	1.44331	54	31	0.65922	0.0443402	0.199637	-
NONMMUT013701.2	12:24890292-24893575	3284	2.06948	0	41	0	Inf	1.69e-08	2.46e-06	UP	trans	ENSMUSG00000029436	Mmp17	matrix_metallopeptidase_17	5:129584169-129611099	1.54552	2.38213	64	82	-0.498988	0.28466	0.589056	-
NONMMUT013701.2	12:24890292-24893575	3284	2.06948	0	41	0	Inf	1.69e-08	2.46e-06	UP	trans	ENSMUSG00000031596	Slc7a2	solute_carrier_family_7_cationic_amino_acid_transporter_y+_system_member_2	8:40862396-40922308	0.376243	1.21773	42	113	-1.56929	1.43e-05	0.000480738	DOWN
NONMMUT013701.2	12:24890292-24893575	3284	2.06948	0	41	0	Inf	1.69e-08	2.46e-06	UP	trans	ENSMUSG00000029254	Stap1	signal_transducing_adaptor_family_member_1	5:86071746-86106125	61.3166	58.4048	3290	2605	0.195363	0.111749	0.364643	-
NONMMUT013701.2	12:24890292-24893575	3284	2.06948	0	41	0	Inf	1.69e-08	2.46e-06	UP	trans	ENSMUSG00000055560	Zfp459	zinc_finger_protein_459	13:67405722-67421418	7.45958	9.69637	149	161	-0.25318	0.695953	0.885402	-
NONMMUT013701.2	12:24890292-24893575	3284	2.06948	0	41	0	Inf	1.69e-08	2.46e-06	UP	trans	ENSMUSG00000044712	Slc38a6	solute_carrier_family_38_member_6	12:73286779-73354049	3.04194	3.13662	210	180	0.0809489	0.392732	0.712304	-
NONMMUT013701.2	12:24890292-24893575	3284	2.06948	0	41	0	Inf	1.69e-08	2.46e-06	UP	trans	ENSMUSG00000030527	Crtc3	CREB_regulated_transcription_coactivator_3	7:80586627-80688877	6.73389	12.0669	433	645	-0.716372	0.00974221	0.0698122	-
NONMMUT013701.2	12:24890292-24893575	3284	2.06948	0	41	0	Inf	1.69e-08	2.46e-06	UP	trans	ENSMUSG00000029910	Mad2l1	MAD2_mitotic_arrest_deficient_like_1	6:66535390-66547220	29.1687	16.2867	1827	848	0.965899	3.03e-07	1.83e-05	-
NONMMUT013701.2	12:24890292-24893575	3284	2.06948	0	41	0	Inf	1.69e-08	2.46e-06	UP	trans	ENSMUSG00000029649	Pomp	proteasome_maturation_protein	5:147860461-147876456	29.3188	26.1741	1109	823	0.288852	0.0494022	0.215434	-
NONMMUT013701.2	12:24890292-24893575	3284	2.06948	0	41	0	Inf	1.69e-08	2.46e-06	UP	trans	ENSMUSG00000026289	Atg16l1	autophagy_related_16_like_1_S._cerevisiae_	1:87755870-87792428	13.9443	19.1991	1370	1568	-0.336191	0.345295	0.6631	-
NONMMUT013701.2	12:24890292-24893575	3284	2.06948	0	41	0	Inf	1.69e-08	2.46e-06	UP	trans	ENSMUSG00000040812	Agbl2	ATP_GTP_binding_protein_like_2	2:90782727-90834437	0	0.0896492	0	4	Inf	0.128741	0.387961	-
NONMMUT013701.2	12:24890292-24893575	3284	2.06948	0	41	0	Inf	1.69e-08	2.46e-06	UP	trans	ENSMUSG00000028328	Tmod1	tropomodulin_1	4:46038935-46116032	44.2874	36.8478	1135	785	0.390488	0.0149615	0.0961434	-
NONMMUT013701.2	12:24890292-24893575	3284	2.06948	0	41	0	Inf	1.69e-08	2.46e-06	UP	trans	ENSMUSG00000016481	Cr1l	complement_component_3b_4b_receptor_1_like	1:195097382-195131586	32.4356	41.8744	2501	2684	-0.243321	0.607668	0.826394	-
NONMMUT013701.2	12:24890292-24893575	3284	2.06948	0	41	0	Inf	1.69e-08	2.46e-06	UP	trans	ENSMUSG00000021240	Abcd4	ATP_binding_cassette_sub_family_D_ALD_member_4	12:84602531-84617466	7.04005	11.4766	107	145	-0.579873	0.120308	0.382249	-
NONMMUT013701.2	12:24890292-24893575	3284	2.06948	0	41	0	Inf	1.69e-08	2.46e-06	UP	trans	ENSMUSG00000029098	Acox3	acyl_Coenzyme_A_oxidase_3_pristanoyl	5:35583040-35615352	18.2253	22.6831	1590	1645	-0.190503	0.798491	0.954026	-
NONMMUT013701.2	12:24890292-24893575	3284	2.06948	0	41	0	Inf	1.69e-08	2.46e-06	UP	trans	ENSMUSG00000034480	Diap2	diaphanous_homolog_2_Drosophila_	X:129749742-130465834	5.25978	8.23716	603	785	-0.521974	0.0790634	0.289859	-
NONMMUT013701.2	12:24890292-24893575	3284	2.06948	0	41	0	Inf	1.69e-08	2.46e-06	UP	trans	ENSMUSG00000004865	Srpk1	serine_arginine_rich_protein_specific_kinase_1	17:28587648-28622521	43.5641	46.1927	3112	2743	0.040646	0.397012	0.717062	-
NONMMUT013701.2	12:24890292-24893575	3284	2.06948	0	41	0	Inf	1.69e-08	2.46e-06	UP	trans	ENSMUSG00000052748	Swt1	SWT1_RNA_endoribonuclease_homolog_S._cerevisiae_	1:151367699-151428455	15.1516	22.6015	1350	1674	-0.451781	0.135809	0.399252	-
NONMMUT013701.2	12:24890292-24893575	3284	2.06948	0	41	0	Inf	1.69e-08	2.46e-06	UP	trans	ENSMUSG00000028907	Utp11l	UTP11_like_U3_small_nucleolar_ribonucleoprotein_yeast_	4:124678160-124693600	19.9051	20.8238	652	567	0.0600789	0.378055	0.698101	-
NONMMUT013701.2	12:24890292-24893575	3284	2.06948	0	41	0	Inf	1.69e-08	2.46e-06	UP	trans	ENSMUSG00000097411	B430218F22Rik	RIKEN_cDNA_B430218F22_gene	13:118386630-118388124	0.333675	0	3	0	Inf	0.253731	0.549692	-
NONMMUT013701.2	12:24890292-24893575	3284	2.06948	0	41	0	Inf	1.69e-08	2.46e-06	UP	trans	ENSMUSG00000102428	Pcdhga12	protocadherin_gamma_subfamily_A_12	18:37765580-37841873	0.616962	1.08148	35	51	-0.684584	0.175485	0.46864	-
NONMMUT013701.2	12:24890292-24893575	3284	2.06948	0	41	0	Inf	1.69e-08	2.46e-06	UP	trans	ENSMUSG00000029359	Tesc	tescalcin	5:118027743-118061878	4.08105	5.67448	77	89	-0.350378	0.528342	0.760388	-
NONMMUT120502.1	5:52134469-52141237	6769	0	1.22312	0	48	Inf	1.28e-08	1.9e-06	DOWN	cis	ENSMUSG00000029169	Dhx15	DEAH_Asp_Glu_Ala_His_box_polypeptide_15	5:52150203-52190514	92.9131	93.1343	5913	4927	0.121739	0.21226	0.524231	-
NONMMUT055168.2	5:143624903-143627428	2526	0.590569	11.1985	9	164	-4.31682	8.67e-10	1.64e-07	DOWN	cis	ENSMUSG00000018001	Cyth3	cytohesin_3	5:143622447-143710250	36.5007	39.7508	2270	2055	0.00211227	0.511211	0.747064	-
NONMMUT069612.2	9:65590695-65594262	3568	6.36474	2.17538	137	45	1.47708	0.000522666	0.0257057	UP	trans	ENSMUSG00000059975	Zfp74	zinc_finger_protein_74	7:29930815-29954089	4.89758	6.66939	250	283	-0.320314	0.456267	0.739005	-
NONMMUT069612.2	9:65590695-65594262	3568	6.36474	2.17538	137	45	1.47708	0.000522666	0.0257057	UP	trans	ENSMUSG00000056124	B4galt6	UDP_Gal_betaGlcNAc_beta_1_4_galactosyltransferase_polypeptide_6	18:20684599-20746404	4.78062	7.88612	167	229	-0.596947	0.0749401	0.280058	-
NONMMUT069612.2	9:65590695-65594262	3568	6.36474	2.17538	137	45	1.47708	0.000522666	0.0257057	UP	trans	ENSMUSG00000020717	Pecam1	platelet_endothelial_cell_adhesion_molecule_1	11:106654217-106750628	47.8083	75.531	2579	3387	-0.534638	0.055533	0.23418	-
NONMMUT069612.2	9:65590695-65594262	3568	6.36474	2.17538	137	45	1.47708	0.000522666	0.0257057	UP	trans	ENSMUSG00000028797	Tmem234	transmembrane_protein_234	4:129600668-129624059	25.2651	24.1637	1610	1280	0.189475	0.12512	0.387961	-
NONMMUT069612.2	9:65590695-65594262	3568	6.36474	2.17538	137	45	1.47708	0.000522666	0.0257057	UP	trans	ENSMUSG00000074037	Mc1r	melanocortin_1_receptor	8:123407107-123410744	0.13712	0	3	0	Inf	0.253731	0.549692	-
NONMMUT069612.2	9:65590695-65594262	3568	6.36474	2.17538	137	45	1.47708	0.000522666	0.0257057	UP	trans	ENSMUSG00000068250	Amn1	antagonist_of_mitotic_exit_network_1	6:149157147-149188712	7.4733	10.6364	1054	1247	-0.384028	0.246669	0.549692	-
NONMMUT069612.2	9:65590695-65594262	3568	6.36474	2.17538	137	45	1.47708	0.000522666	0.0257057	UP	trans	ENSMUSG00000023015	Racgap1	Rac_GTPase_activating_protein_1	15:99620496-99651656	34.3362	22.2993	2421	1307	0.747903	2.94e-05	0.000855043	-
NONMMUT069612.2	9:65590695-65594262	3568	6.36474	2.17538	137	45	1.47708	0.000522666	0.0257057	UP	trans	ENSMUSG00000074476	Spc24	SPC24_NDC80_kinetochore_complex_component_homolog_S._cerevisiae_	9:21755442-21760286	83.5629	37.808	678	255	1.26934	1.55e-09	1.67e-07	UP
NONMMUT069612.2	9:65590695-65594262	3568	6.36474	2.17538	137	45	1.47708	0.000522666	0.0257057	UP	trans	ENSMUSG00000028822	Tmem50a	transmembrane_protein_50A	4:134897849-134915024	167.834	196.484	1603	1560	-0.102212	0.876504	1	-
NONMMUT069612.2	9:65590695-65594262	3568	6.36474	2.17538	137	45	1.47708	0.000522666	0.0257057	UP	trans	ENSMUSG00000032000	Birc3	baculoviral_IAP_repeat_containing_3	9:7848699-7873186	49.3891	66.3801	2047	2287	-0.301387	0.430263	0.739005	-
NONMMUT069612.2	9:65590695-65594262	3568	6.36474	2.17538	137	45	1.47708	0.000522666	0.0257057	UP	trans	ENSMUSG00000075376	Rc3h2	ring_finger_and_CCCH_type_zinc_finger_domains_2	2:37370069-37422903	19.2051	25.1333	3460	3764	-0.262936	0.540831	0.772639	-
NONMMUT069612.2	9:65590695-65594262	3568	6.36474	2.17538	137	45	1.47708	0.000522666	0.0257057	UP	trans	ENSMUSG00000009292	Trpm2	transient_receptor_potential_cation_channel_subfamily_M_member_2	10:77907722-77970563	22.4837	33.0809	2358	2884	-0.431949	0.156033	0.437629	-
NONMMUT069612.2	9:65590695-65594262	3568	6.36474	2.17538	137	45	1.47708	0.000522666	0.0257057	UP	trans	ENSMUSG00000046873	Mbtps2	membrane_bound_transcription_factor_peptidase_site_2	X:157535371-157598715	3.09246	4.6764	284	357	-0.471474	0.153509	0.433985	-
NONMMUT069612.2	9:65590695-65594262	3568	6.36474	2.17538	137	45	1.47708	0.000522666	0.0257057	UP	trans	ENSMUSG00000034652	Cd300a	CD300A_antigen	11:114890041-114904654	35.1888	46.6603	1105	1218	-0.28191	0.496542	0.739005	-
NONMMUT069612.2	9:65590695-65594262	3568	6.36474	2.17538	137	45	1.47708	0.000522666	0.0257057	UP	trans	ENSMUSG00000022100	Xpo7	exportin_7	14:70654246-70766628	133.184	111.844	12268	8564	0.377102	0.0127088	0.0855605	-
NONMMUT069612.2	9:65590695-65594262	3568	6.36474	2.17538	137	45	1.47708	0.000522666	0.0257057	UP	trans	ENSMUSG00000052459	Atp6v1a	ATPase_H+_transporting_lysosomal_V1_subunit_A	16:44085402-44139705	40.7179	38.2098	2137	1667	0.216891	0.0934961	0.323631	-
NONMMUT069612.2	9:65590695-65594262	3568	6.36474	2.17538	137	45	1.47708	0.000522666	0.0257057	UP	trans	ENSMUSG00000026126	Ptpn18	protein_tyrosine_phosphatase_non_receptor_type_18	1:34459762-34475733	20.3641	26.6982	924	1007	-0.265541	0.550424	0.779626	-
NONMMUT069612.2	9:65590695-65594262	3568	6.36474	2.17538	137	45	1.47708	0.000522666	0.0257057	UP	trans	ENSMUSG00000028403	Zdhhc21	zinc_finger_DHHC_domain_containing_21	4:82798738-82859958	12.0795	12.3034	1174	994	0.0986726	0.275039	0.579714	-
NONMMUT069612.2	9:65590695-65594262	3568	6.36474	2.17538	137	45	1.47708	0.000522666	0.0257057	UP	trans	ENSMUSG00000058407	Txndc9	thioredoxin_domain_containing_9	1:37985189-37997893	19.5301	19.7953	1518	1279	0.105713	0.255648	0.551855	-
NONMMUT069612.2	9:65590695-65594262	3568	6.36474	2.17538	137	45	1.47708	0.000522666	0.0257057	UP	trans	ENSMUSG00000064302	Clasp1	CLIP_associating_protein_1	1:118389058-118612678	7.61257	9.76562	2064	2201	-0.234159	0.64053	0.849483	-
NONMMUT069612.2	9:65590695-65594262	3568	6.36474	2.17538	137	45	1.47708	0.000522666	0.0257057	UP	trans	ENSMUSG00000020284	1810043G02Rik	RIKEN_cDNA_1810043G02_gene	10:77978524-77986905	1.74151	2.34474	151	169	-0.303914	0.555963	0.784483	-
NONMMUT069612.2	9:65590695-65594262	3568	6.36474	2.17538	137	45	1.47708	0.000522666	0.0257057	UP	trans	ENSMUSG00000039130	Zc3hc1	zinc_finger_C3HC_type_1	6:30366380-30391028	5.86221	5.59064	304	241	0.193601	0.174629	0.46822	-
NONMMUT069612.2	9:65590695-65594262	3568	6.36474	2.17538	137	45	1.47708	0.000522666	0.0257057	UP	trans	ENSMUSG00000009905	Kdsr	3_ketodihydrosphingosine_reductase	1:106720459-106759727	7.58468	11.8009	392	507	-0.512572	0.0981147	0.33427	-
NONMMUT069612.2	9:65590695-65594262	3568	6.36474	2.17538	137	45	1.47708	0.000522666	0.0257057	UP	trans	ENSMUSG00000032376	Usp3	ubiquitin_specific_peptidase_3	9:66514637-66593142	11.3427	18.7567	977	1343	-0.600471	0.0299014	0.154195	-
NONMMUT069612.2	9:65590695-65594262	3568	6.36474	2.17538	137	45	1.47708	0.000522666	0.0257057	UP	trans	ENSMUSG00000063406	Tmed5	transmembrane_emp24_protein_transport_domain_containing_5	5:108106366-108132620	31.3645	29.9643	2123	1686	0.191059	0.120071	0.382002	-
NONMMUT069612.2	9:65590695-65594262	3568	6.36474	2.17538	137	45	1.47708	0.000522666	0.0257057	UP	trans	ENSMUSG00000022799	Arhgap31	Rho_GTPase_activating_protein_31	16:38598340-38713274	4.04677	7.90874	293	476	-0.841506	0.00231634	0.0249885	-
NONMMUT069612.2	9:65590695-65594262	3568	6.36474	2.17538	137	45	1.47708	0.000522666	0.0257057	UP	trans	ENSMUSG00000030610	Det1	de_etiolated_homolog_1_Arabidopsis_	7:78821547-78847263	10.7486	12.3445	331	316	-0.0745385	0.818894	0.96768	-
NONMMUT069612.2	9:65590695-65594262	3568	6.36474	2.17538	137	45	1.47708	0.000522666	0.0257057	UP	trans	ENSMUSG00000030313	Dennd5b	DENN_MADD_domain_containing_5B	6:148988071-149101680	31.3615	34.4544	3781	3453	-0.0105242	0.546375	0.776145	-
NONMMUT069612.2	9:65590695-65594262	3568	6.36474	2.17538	137	45	1.47708	0.000522666	0.0257057	UP	trans	ENSMUSG00000057778	Cyb5d2	cytochrome_b5_domain_containing_2	11:72777232-72796142	4.67326	6.22222	206	228	-0.287831	0.571623	0.797427	-
NONMMUT069612.2	9:65590695-65594262	3568	6.36474	2.17538	137	45	1.47708	0.000522666	0.0257057	UP	trans	ENSMUSG00000001632	Brpf1	bromodomain_and_PHD_finger_containing_1	6:113307137-113324860	14.4864	16.8743	1293	1252	-0.0949545	0.851302	0.988041	-
NONMMUT069612.2	9:65590695-65594262	3568	6.36474	2.17538	137	45	1.47708	0.000522666	0.0257057	UP	trans	ENSMUSG00000059363	Fxn	frataxin	19:24261453-24280605	14.2915	9.88721	273	157	0.656694	0.00169016	0.0196164	-
NONMMUT069612.2	9:65590695-65594262	3568	6.36474	2.17538	137	45	1.47708	0.000522666	0.0257057	UP	trans	ENSMUSG00000046329	Slc25a23	solute_carrier_family_25_mitochondrial_carrier;_phosphate_carrier_member_23	17:57043711-57059863	1.86966	3.27885	83	121	-0.685246	0.067412	0.260799	-
NONMMUT069612.2	9:65590695-65594262	3568	6.36474	2.17538	137	45	1.47708	0.000522666	0.0257057	UP	trans	ENSMUSG00000025538	Sumf2	sulfatase_modifying_factor_2	5:129846986-129864050	4.00788	6.2424	95	123	-0.514091	0.205508	0.513509	-
NONMMUT069612.2	9:65590695-65594262	3568	6.36474	2.17538	137	45	1.47708	0.000522666	0.0257057	UP	trans	ENSMUSG00000010608	Rbm25	RNA_binding_motif_protein_25	12:83631236-83683123	73.7075	86.3445	9538	9288	-0.103123	0.873925	1	-
NONMMUT069612.2	9:65590695-65594262	3568	6.36474	2.17538	137	45	1.47708	0.000522666	0.0257057	UP	trans	ENSMUSG00000020783	1200014J11Rik	RIKEN_cDNA_1200014J11_gene	11:73047783-73089317	15.2128	17.1499	1638	1535	-0.0477447	0.678887	0.878597	-
NONMMUT069612.2	9:65590695-65594262	3568	6.36474	2.17538	137	45	1.47708	0.000522666	0.0257057	UP	trans	ENSMUSG00000039795	Zfand1	zinc_finger_AN1_type_domain_1	3:10339953-10351317	4.90196	5.98533	267	271	-0.162901	0.910763	1	-
NONMMUT069612.2	9:65590695-65594262	3568	6.36474	2.17538	137	45	1.47708	0.000522666	0.0257057	UP	trans	ENSMUSG00000027634	Ndrg3	N_myc_downstream_regulated_gene_3	2:156927345-156992056	13.5313	18.0139	797	882	-0.287641	0.483793	0.739005	-
NONMMUT069612.2	9:65590695-65594262	3568	6.36474	2.17538	137	45	1.47708	0.000522666	0.0257057	UP	trans	ENSMUSG00000029442	Wdr66	WD_repeat_domain_66	5:123252102-123327484	0.45367	0.88026	31	50	-0.831117	0.090346	0.316011	-
NONMMUT069612.2	9:65590695-65594262	3568	6.36474	2.17538	137	45	1.47708	0.000522666	0.0257057	UP	trans	ENSMUSG00000001415	Smg5	Smg_5_homolog_nonsense_mediated_mRNA_decay_factor_C._elegans_	3:88336260-88362338	43.5334	44.0853	2478	2086	0.106996	0.246126	0.549692	-
NONMMUT069612.2	9:65590695-65594262	3568	6.36474	2.17538	137	45	1.47708	0.000522666	0.0257057	UP	trans	ENSMUSG00000022948	Setd4	SET_domain_containing_4	16:93583457-93604063	2.47988	2.90263	111	108	-0.101921	0.925714	1	-
NONMMUT069612.2	9:65590695-65594262	3568	6.36474	2.17538	137	45	1.47708	0.000522666	0.0257057	UP	trans	ENSMUSG00000026648	Dclre1c	DNA_cross_link_repair_1C_PSO2_homolog_S._cerevisiae_	2:3424131-3464130	6.48736	8.64253	633	701	-0.288652	0.49544	0.739005	-
NONMMUT069612.2	9:65590695-65594262	3568	6.36474	2.17538	137	45	1.47708	0.000522666	0.0257057	UP	trans	ENSMUSG00000048497	Mmgt2	membrane_magnesium_transporter_2	11:62648664-62666354	4.5632	6.19477	179	202	-0.315834	0.508748	0.744672	-
NONMMUT069612.2	9:65590695-65594262	3568	6.36474	2.17538	137	45	1.47708	0.000522666	0.0257057	UP	trans	ENSMUSG00000026798	Coq4	coenzyme_Q4_homolog_yeast_	2:29787493-29797935	3.41655	2.63777	134	86	0.498393	0.0278995	0.147142	-
NONMMUT069612.2	9:65590695-65594262	3568	6.36474	2.17538	137	45	1.47708	0.000522666	0.0257057	UP	trans	ENSMUSG00000032743	D430042O09Rik	RIKEN_cDNA_D430042O09_gene	7:125707888-125874793	5.7747	6.43652	667	618	-0.0313634	0.638019	0.847464	-
NONMMUT069612.2	9:65590695-65594262	3568	6.36474	2.17538	137	45	1.47708	0.000522666	0.0257057	UP	trans	ENSMUSG00000055296	Tmem245	transmembrane_protein_245	4:56866923-56947437	12.9534	21.6144	1501	2082	-0.613488	0.0234383	0.130317	-
NONMMUT069612.2	9:65590695-65594262	3568	6.36474	2.17538	137	45	1.47708	0.000522666	0.0257057	UP	trans	ENSMUSG00000003452	Bicd1	bicaudal_D_homolog_1_Drosophila_	6:149408886-149563329	0.69558	2.61638	142	444	-1.78611	3.2e-11	4.47e-09	DOWN
NONMMUT069612.2	9:65590695-65594262	3568	6.36474	2.17538	137	45	1.47708	0.000522666	0.0257057	UP	trans	ENSMUSG00000031816	Mthfsd	methenyltetrahydrofolate_synthetase_domain_containing	8:121091628-121108392	5.88078	6.81075	617	594	-0.0866359	0.828897	0.972854	-
NONMMUT069612.2	9:65590695-65594262	3568	6.36474	2.17538	137	45	1.47708	0.000522666	0.0257057	UP	trans	ENSMUSG00000061759	Armt1	acidic_residue_methyltransferase_1	10:4432467-4455141	6.31856	6.27551	453	374	0.135034	0.243296	0.549692	-
NONMMUT069612.2	9:65590695-65594262	3568	6.36474	2.17538	137	45	1.47708	0.000522666	0.0257057	UP	trans	ENSMUSG00000031730	Dhodh	dihydroorotate_dehydrogenase	8:109591343-109608673	3.34105	4.42115	220	242	-0.278949	0.591604	0.813948	-
NONMMUT069612.2	9:65590695-65594262	3568	6.36474	2.17538	137	45	1.47708	0.000522666	0.0257057	UP	trans	ENSMUSG00000038324	Trpc4ap	transient_receptor_potential_cation_channel_subfamily_C_member_4_associated_protein	2:155634271-155692384	23.3212	28.5887	1787	1821	-0.168633	0.878933	1	-
NONMMUT069612.2	9:65590695-65594262	3568	6.36474	2.17538	137	45	1.47708	0.000522666	0.0257057	UP	trans	ENSMUSG00000027309	4930402H24Rik	RIKEN_cDNA_4930402H24_gene	2:130706200-130906406	6.44421	10.3313	511	681	-0.555771	0.0596417	0.245629	-
NONMMUT069612.2	9:65590695-65594262	3568	6.36474	2.17538	137	45	1.47708	0.000522666	0.0257057	UP	trans	ENSMUSG00000036622	Atp13a2	ATPase_type_13A2	4:140986873-141007330	32.3284	43.6354	1672	1876	-0.307528	0.415979	0.735777	-
NONMMUT069612.2	9:65590695-65594262	3568	6.36474	2.17538	137	45	1.47708	0.000522666	0.0257057	UP	trans	ENSMUSG00000041268	Dmxl2	Dmx_like_2	9:54365158-54501760	5.41115	10.1457	657	1024	-0.781691	0.00305869	0.0307775	-
NONMMUT069612.2	9:65590695-65594262	3568	6.36474	2.17538	137	45	1.47708	0.000522666	0.0257057	UP	trans	ENSMUSG00000078584	AU022252	expressed_sequence_AU022252	4:119203570-119232712	7.31322	8.38132	486	463	-0.0715004	0.78674	0.947152	-
NONMMUT069612.2	9:65590695-65594262	3568	6.36474	2.17538	137	45	1.47708	0.000522666	0.0257057	UP	trans	ENSMUSG00000037958	Ccdc55	coiled_coil_domain_containing_55	11:77044292-77078435	35.7004	38.6947	808	728	0.00897562	0.51045	0.746356	-
NONMMUT069612.2	9:65590695-65594262	3568	6.36474	2.17538	137	45	1.47708	0.000522666	0.0257057	UP	trans	ENSMUSG00000042873	Lhfpl4	lipoma_HMGIC_fusion_partner_like_protein_4	6:113168090-113195384	1.37295	0.291447	51	9	2.36115	8.98e-07	4.7e-05	UP
NONMMUT069612.2	9:65590695-65594262	3568	6.36474	2.17538	137	45	1.47708	0.000522666	0.0257057	UP	trans	ENSMUSG00000038930	Rccd1	RCC1_domain_containing_1	7:80293229-80324454	1.58115	1.94012	150	153	-0.170004	0.942322	1	-
NONMMUT069612.2	9:65590695-65594262	3568	6.36474	2.17538	137	45	1.47708	0.000522666	0.0257057	UP	trans	ENSMUSG00000030201	Lrp6	low_density_lipoprotein_receptor_related_protein_6	6:134446476-134566965	23.455	34.1385	2201	2663	-0.416335	0.179729	0.475428	-
NONMMUT069612.2	9:65590695-65594262	3568	6.36474	2.17538	137	45	1.47708	0.000522666	0.0257057	UP	trans	ENSMUSG00000039748	Exo1	exonuclease_1	1:175880581-175913489	10.8466	5.80338	697	310	1.02745	3.74e-07	2.21e-05	UP
NONMMUT069612.2	9:65590695-65594262	3568	6.36474	2.17538	137	45	1.47708	0.000522666	0.0257057	UP	trans	ENSMUSG00000042476	Abcb4	ATP_binding_cassette_sub_family_B_MDR_TAP_member_4	5:8893717-8959231	52.3501	44.0621	3273	2290	0.373824	0.0145933	0.0945533	-
NONMMUT069612.2	9:65590695-65594262	3568	6.36474	2.17538	137	45	1.47708	0.000522666	0.0257057	UP	trans	ENSMUSG00000025609	Mkln1	muskelin_1_intracellular_mediator_containing_kelch_motifs	6:31398735-31516811	19.0756	24.6019	3662	3926	-0.24187	0.60984	0.828278	-
NONMMUT069612.2	9:65590695-65594262	3568	6.36474	2.17538	137	45	1.47708	0.000522666	0.0257057	UP	trans	ENSMUSG00000041890	Git2	G_protein_coupled_receptor_kinase_interactor_2	5:114727407-114775517	18.7281	27.8324	3042	3758	-0.446387	0.135009	0.397709	-
NONMMUT069612.2	9:65590695-65594262	3568	6.36474	2.17538	137	45	1.47708	0.000522666	0.0257057	UP	trans	ENSMUSG00000025979	Mob4	MOB_family_member_4_phocein	1:55131231-55154899	11.0207	14.9766	671	758	-0.317327	0.414878	0.73461	-
NONMMUT069612.2	9:65590695-65594262	3568	6.36474	2.17538	137	45	1.47708	0.000522666	0.0257057	UP	trans	ENSMUSG00000002059	Rab34	RAB34_member_RAS_oncogene_family	11:78188430-78192193	2.16367	3.57889	64	88	-0.60086	0.159021	0.441681	-
NONMMUT069612.2	9:65590695-65594262	3568	6.36474	2.17538	137	45	1.47708	0.000522666	0.0257057	UP	trans	ENSMUSG00000028693	Nasp	nuclear_autoantigenic_sperm_protein_histone_binding_	4:116601052-116627941	75.6916	46.7045	4217	2163	0.821742	4.83e-06	0.000198762	-
NONMMUT069612.2	9:65590695-65594262	3568	6.36474	2.17538	137	45	1.47708	0.000522666	0.0257057	UP	trans	ENSMUSG00000040738	Ints8	integrator_complex_subunit_8	4:11199158-11254258	33.8586	34.4666	1788	1513	0.0994945	0.265353	0.565915	-
NONMMUT069612.2	9:65590695-65594262	3568	6.36474	2.17538	137	45	1.47708	0.000522666	0.0257057	UP	trans	ENSMUSG00000025571	Tnrc6c	trinucleotide_repeat_containing_6C	11:117654289-117763439	11.8685	18.2203	1836	2343	-0.493233	0.0884992	0.31167	-
NONMMUT069612.2	9:65590695-65594262	3568	6.36474	2.17538	137	45	1.47708	0.000522666	0.0257057	UP	trans	ENSMUSG00000029203	Ube2k	ubiquitin_conjugating_enzyme_E2K	5:65537233-65598988	11.4314	8.70608	1082	685	0.518083	0.0025856	0.0269446	-
NONMMUT069612.2	9:65590695-65594262	3568	6.36474	2.17538	137	45	1.47708	0.000522666	0.0257057	UP	trans	ENSMUSG00000035239	Neu3	neuraminidase_3	7:99811439-99828417	15.8749	16.1039	319	269	0.104509	0.328857	0.643729	-
NONMMUT069612.2	9:65590695-65594262	3568	6.36474	2.17538	137	45	1.47708	0.000522666	0.0257057	UP	trans	ENSMUSG00000029655	N4bp2l2	NEDD4_binding_protein_2_like_2	5:150608007-150666183	24.3259	32.9181	3251	3657	-0.311219	0.398713	0.718393	-
NONMMUT069612.2	9:65590695-65594262	3568	6.36474	2.17538	137	45	1.47708	0.000522666	0.0257057	UP	trans	ENSMUSG00000068923	Syt11	synaptotagmin_XI	3:88744700-88775164	2.50927	2.82757	158	148	-0.0471228	0.746644	0.920236	-
NONMMUT069612.2	9:65590695-65594262	3568	6.36474	2.17538	137	45	1.47708	0.000522666	0.0257057	UP	trans	ENSMUSG00000029823	Luc7l2	LUC7_like_2_S._cerevisiae_	6:38551334-38609470	33.6856	44.4187	5586	6123	-0.273865	0.503811	0.740352	-
NONMMUT069612.2	9:65590695-65594262	3568	6.36474	2.17538	137	45	1.47708	0.000522666	0.0257057	UP	trans	ENSMUSG00000079260	Tmppe	transmembrane_protein_with_metallophosphoesterase_domain	9:114401095-114411200	11.7633	16.5144	485	566	-0.364258	0.311836	0.623097	-
NONMMUT069612.2	9:65590695-65594262	3568	6.36474	2.17538	137	45	1.47708	0.000522666	0.0257057	UP	trans	ENSMUSG00000021000	Ctage5	CTAGE_family_member_5	12:59129720-59191583	31.9826	36.6687	2770	2640	-0.0720931	0.761161	0.929156	-
NONMMUT069612.2	9:65590695-65594262	3568	6.36474	2.17538	137	45	1.47708	0.000522666	0.0257057	UP	trans	ENSMUSG00000030869	Ndufab1	NADH_dehydrogenase_ubiquinone_1_alpha_beta_subcomplex_1	7:122085403-122101886	5.71652	7.78597	295	334	-0.32057	0.433631	0.739005	-
NONMMUT069612.2	9:65590695-65594262	3568	6.36474	2.17538	137	45	1.47708	0.000522666	0.0257057	UP	trans	ENSMUSG00000023050	Map3k12	mitogen_activated_protein_kinase_kinase_kinase_12	15:102497649-102517064	1.10749	1.7917	87	117	-0.568855	0.152497	0.432443	-
NONMMUT069612.2	9:65590695-65594262	3568	6.36474	2.17538	137	45	1.47708	0.000522666	0.0257057	UP	trans	ENSMUSG00000056211	R3hdm1	R3H_domain_containing_1	1:128103301-128237736	12.7119	15.7	2962	3041	-0.179416	0.835694	0.97758	-
NONMMUT069612.2	9:65590695-65594262	3568	6.36474	2.17538	137	45	1.47708	0.000522666	0.0257057	UP	trans	ENSMUSG00000035851	Ythdc1	YTH_domain_containing_1	5:86804221-86836659	37.9496	48.5598	4287	4560	-0.230507	0.64802	0.853688	-
NONMMUT069612.2	9:65590695-65594262	3568	6.36474	2.17538	137	45	1.47708	0.000522666	0.0257057	UP	trans	ENSMUSG00000039994	Timeless	timeless_circadian_clock_1	10:128232065-128252941	14.6934	11.0988	989	621	0.529935	0.00229705	0.0248837	-
NONMMUT069612.2	9:65590695-65594262	3568	6.36474	2.17538	137	45	1.47708	0.000522666	0.0257057	UP	trans	ENSMUSG00000039304	Tnfsf10	tumor_necrosis_factor_ligand_superfamily_member_10	3:27317028-27342427	7.03467	7.5496	241	215	0.0232544	0.51832	0.751517	-
NONMMUT069612.2	9:65590695-65594262	3568	6.36474	2.17538	137	45	1.47708	0.000522666	0.0257057	UP	trans	ENSMUSG00000038174	Fam126b	family_with_sequence_similarity_126_member_B	1:58522806-58586323	6.75764	9.92578	810	989	-0.429492	0.174238	0.467733	-
NONMMUT069612.2	9:65590695-65594262	3568	6.36474	2.17538	137	45	1.47708	0.000522666	0.0257057	UP	trans	ENSMUSG00000050954	Zfp169	zinc_finger_protein_169	13:48487647-48513451	8.42906	12.3163	629	764	-0.421957	0.196279	0.498275	-
NONMMUT069612.2	9:65590695-65594262	3568	6.36474	2.17538	137	45	1.47708	0.000522666	0.0257057	UP	trans	ENSMUSG00000019975	Ikbip	IKBKB_interacting_protein	10:91082940-91102607	9.26222	11.7528	365	385	-0.2184	0.725255	0.908574	-
NONMMUT069612.2	9:65590695-65594262	3568	6.36474	2.17538	137	45	1.47708	0.000522666	0.0257057	UP	trans	ENSMUSG00000041215	Yeats2	YEATS_domain_containing_2	16:20141063-20232573	27.5383	26.9472	1013	824	0.156476	0.17812	0.472815	-
NONMMUT069612.2	9:65590695-65594262	3568	6.36474	2.17538	137	45	1.47708	0.000522666	0.0257057	UP	trans	ENSMUSG00000026080	Chst10	carbohydrate_sulfotransferase_10	1:38863867-38898161	1.06434	2.1135	146	241	-0.864501	0.00488043	0.042729	-
NONMMUT069612.2	9:65590695-65594262	3568	6.36474	2.17538	137	45	1.47708	0.000522666	0.0257057	UP	trans	ENSMUSG00000025925	Terf1	telomeric_repeat_binding_factor_1	1:15805646-15844052	20.8212	24.4775	747	730	-0.108231	0.900012	1	-
NONMMUT069612.2	9:65590695-65594262	3568	6.36474	2.17538	137	45	1.47708	0.000522666	0.0257057	UP	trans	ENSMUSG00000029994	Anxa4	annexin_A4	6:86736840-86793584	17.4516	19.3525	793	731	-0.0239916	0.612943	0.830974	-
NONMMUT069612.2	9:65590695-65594262	3568	6.36474	2.17538	137	45	1.47708	0.000522666	0.0257057	UP	trans	ENSMUSG00000074802	Gas2l3	growth_arrest_specific_2_like_3	10:89408823-89443967	16.3166	9.59421	669	327	0.891272	6.79e-06	0.000265576	-
NONMMUT069612.2	9:65590695-65594262	3568	6.36474	2.17538	137	45	1.47708	0.000522666	0.0257057	UP	trans	ENSMUSG00000037447	Arid5a	AT_rich_interactive_domain_5A_MRF1_like_	1:36307733-36324029	4.92182	7.56328	876	1119	-0.494648	0.0956704	0.328321	-
NONMMUT069612.2	9:65590695-65594262	3568	6.36474	2.17538	137	45	1.47708	0.000522666	0.0257057	UP	trans	ENSMUSG00000033760	Rbm4b	RNA_binding_motif_protein_4B	19:4756543-4767065	7.21136	7.56716	736	642	0.0556895	0.382954	0.700264	-
NONMMUT069612.2	9:65590695-65594262	3568	6.36474	2.17538	137	45	1.47708	0.000522666	0.0257057	UP	trans	ENSMUSG00000001016	Ilf2	interleukin_enhancer_binding_factor_2	3:90476126-90488379	29.7069	24.1492	1798	1215	0.423994	0.00827248	0.06295	-
NONMMUT069612.2	9:65590695-65594262	3568	6.36474	2.17538	137	45	1.47708	0.000522666	0.0257057	UP	trans	ENSMUSG00000025173	Wdr45b	WD_repeat_domain_45B	11:121327224-121354445	29.041	35.3345	964	975	-0.157812	0.924042	1	-
NONMMUT069612.2	9:65590695-65594262	3568	6.36474	2.17538	137	45	1.47708	0.000522666	0.0257057	UP	trans	ENSMUSG00000037007	Zfp113	zinc_finger_protein_113	5:138139702-138155744	6.81173	9.79384	333	398	-0.398683	0.257705	0.554639	-
NONMMUT069612.2	9:65590695-65594262	3568	6.36474	2.17538	137	45	1.47708	0.000522666	0.0257057	UP	trans	ENSMUSG00000011960	Ccnt1	cyclin_T1	15:98538689-98570923	36.409	42.1914	2833	2729	-0.0874838	0.81796	0.966875	-
NONMMUT069612.2	9:65590695-65594262	3568	6.36474	2.17538	137	45	1.47708	0.000522666	0.0257057	UP	trans	ENSMUSG00000078578	Ube2d3	ubiquitin_conjugating_enzyme_E2D_3	3:135438149-135468198	49.994	65.3147	10603	11515	-0.260483	0.544143	0.77523	-
NONMMUT069612.2	9:65590695-65594262	3568	6.36474	2.17538	137	45	1.47708	0.000522666	0.0257057	UP	trans	ENSMUSG00000001100	Poldip2	polymerase_DNA_directed_delta_interacting_protein_2	11:78512193-78522736	25.9133	23.2324	793	591	0.28272	0.0576051	0.239934	-
NONMMUT069612.2	9:65590695-65594262	3568	6.36474	2.17538	137	45	1.47708	0.000522666	0.0257057	UP	trans	ENSMUSG00000026608	Kctd3	potassium_channel_tetramerisation_domain_containing_3	1:188971095-189007841	11.0659	11.7787	764	676	0.0351076	0.434307	0.739005	-
NONMMUT069612.2	9:65590695-65594262	3568	6.36474	2.17538	137	45	1.47708	0.000522666	0.0257057	UP	trans	ENSMUSG00000002221	Paxip1	PAX_interacting_with_transcription_activation_domain_protein_1	5:27740080-27791691	19.4999	15.9363	1366	928	0.41632	0.0099339	0.070904	-
NONMMUT069612.2	9:65590695-65594262	3568	6.36474	2.17538	137	45	1.47708	0.000522666	0.0257057	UP	trans	ENSMUSG00000010110	Stx5a	syntaxin_5A	19:8741413-8756069	13.1283	16.5517	1249	1309	-0.209132	0.733819	0.910678	-
NONMMUT069612.2	9:65590695-65594262	3568	6.36474	2.17538	137	45	1.47708	0.000522666	0.0257057	UP	trans	ENSMUSG00000036427	Gpi1	glucose_phosphate_isomerase_1	7:34201330-34230336	59.8416	74.4141	3294	3405	-0.189256	0.798372	0.954019	-
NONMMUT069612.2	9:65590695-65594262	3568	6.36474	2.17538	137	45	1.47708	0.000522666	0.0257057	UP	trans	ENSMUSG00000100967	Gm29666	predicted_gene_29666	15:84910438-84920038	2.54421	2.2395	123	90	0.309214	0.126325	0.387961	-
NONMMUT069612.2	9:65590695-65594262	3568	6.36474	2.17538	137	45	1.47708	0.000522666	0.0257057	UP	trans	ENSMUSG00000046658	Zfp316	zinc_finger_protein_316	5:143249697-143270022	1.95995	2.66699	183	207	-0.319227	0.498025	0.739005	-
NONMMUT069612.2	9:65590695-65594262	3568	6.36474	2.17538	137	45	1.47708	0.000522666	0.0257057	UP	trans	ENSMUSG00000022370	Mrpl13	mitochondrial_ribosomal_protein_L13	15:55534094-55557748	14.4258	13.7832	729	579	0.190913	0.138216	0.404351	-
NONMMUT069612.2	9:65590695-65594262	3568	6.36474	2.17538	137	45	1.47708	0.000522666	0.0257057	UP	trans	ENSMUSG00000026546	Cfap45	cilia_and_flagella_associated_protein_45	1:172520801-172545870	0.249322	0.659793	10	22	-1.27883	0.068727	0.263952	-
NONMMUT069612.2	9:65590695-65594262	3568	6.36474	2.17538	137	45	1.47708	0.000522666	0.0257057	UP	trans	ENSMUSG00000061132	Blnk	B_cell_linker	19:40928927-40994535	70.9134	74.7079	2664	2333	0.0499661	0.374082	0.694907	-
NONMMUT069612.2	9:65590695-65594262	3568	6.36474	2.17538	137	45	1.47708	0.000522666	0.0257057	UP	trans	ENSMUSG00000031949	Adat1	adenosine_deaminase_tRNA_specific_1	8:111966908-111992302	7.11253	8.20294	218	209	-0.0806084	0.827133	0.97156	-
NONMMUT069612.2	9:65590695-65594262	3568	6.36474	2.17538	137	45	1.47708	0.000522666	0.0257057	UP	trans	ENSMUSG00000030583	Sipa1l3	signal_induced_proliferation_associated_1_like_3	7:29320372-29518641	1.94829	3.05348	284	370	-0.523076	0.0989487	0.336528	-
NONMMUT069612.2	9:65590695-65594262	3568	6.36474	2.17538	137	45	1.47708	0.000522666	0.0257057	UP	trans	ENSMUSG00000032386	Trip4	thyroid_hormone_receptor_interactor_4	9:65828930-65908794	10.769	11.2311	977	847	0.0645545	0.357643	0.673976	-
NONMMUT069612.2	9:65590695-65594262	3568	6.36474	2.17538	137	45	1.47708	0.000522666	0.0257057	UP	trans	ENSMUSG00000053286	Trmt1l	tRNA_methyltransferase_1_like	1:151428542-151458161	16.9645	20.9748	1224	1258	-0.18097	0.836077	0.977722	-
NONMMUT069612.2	9:65590695-65594262	3568	6.36474	2.17538	137	45	1.47708	0.000522666	0.0257057	UP	trans	ENSMUSG00000061601	Pclo	piccolo_presynaptic_cytomatrix_protein_	5:14514918-14863459	0	0.045739	0	8	Inf	0.00894141	0.0659974	-
NONMMUT069612.2	9:65590695-65594262	3568	6.36474	2.17538	137	45	1.47708	0.000522666	0.0257057	UP	trans	ENSMUSG00000028927	Padi2	peptidyl_arginine_deiminase_type_II	4:140906344-140952586	2.28726	2.79031	71	72	-0.161633	1	1	-
NONMMUT069612.2	9:65590695-65594262	3568	6.36474	2.17538	137	45	1.47708	0.000522666	0.0257057	UP	trans	ENSMUSG00000013833	Med16	mediator_complex_subunit_16	10:79894708-79908923	10.2312	10.4315	387	328	0.0971989	0.327541	0.641976	-
NONMMUT069612.2	9:65590695-65594262	3568	6.36474	2.17538	137	45	1.47708	0.000522666	0.0257057	UP	trans	ENSMUSG00000027852	Nras	neuroblastoma_ras_oncogene	3:103058285-103067914	41.4032	39.4087	2165	1713	0.1964	0.113958	0.369788	-
NONMMUT069612.2	9:65590695-65594262	3568	6.36474	2.17538	137	45	1.47708	0.000522666	0.0257057	UP	trans	ENSMUSG00000039069	Mtg2	mitochondrial_ribosome_associated_GTPase_2	2:180070588-180085902	6.24189	6.985	344	320	-0.0371071	0.6953	0.884883	-
NONMMUT069612.2	9:65590695-65594262	3568	6.36474	2.17538	137	45	1.47708	0.000522666	0.0257057	UP	trans	ENSMUSG00000038301	Snx10	sorting_nexin_10	6:51523901-51590679	7.13914	10.5639	526	647	-0.440144	0.173513	0.466423	-
NONMMUT069612.2	9:65590695-65594262	3568	6.36474	2.17538	137	45	1.47708	0.000522666	0.0257057	UP	trans	ENSMUSG00000053158	Fes	feline_sarcoma_oncogene	7:80377756-80387946	9.04303	14.598	661	887	-0.565725	0.0492925	0.214999	-
NONMMUT069612.2	9:65590695-65594262	3568	6.36474	2.17538	137	45	1.47708	0.000522666	0.0257057	UP	trans	ENSMUSG00000071454	Dtnb	dystrobrevin_beta	12:3572381-3781796	5.29206	6.8607	515	555	-0.249355	0.619241	0.836517	-
NONMMUT069612.2	9:65590695-65594262	3568	6.36474	2.17538	137	45	1.47708	0.000522666	0.0257057	UP	trans	ENSMUSG00000010051	Hyal1	hyaluronoglucosaminidase_1	9:107576927-107581710	3.59941	2.8699	172	114	0.451932	0.0297619	0.153866	-
NONMMUT069612.2	9:65590695-65594262	3568	6.36474	2.17538	137	45	1.47708	0.000522666	0.0257057	UP	trans	ENSMUSG00000038456	Dennd2a	DENN_MADD_domain_containing_2A	6:39462378-39557867	4.48499	7.51766	211	294	-0.620011	0.0486942	0.213551	-
NONMMUT069612.2	9:65590695-65594262	3568	6.36474	2.17538	137	45	1.47708	0.000522666	0.0257057	UP	trans	ENSMUSG00000030045	Mrpl19	mitochondrial_ribosomal_protein_L19	6:81957851-81965958	14.8303	12.346	526	364	0.389681	0.021711	0.123865	-
NONMMUT069612.2	9:65590695-65594262	3568	6.36474	2.17538	137	45	1.47708	0.000522666	0.0257057	UP	trans	ENSMUSG00000074212	Dnajb14	DnaJ_Hsp40_homolog_subfamily_B_member_14	3:137867675-137916557	8.79266	13.6215	893	1150	-0.506343	0.0850847	0.304251	-
NONMMUT069612.2	9:65590695-65594262	3568	6.36474	2.17538	137	45	1.47708	0.000522666	0.0257057	UP	trans	ENSMUSG00000031461	Myom2	myomesin_2	8:15057653-15133541	0.0710364	0.0427371	4	2	0.85824	0.692096	0.882466	-
NONMMUT069612.2	9:65590695-65594262	3568	6.36474	2.17538	137	45	1.47708	0.000522666	0.0257057	UP	trans	ENSMUSG00000036712	Cyld	cylindromatosis_turban_tumor_syndrome_	8:88697028-88751945	67.8447	77.8605	3586	3421	-0.0734839	0.764881	0.931515	-
NONMMUT069612.2	9:65590695-65594262	3568	6.36474	2.17538	137	45	1.47708	0.000522666	0.0257057	UP	trans	ENSMUSG00000073725	Lmbrd1	LMBR1_domain_containing_1	1:24678630-24766301	36.377	45.9086	2119	2223	-0.210566	0.7231	0.907241	-
NONMMUT069612.2	9:65590695-65594262	3568	6.36474	2.17538	137	45	1.47708	0.000522666	0.0257057	UP	trans	ENSMUSG00000018507	Trpv2	transient_receptor_potential_cation_channel_subfamily_V_member_2	11:62574486-62600515	33.0092	36.7812	1112	1030	-0.0309282	0.627804	0.838866	-
NONMMUT069612.2	9:65590695-65594262	3568	6.36474	2.17538	137	45	1.47708	0.000522666	0.0257057	UP	trans	ENSMUSG00000066149	Cdc26	cell_division_cycle_26	4:62383654-62408642	12.2959	9.46291	619	396	0.502995	0.0047058	0.0416211	-
NONMMUT069612.2	9:65590695-65594262	3568	6.36474	2.17538	137	45	1.47708	0.000522666	0.0257057	UP	trans	ENSMUSG00000028992	Nmnat1	nicotinamide_nucleotide_adenylyltransferase_1	4:149467572-149485202	4.62322	5.56161	134	134	-0.141434	1	1	-
NONMMUT069612.2	9:65590695-65594262	3568	6.36474	2.17538	137	45	1.47708	0.000522666	0.0257057	UP	trans	ENSMUSG00000063972	Nr6a1	nuclear_receptor_subfamily_6_group_A_member_1	2:38723370-38927688	0.793407	0.789484	81	67	0.132323	0.418138	0.738268	-
NONMMUT069612.2	9:65590695-65594262	3568	6.36474	2.17538	137	45	1.47708	0.000522666	0.0257057	UP	trans	ENSMUSG00000017493	Igfbp4	insulin_like_growth_factor_binding_protein_4	11:99041244-99054392	36.5784	98.7778	1344	3017	-1.30802	3.15e-08	2.47e-06	DOWN
NONMMUT069612.2	9:65590695-65594262	3568	6.36474	2.17538	137	45	1.47708	0.000522666	0.0257057	UP	trans	ENSMUSG00000040818	Dennd6a	DENN_MADD_domain_containing_6A	14:26579561-26634322	46.2888	65.1436	2237	2617	-0.367791	0.267379	0.567933	-
NONMMUT069612.2	9:65590695-65594262	3568	6.36474	2.17538	137	45	1.47708	0.000522666	0.0257057	UP	trans	ENSMUSG00000001518	Itfg2	integrin_alpha_FG_GAP_repeat_containing_2	6:128409444-128424931	3.57879	5.20966	238	288	-0.416547	0.253105	0.549692	-
NONMMUT069612.2	9:65590695-65594262	3568	6.36474	2.17538	137	45	1.47708	0.000522666	0.0257057	UP	trans	ENSMUSG00000001998	Ap4e1	adaptor_related_protein_complex_AP_4_epsilon_1	2:127008717-127067909	10.4101	11.9236	731	696	-0.0706571	0.766725	0.932751	-
NONMMUT069612.2	9:65590695-65594262	3568	6.36474	2.17538	137	45	1.47708	0.000522666	0.0257057	UP	trans	ENSMUSG00000040389	Wdr47	WD_repeat_domain_47	3:108591279-108645719	5.01043	8.32228	218	301	-0.606874	0.0542189	0.230248	-
NONMMUT069612.2	9:65590695-65594262	3568	6.36474	2.17538	137	45	1.47708	0.000522666	0.0257057	UP	trans	ENSMUSG00000091423	Gm17509	predicted_gene_17509	13:117218701-117221075	0.420079	0.673721	6	8	-0.55632	0.797512	0.953373	-
NONMMUT069612.2	9:65590695-65594262	3568	6.36474	2.17538	137	45	1.47708	0.000522666	0.0257057	UP	trans	ENSMUSG00000036856	Wnt4	wingless_type_MMTV_integration_site_family_member_4	4:137277489-137299726	0	0.14306	0	3	Inf	0.253731	0.549692	-
NONMMUT069612.2	9:65590695-65594262	3568	6.36474	2.17538	137	45	1.47708	0.000522666	0.0257057	UP	trans	ENSMUSG00000053134	Supt7l	suppressor_of_Ty_7_like	5:31514564-31527807	6.12945	7.50041	407	414	-0.166041	0.901776	1	-
NONMMUT069612.2	9:65590695-65594262	3568	6.36474	2.17538	137	45	1.47708	0.000522666	0.0257057	UP	trans	ENSMUSG00000033454	Zbtb1	zinc_finger_and_BTB_domain_containing_1	12:76370266-76396950	33.1572	35.4901	2431	2163	0.0270753	0.43685	0.739005	-
NONMMUT069612.2	9:65590695-65594262	3568	6.36474	2.17538	137	45	1.47708	0.000522666	0.0257057	UP	trans	ENSMUSG00000029458	Brap	BRCA1_associated_protein	5:121660563-121687256	15.2511	17.2835	1760	1658	-0.0553107	0.704544	0.892918	-
NONMMUT069612.2	9:65590695-65594262	3568	6.36474	2.17538	137	45	1.47708	0.000522666	0.0257057	UP	trans	ENSMUSG00000037754	Ppp1r16b	protein_phosphatase_1_regulatory_inhibitor_subunit_16B	2:158665398-158766334	42.2629	41.4747	2334	1904	0.152329	0.169417	0.458603	-
NONMMUT069612.2	9:65590695-65594262	3568	6.36474	2.17538	137	45	1.47708	0.000522666	0.0257057	UP	trans	ENSMUSG00000029405	G3bp2	GTPase_activating_protein_SH3_domain_binding_protein_2	5:92052146-92083719	30.8212	33.7806	2733	2490	-0.00710199	0.538037	0.769778	-
NONMMUT069612.2	9:65590695-65594262	3568	6.36474	2.17538	137	45	1.47708	0.000522666	0.0257057	UP	trans	ENSMUSG00000062580	Timm17a	translocase_of_inner_mitochondrial_membrane_17a	1:135295213-135313778	15.8588	12.0183	781	492	0.525221	0.00285259	0.0291649	-
NONMMUT069612.2	9:65590695-65594262	3568	6.36474	2.17538	137	45	1.47708	0.000522666	0.0257057	UP	trans	ENSMUSG00000033684	Qsox1	quiescin_Q6_sulfhydryl_oxidase_1	1:155776029-155812889	4.4	5.70824	357	385	-0.250372	0.624079	0.838866	-
NONMMUT069612.2	9:65590695-65594262	3568	6.36474	2.17538	137	45	1.47708	0.000522666	0.0257057	UP	trans	ENSMUSG00000026803	Ttf1	transcription_termination_factor_RNA_polymerase_I	2:29060262-29087656	23.4026	28.8449	1139	1167	-0.176479	0.853369	0.989011	-
NONMMUT069612.2	9:65590695-65594262	3568	6.36474	2.17538	137	45	1.47708	0.000522666	0.0257057	UP	trans	ENSMUSG00000035401	2210018M11Rik	RIKEN_cDNA_2210018M11_gene	7:98587137-98656783	14.3323	18.1936	2028	2140	-0.218995	0.693466	0.883537	-
NONMMUT069612.2	9:65590695-65594262	3568	6.36474	2.17538	137	45	1.47708	0.000522666	0.0257057	UP	trans	ENSMUSG00000035392	Dennd1a	DENN_MADD_domain_containing_1A	2:37798991-38287390	10.6816	15.1002	1102	1295	-0.374271	0.264948	0.565378	-
NONMMUT069612.2	9:65590695-65594262	3568	6.36474	2.17538	137	45	1.47708	0.000522666	0.0257057	UP	trans	ENSMUSG00000073680	Tmem88b	transmembrane_protein_88B	4:155781591-155785874	0.526917	0.230541	11	4	1.31772	0.13207	0.392204	-
NONMMUT069612.2	9:65590695-65594262	3568	6.36474	2.17538	137	45	1.47708	0.000522666	0.0257057	UP	trans	ENSMUSG00000006784	Ttc25	tetratricopeptide_repeat_domain_25	11:100545607-100572568	0.174552	0	8	0	Inf	0.00894141	0.0659974	-
NONMMUT069612.2	9:65590695-65594262	3568	6.36474	2.17538	137	45	1.47708	0.000522666	0.0257057	UP	trans	ENSMUSG00000028068	Iqgap3	IQ_motif_containing_GTPase_activating_protein_3	3:88081971-88121048	7.60032	5.69309	644	401	0.542018	0.00264718	0.0274935	-
NONMMUT069612.2	9:65590695-65594262	3568	6.36474	2.17538	137	45	1.47708	0.000522666	0.0257057	UP	trans	ENSMUSG00000011382	Dhdh	dihydrodiol_dehydrogenase_dimeric_	7:45472956-45488805	8.83584	12.7868	202	243	-0.408046	0.290948	0.596963	-
NONMMUT069612.2	9:65590695-65594262	3568	6.36474	2.17538	137	45	1.47708	0.000522666	0.0257057	UP	trans	ENSMUSG00000029202	Pds5a	PDS5_regulator_of_cohesion_maintenance_homolog_A_S._cerevisiae_	5:65605721-65698273	41.984	39.1695	7654	5936	0.225282	0.0798368	0.291952	-
NONMMUT069612.2	9:65590695-65594262	3568	6.36474	2.17538	137	45	1.47708	0.000522666	0.0257057	UP	trans	ENSMUSG00000032712	2810474O19Rik	RIKEN_cDNA_2810474O19_gene	6:149309414-149335663	21.1778	26.9901	2996	3174	-0.224706	0.670316	0.870968	-
NONMMUT069612.2	9:65590695-65594262	3568	6.36474	2.17538	137	45	1.47708	0.000522666	0.0257057	UP	trans	ENSMUSG00000034837	Gnat1	guanine_nucleotide_binding_protein_alpha_transducing_1	9:107674474-107679712	0.0550374	0	2	0	Inf	0.502488	0.739005	-
NONMMUT069612.2	9:65590695-65594262	3568	6.36474	2.17538	137	45	1.47708	0.000522666	0.0257057	UP	trans	ENSMUSG00000021076	Actr10	ARP10_actin_related_protein_10	12:70937857-70964718	40.8837	41.6731	989	838	0.0975797	0.283209	0.587322	-
NONMMUT069612.2	9:65590695-65594262	3568	6.36474	2.17538	137	45	1.47708	0.000522666	0.0257057	UP	trans	ENSMUSG00000030802	Bckdk	branched_chain_ketoacid_dehydrogenase_kinase	7:127904082-127910221	19.0965	24.2633	712	752	-0.220297	0.710569	0.896824	-
NONMMUT069612.2	9:65590695-65594262	3568	6.36474	2.17538	137	45	1.47708	0.000522666	0.0257057	UP	trans	ENSMUSG00000055900	Tmem69	transmembrane_protein_69	4:116551633-116555936	11.2214	12.3201	229	209	-0.00958774	0.611588	0.829796	-
NONMMUT069612.2	9:65590695-65594262	3568	6.36474	2.17538	137	45	1.47708	0.000522666	0.0257057	UP	trans	ENSMUSG00000042857	Gm9776	predicted_gene_9776	13:94355839-94358818	0.836903	1.14096	15	17	-0.321946	0.870082	0.99811	-
NONMMUT069612.2	9:65590695-65594262	3568	6.36474	2.17538	137	45	1.47708	0.000522666	0.0257057	UP	trans	ENSMUSG00000028188	Spata1	spermatogenesis_associated_1	3:146457196-146499753	3.0198	4.78543	104	137	-0.539028	0.164535	0.450007	-
NONMMUT069612.2	9:65590695-65594262	3568	6.36474	2.17538	137	45	1.47708	0.000522666	0.0257057	UP	trans	ENSMUSG00000006740	Kif5b	kinesin_family_member_5B	18:6201002-6242174	105.855	124.033	5965	5810	-0.103457	0.875949	1	-
NONMMUT069612.2	9:65590695-65594262	3568	6.36474	2.17538	137	45	1.47708	0.000522666	0.0257057	UP	trans	ENSMUSG00000029462	Vps29	vacuolar_protein_sorting_29_S._pombe_	5:122354369-122364984	14.9918	16	842	747	0.0312716	0.445258	0.739005	-
NONMMUT069612.2	9:65590695-65594262	3568	6.36474	2.17538	137	45	1.47708	0.000522666	0.0257057	UP	trans	ENSMUSG00000039671	Zmynd8	zinc_finger_MYND_type_containing_8	2:165784152-165899016	15.0384	18.1951	1736	1746	-0.149728	0.95052	1	-
NONMMUT069612.2	9:65590695-65594262	3568	6.36474	2.17538	137	45	1.47708	0.000522666	0.0257057	UP	trans	ENSMUSG00000004651	Tyr	tyrosinase	7:87427405-87493411	0.251358	0.483849	5	8	-0.819643	0.593113	0.813948	-
NONMMUT069612.2	9:65590695-65594262	3568	6.36474	2.17538	137	45	1.47708	0.000522666	0.0257057	UP	trans	ENSMUSG00000056216	Cebpg	CCAAT_enhancer_binding_protein_C_EBP_gamma	7:35046422-35056573	33.9193	40.6469	1557	1551	-0.135871	1	1	-
NONMMUT069612.2	9:65590695-65594262	3568	6.36474	2.17538	137	45	1.47708	0.000522666	0.0257057	UP	trans	ENSMUSG00000032555	Topbp1	topoisomerase_DNA_II_binding_protein_1	9:103305215-103350428	67.4367	50.4502	5575	3467	0.543843	0.00105912	0.0139374	-
NONMMUT069612.2	9:65590695-65594262	3568	6.36474	2.17538	137	45	1.47708	0.000522666	0.0257057	UP	trans	ENSMUSG00000037905	Bri3bp	Bri3_binding_protein	5:125441568-125460370	19.6992	18.3847	843	654	0.224801	0.0997531	0.338731	-
NONMMUT069612.2	9:65590695-65594262	3568	6.36474	2.17538	137	45	1.47708	0.000522666	0.0257057	UP	trans	ENSMUSG00000026193	Fn1	fibronectin_1	1:71585520-71653200	20.7219	28.8338	2253	2606	-0.351431	0.302641	0.610677	-
NONMMUT069612.2	9:65590695-65594262	3568	6.36474	2.17538	137	45	1.47708	0.000522666	0.0257057	UP	trans	ENSMUSG00000039768	Dnajc11	DnaJ_Hsp40_homolog_subfamily_C_member_11	4:151933691-151982137	15.3912	13.3265	1463	1053	0.332982	0.0279235	0.147233	-
NONMMUT069612.2	9:65590695-65594262	3568	6.36474	2.17538	137	45	1.47708	0.000522666	0.0257057	UP	trans	ENSMUSG00000026755	Arpc5l	actin_related_protein_2_3_complex_subunit_5_like	2:39005348-39015877	103.933	82.1263	3500	2299	0.464907	0.00399613	0.0373767	-
NONMMUT069612.2	9:65590695-65594262	3568	6.36474	2.17538	137	45	1.47708	0.000522666	0.0257057	UP	trans	ENSMUSG00000024843	Chka	choline_kinase_alpha	19:3851773-3894369	4.54576	6.7788	530	657	-0.45134	0.157784	0.439436	-
NONMMUT069612.2	9:65590695-65594262	3568	6.36474	2.17538	137	45	1.47708	0.000522666	0.0257057	UP	trans	ENSMUSG00000025537	Phkg1	phosphorylase_kinase_gamma_1	5:129863421-129898549	0.179766	0.135166	8	5	0.53655	0.593113	0.813948	-
NONMMUT069612.2	9:65590695-65594262	3568	6.36474	2.17538	137	45	1.47708	0.000522666	0.0257057	UP	trans	ENSMUSG00000030330	Ing4	inhibitor_of_growth_family_member_4	6:125039760-125049265	10.8871	14.5229	744	825	-0.290533	0.481625	0.739005	-
NONMMUT069612.2	9:65590695-65594262	3568	6.36474	2.17538	137	45	1.47708	0.000522666	0.0257057	UP	trans	ENSMUSG00000004071	Cdip1	cell_death_inducing_Trp53_target_1	16:4750348-4790292	9.35742	13.8872	582	718	-0.444406	0.164807	0.450352	-
NONMMUT069612.2	9:65590695-65594262	3568	6.36474	2.17538	137	45	1.47708	0.000522666	0.0257057	UP	trans	ENSMUSG00000028093	Acp6	acid_phosphatase_6_lysophosphatidic	3:97158777-97177299	5.2879	7.72174	346	420	-0.421061	0.217257	0.532112	-
NONMMUT069612.2	9:65590695-65594262	3568	6.36474	2.17538	137	45	1.47708	0.000522666	0.0257057	UP	trans	ENSMUSG00000020156	Mum1	melanoma_associated_antigen_mutated_1	10:80226434-80243903	11.0415	9.65729	1275	927	0.318413	0.0341532	0.167507	-
NONMMUT069612.2	9:65590695-65594262	3568	6.36474	2.17538	137	45	1.47708	0.000522666	0.0257057	UP	trans	ENSMUSG00000023118	Sympk	symplekin	7:19024377-19054618	30.9785	32.2718	2313	2003	0.0661616	0.335482	0.651686	-
NONMMUT069612.2	9:65590695-65594262	3568	6.36474	2.17538	137	45	1.47708	0.000522666	0.0257057	UP	trans	ENSMUSG00000037486	Asxl2	additional_sex_combs_like_2_Drosophila_	12:3426857-3506852	13.6293	17.2648	2528	2662	-0.215955	0.702454	0.891261	-
NONMMUT069612.2	9:65590695-65594262	3568	6.36474	2.17538	137	45	1.47708	0.000522666	0.0257057	UP	trans	ENSMUSG00000048000	Gigyf2	GRB10_interacting_GYF_protein_2	1:87326998-87450796	15.7926	18.684	1754	1725	-0.117389	0.933068	1	-
NONMMUT069612.2	9:65590695-65594262	3568	6.36474	2.17538	137	45	1.47708	0.000522666	0.0257057	UP	trans	ENSMUSG00000032480	Dhx30	DEAH_Asp_Glu_Ala_His_box_polypeptide_30	9:110084320-110117830	11.7714	10.7768	1360	1035	0.252534	0.069091	0.264926	-
NONMMUT069612.2	9:65590695-65594262	3568	6.36474	2.17538	137	45	1.47708	0.000522666	0.0257057	UP	trans	ENSMUSG00000063334	Krr1	KRR1_small_subunit_SSU_processome_component_homolog_yeast_	10:111972664-111988432	13.2428	25.3406	728	1158	-0.811066	0.00185654	0.0210505	-
NONMMUT069612.2	9:65590695-65594262	3568	6.36474	2.17538	137	45	1.47708	0.000522666	0.0257057	UP	trans	ENSMUSG00000020107	Anapc16	anaphase_promoting_complex_subunit_16	10:59987409-60003135	18.2382	22.647	869	897	-0.187192	0.814206	0.96407	-
NONMMUT069612.2	9:65590695-65594262	3568	6.36474	2.17538	137	45	1.47708	0.000522666	0.0257057	UP	trans	ENSMUSG00000027115	Kif18a	kinesin_family_member_18A	2:109280738-109341747	33.7676	19.9658	2413	1186	0.883282	1.57e-06	7.58e-05	-
NONMMUT069612.2	9:65590695-65594262	3568	6.36474	2.17538	137	45	1.47708	0.000522666	0.0257057	UP	trans	ENSMUSG00000045098	Suv420h1	suppressor_of_variegation_4_20_homolog_1_Drosophila_	19:3767421-3818303	12.5817	17.4926	2119	2449	-0.350251	0.305997	0.615469	-
NONMMUT069612.2	9:65590695-65594262	3568	6.36474	2.17538	137	45	1.47708	0.000522666	0.0257057	UP	trans	ENSMUSG00000043702	Pde12	phosphodiesterase_12	14:26659958-26669883	23.223	20.7649	1079	802	0.286578	0.0510421	0.22032	-
NONMMUT069612.2	9:65590695-65594262	3568	6.36474	2.17538	137	45	1.47708	0.000522666	0.0257057	UP	trans	ENSMUSG00000024483	Ankhd1	ankyrin_repeat_and_KH_domain_containing_1	18:36559987-36665917	41.1323	59.5016	3748	4507	-0.407488	0.189815	0.490734	-
NONMMUT069612.2	9:65590695-65594262	3568	6.36474	2.17538	137	45	1.47708	0.000522666	0.0257057	UP	trans	ENSMUSG00000044700	Tmem201	transmembrane_protein_201	4:149715375-149738044	6.74059	5.08957	470	295	0.530501	0.00427695	0.0393232	-
NONMMUT069612.2	9:65590695-65594262	3568	6.36474	2.17538	137	45	1.47708	0.000522666	0.0257057	UP	trans	ENSMUSG00000005417	Mprip	myosin_phosphatase_Rho_interacting_protein	11:59661305-59780860	33.5078	32.7422	4464	3626	0.158517	0.155453	0.43648	-
NONMMUT069612.2	9:65590695-65594262	3568	6.36474	2.17538	137	45	1.47708	0.000522666	0.0257057	UP	trans	ENSMUSG00000057236	Rbbp4	retinoblastoma_binding_protein_4	4:129307100-129335370	72.1748	62.9269	4229	3065	0.322988	0.0271537	0.144442	-
NONMMUT069612.2	9:65590695-65594262	3568	6.36474	2.17538	137	45	1.47708	0.000522666	0.0257057	UP	trans	ENSMUSG00000026615	Eprs	glutamyl_prolyl_tRNA_synthetase	1:185363044-185428360	47.3192	37.8451	6006	3993	0.44749	0.00485637	0.0426391	-
NONMMUT069612.2	9:65590695-65594262	3568	6.36474	2.17538	137	45	1.47708	0.000522666	0.0257057	UP	trans	ENSMUSG00000042605	Atxn2	ataxin_2	5:121711337-121816493	5.19925	7.53085	691	832	-0.409338	0.211839	0.523593	-
NONMMUT069612.2	9:65590695-65594262	3568	6.36474	2.17538	137	45	1.47708	0.000522666	0.0257057	UP	trans	ENSMUSG00000023104	Rfc2	replication_factor_C_activator_1_2	5:134581366-134601805	37.2433	31.6982	1706	1207	0.35775	0.0199804	0.116952	-
NONMMUT069612.2	9:65590695-65594262	3568	6.36474	2.17538	137	45	1.47708	0.000522666	0.0257057	UP	trans	ENSMUSG00000000326	Comt	catechol_O_methyltransferase	16:18406886-18426852	37.3502	52.3413	855	996	-0.361664	0.295882	0.60422	-
NONMMUT069612.2	9:65590695-65594262	3568	6.36474	2.17538	137	45	1.47708	0.000522666	0.0257057	UP	trans	ENSMUSG00000030309	Caprin2	caprin_family_member_2	6:148842492-148896237	1.5293	1.90316	174	180	-0.19036	0.873303	1	-
NONMMUT069612.2	9:65590695-65594262	3568	6.36474	2.17538	137	45	1.47708	0.000522666	0.0257057	UP	trans	ENSMUSG00000024082	Ndufaf7	NADH_dehydrogenase_ubiquinone_1_alpha_subcomplex_assembly_factor_7	17:78937135-78948052	17.6876	15.98	245	184	0.271638	0.101612	0.342731	-
NONMMUT069612.2	9:65590695-65594262	3568	6.36474	2.17538	137	45	1.47708	0.000522666	0.0257057	UP	trans	ENSMUSG00000043257	Pigv	phosphatidylinositol_glycan_anchor_biosynthesis_class_V	4:133660387-133672647	10.1844	12.3364	289	291	-0.151391	0.949769	1	-
NONMMUT069612.2	9:65590695-65594262	3568	6.36474	2.17538	137	45	1.47708	0.000522666	0.0257057	UP	trans	ENSMUSG00000079334	Nat6	N_acetyltransferase_6	9:107578887-107584050	7.10722	8.27511	249	241	-0.0943225	0.864981	0.995438	-
NONMMUT069612.2	9:65590695-65594262	3568	6.36474	2.17538	137	45	1.47708	0.000522666	0.0257057	UP	trans	ENSMUSG00000007379	Dennd2c	DENN_MADD_domain_containing_2C	3:103102604-103169769	5.13437	5.10721	387	320	0.132823	0.258192	0.554698	-
NONMMUT069612.2	9:65590695-65594262	3568	6.36474	2.17538	137	45	1.47708	0.000522666	0.0257057	UP	trans	ENSMUSG00000056342	Usp34	ubiquitin_specific_peptidase_34	11:23306895-23490560	43.7354	55.8023	5493	5826	-0.226353	0.661519	0.864972	-
NONMMUT069612.2	9:65590695-65594262	3568	6.36474	2.17538	137	45	1.47708	0.000522666	0.0257057	UP	trans	ENSMUSG00000021553	Slc28a3	solute_carrier_family_28_sodium_coupled_nucleoside_transporter_member_3	13:58545399-58610877	0.07802	0.117327	4	5	-0.46345	1	1	-
NONMMUT069612.2	9:65590695-65594262	3568	6.36474	2.17538	137	45	1.47708	0.000522666	0.0257057	UP	trans	ENSMUSG00000052337	Immt	inner_membrane_protein_mitochondrial	6:71831331-71877388	22.0292	22.3845	2395	2023	0.102087	0.256188	0.552633	-
NONMMUT069612.2	9:65590695-65594262	3568	6.36474	2.17538	137	45	1.47708	0.000522666	0.0257057	UP	trans	ENSMUSG00000014245	Pigl	phosphatidylinositol_glycan_anchor_biosynthesis_class_L	11:62458460-62514417	6.56656	8.46952	97	104	-0.241973	0.765336	0.931859	-
NONMMUT069612.2	9:65590695-65594262	3568	6.36474	2.17538	137	45	1.47708	0.000522666	0.0257057	UP	trans	ENSMUSG00000014767	Tbp	TATA_box_binding_protein	17:15499888-15528379	8.79736	10.485	863	855	-0.128007	0.981377	1	-
NONMMUT069612.2	9:65590695-65594262	3568	6.36474	2.17538	137	45	1.47708	0.000522666	0.0257057	UP	trans	ENSMUSG00000029161	Cgref1	cell_growth_regulator_with_EF_hand_domain_1	5:30933143-30945591	0.297691	0.447671	4	5	-0.46345	1	1	-
NONMMUT069612.2	9:65590695-65594262	3568	6.36474	2.17538	137	45	1.47708	0.000522666	0.0257057	UP	trans	ENSMUSG00000043282	Teddm1b	transmembrane_epididymal_protein_1B	1:153874345-153876871	0	0.158332	0	2	Inf	0.502488	0.739005	-
NONMMUT069612.2	9:65590695-65594262	3568	6.36474	2.17538	137	45	1.47708	0.000522666	0.0257057	UP	trans	ENSMUSG00000029094	Afap1	actin_filament_associated_protein_1	5:35893319-36003923	5.06169	9.40482	393	607	-0.768611	0.00511457	0.0441711	-
NONMMUT069612.2	9:65590695-65594262	3568	6.36474	2.17538	137	45	1.47708	0.000522666	0.0257057	UP	trans	ENSMUSG00000024217	Snrpc	U1_small_nuclear_ribonucleoprotein_C	17:27839974-27851968	14.7611	12.2868	607	420	0.389864	0.0197483	0.115939	-
NONMMUT069612.2	9:65590695-65594262	3568	6.36474	2.17538	137	45	1.47708	0.000522666	0.0257057	UP	trans	ENSMUSG00000019734	Tmc4	transmembrane_channel_like_gene_family_4	7:3665790-3677553	1.75502	4.13453	72	141	-1.11106	0.00100679	0.0134119	DOWN
NONMMUT069612.2	9:65590695-65594262	3568	6.36474	2.17538	137	45	1.47708	0.000522666	0.0257057	UP	trans	ENSMUSG00000049739	Zfp646	zinc_finger_protein_646	7:127876221-127885996	26.1028	32.6106	2752	2858	-0.195967	0.774409	0.938705	-
NONMMUT069612.2	9:65590695-65594262	3568	6.36474	2.17538	137	45	1.47708	0.000522666	0.0257057	UP	trans	ENSMUSG00000033845	Mrpl15	mitochondrial_ribosomal_protein_L15	1:4773206-4785739	14.107	11.3452	1074	718	0.439498	0.00790076	0.0611101	-
NONMMUT069612.2	9:65590695-65594262	3568	6.36474	2.17538	137	45	1.47708	0.000522666	0.0257057	UP	trans	ENSMUSG00000028328	Tmod1	tropomodulin_1	4:46038935-46116032	44.2874	36.8478	1135	785	0.390488	0.0149615	0.0961434	-
NONMMUT069612.2	9:65590695-65594262	3568	6.36474	2.17538	137	45	1.47708	0.000522666	0.0257057	UP	trans	ENSMUSG00000073643	Wdfy1	WD_repeat_and_FYVE_domain_containing_1	1:79702262-79776143	17.3136	7.48231	849	305	1.33552	1.29e-10	1.63e-08	UP
NONMMUT069612.2	9:65590695-65594262	3568	6.36474	2.17538	137	45	1.47708	0.000522666	0.0257057	UP	trans	ENSMUSG00000000876	Pxmp4	peroxisomal_membrane_protein_4	2:154585758-154603708	18.974	21.5472	375	354	-0.0583043	0.757345	0.928264	-
NONMMUT069612.2	9:65590695-65594262	3568	6.36474	2.17538	137	45	1.47708	0.000522666	0.0257057	UP	trans	ENSMUSG00000032041	Tirap	toll_interleukin_1_receptor_TIR_domain_containing_adaptor_protein	9:35184551-35200291	8.42799	7.20318	411	292	0.351726	0.0386762	0.18261	-
NONMMUT069612.2	9:65590695-65594262	3568	6.36474	2.17538	137	45	1.47708	0.000522666	0.0257057	UP	trans	ENSMUSG00000027243	Harbi1	harbinger_transposase_derived_1	2:91710852-91721545	3.85435	4.14493	198	177	0.0203099	0.542789	0.774278	-
NONMMUT069612.2	9:65590695-65594262	3568	6.36474	2.17538	137	45	1.47708	0.000522666	0.0257057	UP	trans	ENSMUSG00000021969	Zdhhc20	zinc_finger_DHHC_domain_containing_20	14:57832702-57890262	46.5074	71.5292	1447	1850	-0.495902	0.0882346	0.31167	-
NONMMUT069612.2	9:65590695-65594262	3568	6.36474	2.17538	137	45	1.47708	0.000522666	0.0257057	UP	trans	ENSMUSG00000059772	Slx1b	SLX1_structure_specific_endonuclease_subunit_homolog_B_S._cerevisiae_	7:126689468-126695784	2.51184	3.66265	99	120	-0.418969	0.350538	0.669038	-
NONMMUT069612.2	9:65590695-65594262	3568	6.36474	2.17538	137	45	1.47708	0.000522666	0.0257057	UP	trans	ENSMUSG00000052921	Arhgef15	Rho_guanine_nucleotide_exchange_factor_GEF_15	11:68943155-68957480	0.823718	1.59326	51	82	-0.826586	0.0427403	0.195107	-
NONMMUT069612.2	9:65590695-65594262	3568	6.36474	2.17538	137	45	1.47708	0.000522666	0.0257057	UP	trans	ENSMUSG00000054611	Kdm2a	lysine_K_specific_demethylase_2A	19:4314419-4398285	33.9147	43.904	4467	4807	-0.247272	0.590585	0.813948	-
NONMMUT069612.2	9:65590695-65594262	3568	6.36474	2.17538	137	45	1.47708	0.000522666	0.0257057	UP	trans	ENSMUSG00000055319	Sec23ip	Sec23_interacting_protein	7:128744943-128784836	30.0403	30.6967	1760	1495	0.0939876	0.276945	0.581635	-
NONMMUT069612.2	9:65590695-65594262	3568	6.36474	2.17538	137	45	1.47708	0.000522666	0.0257057	UP	trans	ENSMUSG00000025646	Atrip	ATR_interacting_protein	9:109059747-109074124	1.71687	3.00169	75	109	-0.680824	0.0782004	0.28767	-
NONMMUT069612.2	9:65590695-65594262	3568	6.36474	2.17538	137	45	1.47708	0.000522666	0.0257057	UP	trans	ENSMUSG00000028059	Arhgef2	rho_rac_guanine_nucleotide_exchange_factor_GEF_2	3:88607454-88648052	19.8112	25.6673	2286	2462	-0.248446	0.59137	0.813948	-
NONMMUT069612.2	9:65590695-65594262	3568	6.36474	2.17538	137	45	1.47708	0.000522666	0.0257057	UP	trans	ENSMUSG00000039065	Fam173b	family_with_sequence_similarity_173_member_B	15:31601852-31621227	7.59478	4.86752	351	187	0.766992	0.000213978	0.00413691	-
NONMMUT069612.2	9:65590695-65594262	3568	6.36474	2.17538	137	45	1.47708	0.000522666	0.0257057	UP	trans	ENSMUSG00000054302	Eapp	E2F_associated_phosphoprotein	12:54670340-54695897	14.6606	17.7848	713	719	-0.153533	0.948433	1	-
NONMMUT069612.2	9:65590695-65594262	3568	6.36474	2.17538	137	45	1.47708	0.000522666	0.0257057	UP	trans	ENSMUSG00000022761	Lztr1	leucine_zipper_like_transcriptional_regulator_1	16:17508688-17526333	13.8197	15.2145	778	712	-0.0135489	0.574813	0.799968	-
NONMMUT069612.2	9:65590695-65594262	3568	6.36474	2.17538	137	45	1.47708	0.000522666	0.0257057	UP	cis	ENSMUSG00000041064	Pif1	PIF1_5_to_3_DNA_helicase_homolog_S._cerevisiae_	9:65587160-65595967	6.79165	3.22675	514	203	1.19885	2.05e-08	1.7e-06	UP
NONMMUT069612.2	9:65590695-65594262	3568	6.36474	2.17538	137	45	1.47708	0.000522666	0.0257057	UP	trans	ENSMUSG00000036473	Tbc1d24	TBC1_domain_family_member_24	17:24175431-24209387	1.22774	1.3257	332	298	0.0144258	0.544661	0.77523	-
NONMMUT069612.2	9:65590695-65594262	3568	6.36474	2.17538	137	45	1.47708	0.000522666	0.0257057	UP	trans	ENSMUSG00000004642	Slbp	stem_loop_binding_protein	5:33634952-33652574	66.5091	47.9447	3421	2050	0.597353	0.000458663	0.00750584	-
NONMMUT069612.2	9:65590695-65594262	3568	6.36474	2.17538	137	45	1.47708	0.000522666	0.0257057	UP	trans	ENSMUSG00000031604	Msmo1	methylsterol_monoxygenase_1	8:64718139-64733792	9.05236	8.71993	537	430	0.179147	0.165703	0.451717	-
NONMMUT069612.2	9:65590695-65594262	3568	6.36474	2.17538	137	45	1.47708	0.000522666	0.0257057	UP	trans	ENSMUSG00000079659	Tmem243	transmembrane_protein_243_mitochondrial	5:9100668-9160986	25.5789	30.1594	1258	1233	-0.112481	0.916654	1	-
NONMMUT069612.2	9:65590695-65594262	3568	6.36474	2.17538	137	45	1.47708	0.000522666	0.0257057	UP	trans	ENSMUSG00000055204	Ankrd17	ankyrin_repeat_domain_17	5:90227166-90366577	19.4004	23.1129	5178	5128	-0.127443	0.968518	1	-
NONMMUT069612.2	9:65590695-65594262	3568	6.36474	2.17538	137	45	1.47708	0.000522666	0.0257057	UP	trans	ENSMUSG00000039328	Rnf122	ring_finger_protein_122	8:31111820-31131482	11.4278	17.1514	521	650	-0.4606	0.146218	0.420314	-
NONMMUT069612.2	9:65590695-65594262	3568	6.36474	2.17538	137	45	1.47708	0.000522666	0.0257057	UP	trans	ENSMUSG00000043036	Ccdc63	coiled_coil_domain_containing_63	5:122108040-122140823	0.133214	0	7	0	Inf	0.0172979	0.105326	-
NONMMUT069612.2	9:65590695-65594262	3568	6.36474	2.17538	137	45	1.47708	0.000522666	0.0257057	UP	trans	ENSMUSG00000028901	Gmeb1	glucocorticoid_modulatory_element_binding_protein_1	4:132221025-132261602	4.15452	4.24955	354	301	0.0925436	0.34478	0.662843	-
NONMMUT069612.2	9:65590695-65594262	3568	6.36474	2.17538	137	45	1.47708	0.000522666	0.0257057	UP	trans	ENSMUSG00000001441	Npepps	aminopeptidase_puromycin_sensitive	11:97205842-97280638	11.5747	14.2718	881	903	-0.177026	0.851113	0.988009	-
NONMMUT015662.2	12:108761732-108767360	4946	1.07246	0	32	0	Inf	3.21e-07	3.67e-05	UP	trans	ENSMUSG00000073733	Rsg1	REM2_and_RAB_like_small_GTPase_1	4:141213956-141226756	0.675828	0.451715	9	5	0.706415	0.439814	0.739005	-
NONMMUT015662.2	12:108761732-108767360	4946	1.07246	0	32	0	Inf	3.21e-07	3.67e-05	UP	trans	ENSMUSG00000030697	Ppp4c	protein_phosphatase_4_catalytic_subunit	7:126785866-126792496	35.1947	33.2694	1718	1350	0.206329	0.105994	0.352508	-
NONMMUT015662.2	12:108761732-108767360	4946	1.07246	0	32	0	Inf	3.21e-07	3.67e-05	UP	trans	ENSMUSG00000037236	Matr3	matrin_3	18:35562146-35593835	66.4488	79.5974	6363	6336	-0.135307	0.998724	1	-
NONMMUT015662.2	12:108761732-108767360	4946	1.07246	0	32	0	Inf	3.21e-07	3.67e-05	UP	trans	ENSMUSG00000023015	Racgap1	Rac_GTPase_activating_protein_1	15:99620496-99651656	34.3362	22.2993	2421	1307	0.747903	2.94e-05	0.000855043	-
NONMMUT015662.2	12:108761732-108767360	4946	1.07246	0	32	0	Inf	3.21e-07	3.67e-05	UP	trans	ENSMUSG00000020718	Polg2	polymerase_DNA_directed_gamma_2_accessory_subunit	11:106768253-106779537	6.11849	7.74444	230	242	-0.214815	0.782636	0.943209	-
NONMMUT015662.2	12:108761732-108767360	4946	1.07246	0	32	0	Inf	3.21e-07	3.67e-05	UP	trans	ENSMUSG00000032000	Birc3	baculoviral_IAP_repeat_containing_3	9:7848699-7873186	49.3891	66.3801	2047	2287	-0.301387	0.430263	0.739005	-
NONMMUT015662.2	12:108761732-108767360	4946	1.07246	0	32	0	Inf	3.21e-07	3.67e-05	UP	trans	ENSMUSG00000009292	Trpm2	transient_receptor_potential_cation_channel_subfamily_M_member_2	10:77907722-77970563	22.4837	33.0809	2358	2884	-0.431949	0.156033	0.437629	-
NONMMUT015662.2	12:108761732-108767360	4946	1.07246	0	32	0	Inf	3.21e-07	3.67e-05	UP	trans	ENSMUSG00000032612	Usp4	ubiquitin_specific_peptidase_4_proto_oncogene_	9:108347853-108392545	34.6873	36.7833	2616	2306	0.0405286	0.399055	0.718592	-
NONMMUT015662.2	12:108761732-108767360	4946	1.07246	0	32	0	Inf	3.21e-07	3.67e-05	UP	trans	ENSMUSG00000034652	Cd300a	CD300A_antigen	11:114890041-114904654	35.1888	46.6603	1105	1218	-0.28191	0.496542	0.739005	-
NONMMUT015662.2	12:108761732-108767360	4946	1.07246	0	32	0	Inf	3.21e-07	3.67e-05	UP	trans	ENSMUSG00000052459	Atp6v1a	ATPase_H+_transporting_lysosomal_V1_subunit_A	16:44085402-44139705	40.7179	38.2098	2137	1667	0.216891	0.0934961	0.323631	-
NONMMUT015662.2	12:108761732-108767360	4946	1.07246	0	32	0	Inf	3.21e-07	3.67e-05	UP	trans	ENSMUSG00000028403	Zdhhc21	zinc_finger_DHHC_domain_containing_21	4:82798738-82859958	12.0795	12.3034	1174	994	0.0986726	0.275039	0.579714	-
NONMMUT015662.2	12:108761732-108767360	4946	1.07246	0	32	0	Inf	3.21e-07	3.67e-05	UP	trans	ENSMUSG00000058407	Txndc9	thioredoxin_domain_containing_9	1:37985189-37997893	19.5301	19.7953	1518	1279	0.105713	0.255648	0.551855	-
NONMMUT015662.2	12:108761732-108767360	4946	1.07246	0	32	0	Inf	3.21e-07	3.67e-05	UP	trans	ENSMUSG00000041638	Gcn1l1	GCN1_general_control_of_amino_acid_synthesis_1_like_1_yeast_	5:115565254-115622654	23.187	26.0602	2967	2772	-0.0433641	0.658033	0.862167	-
NONMMUT015662.2	12:108761732-108767360	4946	1.07246	0	32	0	Inf	3.21e-07	3.67e-05	UP	trans	ENSMUSG00000022779	Top3b	topoisomerase_DNA_III_beta	16:16870736-16892990	9.79047	12.8293	896	976	-0.264823	0.551498	0.780729	-
NONMMUT015662.2	12:108761732-108767360	4946	1.07246	0	32	0	Inf	3.21e-07	3.67e-05	UP	trans	ENSMUSG00000020898	Ctc1	CTS_telomere_maintenance_complex_component_1	11:69015911-69036473	11.6655	11.2472	685	549	0.177856	0.156849	0.438805	-
NONMMUT015662.2	12:108761732-108767360	4946	1.07246	0	32	0	Inf	3.21e-07	3.67e-05	UP	trans	ENSMUSG00000063406	Tmed5	transmembrane_emp24_protein_transport_domain_containing_5	5:108106366-108132620	31.3645	29.9643	2123	1686	0.191059	0.120071	0.382002	-
NONMMUT015662.2	12:108761732-108767360	4946	1.07246	0	32	0	Inf	3.21e-07	3.67e-05	UP	trans	ENSMUSG00000030494	Rhpn2	rhophilin_Rho_GTPase_binding_protein_2	7:35334170-35392289	0.163041	0.858096	8	35	-2.27074	0.000184687	0.00369272	DOWN
NONMMUT015662.2	12:108761732-108767360	4946	1.07246	0	32	0	Inf	3.21e-07	3.67e-05	UP	trans	ENSMUSG00000030313	Dennd5b	DENN_MADD_domain_containing_5B	6:148988071-149101680	31.3615	34.4544	3781	3453	-0.0105242	0.546375	0.776145	-
NONMMUT015662.2	12:108761732-108767360	4946	1.07246	0	32	0	Inf	3.21e-07	3.67e-05	UP	trans	ENSMUSG00000057778	Cyb5d2	cytochrome_b5_domain_containing_2	11:72777232-72796142	4.67326	6.22222	206	228	-0.287831	0.571623	0.797427	-
NONMMUT015662.2	12:108761732-108767360	4946	1.07246	0	32	0	Inf	3.21e-07	3.67e-05	UP	trans	ENSMUSG00000031812	Map1lc3b	microtubule_associated_protein_1_light_chain_3_beta	8:121590361-121598760	18.5855	18.6506	1182	986	0.120128	0.233329	0.549692	-
NONMMUT015662.2	12:108761732-108767360	4946	1.07246	0	32	0	Inf	3.21e-07	3.67e-05	UP	trans	ENSMUSG00000025538	Sumf2	sulfatase_modifying_factor_2	5:129846986-129864050	4.00788	6.2424	95	123	-0.514091	0.205508	0.513509	-
NONMMUT015662.2	12:108761732-108767360	4946	1.07246	0	32	0	Inf	3.21e-07	3.67e-05	UP	trans	ENSMUSG00000021504	B4galt7	xylosylprotein_beta1_4_galactosyltransferase_polypeptide_7_galactosyltransferase_I_	13:55599896-55610443	10.3542	13.0892	295	310	-0.21299	0.746043	0.919987	-
NONMMUT015662.2	12:108761732-108767360	4946	1.07246	0	32	0	Inf	3.21e-07	3.67e-05	UP	trans	ENSMUSG00000027634	Ndrg3	N_myc_downstream_regulated_gene_3	2:156927345-156992056	13.5313	18.0139	797	882	-0.287641	0.483793	0.739005	-
NONMMUT015662.2	12:108761732-108767360	4946	1.07246	0	32	0	Inf	3.21e-07	3.67e-05	UP	trans	ENSMUSG00000022948	Setd4	SET_domain_containing_4	16:93583457-93604063	2.47988	2.90263	111	108	-0.101921	0.925714	1	-
NONMMUT015662.2	12:108761732-108767360	4946	1.07246	0	32	0	Inf	3.21e-07	3.67e-05	UP	trans	ENSMUSG00000026648	Dclre1c	DNA_cross_link_repair_1C_PSO2_homolog_S._cerevisiae_	2:3424131-3464130	6.48736	8.64253	633	701	-0.288652	0.49544	0.739005	-
NONMMUT015662.2	12:108761732-108767360	4946	1.07246	0	32	0	Inf	3.21e-07	3.67e-05	UP	trans	ENSMUSG00000048497	Mmgt2	membrane_magnesium_transporter_2	11:62648664-62666354	4.5632	6.19477	179	202	-0.315834	0.508748	0.744672	-
NONMMUT015662.2	12:108761732-108767360	4946	1.07246	0	32	0	Inf	3.21e-07	3.67e-05	UP	trans	ENSMUSG00000055296	Tmem245	transmembrane_protein_245	4:56866923-56947437	12.9534	21.6144	1501	2082	-0.613488	0.0234383	0.130317	-
NONMMUT015662.2	12:108761732-108767360	4946	1.07246	0	32	0	Inf	3.21e-07	3.67e-05	UP	trans	ENSMUSG00000046245	Pilra	paired_immunoglobin_like_type_2_receptor_alpha	5:137821952-137836281	16.0023	28.8555	477	715	-0.725395	0.00819739	0.0625988	-
NONMMUT015662.2	12:108761732-108767360	4946	1.07246	0	32	0	Inf	3.21e-07	3.67e-05	UP	trans	ENSMUSG00000037210	Fam193a	family_with_sequence_similarity_193_member_A	5:34369933-34486456	22.899	31.5477	1143	1309	-0.337081	0.346654	0.664968	-
NONMMUT015662.2	12:108761732-108767360	4946	1.07246	0	32	0	Inf	3.21e-07	3.67e-05	UP	trans	ENSMUSG00000038324	Trpc4ap	transient_receptor_potential_cation_channel_subfamily_C_member_4_associated_protein	2:155634271-155692384	23.3212	28.5887	1787	1821	-0.168633	0.878933	1	-
NONMMUT015662.2	12:108761732-108767360	4946	1.07246	0	32	0	Inf	3.21e-07	3.67e-05	UP	trans	ENSMUSG00000023072	Cep89	centrosomal_protein_89	7:35397035-35438689	6.45446	5.2831	291	198	0.414083	0.0255775	0.138791	-
NONMMUT015662.2	12:108761732-108767360	4946	1.07246	0	32	0	Inf	3.21e-07	3.67e-05	UP	trans	ENSMUSG00000062270	Morf4l1	mortality_factor_4_like_1	9:90091665-90114774	21.4196	25.8151	1619	1622	-0.144111	0.972113	1	-
NONMMUT015662.2	12:108761732-108767360	4946	1.07246	0	32	0	Inf	3.21e-07	3.67e-05	UP	trans	ENSMUSG00000022521	Crebbp	CREB_binding_protein	16:4081328-4213997	28.1474	44.4283	3028	3973	-0.533305	0.0557163	0.234598	-
NONMMUT015662.2	12:108761732-108767360	4946	1.07246	0	32	0	Inf	3.21e-07	3.67e-05	UP	trans	ENSMUSG00000029623	Pdap1	PDGFA_associated_protein_1	5:145128769-145140238	34.765	32.1036	1347	1034	0.240072	0.0785687	0.288637	-
NONMMUT015662.2	12:108761732-108767360	4946	1.07246	0	32	0	Inf	3.21e-07	3.67e-05	UP	trans	ENSMUSG00000004896	Rrnad1	ribosomal_RNA_adenine_dimethylase_domain_containing_1	3:87922601-87930717	4.88678	6.6904	478	544	-0.328038	0.396678	0.716637	-
NONMMUT015662.2	12:108761732-108767360	4946	1.07246	0	32	0	Inf	3.21e-07	3.67e-05	UP	trans	ENSMUSG00000029470	P2rx4	purinergic_receptor_P2X_ligand_gated_ion_channel_4	5:122707544-122729738	10.3685	14.8328	592	704	-0.391419	0.250904	0.549692	-
NONMMUT015662.2	12:108761732-108767360	4946	1.07246	0	32	0	Inf	3.21e-07	3.67e-05	UP	trans	ENSMUSG00000041890	Git2	G_protein_coupled_receptor_kinase_interactor_2	5:114727407-114775517	18.7281	27.8324	3042	3758	-0.446387	0.135009	0.397709	-
NONMMUT015662.2	12:108761732-108767360	4946	1.07246	0	32	0	Inf	3.21e-07	3.67e-05	UP	trans	ENSMUSG00000022718	Dgcr8	DiGeorge_syndrome_critical_region_gene_8	16:18253948-18289249	23.6974	21.7049	1802	1372	0.251876	0.066708	0.258715	-
NONMMUT015662.2	12:108761732-108767360	4946	1.07246	0	32	0	Inf	3.21e-07	3.67e-05	UP	trans	ENSMUSG00000062604	Srpk2	serine_arginine_rich_protein_specific_kinase_2	5:23503264-23684617	15.3417	18.6263	1623	1638	-0.154713	0.931974	1	-
NONMMUT015662.2	12:108761732-108767360	4946	1.07246	0	32	0	Inf	3.21e-07	3.67e-05	UP	trans	ENSMUSG00000037818	3110057O12Rik	RIKEN_cDNA_3110057O12_gene	3:40846970-40938138	1.78224	1.82105	239	203	0.0940901	0.352876	0.671167	-
NONMMUT015662.2	12:108761732-108767360	4946	1.07246	0	32	0	Inf	3.21e-07	3.67e-05	UP	trans	ENSMUSG00000025571	Tnrc6c	trinucleotide_repeat_containing_6C	11:117654289-117763439	11.8685	18.2203	1836	2343	-0.493233	0.0884992	0.31167	-
NONMMUT015662.2	12:108761732-108767360	4946	1.07246	0	32	0	Inf	3.21e-07	3.67e-05	UP	trans	ENSMUSG00000015289	Lage3	L_antigen_family_member_3	X:74351276-74353618	14.567	13.0145	307	228	0.28776	0.0811665	0.294772	-
NONMMUT015662.2	12:108761732-108767360	4946	1.07246	0	32	0	Inf	3.21e-07	3.67e-05	UP	trans	ENSMUSG00000029203	Ube2k	ubiquitin_conjugating_enzyme_E2K	5:65537233-65598988	11.4314	8.70608	1082	685	0.518083	0.0025856	0.0269446	-
NONMMUT015662.2	12:108761732-108767360	4946	1.07246	0	32	0	Inf	3.21e-07	3.67e-05	UP	trans	ENSMUSG00000026356	Dars	aspartyl_tRNA_synthetase	1:128363707-128417368	83.5979	75.9236	2420	1827	0.264089	0.0565436	0.236929	-
NONMMUT015662.2	12:108761732-108767360	4946	1.07246	0	32	0	Inf	3.21e-07	3.67e-05	UP	trans	ENSMUSG00000035239	Neu3	neuraminidase_3	7:99811439-99828417	15.8749	16.1039	319	269	0.104509	0.328857	0.643729	-
NONMMUT015662.2	12:108761732-108767360	4946	1.07246	0	32	0	Inf	3.21e-07	3.67e-05	UP	trans	ENSMUSG00000029823	Luc7l2	LUC7_like_2_S._cerevisiae_	6:38551334-38609470	33.6856	44.4187	5586	6123	-0.273865	0.503811	0.740352	-
NONMMUT015662.2	12:108761732-108767360	4946	1.07246	0	32	0	Inf	3.21e-07	3.67e-05	UP	trans	ENSMUSG00000056211	R3hdm1	R3H_domain_containing_1	1:128103301-128237736	12.7119	15.7	2962	3041	-0.179416	0.835694	0.97758	-
NONMMUT015662.2	12:108761732-108767360	4946	1.07246	0	32	0	Inf	3.21e-07	3.67e-05	UP	trans	ENSMUSG00000035851	Ythdc1	YTH_domain_containing_1	5:86804221-86836659	37.9496	48.5598	4287	4560	-0.230507	0.64802	0.853688	-
NONMMUT015662.2	12:108761732-108767360	4946	1.07246	0	32	0	Inf	3.21e-07	3.67e-05	UP	trans	ENSMUSG00000039994	Timeless	timeless_circadian_clock_1	10:128232065-128252941	14.6934	11.0988	989	621	0.529935	0.00229705	0.0248837	-
NONMMUT015662.2	12:108761732-108767360	4946	1.07246	0	32	0	Inf	3.21e-07	3.67e-05	UP	trans	ENSMUSG00000026429	Ube2t	ubiquitin_conjugating_enzyme_E2T_putative_	1:134962565-134974162	15.3391	8.86872	516	248	0.915589	7.7e-06	0.000290208	-
NONMMUT015662.2	12:108761732-108767360	4946	1.07246	0	32	0	Inf	3.21e-07	3.67e-05	UP	trans	ENSMUSG00000003778	Brd8	bromodomain_containing_8	18:34598615-34624601	39.1301	42.0544	2936	2623	0.0211925	0.451677	0.739005	-
NONMMUT015662.2	12:108761732-108767360	4946	1.07246	0	32	0	Inf	3.21e-07	3.67e-05	UP	trans	ENSMUSG00000039304	Tnfsf10	tumor_necrosis_factor_ligand_superfamily_member_10	3:27317028-27342427	7.03467	7.5496	241	215	0.0232544	0.51832	0.751517	-
NONMMUT015662.2	12:108761732-108767360	4946	1.07246	0	32	0	Inf	3.21e-07	3.67e-05	UP	trans	ENSMUSG00000022160	Mettl3	methyltransferase_like_3	14:52294668-52305128	9.85157	10.4291	625	550	0.0429829	0.423293	0.739005	-
NONMMUT015662.2	12:108761732-108767360	4946	1.07246	0	32	0	Inf	3.21e-07	3.67e-05	UP	trans	ENSMUSG00000038174	Fam126b	family_with_sequence_similarity_126_member_B	1:58522806-58586323	6.75764	9.92578	810	989	-0.429492	0.174238	0.467733	-
NONMMUT015662.2	12:108761732-108767360	4946	1.07246	0	32	0	Inf	3.21e-07	3.67e-05	UP	trans	ENSMUSG00000068876	Cgn	cingulin	3:94760069-94786492	0.800894	1.59576	32	53	-0.869389	0.067924	0.262311	-
NONMMUT015662.2	12:108761732-108767360	4946	1.07246	0	32	0	Inf	3.21e-07	3.67e-05	UP	trans	ENSMUSG00000026080	Chst10	carbohydrate_sulfotransferase_10	1:38863867-38898161	1.06434	2.1135	146	241	-0.864501	0.00488043	0.042729	-
NONMMUT015662.2	12:108761732-108767360	4946	1.07246	0	32	0	Inf	3.21e-07	3.67e-05	UP	trans	ENSMUSG00000045107	Saysd1	SAYSVFN_motif_domain_containing_1	14:20075646-20083172	9.56698	11.509	132	132	-0.141455	1	1	-
NONMMUT015662.2	12:108761732-108767360	4946	1.07246	0	32	0	Inf	3.21e-07	3.67e-05	UP	trans	ENSMUSG00000074802	Gas2l3	growth_arrest_specific_2_like_3	10:89408823-89443967	16.3166	9.59421	669	327	0.891272	6.79e-06	0.000265576	-
NONMMUT015662.2	12:108761732-108767360	4946	1.07246	0	32	0	Inf	3.21e-07	3.67e-05	UP	trans	ENSMUSG00000025173	Wdr45b	WD_repeat_domain_45B	11:121327224-121354445	29.041	35.3345	964	975	-0.157812	0.924042	1	-
NONMMUT015662.2	12:108761732-108767360	4946	1.07246	0	32	0	Inf	3.21e-07	3.67e-05	UP	trans	ENSMUSG00000037007	Zfp113	zinc_finger_protein_113	5:138139702-138155744	6.81173	9.79384	333	398	-0.398683	0.257705	0.554639	-
NONMMUT015662.2	12:108761732-108767360	4946	1.07246	0	32	0	Inf	3.21e-07	3.67e-05	UP	trans	ENSMUSG00000011960	Ccnt1	cyclin_T1	15:98538689-98570923	36.409	42.1914	2833	2729	-0.0874838	0.81796	0.966875	-
NONMMUT015662.2	12:108761732-108767360	4946	1.07246	0	32	0	Inf	3.21e-07	3.67e-05	UP	trans	ENSMUSG00000078578	Ube2d3	ubiquitin_conjugating_enzyme_E2D_3	3:135438149-135468198	49.994	65.3147	10603	11515	-0.260483	0.544143	0.77523	-
NONMMUT015662.2	12:108761732-108767360	4946	1.07246	0	32	0	Inf	3.21e-07	3.67e-05	UP	trans	ENSMUSG00000001100	Poldip2	polymerase_DNA_directed_delta_interacting_protein_2	11:78512193-78522736	25.9133	23.2324	793	591	0.28272	0.0576051	0.239934	-
NONMMUT015662.2	12:108761732-108767360	4946	1.07246	0	32	0	Inf	3.21e-07	3.67e-05	UP	trans	ENSMUSG00000026608	Kctd3	potassium_channel_tetramerisation_domain_containing_3	1:188971095-189007841	11.0659	11.7787	764	676	0.0351076	0.434307	0.739005	-
NONMMUT015662.2	12:108761732-108767360	4946	1.07246	0	32	0	Inf	3.21e-07	3.67e-05	UP	trans	ENSMUSG00000063785	Utp14a	UTP14_U3_small_nucleolar_ribonucleoprotein_homolog_A_yeast_	X:48256862-48282453	55.0101	47.3149	1428	1021	0.342571	0.0250384	0.136535	-
NONMMUT015662.2	12:108761732-108767360	4946	1.07246	0	32	0	Inf	3.21e-07	3.67e-05	UP	trans	ENSMUSG00000056531	Ccdc18	coiled_coil_domain_containing_18	5:108132875-108233628	19.4801	11.519	828	407	0.883158	5.53e-06	0.000223581	-
NONMMUT015662.2	12:108761732-108767360	4946	1.07246	0	32	0	Inf	3.21e-07	3.67e-05	UP	trans	ENSMUSG00000028719	Cmpk1	cytidine_monophosphate_UMP_CMP_kinase_1	4:114959336-114987241	128.692	69.3025	2980	1334	1.01811	5.11e-08	3.75e-06	UP
NONMMUT015662.2	12:108761732-108767360	4946	1.07246	0	32	0	Inf	3.21e-07	3.67e-05	UP	trans	ENSMUSG00000015363	Trabd	TraB_domain_containing	15:89075124-89087077	12.6311	15.3428	822	830	-0.155413	0.92922	1	-
NONMMUT015662.2	12:108761732-108767360	4946	1.07246	0	32	0	Inf	3.21e-07	3.67e-05	UP	trans	ENSMUSG00000010110	Stx5a	syntaxin_5A	19:8741413-8756069	13.1283	16.5517	1249	1309	-0.209132	0.733819	0.910678	-
NONMMUT015662.2	12:108761732-108767360	4946	1.07246	0	32	0	Inf	3.21e-07	3.67e-05	UP	trans	ENSMUSG00000091415	Ak9	adenylate_kinase_9	10:41303980-41434534	0.119448	0	5	0	Inf	0.0656324	0.256718	-
NONMMUT015662.2	12:108761732-108767360	4946	1.07246	0	32	0	Inf	3.21e-07	3.67e-05	UP	trans	ENSMUSG00000079173	Zan	zonadhesin	5:137378637-137477064	0.453394	0.357343	58	38	0.468625	0.109917	0.361611	-
NONMMUT015662.2	12:108761732-108767360	4946	1.07246	0	32	0	Inf	3.21e-07	3.67e-05	UP	trans	ENSMUSG00000100967	Gm29666	predicted_gene_29666	15:84910438-84920038	2.54421	2.2395	123	90	0.309214	0.126325	0.387961	-
NONMMUT015662.2	12:108761732-108767360	4946	1.07246	0	32	0	Inf	3.21e-07	3.67e-05	UP	trans	ENSMUSG00000028999	Rint1	RAD50_interactor_1	5:23787711-23820369	8.62124	9.96199	659	633	-0.0833678	0.814987	0.96448	-
NONMMUT015662.2	12:108761732-108767360	4946	1.07246	0	32	0	Inf	3.21e-07	3.67e-05	UP	trans	ENSMUSG00000008958	Vps72	vacuolar_protein_sorting_72_yeast_	3:95111022-95123051	19.9618	24.0136	547	547	-0.141441	0.990528	1	-
NONMMUT015662.2	12:108761732-108767360	4946	1.07246	0	32	0	Inf	3.21e-07	3.67e-05	UP	trans	ENSMUSG00000034064	Poglut1	protein_O_glucosyltransferase_1	16:38525137-38550258	17.4877	20.5263	741	723	-0.105962	0.892023	1	-
NONMMUT015662.2	12:108761732-108767360	4946	1.07246	0	32	0	Inf	3.21e-07	3.67e-05	UP	trans	ENSMUSG00000062232	Rapgef2	Rap_guanine_nucleotide_exchange_factor_GEF_2	3:79062516-79286517	11.987	16.7966	1341	1562	-0.361528	0.287729	0.592042	-
NONMMUT015662.2	12:108761732-108767360	4946	1.07246	0	32	0	Inf	3.21e-07	3.67e-05	UP	trans	ENSMUSG00000022370	Mrpl13	mitochondrial_ribosomal_protein_L13	15:55534094-55557748	14.4258	13.7832	729	579	0.190913	0.138216	0.404351	-
NONMMUT015662.2	12:108761732-108767360	4946	1.07246	0	32	0	Inf	3.21e-07	3.67e-05	UP	trans	ENSMUSG00000026036	Nif3l1	Ngg1_interacting_factor_3_like_1_S._pombe_	1:58445151-58481816	4.36615	3.953	287	216	0.268581	0.0994657	0.337968	-
NONMMUT015662.2	12:108761732-108767360	4946	1.07246	0	32	0	Inf	3.21e-07	3.67e-05	UP	trans	ENSMUSG00000027349	Fam98b	family_with_sequence_similarity_98_member_B	2:117249739-117271540	8.91847	9.03951	235	198	0.105721	0.330855	0.646588	-
NONMMUT015662.2	12:108761732-108767360	4946	1.07246	0	32	0	Inf	3.21e-07	3.67e-05	UP	trans	ENSMUSG00000052373	Mpp3	membrane_protein_palmitoylated_3_MAGUK_p55_subfamily_member_3_	11:101999652-102028461	0.348666	0.896067	22	47	-1.23659	0.0117205	0.0804189	-
NONMMUT015662.2	12:108761732-108767360	4946	1.07246	0	32	0	Inf	3.21e-07	3.67e-05	UP	trans	ENSMUSG00000026584	Scyl3	SCY1_like_3_S._cerevisiae_	1:163929100-163955126	10.5183	12.8605	855	869	-0.164874	0.895108	1	-
NONMMUT015662.2	12:108761732-108767360	4946	1.07246	0	32	0	Inf	3.21e-07	3.67e-05	UP	trans	ENSMUSG00000053286	Trmt1l	tRNA_methyltransferase_1_like	1:151428542-151458161	16.9645	20.9748	1224	1258	-0.18097	0.836077	0.977722	-
NONMMUT015662.2	12:108761732-108767360	4946	1.07246	0	32	0	Inf	3.21e-07	3.67e-05	UP	trans	ENSMUSG00000027642	Rpn2	ribophorin_II	2:157279017-157326319	88.3539	93.3509	3426	3009	0.0457991	0.382516	0.6997	-
NONMMUT015662.2	12:108761732-108767360	4946	1.07246	0	32	0	Inf	3.21e-07	3.67e-05	UP	trans	ENSMUSG00000005899	Smpd4	sphingomyelin_phosphodiesterase_4	16:17619354-17644828	13.0637	8.56398	1246	679	0.734378	5.98e-05	0.00148154	-
NONMMUT015662.2	12:108761732-108767360	4946	1.07246	0	32	0	Inf	3.21e-07	3.67e-05	UP	trans	ENSMUSG00000039069	Mtg2	mitochondrial_ribosome_associated_GTPase_2	2:180070588-180085902	6.24189	6.985	344	320	-0.0371071	0.6953	0.884883	-
NONMMUT015662.2	12:108761732-108767360	4946	1.07246	0	32	0	Inf	3.21e-07	3.67e-05	UP	trans	ENSMUSG00000038301	Snx10	sorting_nexin_10	6:51523901-51590679	7.13914	10.5639	526	647	-0.440144	0.173513	0.466423	-
NONMMUT015662.2	12:108761732-108767360	4946	1.07246	0	32	0	Inf	3.21e-07	3.67e-05	UP	trans	ENSMUSG00000063511	Snrnp70	small_nuclear_ribonucleoprotein_70_U1_	7:45376453-45395742	35.1492	39.9404	3284	3102	-0.0591859	0.71333	0.898996	-
NONMMUT015662.2	12:108761732-108767360	4946	1.07246	0	32	0	Inf	3.21e-07	3.67e-05	UP	trans	ENSMUSG00000048647	Exd1	exonuclease_3_5_domain_containing_1	2:119516505-119547627	0.687609	0.808387	44	43	-0.108289	1	1	-
NONMMUT015662.2	12:108761732-108767360	4946	1.07246	0	32	0	Inf	3.21e-07	3.67e-05	UP	trans	ENSMUSG00000053158	Fes	feline_sarcoma_oncogene	7:80377756-80387946	9.04303	14.598	661	887	-0.565725	0.0492925	0.214999	-
NONMMUT015662.2	12:108761732-108767360	4946	1.07246	0	32	0	Inf	3.21e-07	3.67e-05	UP	trans	ENSMUSG00000071454	Dtnb	dystrobrevin_beta	12:3572381-3781796	5.29206	6.8607	515	555	-0.249355	0.619241	0.836517	-
NONMMUT015662.2	12:108761732-108767360	4946	1.07246	0	32	0	Inf	3.21e-07	3.67e-05	UP	trans	ENSMUSG00000038456	Dennd2a	DENN_MADD_domain_containing_2A	6:39462378-39557867	4.48499	7.51766	211	294	-0.620011	0.0486942	0.213551	-
NONMMUT015662.2	12:108761732-108767360	4946	1.07246	0	32	0	Inf	3.21e-07	3.67e-05	UP	trans	ENSMUSG00000036712	Cyld	cylindromatosis_turban_tumor_syndrome_	8:88697028-88751945	67.8447	77.8605	3586	3421	-0.0734839	0.764881	0.931515	-
NONMMUT015662.2	12:108761732-108767360	4946	1.07246	0	32	0	Inf	3.21e-07	3.67e-05	UP	trans	ENSMUSG00000066149	Cdc26	cell_division_cycle_26	4:62383654-62408642	12.2959	9.46291	619	396	0.502995	0.0047058	0.0416211	-
NONMMUT015662.2	12:108761732-108767360	4946	1.07246	0	32	0	Inf	3.21e-07	3.67e-05	UP	trans	ENSMUSG00000028992	Nmnat1	nicotinamide_nucleotide_adenylyltransferase_1	4:149467572-149485202	4.62322	5.56161	134	134	-0.141434	1	1	-
NONMMUT015662.2	12:108761732-108767360	4946	1.07246	0	32	0	Inf	3.21e-07	3.67e-05	UP	trans	ENSMUSG00000024008	Cpne5	copine_V	17:29156550-29237797	1.13193	0.159345	94	11	2.95373	1.2e-12	2.01e-10	UP
NONMMUT015662.2	12:108761732-108767360	4946	1.07246	0	32	0	Inf	3.21e-07	3.67e-05	UP	trans	ENSMUSG00000063972	Nr6a1	nuclear_receptor_subfamily_6_group_A_member_1	2:38723370-38927688	0.793407	0.789484	81	67	0.132323	0.418138	0.738268	-
NONMMUT015662.2	12:108761732-108767360	4946	1.07246	0	32	0	Inf	3.21e-07	3.67e-05	UP	trans	ENSMUSG00000040158	Tax1bp3	Tax1_human_T_cell_leukemia_virus_type_I_binding_protein_3	11:73177083-73183162	1.51515	2.19465	49	59	-0.409358	0.485661	0.739005	-
NONMMUT015662.2	12:108761732-108767360	4946	1.07246	0	32	0	Inf	3.21e-07	3.67e-05	UP	trans	ENSMUSG00000001518	Itfg2	integrin_alpha_FG_GAP_repeat_containing_2	6:128409444-128424931	3.57879	5.20966	238	288	-0.416547	0.253105	0.549692	-
NONMMUT015662.2	12:108761732-108767360	4946	1.07246	0	32	0	Inf	3.21e-07	3.67e-05	UP	trans	ENSMUSG00000055670	Zzef1	zinc_finger_ZZ_type_with_EF_hand_domain_1	11:72796226-72927120	24.777	32.2455	3287	3556	-0.254926	0.56708	0.793157	-
NONMMUT015662.2	12:108761732-108767360	4946	1.07246	0	32	0	Inf	3.21e-07	3.67e-05	UP	trans	ENSMUSG00000028759	Hp1bp3	heterochromatin_protein_1_binding_protein_3	4:138216296-138244683	34.5277	39.6289	3049	2909	-0.0736288	0.766235	0.932632	-
NONMMUT015662.2	12:108761732-108767360	4946	1.07246	0	32	0	Inf	3.21e-07	3.67e-05	UP	trans	ENSMUSG00000001998	Ap4e1	adaptor_related_protein_complex_AP_4_epsilon_1	2:127008717-127067909	10.4101	11.9236	731	696	-0.0706571	0.766725	0.932751	-
NONMMUT015662.2	12:108761732-108767360	4946	1.07246	0	32	0	Inf	3.21e-07	3.67e-05	UP	trans	ENSMUSG00000020745	Pafah1b1	platelet_activating_factor_acetylhydrolase_isoform_1b_subunit_1	11:74673949-74724670	35.5928	41.4954	5150	4991	-0.0961981	0.848609	0.986025	-
NONMMUT015662.2	12:108761732-108767360	4946	1.07246	0	32	0	Inf	3.21e-07	3.67e-05	UP	trans	ENSMUSG00000020359	Phykpl	5_phosphohydroxy_L_lysine_phospholyase	11:51584757-51604489	4.71658	6.33673	351	392	-0.300825	0.47823	0.739005	-
NONMMUT015662.2	12:108761732-108767360	4946	1.07246	0	32	0	Inf	3.21e-07	3.67e-05	UP	trans	ENSMUSG00000040389	Wdr47	WD_repeat_domain_47	3:108591279-108645719	5.01043	8.32228	218	301	-0.606874	0.0542189	0.230248	-
NONMMUT015662.2	12:108761732-108767360	4946	1.07246	0	32	0	Inf	3.21e-07	3.67e-05	UP	trans	ENSMUSG00000053134	Supt7l	suppressor_of_Ty_7_like	5:31514564-31527807	6.12945	7.50041	407	414	-0.166041	0.901776	1	-
NONMMUT015662.2	12:108761732-108767360	4946	1.07246	0	32	0	Inf	3.21e-07	3.67e-05	UP	trans	ENSMUSG00000033454	Zbtb1	zinc_finger_and_BTB_domain_containing_1	12:76370266-76396950	33.1572	35.4901	2431	2163	0.0270753	0.43685	0.739005	-
NONMMUT015662.2	12:108761732-108767360	4946	1.07246	0	32	0	Inf	3.21e-07	3.67e-05	UP	trans	ENSMUSG00000031565	Fgfr1	fibroblast_growth_factor_receptor_1	8:25513654-25575714	1.10768	2.3291	119	208	-0.947062	0.00243596	0.0258331	-
NONMMUT015662.2	12:108761732-108767360	4946	1.07246	0	32	0	Inf	3.21e-07	3.67e-05	UP	trans	ENSMUSG00000037754	Ppp1r16b	protein_phosphatase_1_regulatory_inhibitor_subunit_16B	2:158665398-158766334	42.2629	41.4747	2334	1904	0.152329	0.169417	0.458603	-
NONMMUT015662.2	12:108761732-108767360	4946	1.07246	0	32	0	Inf	3.21e-07	3.67e-05	UP	trans	ENSMUSG00000037572	Wdhd1	WD_repeat_and_HMG_box_DNA_binding_protein_1	14:47240944-47276857	47.2911	31.7769	2732	1526	0.698762	7.44e-05	0.001768	-
NONMMUT015662.2	12:108761732-108767360	4946	1.07246	0	32	0	Inf	3.21e-07	3.67e-05	UP	trans	ENSMUSG00000033684	Qsox1	quiescin_Q6_sulfhydryl_oxidase_1	1:155776029-155812889	4.4	5.70824	357	385	-0.250372	0.624079	0.838866	-
NONMMUT015662.2	12:108761732-108767360	4946	1.07246	0	32	0	Inf	3.21e-07	3.67e-05	UP	trans	ENSMUSG00000022498	Txndc11	thioredoxin_domain_containing_11	16:11074911-11134650	22.22	17.8678	1867	1248	0.439662	0.00658331	0.0530046	-
NONMMUT015662.2	12:108761732-108767360	4946	1.07246	0	32	0	Inf	3.21e-07	3.67e-05	UP	trans	ENSMUSG00000030604	Zfp626	zinc_finger_protein_626	7:27807196-27822916	16.5857	18.1621	613	558	-0.00581934	0.561977	0.788497	-
NONMMUT015662.2	12:108761732-108767360	4946	1.07246	0	32	0	Inf	3.21e-07	3.67e-05	UP	trans	ENSMUSG00000039347	Atp6v0e2	ATPase_H+_transporting_lysosomal_V0_subunit_E2	6:48537615-48541801	3.57619	5.4305	61	77	-0.477489	0.326022	0.640148	-
NONMMUT015662.2	12:108761732-108767360	4946	1.07246	0	32	0	Inf	3.21e-07	3.67e-05	UP	trans	ENSMUSG00000028932	Psmc2	proteasome_prosome_macropain_26S_subunit_ATPase_2	5:21785283-21803787	46.6398	42.3942	1473	1113	0.262864	0.0612155	0.250205	-
NONMMUT015662.2	12:108761732-108767360	4946	1.07246	0	32	0	Inf	3.21e-07	3.67e-05	UP	trans	ENSMUSG00000038497	Tmco3	transmembrane_and_coiled_coil_domains_3	8:13288013-13322924	10.7834	14.1636	294	321	-0.268199	0.576283	0.80155	-
NONMMUT015662.2	12:108761732-108767360	4946	1.07246	0	32	0	Inf	3.21e-07	3.67e-05	UP	trans	ENSMUSG00000034173	Zbed5	zinc_finger_BED_type_containing_5	5:129895723-129903623	9.82077	7.47351	313	198	0.519222	0.00742793	0.0581178	-
NONMMUT015662.2	12:108761732-108767360	4946	1.07246	0	32	0	Inf	3.21e-07	3.67e-05	UP	trans	ENSMUSG00000057541	Pus7	pseudouridylate_synthase_7_homolog_S._cerevisiae_	5:23740648-23783711	8.57739	6.87341	620	413	0.444684	0.0100369	0.0714274	-
NONMMUT015662.2	12:108761732-108767360	4946	1.07246	0	32	0	Inf	3.21e-07	3.67e-05	UP	trans	ENSMUSG00000027984	Hadh	hydroxyacyl_Coenzyme_A_dehydrogenase	3:131233419-131272101	12.1371	14.5267	395	393	-0.134114	1	1	-
NONMMUT015662.2	12:108761732-108767360	4946	1.07246	0	32	0	Inf	3.21e-07	3.67e-05	UP	trans	ENSMUSG00000006784	Ttc25	tetratricopeptide_repeat_domain_25	11:100545607-100572568	0.174552	0	8	0	Inf	0.00894141	0.0659974	-
NONMMUT015662.2	12:108761732-108767360	4946	1.07246	0	32	0	Inf	3.21e-07	3.67e-05	UP	trans	ENSMUSG00000028068	Iqgap3	IQ_motif_containing_GTPase_activating_protein_3	3:88081971-88121048	7.60032	5.69309	644	401	0.542018	0.00264718	0.0274935	-
NONMMUT015662.2	12:108761732-108767360	4946	1.07246	0	32	0	Inf	3.21e-07	3.67e-05	UP	trans	ENSMUSG00000072244	Trim6	tripartite_motif_containing_6	7:104218793-104235152	0.211489	0.537126	9	19	-1.21951	0.109021	0.359263	-
NONMMUT015662.2	12:108761732-108767360	4946	1.07246	0	32	0	Inf	3.21e-07	3.67e-05	UP	trans	ENSMUSG00000011382	Dhdh	dihydrodiol_dehydrogenase_dimeric_	7:45472956-45488805	8.83584	12.7868	202	243	-0.408046	0.290948	0.596963	-
NONMMUT015662.2	12:108761732-108767360	4946	1.07246	0	32	0	Inf	3.21e-07	3.67e-05	UP	trans	ENSMUSG00000048874	Phf3	PHD_finger_protein_3	1:30802339-30873921	21.0657	26.2875	3054	3168	-0.194313	0.779954	0.941951	-
NONMMUT015662.2	12:108761732-108767360	4946	1.07246	0	32	0	Inf	3.21e-07	3.67e-05	UP	trans	ENSMUSG00000006191	Cdkal1	CDK5_regulatory_subunit_associated_protein_1_like_1	13:29191746-29855674	9.63601	12.2247	806	850	-0.218126	0.70489	0.893228	-
NONMMUT015662.2	12:108761732-108767360	4946	1.07246	0	32	0	Inf	3.21e-07	3.67e-05	UP	trans	ENSMUSG00000034837	Gnat1	guanine_nucleotide_binding_protein_alpha_transducing_1	9:107674474-107679712	0.0550374	0	2	0	Inf	0.502488	0.739005	-
NONMMUT015662.2	12:108761732-108767360	4946	1.07246	0	32	0	Inf	3.21e-07	3.67e-05	UP	trans	ENSMUSG00000021076	Actr10	ARP10_actin_related_protein_10	12:70937857-70964718	40.8837	41.6731	989	838	0.0975797	0.283209	0.587322	-
NONMMUT015662.2	12:108761732-108767360	4946	1.07246	0	32	0	Inf	3.21e-07	3.67e-05	UP	trans	ENSMUSG00000026705	Klhl20	kelch_like_20	1:161088375-161131511	6.24669	7.65252	654	666	-0.167674	0.896858	1	-
NONMMUT015662.2	12:108761732-108767360	4946	1.07246	0	32	0	Inf	3.21e-07	3.67e-05	UP	trans	ENSMUSG00000033400	Agl	amylo_1_6_glucosidase_4_alpha_glucanotransferase	3:116739999-116808166	2.99694	5.05541	358	502	-0.629168	0.0309488	0.158061	-
NONMMUT015662.2	12:108761732-108767360	4946	1.07246	0	32	0	Inf	3.21e-07	3.67e-05	UP	trans	ENSMUSG00000039671	Zmynd8	zinc_finger_MYND_type_containing_8	2:165784152-165899016	15.0384	18.1951	1736	1746	-0.149728	0.95052	1	-
NONMMUT015662.2	12:108761732-108767360	4946	1.07246	0	32	0	Inf	3.21e-07	3.67e-05	UP	trans	ENSMUSG00000004651	Tyr	tyrosinase	7:87427405-87493411	0.251358	0.483849	5	8	-0.819643	0.593113	0.813948	-
NONMMUT015662.2	12:108761732-108767360	4946	1.07246	0	32	0	Inf	3.21e-07	3.67e-05	UP	trans	ENSMUSG00000039768	Dnajc11	DnaJ_Hsp40_homolog_subfamily_C_member_11	4:151933691-151982137	15.3912	13.3265	1463	1053	0.332982	0.0279235	0.147233	-
NONMMUT015662.2	12:108761732-108767360	4946	1.07246	0	32	0	Inf	3.21e-07	3.67e-05	UP	trans	ENSMUSG00000026755	Arpc5l	actin_related_protein_2_3_complex_subunit_5_like	2:39005348-39015877	103.933	82.1263	3500	2299	0.464907	0.00399613	0.0373767	-
NONMMUT015662.2	12:108761732-108767360	4946	1.07246	0	32	0	Inf	3.21e-07	3.67e-05	UP	trans	ENSMUSG00000020978	Klhdc2	kelch_domain_containing_2	12:69296681-69310687	27.6592	23.6891	1347	959	0.348705	0.0235856	0.130968	-
NONMMUT015662.2	12:108761732-108767360	4946	1.07246	0	32	0	Inf	3.21e-07	3.67e-05	UP	trans	ENSMUSG00000030330	Ing4	inhibitor_of_growth_family_member_4	6:125039760-125049265	10.8871	14.5229	744	825	-0.290533	0.481625	0.739005	-
NONMMUT015662.2	12:108761732-108767360	4946	1.07246	0	32	0	Inf	3.21e-07	3.67e-05	UP	trans	ENSMUSG00000004071	Cdip1	cell_death_inducing_Trp53_target_1	16:4750348-4790292	9.35742	13.8872	582	718	-0.444406	0.164807	0.450352	-
NONMMUT015662.2	12:108761732-108767360	4946	1.07246	0	32	0	Inf	3.21e-07	3.67e-05	UP	trans	ENSMUSG00000028811	Yars	tyrosyl_tRNA_synthetase	4:129189760-129219607	29.0425	19.1519	1370	751	0.725849	6.58e-05	0.00159346	-
NONMMUT015662.2	12:108761732-108767360	4946	1.07246	0	32	0	Inf	3.21e-07	3.67e-05	UP	trans	ENSMUSG00000026020	Nop58	NOP58_ribonucleoprotein	1:59684971-59719044	30.3103	24.1261	2666	1764	0.454384	0.00490671	0.0427859	-
NONMMUT015662.2	12:108761732-108767360	4946	1.07246	0	32	0	Inf	3.21e-07	3.67e-05	UP	trans	ENSMUSG00000023118	Sympk	symplekin	7:19024377-19054618	30.9785	32.2718	2313	2003	0.0661616	0.335482	0.651686	-
NONMMUT015662.2	12:108761732-108767360	4946	1.07246	0	32	0	Inf	3.21e-07	3.67e-05	UP	trans	ENSMUSG00000037486	Asxl2	additional_sex_combs_like_2_Drosophila_	12:3426857-3506852	13.6293	17.2648	2528	2662	-0.215955	0.702454	0.891261	-
NONMMUT015662.2	12:108761732-108767360	4946	1.07246	0	32	0	Inf	3.21e-07	3.67e-05	UP	trans	ENSMUSG00000048000	Gigyf2	GRB10_interacting_GYF_protein_2	1:87326998-87450796	15.7926	18.684	1754	1725	-0.117389	0.933068	1	-
NONMMUT015662.2	12:108761732-108767360	4946	1.07246	0	32	0	Inf	3.21e-07	3.67e-05	UP	trans	ENSMUSG00000032480	Dhx30	DEAH_Asp_Glu_Ala_His_box_polypeptide_30	9:110084320-110117830	11.7714	10.7768	1360	1035	0.252534	0.069091	0.264926	-
NONMMUT015662.2	12:108761732-108767360	4946	1.07246	0	32	0	Inf	3.21e-07	3.67e-05	UP	trans	ENSMUSG00000020107	Anapc16	anaphase_promoting_complex_subunit_16	10:59987409-60003135	18.2382	22.647	869	897	-0.187192	0.814206	0.96407	-
NONMMUT015662.2	12:108761732-108767360	4946	1.07246	0	32	0	Inf	3.21e-07	3.67e-05	UP	trans	ENSMUSG00000052997	Uba2	ubiquitin_like_modifier_activating_enzyme_2	7:34140688-34169599	72.9143	58.6693	3636	2432	0.438768	0.00584928	0.0485212	-
NONMMUT015662.2	12:108761732-108767360	4946	1.07246	0	32	0	Inf	3.21e-07	3.67e-05	UP	trans	ENSMUSG00000058076	Sdhc	succinate_dehydrogenase_complex_subunit_C_integral_membrane_protein	1:171127165-171150603	37.433	33.3178	865	640	0.293187	0.0500779	0.217635	-
NONMMUT015662.2	12:108761732-108767360	4946	1.07246	0	32	0	Inf	3.21e-07	3.67e-05	UP	trans	ENSMUSG00000067235	H2-Q10	histocompatibility_2_Q_region_locus_10	17:35470089-35474563	1.81271	2.23883	75	77	-0.179427	0.951324	1	-
NONMMUT015662.2	12:108761732-108767360	4946	1.07246	0	32	0	Inf	3.21e-07	3.67e-05	UP	trans	ENSMUSG00000042439	Zfp532	zinc_finger_protein_532	18:65580230-65689443	1.14675	1.81885	157	207	-0.540309	0.125485	0.387961	-
NONMMUT015662.2	12:108761732-108767360	4946	1.07246	0	32	0	Inf	3.21e-07	3.67e-05	UP	trans	ENSMUSG00000003865	Gys1	glycogen_synthase_1_muscle	7:45434844-45456619	5.08536	6.54243	216	231	-0.238308	0.713064	0.898871	-
NONMMUT015662.2	12:108761732-108767360	4946	1.07246	0	32	0	Inf	3.21e-07	3.67e-05	UP	trans	ENSMUSG00000037509	Arhgef4	Rho_guanine_nucleotide_exchange_factor_GEF_4	1:34678188-34813309	1.1975	2.06814	101	145	-0.663138	0.0654628	0.256718	-
NONMMUT015662.2	12:108761732-108767360	4946	1.07246	0	32	0	Inf	3.21e-07	3.67e-05	UP	trans	ENSMUSG00000061286	Exosc5	exosome_component_5	7:25659164-25671368	10.1491	12.418	526	535	-0.165918	0.90281	1	-
NONMMUT015662.2	12:108761732-108767360	4946	1.07246	0	32	0	Inf	3.21e-07	3.67e-05	UP	trans	ENSMUSG00000026615	Eprs	glutamyl_prolyl_tRNA_synthetase	1:185363044-185428360	47.3192	37.8451	6006	3993	0.44749	0.00485637	0.0426391	-
NONMMUT015662.2	12:108761732-108767360	4946	1.07246	0	32	0	Inf	3.21e-07	3.67e-05	UP	trans	ENSMUSG00000042605	Atxn2	ataxin_2	5:121711337-121816493	5.19925	7.53085	691	832	-0.409338	0.211839	0.523593	-
NONMMUT015662.2	12:108761732-108767360	4946	1.07246	0	32	0	Inf	3.21e-07	3.67e-05	UP	trans	ENSMUSG00000042185	Nfrkb	nuclear_factor_related_to_kappa_B_binding_protein	9:31386192-31421333	19.0891	26.4093	1313	1510	-0.343123	0.329518	0.644587	-
NONMMUT015662.2	12:108761732-108767360	4946	1.07246	0	32	0	Inf	3.21e-07	3.67e-05	UP	trans	ENSMUSG00000056342	Usp34	ubiquitin_specific_peptidase_34	11:23306895-23490560	43.7354	55.8023	5493	5826	-0.226353	0.661519	0.864972	-
NONMMUT015662.2	12:108761732-108767360	4946	1.07246	0	32	0	Inf	3.21e-07	3.67e-05	UP	trans	ENSMUSG00000051034	Zfp11	zinc_finger_protein_11	5:129654593-129670099	6.05131	6.46514	143	127	0.0297359	0.551871	0.781155	-
NONMMUT015662.2	12:108761732-108767360	4946	1.07246	0	32	0	Inf	3.21e-07	3.67e-05	UP	trans	ENSMUSG00000052337	Immt	inner_membrane_protein_mitochondrial	6:71831331-71877388	22.0292	22.3845	2395	2023	0.102087	0.256188	0.552633	-
NONMMUT015662.2	12:108761732-108767360	4946	1.07246	0	32	0	Inf	3.21e-07	3.67e-05	UP	trans	ENSMUSG00000014245	Pigl	phosphatidylinositol_glycan_anchor_biosynthesis_class_L	11:62458460-62514417	6.56656	8.46952	97	104	-0.241973	0.765336	0.931859	-
NONMMUT015662.2	12:108761732-108767360	4946	1.07246	0	32	0	Inf	3.21e-07	3.67e-05	UP	trans	ENSMUSG00000030347	D6Wsu163e	DNA_segment_Chr_6_Wayne_State_University_163_expressed	6:126939962-126975967	16.1849	14.9255	814	624	0.242043	0.085564	0.305108	-
NONMMUT015662.2	12:108761732-108767360	4946	1.07246	0	32	0	Inf	3.21e-07	3.67e-05	UP	trans	ENSMUSG00000053110	Yap1	yes_associated_protein_1	9:7931999-8004596	4.20617	9.09712	282	507	-0.987733	0.000236882	0.00447964	-
NONMMUT015662.2	12:108761732-108767360	4946	1.07246	0	32	0	Inf	3.21e-07	3.67e-05	UP	trans	ENSMUSG00000044768	D1Ertd622e	DNA_segment_Chr_1_ERATO_Doi_622_expressed	1:97606318-97662074	8.13088	8.63082	2168	1913	0.0390854	0.405148	0.723671	-
NONMMUT015662.2	12:108761732-108767360	4946	1.07246	0	32	0	Inf	3.21e-07	3.67e-05	UP	trans	ENSMUSG00000029161	Cgref1	cell_growth_regulator_with_EF_hand_domain_1	5:30933143-30945591	0.297691	0.447671	4	5	-0.46345	1	1	-
NONMMUT015662.2	12:108761732-108767360	4946	1.07246	0	32	0	Inf	3.21e-07	3.67e-05	UP	trans	ENSMUSG00000043282	Teddm1b	transmembrane_epididymal_protein_1B	1:153874345-153876871	0	0.158332	0	2	Inf	0.502488	0.739005	-
NONMMUT015662.2	12:108761732-108767360	4946	1.07246	0	32	0	Inf	3.21e-07	3.67e-05	UP	trans	ENSMUSG00000080115	Mettl21b	methyltransferase_like_21B	10:127031004-127041513	0.611523	0.220666	10	3	1.59571	0.102725	0.34514	-
NONMMUT015662.2	12:108761732-108767360	4946	1.07246	0	32	0	Inf	3.21e-07	3.67e-05	UP	trans	ENSMUSG00000049739	Zfp646	zinc_finger_protein_646	7:127876221-127885996	26.1028	32.6106	2752	2858	-0.195967	0.774409	0.938705	-
NONMMUT015662.2	12:108761732-108767360	4946	1.07246	0	32	0	Inf	3.21e-07	3.67e-05	UP	trans	ENSMUSG00000060550	H2-Q7	histocompatibility_2_Q_region_locus_7	17:35439155-35443773	14.1702	18.6157	630	688	-0.268497	0.555587	0.784208	-
NONMMUT015662.2	12:108761732-108767360	4946	1.07246	0	32	0	Inf	3.21e-07	3.67e-05	UP	trans	ENSMUSG00000033845	Mrpl15	mitochondrial_ribosomal_protein_L15	1:4773206-4785739	14.107	11.3452	1074	718	0.439498	0.00790076	0.0611101	-
NONMMUT015662.2	12:108761732-108767360	4946	1.07246	0	32	0	Inf	3.21e-07	3.67e-05	UP	trans	ENSMUSG00000027243	Harbi1	harbinger_transposase_derived_1	2:91710852-91721545	3.85435	4.14493	198	177	0.0203099	0.542789	0.774278	-
NONMMUT015662.2	12:108761732-108767360	4946	1.07246	0	32	0	Inf	3.21e-07	3.67e-05	UP	trans	ENSMUSG00000046351	Zfp322a	zinc_finger_protein_322A	13:23353103-23369208	32.5789	35.0033	1441	1287	0.0216156	0.460011	0.739005	-
NONMMUT015662.2	12:108761732-108767360	4946	1.07246	0	32	0	Inf	3.21e-07	3.67e-05	UP	trans	ENSMUSG00000023039	Krt7	keratin_7	15:101411043-101430313	0.328877	1.11712	17	48	-1.63899	0.000945626	0.012683	DOWN
NONMMUT015662.2	12:108761732-108767360	4946	1.07246	0	32	0	Inf	3.21e-07	3.67e-05	UP	trans	ENSMUSG00000055319	Sec23ip	Sec23_interacting_protein	7:128744943-128784836	30.0403	30.6967	1760	1495	0.0939876	0.276945	0.581635	-
NONMMUT015662.2	12:108761732-108767360	4946	1.07246	0	32	0	Inf	3.21e-07	3.67e-05	UP	trans	ENSMUSG00000025646	Atrip	ATR_interacting_protein	9:109059747-109074124	1.71687	3.00169	75	109	-0.680824	0.0782004	0.28767	-
NONMMUT015662.2	12:108761732-108767360	4946	1.07246	0	32	0	Inf	3.21e-07	3.67e-05	UP	trans	ENSMUSG00000028059	Arhgef2	rho_rac_guanine_nucleotide_exchange_factor_GEF_2	3:88607454-88648052	19.8112	25.6673	2286	2462	-0.248446	0.59137	0.813948	-
NONMMUT015662.2	12:108761732-108767360	4946	1.07246	0	32	0	Inf	3.21e-07	3.67e-05	UP	trans	ENSMUSG00000024913	Lrp5	low_density_lipoprotein_receptor_related_protein_5	19:3584828-3686564	7.86756	12.1782	565	727	-0.505146	0.09611	0.329359	-
NONMMUT015662.2	12:108761732-108767360	4946	1.07246	0	32	0	Inf	3.21e-07	3.67e-05	UP	trans	ENSMUSG00000054302	Eapp	E2F_associated_phosphoprotein	12:54670340-54695897	14.6606	17.7848	713	719	-0.153533	0.948433	1	-
NONMMUT015662.2	12:108761732-108767360	4946	1.07246	0	32	0	Inf	3.21e-07	3.67e-05	UP	trans	ENSMUSG00000022761	Lztr1	leucine_zipper_like_transcriptional_regulator_1	16:17508688-17526333	13.8197	15.2145	778	712	-0.0135489	0.574813	0.799968	-
NONMMUT015662.2	12:108761732-108767360	4946	1.07246	0	32	0	Inf	3.21e-07	3.67e-05	UP	trans	ENSMUSG00000042520	Ubap2l	ubiquitin_associated_protein_2_like	3:90000140-90052628	25.1692	29.3488	3780	3664	-0.0964747	0.85057	0.987614	-
NONMMUT015662.2	12:108761732-108767360	4946	1.07246	0	32	0	Inf	3.21e-07	3.67e-05	UP	trans	ENSMUSG00000057572	Zbtb8os	zinc_finger_and_BTB_domain_containing_8_opposite_strand	4:129335695-129354547	7.12961	7.73817	225	203	0.00700092	0.567096	0.793157	-
NONMMUT015662.2	12:108761732-108767360	4946	1.07246	0	32	0	Inf	3.21e-07	3.67e-05	UP	trans	ENSMUSG00000004642	Slbp	stem_loop_binding_protein	5:33634952-33652574	66.5091	47.9447	3421	2050	0.597353	0.000458663	0.00750584	-
NONMMUT015662.2	12:108761732-108767360	4946	1.07246	0	32	0	Inf	3.21e-07	3.67e-05	UP	trans	ENSMUSG00000031604	Msmo1	methylsterol_monoxygenase_1	8:64718139-64733792	9.05236	8.71993	537	430	0.179147	0.165703	0.451717	-
NONMMUT015662.2	12:108761732-108767360	4946	1.07246	0	32	0	Inf	3.21e-07	3.67e-05	UP	trans	ENSMUSG00000079659	Tmem243	transmembrane_protein_243_mitochondrial	5:9100668-9160986	25.5789	30.1594	1258	1233	-0.112481	0.916654	1	-
NONMMUT015662.2	12:108761732-108767360	4946	1.07246	0	32	0	Inf	3.21e-07	3.67e-05	UP	trans	ENSMUSG00000052748	Swt1	SWT1_RNA_endoribonuclease_homolog_S._cerevisiae_	1:151367699-151428455	15.1516	22.6015	1350	1674	-0.451781	0.135809	0.399252	-
NONMMUT015662.2	12:108761732-108767360	4946	1.07246	0	32	0	Inf	3.21e-07	3.67e-05	UP	trans	ENSMUSG00000055204	Ankrd17	ankyrin_repeat_domain_17	5:90227166-90366577	19.4004	23.1129	5178	5128	-0.127443	0.968518	1	-
NONMMUT015662.2	12:108761732-108767360	4946	1.07246	0	32	0	Inf	3.21e-07	3.67e-05	UP	trans	ENSMUSG00000029843	Slc13a4	solute_carrier_family_13_sodium_sulfate_symporters_member_4	6:35267957-35308131	0.0583999	0.0350926	2	1	0.859971	1	1	-
NONMMUT015662.2	12:108761732-108767360	4946	1.07246	0	32	0	Inf	3.21e-07	3.67e-05	UP	trans	ENSMUSG00000039328	Rnf122	ring_finger_protein_122	8:31111820-31131482	11.4278	17.1514	521	650	-0.4606	0.146218	0.420314	-
NONMMUT015662.2	12:108761732-108767360	4946	1.07246	0	32	0	Inf	3.21e-07	3.67e-05	UP	trans	ENSMUSG00000030279	C2cd5	C2_calcium_dependent_domain_containing_5	6:143010920-143100141	9.38414	11.1326	1083	1068	-0.121322	0.950717	1	-
NONMMUT015662.2	12:108761732-108767360	4946	1.07246	0	32	0	Inf	3.21e-07	3.67e-05	UP	trans	ENSMUSG00000028901	Gmeb1	glucocorticoid_modulatory_element_binding_protein_1	4:132221025-132261602	4.15452	4.24955	354	301	0.0925436	0.34478	0.662843	-
NONMMUT015662.2	12:108761732-108767360	4946	1.07246	0	32	0	Inf	3.21e-07	3.67e-05	UP	trans	ENSMUSG00000056941	Commd7	COMM_domain_containing_7	2:153616933-153632781	12.2026	13.0484	531	472	0.0284837	0.471194	0.739005	-
NONMMUT059755.2	7:4363965-4368489	4525	0.915824	5.79392	25	152	-2.73315	3.24e-05	0.00233916	DOWN	trans	ENSMUSG00000035572	Dcaf10	DDB1_and_CUL4_associated_factor_10	4:45342101-45379759	15.7336	16.0657	1098	932	0.095033	0.284162	0.58834	-
NONMMUT059755.2	7:4363965-4368489	4525	0.915824	5.79392	25	152	-2.73315	3.24e-05	0.00233916	DOWN	trans	ENSMUSG00000033852	Gm28042	predicted_gene_28042	2:120027493-120043033	2.60217	2.86395	94	86	-0.0131201	0.705408	0.893526	-
NONMMUT059755.2	7:4363965-4368489	4525	0.915824	5.79392	25	152	-2.73315	3.24e-05	0.00233916	DOWN	trans	ENSMUSG00000037640	Zfp60	zinc_finger_protein_60	7:27731389-27753702	7.96755	11.6672	672	818	-0.42508	0.18704	0.48817	-
NONMMUT059755.2	7:4363965-4368489	4525	0.915824	5.79392	25	152	-2.73315	3.24e-05	0.00233916	DOWN	trans	ENSMUSG00000040370	Lyrm5	LYR_motif_containing_5	6:145211134-145216939	3.36007	6.54294	139	225	-0.836279	0.0074753	0.0584251	-
NONMMUT059755.2	7:4363965-4368489	4525	0.915824	5.79392	25	152	-2.73315	3.24e-05	0.00233916	DOWN	trans	ENSMUSG00000013539	Tango2	transport_and_golgi_organization_2	16:18300825-18348103	10.5673	11.5076	612	554	0.00220317	0.538004	0.769778	-
NONMMUT059755.2	7:4363965-4368489	4525	0.915824	5.79392	25	152	-2.73315	3.24e-05	0.00233916	DOWN	trans	ENSMUSG00000044349	Snhg11	small_nucleolar_RNA_host_gene_11	2:158375638-158386145	0.0463438	0	3	0	Inf	0.253731	0.549692	-
NONMMUT059755.2	7:4363965-4368489	4525	0.915824	5.79392	25	152	-2.73315	3.24e-05	0.00233916	DOWN	trans	ENSMUSG00000001021	S100a3	S100_calcium_binding_protein_A3	3:90560578-90602702	0.327072	0.0280859	14	1	3.66686	0.00141036	0.0171608	UP
NONMMUT059755.2	7:4363965-4368489	4525	0.915824	5.79392	25	152	-2.73315	3.24e-05	0.00233916	DOWN	trans	ENSMUSG00000037031	Tspan15	tetraspanin_15	10:62185396-62231218	11.8068	22.4146	256	404	-0.799652	0.00477326	0.042063	-
NONMMUT059755.2	7:4363965-4368489	4525	0.915824	5.79392	25	152	-2.73315	3.24e-05	0.00233916	DOWN	trans	ENSMUSG00000002870	Mcm2	minichromosome_maintenance_deficient_2_mitotin_S._cerevisiae_	6:88883474-88898780	80.5679	52.4945	4337	2349	0.743209	2.6e-05	0.00077555	-
NONMMUT059755.2	7:4363965-4368489	4525	0.915824	5.79392	25	152	-2.73315	3.24e-05	0.00233916	DOWN	trans	ENSMUSG00000036306	Lzts1	leucine_zipper_putative_tumor_suppressor_1	8:69132669-69184225	1.37836	1.9345	72	84	-0.363839	0.509553	0.745345	-
NONMMUT059755.2	7:4363965-4368489	4525	0.915824	5.79392	25	152	-2.73315	3.24e-05	0.00233916	DOWN	trans	ENSMUSG00000078653	Cntd1	cyclin_N_terminal_domain_containing_1	11:101279012-101296317	1.98532	1.51983	55	35	0.510632	0.095148	0.327307	-
NONMMUT059755.2	7:4363965-4368489	4525	0.915824	5.79392	25	152	-2.73315	3.24e-05	0.00233916	DOWN	trans	ENSMUSG00000063406	Tmed5	transmembrane_emp24_protein_transport_domain_containing_5	5:108106366-108132620	31.3645	29.9643	2123	1686	0.191059	0.120071	0.382002	-
NONMMUT059755.2	7:4363965-4368489	4525	0.915824	5.79392	25	152	-2.73315	3.24e-05	0.00233916	DOWN	trans	ENSMUSG00000058287	Gm12253	predicted_gene_12253	11:58432559-58441622	0.858324	0.295062	7	2	1.66567	0.189409	0.489949	-
NONMMUT059755.2	7:4363965-4368489	4525	0.915824	5.79392	25	152	-2.73315	3.24e-05	0.00233916	DOWN	trans	ENSMUSG00000032777	Gtf3c1	general_transcription_factor_III_C_1	7:125640954-125707780	24.1279	28.6899	2163	2138	-0.12467	0.959844	1	-
NONMMUT059755.2	7:4363965-4368489	4525	0.915824	5.79392	25	152	-2.73315	3.24e-05	0.00233916	DOWN	trans	ENSMUSG00000026959	Grin1	glutamate_receptor_ionotropic_NMDA1_zeta_1_	2:25291181-25319187	0.0342895	0.0275024	3	2	0.443383	1	1	-
NONMMUT059755.2	7:4363965-4368489	4525	0.915824	5.79392	25	152	-2.73315	3.24e-05	0.00233916	DOWN	trans	ENSMUSG00000020783	1200014J11Rik	RIKEN_cDNA_1200014J11_gene	11:73047783-73089317	15.2128	17.1499	1638	1535	-0.0477447	0.678887	0.878597	-
NONMMUT059755.2	7:4363965-4368489	4525	0.915824	5.79392	25	152	-2.73315	3.24e-05	0.00233916	DOWN	trans	ENSMUSG00000001445	Mrpl10	mitochondrial_ribosomal_protein_L10	11:97041560-97049213	51.5989	47.9006	657	507	0.232468	0.098232	0.334552	-
NONMMUT059755.2	7:4363965-4368489	4525	0.915824	5.79392	25	152	-2.73315	3.24e-05	0.00233916	DOWN	trans	ENSMUSG00000020014	Cfap54	cilia_and_flagella_associated_protein_54	10:92775619-93081618	0.759185	0.926156	71	72	-0.161633	1	1	-
NONMMUT059755.2	7:4363965-4368489	4525	0.915824	5.79392	25	152	-2.73315	3.24e-05	0.00233916	DOWN	trans	ENSMUSG00000019579	Mydgf	myeloid_derived_growth_factor	17:56175744-56183920	40.77	31.2034	602	383	0.510974	0.00433007	0.0395928	-
NONMMUT059755.2	7:4363965-4368489	4525	0.915824	5.79392	25	152	-2.73315	3.24e-05	0.00233916	DOWN	trans	ENSMUSG00000040204	2810417H13Rik	RIKEN_cDNA_2810417H13_gene	9:65890237-65903266	87.1616	31.7567	2790	845	1.5818	2.42e-15	5.89e-13	UP
NONMMUT059755.2	7:4363965-4368489	4525	0.915824	5.79392	25	152	-2.73315	3.24e-05	0.00233916	DOWN	trans	ENSMUSG00000063623	C230062I16Rik	RIKEN_cDNA_C230062I16_gene	7:29953621-29955992	1.26173	1.34915	18	16	0.0285225	0.874444	1	-
NONMMUT059755.2	7:4363965-4368489	4525	0.915824	5.79392	25	152	-2.73315	3.24e-05	0.00233916	DOWN	trans	ENSMUSG00000060002	Chpt1	choline_phosphotransferase_1	10:88452745-88504073	3.68157	4.90397	261	289	-0.288456	0.523427	0.756424	-
NONMMUT059755.2	7:4363965-4368489	4525	0.915824	5.79392	25	152	-2.73315	3.24e-05	0.00233916	DOWN	trans	ENSMUSG00000003452	Bicd1	bicaudal_D_homolog_1_Drosophila_	6:149408886-149563329	0.69558	2.61638	142	444	-1.78611	3.2e-11	4.47e-09	DOWN
NONMMUT059755.2	7:4363965-4368489	4525	0.915824	5.79392	25	152	-2.73315	3.24e-05	0.00233916	DOWN	trans	ENSMUSG00000001157	Gmcl1	germ_cell_less_homolog_1_Drosophila_	6:86691768-86733383	9.78568	13.2891	419	473	-0.316329	0.430856	0.739005	-
NONMMUT059755.2	7:4363965-4368489	4525	0.915824	5.79392	25	152	-2.73315	3.24e-05	0.00233916	DOWN	trans	ENSMUSG00000006423	C330007P06Rik	RIKEN_cDNA_C330007P06_gene	X:36823737-36874111	15.5536	16.0402	1086	931	0.0807296	0.315387	0.627756	-
NONMMUT059755.2	7:4363965-4368489	4525	0.915824	5.79392	25	152	-2.73315	3.24e-05	0.00233916	DOWN	trans	ENSMUSG00000004846	Plod3	procollagen_lysine_2_oxoglutarate_5_dioxygenase_3	5:136987019-136996648	14.8618	16.4027	630	578	-0.017159	0.595513	0.816087	-
NONMMUT059755.2	7:4363965-4368489	4525	0.915824	5.79392	25	152	-2.73315	3.24e-05	0.00233916	DOWN	trans	ENSMUSG00000017428	Psmd11	proteasome_prosome_macropain_26S_subunit_non_ATPase_11	11:80428615-80473248	18.8098	13.6077	1169	703	0.592236	0.000773038	0.0109235	-
NONMMUT059755.2	7:4363965-4368489	4525	0.915824	5.79392	25	152	-2.73315	3.24e-05	0.00233916	DOWN	trans	ENSMUSG00000026271	Gpr35	G_protein_coupled_receptor_35	1:92950865-92986391	4.2715	6.07405	368	435	-0.382748	0.283826	0.587869	-
NONMMUT059755.2	7:4363965-4368489	4525	0.915824	5.79392	25	152	-2.73315	3.24e-05	0.00233916	DOWN	trans	ENSMUSG00000004233	Wars2	tryptophanyl_tRNA_synthetase_2_mitochondrial_	3:99141068-99239186	2.16296	1.5698	121	73	0.587602	0.0154589	0.0982602	-
NONMMUT059755.2	7:4363965-4368489	4525	0.915824	5.79392	25	152	-2.73315	3.24e-05	0.00233916	DOWN	trans	ENSMUSG00000030795	Fus	fused_in_sarcoma	7:127967457-127985701	6.43943	11.9597	809	1249	-0.768003	0.00334526	0.032762	-
NONMMUT059755.2	7:4363965-4368489	4525	0.915824	5.79392	25	152	-2.73315	3.24e-05	0.00233916	DOWN	trans	ENSMUSG00000001521	Tulp3	tubby_like_protein_3	6:128321161-128355851	1.95075	3.68253	130	204	-0.791501	0.0138467	0.0912733	-
NONMMUT059755.2	7:4363965-4368489	4525	0.915824	5.79392	25	152	-2.73315	3.24e-05	0.00233916	DOWN	trans	ENSMUSG00000037818	3110057O12Rik	RIKEN_cDNA_3110057O12_gene	3:40846970-40938138	1.78224	1.82105	239	203	0.0940901	0.352876	0.671167	-
NONMMUT059755.2	7:4363965-4368489	4525	0.915824	5.79392	25	152	-2.73315	3.24e-05	0.00233916	DOWN	trans	ENSMUSG00000037214	Thap1	THAP_domain_containing_apoptosis_associated_protein_1	8:26158212-26162940	7.51433	5.96793	103	68	0.457584	0.0552665	0.233659	-
NONMMUT059755.2	7:4363965-4368489	4525	0.915824	5.79392	25	152	-2.73315	3.24e-05	0.00233916	DOWN	trans	ENSMUSG00000022945	Chaf1b	chromatin_assembly_factor_1_subunit_B_p60_	16:93883901-93906115	20.2807	12.9162	833	441	0.776097	4.37e-05	0.00116535	-
NONMMUT059755.2	7:4363965-4368489	4525	0.915824	5.79392	25	152	-2.73315	3.24e-05	0.00233916	DOWN	trans	ENSMUSG00000059183	Mtfmt	mitochondrial_methionyl_tRNA_formyltransferase	9:65435782-65453054	9.50933	10.0748	285	251	0.041834	0.470766	0.739005	-
NONMMUT059755.2	7:4363965-4368489	4525	0.915824	5.79392	25	152	-2.73315	3.24e-05	0.00233916	DOWN	trans	ENSMUSG00000063077	Kif1b	kinesin_family_member_1B	4:149176319-149307693	13.0907	21.0534	1959	2619	-0.56034	0.0426491	0.194862	-
NONMMUT059755.2	7:4363965-4368489	4525	0.915824	5.79392	25	152	-2.73315	3.24e-05	0.00233916	DOWN	trans	ENSMUSG00000030342	Cd9	CD9_antigen	6:125460266-125494791	45.3381	94.3066	646	1117	-0.931464	0.000262594	0.00486384	-
NONMMUT059755.2	7:4363965-4368489	4525	0.915824	5.79392	25	152	-2.73315	3.24e-05	0.00233916	DOWN	trans	ENSMUSG00000049624	Slc17a5	solute_carrier_family_17_anion_sugar_transporter_member_5	9:78536488-78588041	6.86675	10.5454	235	300	-0.493748	0.142722	0.41345	-
NONMMUT059755.2	7:4363965-4368489	4525	0.915824	5.79392	25	152	-2.73315	3.24e-05	0.00233916	DOWN	trans	ENSMUSG00000026502	Desi2	desumoylating_isopeptidase_2	1:178187417-178257301	12.6894	12.2627	966	776	0.174525	0.15436	0.435167	-
NONMMUT059755.2	7:4363965-4368489	4525	0.915824	5.79392	25	152	-2.73315	3.24e-05	0.00233916	DOWN	trans	ENSMUSG00000023045	Soat2	sterol_O_acyltransferase_2	15:102150526-102163474	4.6428	4.07567	74	54	0.313129	0.189204	0.489949	-
NONMMUT059755.2	7:4363965-4368489	4525	0.915824	5.79392	25	152	-2.73315	3.24e-05	0.00233916	DOWN	trans	ENSMUSG00000026974	Zmynd19	zinc_finger_MYND_domain_containing_19	2:24949792-24962075	26.4284	18.4203	718	416	0.64596	0.000489249	0.00786361	-
NONMMUT059755.2	7:4363965-4368489	4525	0.915824	5.79392	25	152	-2.73315	3.24e-05	0.00233916	DOWN	trans	ENSMUSG00000014776	Nol3	nucleolar_protein_3_apoptosis_repressor_with_CARD_domain_	8:105276447-105281939	1.50676	2.85825	26	41	-0.798512	0.13776	0.403497	-
NONMMUT059755.2	7:4363965-4368489	4525	0.915824	5.79392	25	152	-2.73315	3.24e-05	0.00233916	DOWN	trans	ENSMUSG00000071337	Tia1	cytotoxic_granule_associated_RNA_binding_protein_1	6:86404219-86433405	9.33705	11.7612	2081	2179	-0.20783	0.733084	0.910056	-
NONMMUT059755.2	7:4363965-4368489	4525	0.915824	5.79392	25	152	-2.73315	3.24e-05	0.00233916	DOWN	trans	ENSMUSG00000027012	Dync1i2	dynein_cytoplasmic_1_intermediate_chain_2	2:71211706-71263303	27.4572	30.9302	2186	2047	-0.0466595	0.672018	0.872341	-
NONMMUT059755.2	7:4363965-4368489	4525	0.915824	5.79392	25	152	-2.73315	3.24e-05	0.00233916	DOWN	trans	ENSMUSG00000029659	Medag	mesenteric_estrogen_dependent_adipogenesis	5:149411749-149431723	0.797114	1.91782	31	62	-1.14144	0.00937491	0.0681279	-
NONMMUT059755.2	7:4363965-4368489	4525	0.915824	5.79392	25	152	-2.73315	3.24e-05	0.00233916	DOWN	trans	ENSMUSG00000039000	Ube3c	ubiquitin_protein_ligase_E3C	5:29569242-29676092	28.9798	33.7469	2032	1967	-0.0945384	0.846213	0.985358	-
NONMMUT059755.2	7:4363965-4368489	4525	0.915824	5.79392	25	152	-2.73315	3.24e-05	0.00233916	DOWN	trans	ENSMUSG00000017686	Rhot1	ras_homolog_gene_family_member_T1	11:80209019-80267907	14.8192	17.934	1335	1343	-0.150061	0.950602	1	-
NONMMUT059755.2	7:4363965-4368489	4525	0.915824	5.79392	25	152	-2.73315	3.24e-05	0.00233916	DOWN	trans	ENSMUSG00000037447	Arid5a	AT_rich_interactive_domain_5A_MRF1_like_	1:36307733-36324029	4.92182	7.56328	876	1119	-0.494648	0.0956704	0.328321	-
NONMMUT059755.2	7:4363965-4368489	4525	0.915824	5.79392	25	152	-2.73315	3.24e-05	0.00233916	DOWN	trans	ENSMUSG00000044442	N6amt1	N_6_adenine_specific_DNA_methyltransferase_1_putative_	16:87354185-87368742	2.79157	3.72815	118	131	-0.292213	0.612144	0.830275	-
NONMMUT059755.2	7:4363965-4368489	4525	0.915824	5.79392	25	152	-2.73315	3.24e-05	0.00233916	DOWN	trans	ENSMUSG00000033364	Usp37	ubiquitin_specific_peptidase_37	1:74435511-74544284	29.737	28.565	2546	2033	0.18318	0.127497	0.387961	-
NONMMUT059755.2	7:4363965-4368489	4525	0.915824	5.79392	25	152	-2.73315	3.24e-05	0.00233916	DOWN	trans	ENSMUSG00000033526	Ppip5k1	diphosphoinositol_pentakisphosphate_kinase_1	2:121310561-121355396	4.08139	4.41368	475	427	0.0122488	0.523582	0.756424	-
NONMMUT059755.2	7:4363965-4368489	4525	0.915824	5.79392	25	152	-2.73315	3.24e-05	0.00233916	DOWN	trans	ENSMUSG00000037636	Slc25a43	solute_carrier_family_25_member_43	X:36743659-36777202	1.86975	1.43958	25	16	0.502372	0.254666	0.550394	-
NONMMUT059755.2	7:4363965-4368489	4525	0.915824	5.79392	25	152	-2.73315	3.24e-05	0.00233916	DOWN	trans	ENSMUSG00000020183	Cpm	carboxypeptidase_M	10:117629500-117687352	16.0926	17.1282	781	691	0.0351961	0.438128	0.739005	-
NONMMUT059755.2	7:4363965-4368489	4525	0.915824	5.79392	25	152	-2.73315	3.24e-05	0.00233916	DOWN	trans	ENSMUSG00000036427	Gpi1	glucose_phosphate_isomerase_1	7:34201330-34230336	59.8416	74.4141	3294	3405	-0.189256	0.798372	0.954019	-
NONMMUT059755.2	7:4363965-4368489	4525	0.915824	5.79392	25	152	-2.73315	3.24e-05	0.00233916	DOWN	trans	ENSMUSG00000036054	Sugp2	SURP_and_G_patch_domain_containing_2	8:70234226-70279915	6.77156	7.51942	884	816	-0.0259634	0.620409	0.836517	-
NONMMUT059755.2	7:4363965-4368489	4525	0.915824	5.79392	25	152	-2.73315	3.24e-05	0.00233916	DOWN	trans	ENSMUSG00000029408	Abcb9	ATP_binding_cassette_sub_family_B_MDR_TAP_member_9	5:124061530-124095798	4.87218	5.41027	208	192	-0.0259646	0.665343	0.867021	-
NONMMUT059755.2	7:4363965-4368489	4525	0.915824	5.79392	25	152	-2.73315	3.24e-05	0.00233916	DOWN	trans	ENSMUSG00000026074	Map4k4	mitogen_activated_protein_kinase_kinase_kinase_kinase_4	1:39900913-40026310	32.1453	47.3148	2514	3076	-0.432513	0.154725	0.435243	-
NONMMUT059755.2	7:4363965-4368489	4525	0.915824	5.79392	25	152	-2.73315	3.24e-05	0.00233916	DOWN	trans	ENSMUSG00000046658	Zfp316	zinc_finger_protein_316	5:143249697-143270022	1.95995	2.66699	183	207	-0.319227	0.498025	0.739005	-
NONMMUT059755.2	7:4363965-4368489	4525	0.915824	5.79392	25	152	-2.73315	3.24e-05	0.00233916	DOWN	trans	ENSMUSG00000031232	Magt1	magnesium_transporter_1	X:105968084-106011906	45.6889	43.3166	2388	1882	0.202095	0.107025	0.355176	-
NONMMUT059755.2	7:4363965-4368489	4525	0.915824	5.79392	25	152	-2.73315	3.24e-05	0.00233916	DOWN	trans	ENSMUSG00000024404	Riok3	RIO_kinase_3	18:12128850-12157367	183.566	171.93	4042	3147	0.219651	0.0868241	0.308432	-
NONMMUT059755.2	7:4363965-4368489	4525	0.915824	5.79392	25	152	-2.73315	3.24e-05	0.00233916	DOWN	trans	ENSMUSG00000052373	Mpp3	membrane_protein_palmitoylated_3_MAGUK_p55_subfamily_member_3_	11:101999652-102028461	0.348666	0.896067	22	47	-1.23659	0.0117205	0.0804189	-
NONMMUT059755.2	7:4363965-4368489	4525	0.915824	5.79392	25	152	-2.73315	3.24e-05	0.00233916	DOWN	trans	ENSMUSG00000061288	Taok3	TAO_kinase_3	5:117120129-117275219	13.5269	17.4893	1284	1380	-0.245465	0.608497	0.827158	-
NONMMUT059755.2	7:4363965-4368489	4525	0.915824	5.79392	25	152	-2.73315	3.24e-05	0.00233916	DOWN	trans	ENSMUSG00000028218	Fam92a	family_with_sequence_similarity_92_member_A	4:12153409-12172015	8.5593	5.59474	346	188	0.738592	0.000338407	0.00595435	-
NONMMUT059755.2	7:4363965-4368489	4525	0.915824	5.79392	25	152	-2.73315	3.24e-05	0.00233916	DOWN	trans	ENSMUSG00000051359	Ncald	neurocalcin_delta	15:37366175-37792570	1.11664	1.72109	96	123	-0.49899	0.224495	0.544048	-
NONMMUT059755.2	7:4363965-4368489	4525	0.915824	5.79392	25	152	-2.73315	3.24e-05	0.00233916	DOWN	trans	ENSMUSG00000006057	Atp5g1	ATP_synthase_H+_transporting_mitochondrial_F0_complex_subunit_C1_subunit_9_	11:96068852-96075670	2.13833	1.63324	126	80	0.513915	0.0268941	0.143484	-
NONMMUT059755.2	7:4363965-4368489	4525	0.915824	5.79392	25	152	-2.73315	3.24e-05	0.00233916	DOWN	trans	ENSMUSG00000032609	Klhdc8b	kelch_domain_containing_8B	9:108447636-108461581	1.00169	1.54774	109	140	-0.502555	0.204102	0.510784	-
NONMMUT059755.2	7:4363965-4368489	4525	0.915824	5.79392	25	152	-2.73315	3.24e-05	0.00233916	DOWN	trans	ENSMUSG00000058587	Tmod3	tropomodulin_3	9:75497796-75559657	137.22	207.334	2953	3709	-0.470291	0.107598	0.35643	-
NONMMUT059755.2	7:4363965-4368489	4525	0.915824	5.79392	25	152	-2.73315	3.24e-05	0.00233916	DOWN	trans	ENSMUSG00000027778	Ift80	intraflagellar_transport_80	3:68892499-69004570	11.9932	19.3874	1213	1630	-0.567734	0.0418901	0.192965	-
NONMMUT059755.2	7:4363965-4368489	4525	0.915824	5.79392	25	152	-2.73315	3.24e-05	0.00233916	DOWN	trans	ENSMUSG00000002055	Spag5	sperm_associated_antigen_5	11:78301529-78322457	48.7535	31.1598	2413	1282	0.77099	1.83e-05	0.000585372	-
NONMMUT059755.2	7:4363965-4368489	4525	0.915824	5.79392	25	152	-2.73315	3.24e-05	0.00233916	DOWN	trans	ENSMUSG00000084957	Bbip1	BBSome_interacting_protein_1	19:53929677-53944627	25.2602	26.6896	378	332	0.0457568	0.449571	0.739005	-
NONMMUT059755.2	7:4363965-4368489	4525	0.915824	5.79392	25	152	-2.73315	3.24e-05	0.00233916	DOWN	trans	ENSMUSG00000003660	Snrnp200	small_nuclear_ribonucleoprotein_200_U5_	2:127208386-127240451	108.306	117.812	6150	5561	0.00380044	0.49868	0.739005	-
NONMMUT059755.2	7:4363965-4368489	4525	0.915824	5.79392	25	152	-2.73315	3.24e-05	0.00233916	DOWN	trans	ENSMUSG00000005267	Zfp287	zinc_finger_protein_287	11:62700356-62731905	3.25733	4.59199	256	300	-0.37026	0.326325	0.640336	-
NONMMUT059755.2	7:4363965-4368489	4525	0.915824	5.79392	25	152	-2.73315	3.24e-05	0.00233916	DOWN	trans	ENSMUSG00000037674	Rfx7	regulatory_factor_X_7	9:72532240-72622937	9.18868	14.1214	1463	1869	-0.494779	0.0891269	0.313255	-
NONMMUT059755.2	7:4363965-4368489	4525	0.915824	5.79392	25	152	-2.73315	3.24e-05	0.00233916	DOWN	trans	ENSMUSG00000098488	Pla2g4b	phospholipase_A2_group_IVB_cytosolic_	2:120033417-120043030	1.66035	0.505069	87	22	1.84211	2.43e-07	1.5e-05	UP
NONMMUT059755.2	7:4363965-4368489	4525	0.915824	5.79392	25	152	-2.73315	3.24e-05	0.00233916	DOWN	trans	ENSMUSG00000062585	Cnr2	cannabinoid_receptor_2_macrophage_	4:135895394-135920207	76.4927	95.937	1832	1910	-0.201594	0.756724	0.928264	-
NONMMUT059755.2	7:4363965-4368489	4525	0.915824	5.79392	25	152	-2.73315	3.24e-05	0.00233916	DOWN	trans	ENSMUSG00000062761	Zfp512	zinc_finger_protein_512	5:31452431-31481754	19.0679	20.5861	1141	1024	0.0146408	0.484925	0.739005	-
NONMMUT059755.2	7:4363965-4368489	4525	0.915824	5.79392	25	152	-2.73315	3.24e-05	0.00233916	DOWN	trans	ENSMUSG00000037400	Atp11b	ATPase_class_VI_type_11B	3:35754106-35856276	30.3329	41.0402	2510	2823	-0.310984	0.401634	0.719299	-
NONMMUT059755.2	7:4363965-4368489	4525	0.915824	5.79392	25	152	-2.73315	3.24e-05	0.00233916	DOWN	trans	ENSMUSG00000031441	Atp11a	ATPase_class_VI_type_11A	8:12757014-12868728	10.47	9.85616	1099	860	0.212341	0.106884	0.354819	-
NONMMUT059755.2	7:4363965-4368489	4525	0.915824	5.79392	25	152	-2.73315	3.24e-05	0.00233916	DOWN	trans	ENSMUSG00000056592	Zfp658	zinc_finger_protein_658	7:43562256-43575461	5.4926	10.8214	196	321	-0.853157	0.00342013	0.0331947	-
NONMMUT059755.2	7:4363965-4368489	4525	0.915824	5.79392	25	152	-2.73315	3.24e-05	0.00233916	DOWN	trans	ENSMUSG00000005882	Uqcc1	ubiquinol_cytochrome_c_reductase_complex_assembly_factor_1	2:155846894-155930310	5.36867	5.11161	422	334	0.195957	0.156834	0.438805	-
NONMMUT059755.2	7:4363965-4368489	4525	0.915824	5.79392	25	152	-2.73315	3.24e-05	0.00233916	DOWN	trans	ENSMUSG00000022841	Ap2m1	adaptor_related_protein_complex_2_mu_1_subunit	16:20535478-20544909	17.2192	15.3976	787	585	0.286486	0.0555695	0.23418	-
NONMMUT059755.2	7:4363965-4368489	4525	0.915824	5.79392	25	152	-2.73315	3.24e-05	0.00233916	DOWN	trans	ENSMUSG00000058818	Pirb	paired_Ig_like_receptor_B	7:3711409-3720391	44.2141	52.6414	2041	2020	-0.126521	0.967098	1	-
NONMMUT059755.2	7:4363965-4368489	4525	0.915824	5.79392	25	152	-2.73315	3.24e-05	0.00233916	DOWN	trans	ENSMUSG00000035725	Prkx	protein_kinase_X_linked	X:77761411-77796278	17.5896	24.4031	672	775	-0.347176	0.340785	0.657733	-
NONMMUT059755.2	7:4363965-4368489	4525	0.915824	5.79392	25	152	-2.73315	3.24e-05	0.00233916	DOWN	trans	ENSMUSG00000021965	Ska3	spindle_and_kinetochore_associated_complex_subunit_3	14:57806561-57826163	38.1817	16.6382	519	188	1.32355	1.14e-09	1.27e-07	UP
[truncated: 26,828 more rows]
