# Supplementary material for: RNA sequencing analysis of altered expression of long noncoding RNAs associated with Schistosoma japonicum infection in the murine liver and spleen
Source: Parasit Vectors. 2020 Dec 1;13:601. doi: 10.1186/s13071-020-04457-9 (PMC7705434; doi:10.1186/s13071-020-04457-9)
Supplement: Supplementary file 11 — Additional file 11: Table S11. Gene Ontology (GO) annotation of target genes in infected and control murine liver. [file 13071_2020_4457_MOESM11_ESM.xlsx]

## Sheet: Table S11
		Table S11. GO annotation of target genes in the infected and control murine liver
Levels	GO_ID	Term	GO_namespace	Gene_num	Gene_list
2	GO:0048519	negative regulation of biological process	biological_process	605	ENSMUSG00000038845,ENSMUSG00000071337,ENSMUSG00000015733,ENSMUSG00000026383,ENSMUSG00000024847,ENSMUSG00000032041,ENSMUSG00000018507,ENSMUSG00000019768,ENSMUSG00000063531,ENSMUSG00000038664,ENSMUSG00000027109,ENSMUSG00000007815,ENSMUSG00000022679,ENSMUSG00000016494,ENSMUSG00000025571,ENSMUSG00000058587,ENSMUSG00000031488,ENSMUSG00000018442,ENSMUSG00000040183,ENSMUSG00000067851,ENSMUSG00000036980,…
2	GO:0016020	membrane	cellular_component	1107	ENSMUSG00000042460,ENSMUSG00000031878,ENSMUSG00000041479,ENSMUSG00000001750,ENSMUSG00000074212,ENSMUSG00000042677,ENSMUSG00000029458,ENSMUSG00000038593,ENSMUSG00000010095,ENSMUSG00000015790,ENSMUSG00000001521,ENSMUSG00000013663,ENSMUSG00000040785,ENSMUSG00000034329,ENSMUSG00000032422,ENSMUSG00000005481,ENSMUSG00000032216,ENSMUSG00000018820,ENSMUSG00000004040,ENSMUSG00000020457,ENSMUSG00000036712,…
2	GO:0022414	reproductive process	biological_process	162	ENSMUSG00000013663,ENSMUSG00000055319,ENSMUSG00000062078,ENSMUSG00000030180,ENSMUSG00000059060,ENSMUSG00000028933,ENSMUSG00000056529,ENSMUSG00000067336,ENSMUSG00000006464,ENSMUSG00000029919,ENSMUSG00000020914,ENSMUSG00000051977,ENSMUSG00000039323,ENSMUSG00000040268,ENSMUSG00000063972,ENSMUSG00000007880,ENSMUSG00000000759,ENSMUSG00000026463,ENSMUSG00000020122,ENSMUSG00000027905,ENSMUSG00000024073,…
2	GO:0051704	multi-organism process	biological_process	251	ENSMUSG00000026779,ENSMUSG00000039191,ENSMUSG00000026317,ENSMUSG00000023852,ENSMUSG00000003437,ENSMUSG00000022945,ENSMUSG00000071226,ENSMUSG00000024413,ENSMUSG00000025574,ENSMUSG00000020661,ENSMUSG00000029238,ENSMUSG00000037242,ENSMUSG00000057836,ENSMUSG00000026361,ENSMUSG00000032372,ENSMUSG00000036246,ENSMUSG00000036402,ENSMUSG00000027695,ENSMUSG00000020745,ENSMUSG00000062585,ENSMUSG00000038797,…
2	GO:0044423	virion part	cellular_component	2	ENSMUSG00000024217,ENSMUSG00000066037,
2	GO:0002376	immune system process	biological_process	278	ENSMUSG00000057948,ENSMUSG00000005360,ENSMUSG00000073643,ENSMUSG00000001583,ENSMUSG00000039304,ENSMUSG00000033767,ENSMUSG00000040274,ENSMUSG00000041147,ENSMUSG00000033220,ENSMUSG00000038751,ENSMUSG00000028382,ENSMUSG00000033107,ENSMUSG00000029648,ENSMUSG00000053044,ENSMUSG00000034664,ENSMUSG00000005364,ENSMUSG00000021703,ENSMUSG00000026842,ENSMUSG00000053559,ENSMUSG00000021127,ENSMUSG00000006611,…
2	GO:0008152	metabolic process	biological_process	1675	ENSMUSG00000028041,ENSMUSG00000060073,ENSMUSG00000036545,ENSMUSG00000062761,ENSMUSG00000042500,ENSMUSG00000033883,ENSMUSG00000095253,ENSMUSG00000029550,ENSMUSG00000027739,ENSMUSG00000098488,ENSMUSG00000039701,ENSMUSG00000050965,ENSMUSG00000070031,ENSMUSG00000026565,ENSMUSG00000030674,ENSMUSG00000030603,ENSMUSG00000055762,ENSMUSG00000027514,ENSMUSG00000024384,ENSMUSG00000016831,ENSMUSG00000030660,…
2	GO:0048511	rhythmic process	biological_process	35	ENSMUSG00000042207,ENSMUSG00000068742,ENSMUSG00000029992,ENSMUSG00000020182,ENSMUSG00000009292,ENSMUSG00000028800,ENSMUSG00000066037,ENSMUSG00000038845,ENSMUSG00000019768,ENSMUSG00000018909,ENSMUSG00000070544,ENSMUSG00000002983,ENSMUSG00000005493,ENSMUSG00000028518,ENSMUSG00000020063,ENSMUSG00000033760,ENSMUSG00000042699,ENSMUSG00000028820,ENSMUSG00000005886,ENSMUSG00000018501,ENSMUSG00000040268,…
2	GO:0044422	organelle part	cellular_component	1233	ENSMUSG00000030530,ENSMUSG00000071660,ENSMUSG00000029376,ENSMUSG00000035901,ENSMUSG00000039737,ENSMUSG00000024384,ENSMUSG00000016831,ENSMUSG00000026565,ENSMUSG00000070031,ENSMUSG00000050965,ENSMUSG00000084957,ENSMUSG00000030603,ENSMUSG00000055762,ENSMUSG00000029550,ENSMUSG00000027739,ENSMUSG00000062761,ENSMUSG00000022601,ENSMUSG00000015697,ENSMUSG00000039988,ENSMUSG00000018068,ENSMUSG00000005360,…
2	GO:0031386	protein tag	molecular_function	2	ENSMUSG00000084786,ENSMUSG00000035692,
2	GO:0050789	regulation of biological process	biological_process	1362	ENSMUSG00000028328,ENSMUSG00000038342,ENSMUSG00000044783,ENSMUSG00000021027,ENSMUSG00000004359,ENSMUSG00000062257,ENSMUSG00000047789,ENSMUSG00000029655,ENSMUSG00000034617,ENSMUSG00000025915,ENSMUSG00000071748,ENSMUSG00000022837,ENSMUSG00000017493,ENSMUSG00000002983,ENSMUSG00000054640,ENSMUSG00000001870,ENSMUSG00000018986,ENSMUSG00000024370,ENSMUSG00000015316,ENSMUSG00000007050,ENSMUSG00000059474,…
2	GO:0045202	synapse	cellular_component	92	ENSMUSG00000025085,ENSMUSG00000028955,ENSMUSG00000049624,ENSMUSG00000018909,ENSMUSG00000019906,ENSMUSG00000019768,ENSMUSG00000029104,ENSMUSG00000029470,ENSMUSG00000023826,ENSMUSG00000066037,ENSMUSG00000024122,ENSMUSG00000096054,ENSMUSG00000035064,ENSMUSG00000000326,ENSMUSG00000077450,ENSMUSG00000071454,ENSMUSG00000061601,ENSMUSG00000035168,ENSMUSG00000022099,ENSMUSG00000021877,ENSMUSG00000032479,…
2	GO:0000988	transcription factor activity, protein binding	molecular_function	71	ENSMUSG00000018160,ENSMUSG00000024431,ENSMUSG00000027630,ENSMUSG00000040661,ENSMUSG00000035877,ENSMUSG00000048930,ENSMUSG00000029238,ENSMUSG00000036120,ENSMUSG00000028066,ENSMUSG00000030213,ENSMUSG00000025159,ENSMUSG00000035236,ENSMUSG00000030795,ENSMUSG00000034341,ENSMUSG00000034957,ENSMUSG00000039852,ENSMUSG00000022255,ENSMUSG00000025616,ENSMUSG00000005886,ENSMUSG00000061143,ENSMUSG00000030330,…
2	GO:0032991	macromolecular complex	cellular_component	737	ENSMUSG00000036572,ENSMUSG00000062203,ENSMUSG00000054027,ENSMUSG00000052144,ENSMUSG00000040187,ENSMUSG00000000600,ENSMUSG00000018501,ENSMUSG00000021557,ENSMUSG00000031770,ENSMUSG00000005373,ENSMUSG00000037461,ENSMUSG00000020706,ENSMUSG00000022514,ENSMUSG00000038628,ENSMUSG00000027778,ENSMUSG00000028278,ENSMUSG00000032116,ENSMUSG00000025199,ENSMUSG00000040688,ENSMUSG00000032580,ENSMUSG00000017428,…
2	GO:0032502	developmental process	biological_process	657	ENSMUSG00000019768,ENSMUSG00000032384,ENSMUSG00000057778,ENSMUSG00000045098,ENSMUSG00000018507,ENSMUSG00000058818,ENSMUSG00000032041,ENSMUSG00000026383,ENSMUSG00000028962,ENSMUSG00000031561,ENSMUSG00000038845,ENSMUSG00000061601,ENSMUSG00000023015,ENSMUSG00000063531,ENSMUSG00000026790,ENSMUSG00000007815,ENSMUSG00000038664,ENSMUSG00000023216,ENSMUSG00000027109,ENSMUSG00000024137,ENSMUSG00000045672,…
2	GO:0005215	transporter activity	molecular_function	123	ENSMUSG00000022664,ENSMUSG00000031158,ENSMUSG00000029416,ENSMUSG00000089911,ENSMUSG00000055782,ENSMUSG00000035183,ENSMUSG00000061171,ENSMUSG00000002718,ENSMUSG00000052395,ENSMUSG00000030201,ENSMUSG00000029802,ENSMUSG00000037949,ENSMUSG00000032548,ENSMUSG00000032754,ENSMUSG00000027957,ENSMUSG00000049624,ENSMUSG00000018507,ENSMUSG00000039509,ENSMUSG00000036622,ENSMUSG00000028962,ENSMUSG00000061904,…
2	GO:0005623	cell	cellular_component	2150	ENSMUSG00000034487,ENSMUSG00000029480,ENSMUSG00000032482,ENSMUSG00000066880,ENSMUSG00000036712,ENSMUSG00000089844,ENSMUSG00000001518,ENSMUSG00000020457,ENSMUSG00000004040,ENSMUSG00000018820,ENSMUSG00000030815,ENSMUSG00000039219,ENSMUSG00000014074,ENSMUSG00000024491,ENSMUSG00000034329,ENSMUSG00000035623,ENSMUSG00000039449,ENSMUSG00000013663,ENSMUSG00000040785,ENSMUSG00000037447,ENSMUSG00000009772,…	ENSMUSG00000024187,ENSMUSG00000084957,ENSMUSG00000050965,ENSMUSG00000030674,ENSMUSG00000031079,ENSMUSG00000029376,ENSMUSG00000030530,ENSMUSG00000056019,ENSMUSG00000035901,ENSMUSG00000039737,ENSMUSG00000028344,ENSMUSG00000043090,ENSMUSG00000042286,ENSMUSG00000006050,ENSMUSG00000027332,ENSMUSG00000030551,ENSMUSG00000036461,ENSMUSG00000036768,ENSMUSG00000026942,ENSMUSG00000033526,ENSMUSG00000019813,…
2	GO:0023052	signaling	biological_process	623	ENSMUSG00000029663,ENSMUSG00000028859,ENSMUSG00000071856,ENSMUSG00000027322,ENSMUSG00000029405,ENSMUSG00000055069,ENSMUSG00000039519,ENSMUSG00000052155,ENSMUSG00000026878,ENSMUSG00000048865,ENSMUSG00000026309,ENSMUSG00000020275,ENSMUSG00000030279,ENSMUSG00000032498,ENSMUSG00000028945,ENSMUSG00000055204,ENSMUSG00000029648,ENSMUSG00000037110,ENSMUSG00000020888,ENSMUSG00000029007,ENSMUSG00000069170,…
2	GO:0045499	chemorepellent activity	molecular_function	4	ENSMUSG00000021451,ENSMUSG00000063531,ENSMUSG00000030539,ENSMUSG00000047414,
2	GO:0031974	membrane-enclosed lumen	cellular_component	663	ENSMUSG00000027573,ENSMUSG00000009555,ENSMUSG00000018446,ENSMUSG00000036054,ENSMUSG00000039985,ENSMUSG00000026749,ENSMUSG00000071172,ENSMUSG00000014668,ENSMUSG00000046516,ENSMUSG00000061882,ENSMUSG00000037958,ENSMUSG00000031403,ENSMUSG00000023118,ENSMUSG00000031229,ENSMUSG00000022948,ENSMUSG00000032040,ENSMUSG00000042719,ENSMUSG00000096210,ENSMUSG00000003518,ENSMUSG00000031577,ENSMUSG00000030726,…
2	GO:0044425	membrane part	cellular_component	757	ENSMUSG00000037905,ENSMUSG00000023015,ENSMUSG00000018507,ENSMUSG00000058818,ENSMUSG00000019768,ENSMUSG00000025202,ENSMUSG00000031561,ENSMUSG00000047592,ENSMUSG00000038845,ENSMUSG00000026383,ENSMUSG00000028962,ENSMUSG00000028012,ENSMUSG00000025786,ENSMUSG00000020790,ENSMUSG00000016494,ENSMUSG00000037949,ENSMUSG00000018442,ENSMUSG00000049439,ENSMUSG00000029416,ENSMUSG00000033576,ENSMUSG00000022679,…
2	GO:0060089	molecular transducer activity	molecular_function	95	ENSMUSG00000026457,ENSMUSG00000031565,ENSMUSG00000018160,ENSMUSG00000026180,ENSMUSG00000022967,ENSMUSG00000024431,ENSMUSG00000060509,ENSMUSG00000026674,ENSMUSG00000049103,ENSMUSG00000026271,ENSMUSG00000024413,ENSMUSG00000034462,ENSMUSG00000026069,ENSMUSG00000006445,ENSMUSG00000061878,ENSMUSG00000034652,ENSMUSG00000044359,ENSMUSG00000062585,ENSMUSG00000057722,ENSMUSG00000045875,ENSMUSG00000064225,…
2	GO:0005488	binding	molecular_function	2072	ENSMUSG00000027395,ENSMUSG00000005886,ENSMUSG00000039069,ENSMUSG00000026479,ENSMUSG00000027166,ENSMUSG00000029363,ENSMUSG00000035692,ENSMUSG00000040596,ENSMUSG00000029163,ENSMUSG00000026201,ENSMUSG00000059363,ENSMUSG00000028409,ENSMUSG00000018189,ENSMUSG00000069893,ENSMUSG00000028549,ENSMUSG00000050967,ENSMUSG00000024511,ENSMUSG00000069094,ENSMUSG00000035671,ENSMUSG00000029802,ENSMUSG00000033420,…	ENSMUSG00000048120,ENSMUSG00000033760,ENSMUSG00000004347,ENSMUSG00000004127,ENSMUSG00000020175,ENSMUSG00000058729,ENSMUSG00000010054,ENSMUSG00000039431,ENSMUSG00000018593,ENSMUSG00000042197,ENSMUSG00000063511,ENSMUSG00000026017,ENSMUSG00000028703,ENSMUSG00000030309,ENSMUSG00000039637,ENSMUSG00000074151,ENSMUSG00000057594,ENSMUSG00000018199,ENSMUSG00000029207,ENSMUSG00000036955,ENSMUSG00000020359,…
2	GO:0044421	extracellular region part	cellular_component	398	ENSMUSG00000006050,ENSMUSG00000004032,ENSMUSG00000026755,ENSMUSG00000063531,ENSMUSG00000000532,ENSMUSG00000001376,ENSMUSG00000023015,ENSMUSG00000061601,ENSMUSG00000025903,ENSMUSG00000061904,ENSMUSG00000038845,ENSMUSG00000039357,ENSMUSG00000015733,ENSMUSG00000032041,ENSMUSG00000016494,ENSMUSG00000045672,ENSMUSG00000020546,ENSMUSG00000020790,ENSMUSG00000007815,ENSMUSG00000010051,ENSMUSG00000021877,…
2	GO:0050896	response to stimulus	biological_process	959	ENSMUSG00000024011,ENSMUSG00000031730,ENSMUSG00000026727,ENSMUSG00000032815,ENSMUSG00000035064,ENSMUSG00000025949,ENSMUSG00000000869,ENSMUSG00000053110,ENSMUSG00000032386,ENSMUSG00000026648,ENSMUSG00000027634,ENSMUSG00000032754,ENSMUSG00000005763,ENSMUSG00000026923,ENSMUSG00000035168,ENSMUSG00000005493,ENSMUSG00000095567,ENSMUSG00000002748,ENSMUSG00000005374,ENSMUSG00000027796,ENSMUSG00000026778,…
2	GO:0003824	catalytic activity	molecular_function	921	ENSMUSG00000062646,ENSMUSG00000000631,ENSMUSG00000063362,ENSMUSG00000034032,ENSMUSG00000020899,ENSMUSG00000027015,ENSMUSG00000029082,ENSMUSG00000031506,ENSMUSG00000042684,ENSMUSG00000021036,ENSMUSG00000023286,ENSMUSG00000042042,ENSMUSG00000023965,ENSMUSG00000040661,ENSMUSG00000028438,ENSMUSG00000025616,ENSMUSG00000027668,ENSMUSG00000006262,ENSMUSG00000030213,ENSMUSG00000068762,ENSMUSG00000031758,…
2	GO:0048518	positive regulation of biological process	biological_process	718	ENSMUSG00000003437,ENSMUSG00000019122,ENSMUSG00000034462,ENSMUSG00000024050,ENSMUSG00000029238,ENSMUSG00000030747,ENSMUSG00000026779,ENSMUSG00000023852,ENSMUSG00000029925,ENSMUSG00000031523,ENSMUSG00000027985,ENSMUSG00000040121,ENSMUSG00000041688,ENSMUSG00000027810,ENSMUSG00000036246,ENSMUSG00000059772,ENSMUSG00000032554,ENSMUSG00000004371,ENSMUSG00000033538,ENSMUSG00000002748,ENSMUSG00000032386,…
2	GO:0007610	behavior	biological_process	76	ENSMUSG00000041890,ENSMUSG00000042116,ENSMUSG00000024109,ENSMUSG00000050965,ENSMUSG00000084957,ENSMUSG00000021557,ENSMUSG00000026024,ENSMUSG00000020122,ENSMUSG00000041187,ENSMUSG00000074361,ENSMUSG00000039145,ENSMUSG00000045038,ENSMUSG00000010609,ENSMUSG00000006464,ENSMUSG00000067336,ENSMUSG00000026915,ENSMUSG00000002603,ENSMUSG00000015134,ENSMUSG00000006818,ENSMUSG00000048000,ENSMUSG00000013663,…
2	GO:0032501	multicellular organismal process	biological_process	720	ENSMUSG00000053580,ENSMUSG00000014074,ENSMUSG00000039219,ENSMUSG00000040389,ENSMUSG00000024101,ENSMUSG00000041498,ENSMUSG00000018820,ENSMUSG00000027312,ENSMUSG00000004040,ENSMUSG00000032216,ENSMUSG00000022615,ENSMUSG00000014859,ENSMUSG00000032515,ENSMUSG00000062232,ENSMUSG00000001518,ENSMUSG00000036712,ENSMUSG00000030291,ENSMUSG00000025815,ENSMUSG00000042320,ENSMUSG00000032482,ENSMUSG00000025280,…
2	GO:0098754	detoxification	biological_process	3	ENSMUSG00000028691,ENSMUSG00000006818,ENSMUSG00000004032,
2	GO:0071840	cellular component organization or biogenesis	biological_process	855	ENSMUSG00000063694,ENSMUSG00000026803,ENSMUSG00000026470,ENSMUSG00000105504,ENSMUSG00000042812,ENSMUSG00000026127,ENSMUSG00000036390,ENSMUSG00000025609,ENSMUSG00000026491,ENSMUSG00000040483,ENSMUSG00000031967,ENSMUSG00000039840,ENSMUSG00000040327,ENSMUSG00000034460,ENSMUSG00000025825,ENSMUSG00000024174,ENSMUSG00000038252,ENSMUSG00000001441,ENSMUSG00000005907,ENSMUSG00000029291,ENSMUSG00000027365,…
2	GO:0040011	locomotion	biological_process	171	ENSMUSG00000034652,ENSMUSG00000061878,ENSMUSG00000006445,ENSMUSG00000017774,ENSMUSG00000020828,ENSMUSG00000079227,ENSMUSG00000059552,ENSMUSG00000026180,ENSMUSG00000049103,ENSMUSG00000060509,ENSMUSG00000026674,ENSMUSG00000028927,ENSMUSG00000047414,ENSMUSG00000031565,ENSMUSG00000020189,ENSMUSG00000018593,ENSMUSG00000029207,ENSMUSG00000022099,ENSMUSG00000021877,ENSMUSG00000010051,ENSMUSG00000007815,…
2	GO:0051179	localization	biological_process	718	ENSMUSG00000026395,ENSMUSG00000024122,ENSMUSG00000096054,ENSMUSG00000015087,ENSMUSG00000023033,ENSMUSG00000031441,ENSMUSG00000036104,ENSMUSG00000045973,ENSMUSG00000027326,ENSMUSG00000026605,ENSMUSG00000022099,ENSMUSG00000042207,ENSMUSG00000026159,ENSMUSG00000027115,ENSMUSG00000001143,ENSMUSG00000067212,ENSMUSG00000043013,ENSMUSG00000034205,ENSMUSG00000028517,ENSMUSG00000002221,ENSMUSG00000048163,…
2	GO:0044217	other organism part	cellular_component	2	ENSMUSG00000003452,ENSMUSG00000054072,
2	GO:0043226	organelle	cellular_component	1820	ENSMUSG00000038733,ENSMUSG00000051977,ENSMUSG00000028926,ENSMUSG00000036086,ENSMUSG00000026705,ENSMUSG00000038456,ENSMUSG00000018395,ENSMUSG00000029086,ENSMUSG00000038170,ENSMUSG00000021327,ENSMUSG00000091415,ENSMUSG00000026222,ENSMUSG00000025465,ENSMUSG00000013833,ENSMUSG00000006301,ENSMUSG00000020372,ENSMUSG00000004698,ENSMUSG00000031577,ENSMUSG00000008690,ENSMUSG00000024109,ENSMUSG00000030726,…	ENSMUSG00000026878,ENSMUSG00000015757,ENSMUSG00000021965,ENSMUSG00000041560,ENSMUSG00000028948,ENSMUSG00000090112,ENSMUSG00000055204,ENSMUSG00000066800,ENSMUSG00000039218,ENSMUSG00000030279,ENSMUSG00000006673,ENSMUSG00000028952,ENSMUSG00000058799,ENSMUSG00000032498,ENSMUSG00000002055,ENSMUSG00000069170,ENSMUSG00000002265,ENSMUSG00000029094,ENSMUSG00000026179,ENSMUSG00000009569,ENSMUSG00000033909,…
2	GO:0044456	synapse part	cellular_component	68	ENSMUSG00000024294,ENSMUSG00000036306,ENSMUSG00000032479,ENSMUSG00000021877,ENSMUSG00000022099,ENSMUSG00000035168,ENSMUSG00000061601,ENSMUSG00000077450,ENSMUSG00000096054,ENSMUSG00000024122,ENSMUSG00000000326,ENSMUSG00000035064,ENSMUSG00000029104,ENSMUSG00000029470,ENSMUSG00000023826,ENSMUSG00000066037,ENSMUSG00000018909,ENSMUSG00000019906,ENSMUSG00000019768,ENSMUSG00000025085,ENSMUSG00000028955,…
2	GO:0001071	nucleic acid binding transcription factor activity	molecular_function	130	ENSMUSG00000035877,ENSMUSG00000091764,ENSMUSG00000039191,ENSMUSG00000025602,ENSMUSG00000029238,ENSMUSG00000027806,ENSMUSG00000027104,ENSMUSG00000001419,ENSMUSG00000038797,ENSMUSG00000057093,ENSMUSG00000027985,ENSMUSG00000066798,ENSMUSG00000039852,ENSMUSG00000002428,ENSMUSG00000063047,ENSMUSG00000032228,ENSMUSG00000087598,ENSMUSG00000026923,ENSMUSG00000033943,ENSMUSG00000040270,ENSMUSG00000053477,…
2	GO:0009055	electron carrier activity	molecular_function	16	ENSMUSG00000025968,ENSMUSG00000058076,ENSMUSG00000018196,ENSMUSG00000063558,ENSMUSG00000027332,ENSMUSG00000042647,ENSMUSG00000027809,ENSMUSG00000029098,ENSMUSG00000031969,ENSMUSG00000027710,ENSMUSG00000014313,ENSMUSG00000029456,ENSMUSG00000015790,ENSMUSG00000026820,ENSMUSG00000090150,ENSMUSG00000063694,
2	GO:0019012	virion	cellular_component	2	ENSMUSG00000024217,ENSMUSG00000066037,
2	GO:0001906	cell killing	biological_process	15	ENSMUSG00000031077,ENSMUSG00000056216,ENSMUSG00000053559,ENSMUSG00000079227,ENSMUSG00000067212,ENSMUSG00000005540,ENSMUSG00000010054,ENSMUSG00000041650,ENSMUSG00000028691,ENSMUSG00000004626,ENSMUSG00000026395,ENSMUSG00000000869,ENSMUSG00000029254,ENSMUSG00000073411,ENSMUSG00000057948,
2	GO:0009987	cellular process	biological_process	1999	ENSMUSG00000030970,ENSMUSG00000038072,ENSMUSG00000037795,ENSMUSG00000020261,ENSMUSG00000015134,ENSMUSG00000030172,ENSMUSG00000037395,ENSMUSG00000058690,ENSMUSG00000037991,ENSMUSG00000034723,ENSMUSG00000046351,ENSMUSG00000039623,ENSMUSG00000066042,ENSMUSG00000033088,ENSMUSG00000035632,ENSMUSG00000040312,ENSMUSG00000007041,ENSMUSG00000030882,ENSMUSG00000001445,ENSMUSG00000039470,ENSMUSG00000027479,…	ENSMUSG00000078945,ENSMUSG00000030869,ENSMUSG00000019906,ENSMUSG00000029470,ENSMUSG00000033653,ENSMUSG00000078671,ENSMUSG00000033377,ENSMUSG00000026466,ENSMUSG00000042599,ENSMUSG00000039629,ENSMUSG00000027247,ENSMUSG00000031812,ENSMUSG00000040123,ENSMUSG00000017221,ENSMUSG00000027663,ENSMUSG00000052738,ENSMUSG00000032479,ENSMUSG00000024006,ENSMUSG00000052373,ENSMUSG00000044791,ENSMUSG00000033985,…
2	GO:0005576	extracellular region	cellular_component	427	ENSMUSG00000027848,ENSMUSG00000029655,ENSMUSG00000029992,ENSMUSG00000031842,ENSMUSG00000062257,ENSMUSG00000019856,ENSMUSG00000018446,ENSMUSG00000051228,ENSMUSG00000027009,ENSMUSG00000000295,ENSMUSG00000036091,ENSMUSG00000001870,ENSMUSG00000027162,ENSMUSG00000002059,ENSMUSG00000027566,ENSMUSG00000001424,ENSMUSG00000024354,ENSMUSG00000031165,ENSMUSG00000064138,ENSMUSG00000028149,ENSMUSG00000017493,…
2	GO:0016530	metallochaperone activity	molecular_function	2	ENSMUSG00000046516,ENSMUSG00000059363,
2	GO:0022610	biological adhesion	biological_process	161	ENSMUSG00000031523,ENSMUSG00000027985,ENSMUSG00000027962,ENSMUSG00000026991,ENSMUSG00000074305,ENSMUSG00000022770,ENSMUSG00000024944,ENSMUSG00000029204,ENSMUSG00000087153,ENSMUSG00000039191,ENSMUSG00000053158,ENSMUSG00000005268,ENSMUSG00000026193,ENSMUSG00000030201,ENSMUSG00000073591,ENSMUSG00000064302,ENSMUSG00000030528,ENSMUSG00000041734,ENSMUSG00000026778,ENSMUSG00000033985,ENSMUSG00000028369,…
2	GO:0098772	molecular function regulator	molecular_function	151	ENSMUSG00000039046,ENSMUSG00000055013,ENSMUSG00000048960,ENSMUSG00000055301,ENSMUSG00000028141,ENSMUSG00000028059,ENSMUSG00000025915,ENSMUSG00000062232,ENSMUSG00000046516,ENSMUSG00000032216,ENSMUSG00000028896,ENSMUSG00000071042,ENSMUSG00000021027,ENSMUSG00000013833,ENSMUSG00000032688,ENSMUSG00000034312,ENSMUSG00000038520,ENSMUSG00000031309,ENSMUSG00000037754,ENSMUSG00000020372,ENSMUSG00000009013,…
2	GO:0004871	signal transducer activity	molecular_function	106	ENSMUSG00000006445,ENSMUSG00000061132,ENSMUSG00000026069,ENSMUSG00000036402,ENSMUSG00000044359,ENSMUSG00000062585,ENSMUSG00000034652,ENSMUSG00000061878,ENSMUSG00000045875,ENSMUSG00000057722,ENSMUSG00000027985,ENSMUSG00000079227,ENSMUSG00000041468,ENSMUSG00000047875,ENSMUSG00000051043,ENSMUSG00000031565,ENSMUSG00000026457,ENSMUSG00000027669,ENSMUSG00000026180,ENSMUSG00000022967,ENSMUSG00000049103,…
2	GO:0005198	structural molecule activity	molecular_function	50	ENSMUSG00000034211,ENSMUSG00000022370,ENSMUSG00000035027,ENSMUSG00000024170,ENSMUSG00000025825,ENSMUSG00000019710,ENSMUSG00000041607,ENSMUSG00000030058,ENSMUSG00000058267,ENSMUSG00000045672,ENSMUSG00000061578,ENSMUSG00000020152,ENSMUSG00000028063,ENSMUSG00000008668,ENSMUSG00000026790,ENSMUSG00000023039,ENSMUSG00000001552,ENSMUSG00000028140,ENSMUSG00000033845,ENSMUSG00000022770,ENSMUSG00000047126,…
2	GO:0009295	nucleoid	cellular_component	13	ENSMUSG00000020718,ENSMUSG00000003923,ENSMUSG00000024120,ENSMUSG00000026492,ENSMUSG00000032480,ENSMUSG00000036875,ENSMUSG00000059447,ENSMUSG00000024359,ENSMUSG00000006818,ENSMUSG00000025991,ENSMUSG00000025393,ENSMUSG00000020079,ENSMUSG00000001100,
2	GO:0030054	cell junction	cellular_component	156	ENSMUSG00000025314,ENSMUSG00000020717,ENSMUSG00000031391,ENSMUSG00000030337,ENSMUSG00000026787,ENSMUSG00000037926,ENSMUSG00000040296,ENSMUSG00000037643,ENSMUSG00000043051,ENSMUSG00000030447,ENSMUSG00000024109,ENSMUSG00000022178,ENSMUSG00000027287,ENSMUSG00000041890,ENSMUSG00000040380,ENSMUSG00000040782,ENSMUSG00000020122,ENSMUSG00000027820,ENSMUSG00000031165,ENSMUSG00000049303,ENSMUSG00000028059,…
2	GO:0044464	cell part	cellular_component	2148	ENSMUSG00000022706,ENSMUSG00000030598,ENSMUSG00000060090,ENSMUSG00000031808,ENSMUSG00000030447,ENSMUSG00000026554,ENSMUSG00000062901,ENSMUSG00000024165,ENSMUSG00000036403,ENSMUSG00000055531,ENSMUSG00000031077,ENSMUSG00000032407,ENSMUSG00000028234,ENSMUSG00000028678,ENSMUSG00000025437,ENSMUSG00000048924,ENSMUSG00000038533,ENSMUSG00000029823,ENSMUSG00000027253,ENSMUSG00000042105,ENSMUSG00000055435,…	ENSMUSG00000027630,ENSMUSG00000040472,ENSMUSG00000049109,ENSMUSG00000067212,ENSMUSG00000022099,ENSMUSG00000027115,ENSMUSG00000061080,ENSMUSG00000027326,ENSMUSG00000006678,ENSMUSG00000032409,ENSMUSG00000026605,ENSMUSG00000023033,ENSMUSG00000014767,ENSMUSG00000034636,ENSMUSG00000057421,ENSMUSG00000023882,ENSMUSG00000030801,ENSMUSG00000049643,ENSMUSG00000015087,ENSMUSG00000029635,ENSMUSG00000020413,…
2	GO:0045182	translation regulator activity	molecular_function	4	ENSMUSG00000051695,ENSMUSG00000045896,ENSMUSG00000037058,ENSMUSG00000046062,
2	GO:0099080	supramolecular complex	cellular_component	114	ENSMUSG00000031922,ENSMUSG00000028328,ENSMUSG00000040389,ENSMUSG00000068039,ENSMUSG00000038013,ENSMUSG00000012609,ENSMUSG00000005360,ENSMUSG00000032839,ENSMUSG00000001552,ENSMUSG00000022438,ENSMUSG00000030249,ENSMUSG00000002486,ENSMUSG00000009418,ENSMUSG00000041298,ENSMUSG00000041498,ENSMUSG00000033220,ENSMUSG00000063646,ENSMUSG00000027012,ENSMUSG00000075307,ENSMUSG00000028059,ENSMUSG00000036712,…
2	GO:0099531	presynaptic process involved in chemical synaptic transmission	biological_process	14	ENSMUSG00000003037,ENSMUSG00000019906,ENSMUSG00000049303,ENSMUSG00000027287,ENSMUSG00000061878,ENSMUSG00000026179,ENSMUSG00000024109,ENSMUSG00000041479,ENSMUSG00000023826,ENSMUSG00000061601,ENSMUSG00000035864,ENSMUSG00000027162,ENSMUSG00000036104,ENSMUSG00000068923,
2	GO:0065007	biological regulation	biological_process	1433	ENSMUSG00000032411,ENSMUSG00000020122,ENSMUSG00000084786,ENSMUSG00000014164,ENSMUSG00000002325,ENSMUSG00000047635,ENSMUSG00000107283,ENSMUSG00000041890,ENSMUSG00000031309,ENSMUSG00000031444,ENSMUSG00000009013,ENSMUSG00000056493,ENSMUSG00000052337,ENSMUSG00000031167,ENSMUSG00000038534,ENSMUSG00000025314,ENSMUSG00000029647,ENSMUSG00000020914,ENSMUSG00000067336,ENSMUSG00000031161,ENSMUSG00000054302,…
2	GO:0016209	antioxidant activity	molecular_function	4	ENSMUSG00000006818,ENSMUSG00000028691,ENSMUSG00000074604,ENSMUSG00000031584,
2	GO:0040007	growth	biological_process	128	ENSMUSG00000031565,ENSMUSG00000027630,ENSMUSG00000026457,ENSMUSG00000029475,ENSMUSG00000026674,ENSMUSG00000018160,ENSMUSG00000059552,ENSMUSG00000039347,ENSMUSG00000059363,ENSMUSG00000003778,ENSMUSG00000029161,ENSMUSG00000020079,ENSMUSG00000022838,ENSMUSG00000020027,ENSMUSG00000061878,ENSMUSG00000079227,ENSMUSG00000042605,ENSMUSG00000026383,ENSMUSG00000052593,ENSMUSG00000023826,ENSMUSG00000038845,…
2	GO:0044699	single-organism process	biological_process	1559	ENSMUSG00000027475,ENSMUSG00000029659,ENSMUSG00000058254,ENSMUSG00000039671,ENSMUSG00000021417,ENSMUSG00000035864,ENSMUSG00000037110,ENSMUSG00000027012,ENSMUSG00000032253,ENSMUSG00000029007,ENSMUSG00000044847,ENSMUSG00000001583,ENSMUSG00000063160,ENSMUSG00000040667,ENSMUSG00000041147,ENSMUSG00000026239,ENSMUSG00000027742,ENSMUSG00000022788,ENSMUSG00000042590,ENSMUSG00000002279,ENSMUSG00000073643,…
2	GO:0044215	other organism	cellular_component	2	ENSMUSG00000003452,ENSMUSG00000054072,
2	GO:0000003	reproduction	biological_process	162	ENSMUSG00000071748,ENSMUSG00000031229,ENSMUSG00000027353,ENSMUSG00000069825,ENSMUSG00000054640,ENSMUSG00000040250,ENSMUSG00000031928,ENSMUSG00000027009,ENSMUSG00000073988,ENSMUSG00000068039,ENSMUSG00000039219,ENSMUSG00000012609,ENSMUSG00000018446,ENSMUSG00000043648,ENSMUSG00000004040,ENSMUSG00000009292,ENSMUSG00000024101,ENSMUSG00000056529,ENSMUSG00000067336,ENSMUSG00000006464,ENSMUSG00000039323,…
