# Supplementary material for: RNA sequencing analysis of altered expression of long noncoding RNAs associated with Schistosoma japonicum infection in the murine liver and spleen
Source: Parasit Vectors. 2020 Dec 1;13:601. doi: 10.1186/s13071-020-04457-9 (PMC7705434; doi:10.1186/s13071-020-04457-9)
Supplement: Supplementary file 12 — Additional file 12: Table S12. GO annotation of target genes in infected and control murine spleen. [file 13071_2020_4457_MOESM12_ESM.xlsx]

## Sheet: Table S12
		Table S12. GO annotation of target genes in the infected and control murine spleen
Levels	GO_ID	Term	GO_namespace	Gene_num	Gene_list
2	GO:0032501	multicellular organismal process	biological_process	766	ENSMUSG00000034674,ENSMUSG00000025982,ENSMUSG00000028800,ENSMUSG00000033124,ENSMUSG00000005846,ENSMUSG00000034218,ENSMUSG00000035086,ENSMUSG00000030314,ENSMUSG00000075376,ENSMUSG00000035168,ENSMUSG00000037754,ENSMUSG00000055980,ENSMUSG00000008958,ENSMUSG00000049109,ENSMUSG00000014418,ENSMUSG00000044177,ENSMUSG00000000326,ENSMUSG00000032554,ENSMUSG00000036634,ENSMUSG00000009995,ENSMUSG00000033760,…
2	GO:0005215	transporter activity	molecular_function	143	ENSMUSG00000032754,ENSMUSG00000007041,ENSMUSG00000001855,ENSMUSG00000089911,ENSMUSG00000046410,ENSMUSG00000031808,ENSMUSG00000042476,ENSMUSG00000022899,ENSMUSG00000031818,ENSMUSG00000018507,ENSMUSG00000040430,ENSMUSG00000022742,ENSMUSG00000041644,ENSMUSG00000037949,ENSMUSG00000028262,ENSMUSG00000052395,ENSMUSG00000006057,ENSMUSG00000034462,ENSMUSG00000014077,ENSMUSG00000021553,ENSMUSG00000000563,…
2	GO:0032991	macromolecular complex	cellular_component	784	ENSMUSG00000000579,ENSMUSG00000030357,ENSMUSG00000053134,ENSMUSG00000004642,ENSMUSG00000062510,ENSMUSG00000030037,ENSMUSG00000028278,ENSMUSG00000026193,ENSMUSG00000026516,ENSMUSG00000030201,ENSMUSG00000005262,ENSMUSG00000040327,ENSMUSG00000021326,ENSMUSG00000079658,ENSMUSG00000054611,ENSMUSG00000057440,ENSMUSG00000038024,ENSMUSG00000057572,ENSMUSG00000025159,ENSMUSG00000001552,ENSMUSG00000036817,…
2	GO:0098754	detoxification	biological_process	2	ENSMUSG00000006818,ENSMUSG00000004032,
2	GO:0048518	positive regulation of biological process	biological_process	748	ENSMUSG00000015134,ENSMUSG00000054892,ENSMUSG00000027536,ENSMUSG00000026888,ENSMUSG00000039542,ENSMUSG00000056216,ENSMUSG00000028907,ENSMUSG00000020790,ENSMUSG00000027244,ENSMUSG00000007646,ENSMUSG00000030330,ENSMUSG00000020265,ENSMUSG00000020973,ENSMUSG00000062232,ENSMUSG00000017716,ENSMUSG00000040268,ENSMUSG00000060090,ENSMUSG00000001127,ENSMUSG00000048960,ENSMUSG00000045875,ENSMUSG00000038527,…
2	GO:0051179	localization	biological_process	752	ENSMUSG00000046410,ENSMUSG00000079227,ENSMUSG00000031812,ENSMUSG00000056832,ENSMUSG00000089911,ENSMUSG00000026705,ENSMUSG00000026999,ENSMUSG00000024259,ENSMUSG00000039137,ENSMUSG00000079557,ENSMUSG00000030534,ENSMUSG00000030279,ENSMUSG00000020888,ENSMUSG00000041498,ENSMUSG00000012609,ENSMUSG00000032328,ENSMUSG00000041644,ENSMUSG00000054836,ENSMUSG00000022899,ENSMUSG00000025903,ENSMUSG00000024511,…
2	GO:0044421	extracellular region part	cellular_component	437	ENSMUSG00000057572,ENSMUSG00000001552,ENSMUSG00000027613,ENSMUSG00000005540,ENSMUSG00000067780,ENSMUSG00000033949,ENSMUSG00000026725,ENSMUSG00000032041,ENSMUSG00000006301,ENSMUSG00000032220,ENSMUSG00000022283,ENSMUSG00000006050,ENSMUSG00000030357,ENSMUSG00000018446,ENSMUSG00000027820,ENSMUSG00000024082,ENSMUSG00000026193,ENSMUSG00000058897,ENSMUSG00000015316,ENSMUSG00000022770,ENSMUSG00000003316,…
2	GO:0005488	binding	molecular_function	2175	ENSMUSG00000035248,ENSMUSG00000024816,ENSMUSG00000001552,ENSMUSG00000050954,ENSMUSG00000056055,ENSMUSG00000021460,ENSMUSG00000029363,ENSMUSG00000025979,ENSMUSG00000053134,ENSMUSG00000004642,ENSMUSG00000062510,ENSMUSG00000029389,ENSMUSG00000021326,ENSMUSG00000039419,ENSMUSG00000093769,ENSMUSG00000037224,ENSMUSG00000031161,ENSMUSG00000018189,ENSMUSG00000015314,ENSMUSG00000079657,ENSMUSG00000061288,…	ENSMUSG00000035692,ENSMUSG00000027983,ENSMUSG00000022419,ENSMUSG00000027993,ENSMUSG00000032328,ENSMUSG00000010608,ENSMUSG00000030551,ENSMUSG00000026782,ENSMUSG00000021612,ENSMUSG00000074862,ENSMUSG00000027663,ENSMUSG00000026466,ENSMUSG00000073427,ENSMUSG00000028927,ENSMUSG00000047155,ENSMUSG00000063172,ENSMUSG00000060126,ENSMUSG00000025269,ENSMUSG00000038244,ENSMUSG00000026383,ENSMUSG00000029823,…
2	GO:0007610	behavior	biological_process	77	ENSMUSG00000026103,ENSMUSG00000042453,ENSMUSG00000024413,ENSMUSG00000035594,ENSMUSG00000029254,ENSMUSG00000053024,ENSMUSG00000041187,ENSMUSG00000059552,ENSMUSG00000036437,ENSMUSG00000050965,ENSMUSG00000052593,ENSMUSG00000037058,ENSMUSG00000059363,ENSMUSG00000038128,ENSMUSG00000020745,ENSMUSG00000004040,ENSMUSG00000012705,ENSMUSG00000026923,ENSMUSG00000006464,ENSMUSG00000039419,ENSMUSG00000053286,…
2	GO:0040011	locomotion	biological_process	183	ENSMUSG00000036196,ENSMUSG00000026674,ENSMUSG00000001729,ENSMUSG00000042453,ENSMUSG00000024413,ENSMUSG00000037643,ENSMUSG00000039629,ENSMUSG00000067242,ENSMUSG00000041187,ENSMUSG00000028041,ENSMUSG00000031292,ENSMUSG00000053024,ENSMUSG00000027111,ENSMUSG00000000631,ENSMUSG00000050965,ENSMUSG00000025393,ENSMUSG00000024101,ENSMUSG00000033149,ENSMUSG00000044033,ENSMUSG00000004040,ENSMUSG00000012705,…
2	GO:0009987	cellular process	biological_process	2081	ENSMUSG00000066877,ENSMUSG00000022718,ENSMUSG00000012429,ENSMUSG00000006678,ENSMUSG00000024429,ENSMUSG00000033713,ENSMUSG00000058392,ENSMUSG00000048230,ENSMUSG00000060733,ENSMUSG00000005493,ENSMUSG00000069895,ENSMUSG00000026725,ENSMUSG00000006050,ENSMUSG00000036306,ENSMUSG00000029466,ENSMUSG00000024101,ENSMUSG00000028318,ENSMUSG00000052738,ENSMUSG00000039629,ENSMUSG00000041187,ENSMUSG00000028041,…	ENSMUSG00000026380,ENSMUSG00000066149,ENSMUSG00000039943,ENSMUSG00000026615,ENSMUSG00000031575,ENSMUSG00000090841,ENSMUSG00000072423,ENSMUSG00000018583,ENSMUSG00000072763,ENSMUSG00000051043,ENSMUSG00000089917,ENSMUSG00000048012,ENSMUSG00000033952,ENSMUSG00000031158,ENSMUSG00000029767,ENSMUSG00000023191,ENSMUSG00000037486,ENSMUSG00000078517,ENSMUSG00000029992,ENSMUSG00000005481,ENSMUSG00000060373,…
2	GO:0099080	supramolecular complex	cellular_component	123	ENSMUSG00000045875,ENSMUSG00000030249,ENSMUSG00000062075,ENSMUSG00000038828,ENSMUSG00000071647,ENSMUSG00000017716,ENSMUSG00000032479,ENSMUSG00000020492,ENSMUSG00000050315,ENSMUSG00000000759,ENSMUSG00000017774,ENSMUSG00000057335,ENSMUSG00000031922,ENSMUSG00000027012,ENSMUSG00000012443,ENSMUSG00000035027,ENSMUSG00000028678,ENSMUSG00000036402,ENSMUSG00000041642,ENSMUSG00000041688,ENSMUSG00000009418,…
2	GO:0016020	membrane	cellular_component	1163	ENSMUSG00000027879,ENSMUSG00000024354,ENSMUSG00000032777,ENSMUSG00000039988,ENSMUSG00000026740,ENSMUSG00000039156,ENSMUSG00000020454,ENSMUSG00000051056,ENSMUSG00000042148,ENSMUSG00000036986,ENSMUSG00000027962,ENSMUSG00000093805,ENSMUSG00000042670,ENSMUSG00000026959,ENSMUSG00000021036,ENSMUSG00000032096,ENSMUSG00000004865,ENSMUSG00000046480,ENSMUSG00000063334,ENSMUSG00000046879,ENSMUSG00000004651,…
2	GO:0022610	biological adhesion	biological_process	166	ENSMUSG00000034974,ENSMUSG00000030534,ENSMUSG00000007041,ENSMUSG00000069170,ENSMUSG00000022438,ENSMUSG00000016493,ENSMUSG00000034165,ENSMUSG00000063275,ENSMUSG00000079227,ENSMUSG00000044220,ENSMUSG00000022099,ENSMUSG00000059552,ENSMUSG00000049871,ENSMUSG00000052593,ENSMUSG00000031355,ENSMUSG00000054555,ENSMUSG00000043631,ENSMUSG00000029359,ENSMUSG00000027985,ENSMUSG00000018001,ENSMUSG00000027523,…
2	GO:0040007	growth	biological_process	147	ENSMUSG00000053819,ENSMUSG00000036792,ENSMUSG00000061878,ENSMUSG00000027808,ENSMUSG00000025213,ENSMUSG00000054051,ENSMUSG00000026383,ENSMUSG00000005583,ENSMUSG00000025747,ENSMUSG00000045875,ENSMUSG00000027663,ENSMUSG00000037242,ENSMUSG00000025583,ENSMUSG00000017561,ENSMUSG00000040268,ENSMUSG00000022781,ENSMUSG00000022838,ENSMUSG00000045576,ENSMUSG00000024174,ENSMUSG00000063531,ENSMUSG00000030330,…
2	GO:0032502	developmental process	biological_process	718	ENSMUSG00000025199,ENSMUSG00000038872,ENSMUSG00000020072,ENSMUSG00000029076,ENSMUSG00000019773,ENSMUSG00000026276,ENSMUSG00000002603,ENSMUSG00000024008,ENSMUSG00000033569,ENSMUSG00000038583,ENSMUSG00000042817,ENSMUSG00000028121,ENSMUSG00000028962,ENSMUSG00000032479,ENSMUSG00000026782,ENSMUSG00000008193,ENSMUSG00000030551,ENSMUSG00000069769,ENSMUSG00000027598,ENSMUSG00000028927,ENSMUSG00000053046,…
2	GO:0044699	single-organism process	biological_process	1634	ENSMUSG00000020707,ENSMUSG00000019873,ENSMUSG00000025104,ENSMUSG00000014846,ENSMUSG00000044788,ENSMUSG00000048930,ENSMUSG00000059327,ENSMUSG00000071369,ENSMUSG00000004056,ENSMUSG00000028967,ENSMUSG00000031715,ENSMUSG00000037509,ENSMUSG00000035236,ENSMUSG00000069456,ENSMUSG00000021772,ENSMUSG00000006800,ENSMUSG00000061666,ENSMUSG00000074359,ENSMUSG00000022160,ENSMUSG00000062352,ENSMUSG00000020634,…
2	GO:0005623	cell	cellular_component	2240	ENSMUSG00000028933,ENSMUSG00000002718,ENSMUSG00000061479,ENSMUSG00000024843,ENSMUSG00000061544,ENSMUSG00000051344,ENSMUSG00000027742,ENSMUSG00000062397,ENSMUSG00000032253,ENSMUSG00000049303,ENSMUSG00000041560,ENSMUSG00000016494,ENSMUSG00000026600,ENSMUSG00000039000,ENSMUSG00000049470,ENSMUSG00000039275,ENSMUSG00000006191,ENSMUSG00000020151,ENSMUSG00000041733,ENSMUSG00000095500,ENSMUSG00000053024,…	ENSMUSG00000004110,ENSMUSG00000020284,ENSMUSG00000023952,ENSMUSG00000039068,ENSMUSG00000032040,ENSMUSG00000061578,ENSMUSG00000024370,ENSMUSG00000024654,ENSMUSG00000037905,ENSMUSG00000022837,ENSMUSG00000014504,ENSMUSG00000075376,ENSMUSG00000001632,ENSMUSG00000035086,ENSMUSG00000027615,ENSMUSG00000028549,ENSMUSG00000021096,ENSMUSG00000032554,ENSMUSG00000060002,ENSMUSG00000020189,ENSMUSG00000008958,…
2	GO:0044217	other organism part	cellular_component	2	ENSMUSG00000026405,ENSMUSG00000003452,
2	GO:0004871	signal transducer activity	molecular_function	108	ENSMUSG00000030249,ENSMUSG00000045875,ENSMUSG00000029470,ENSMUSG00000040125,ENSMUSG00000026770,ENSMUSG00000026104,ENSMUSG00000024913,ENSMUSG00000030287,ENSMUSG00000026180,ENSMUSG00000023951,ENSMUSG00000001127,ENSMUSG00000057722,ENSMUSG00000030551,ENSMUSG00000061878,ENSMUSG00000036402,ENSMUSG00000017652,ENSMUSG00000035027,ENSMUSG00000028859,ENSMUSG00000026069,ENSMUSG00000028522,ENSMUSG00000031537,…
2	GO:0071840	cellular component organization or biogenesis	biological_process	898	ENSMUSG00000053046,ENSMUSG00000030180,ENSMUSG00000024505,ENSMUSG00000027663,ENSMUSG00000026466,ENSMUSG00000024902,ENSMUSG00000034187,ENSMUSG00000027635,ENSMUSG00000028927,ENSMUSG00000026782,ENSMUSG00000026275,ENSMUSG00000063694,ENSMUSG00000033985,ENSMUSG00000032479,ENSMUSG00000022538,ENSMUSG00000040667,ENSMUSG00000029177,ENSMUSG00000029401,ENSMUSG00000034574,ENSMUSG00000046591,ENSMUSG00000033653,…
2	GO:0031386	protein tag	molecular_function	3	ENSMUSG00000020265,ENSMUSG00000084786,ENSMUSG00000035692,
2	GO:0098772	molecular function regulator	molecular_function	164	ENSMUSG00000046794,ENSMUSG00000029204,ENSMUSG00000044176,ENSMUSG00000023951,ENSMUSG00000041064,ENSMUSG00000039156,ENSMUSG00000031216,ENSMUSG00000066406,ENSMUSG00000061576,ENSMUSG00000037426,ENSMUSG00000028059,ENSMUSG00000024883,ENSMUSG00000022136,ENSMUSG00000023015,ENSMUSG00000026031,ENSMUSG00000020903,ENSMUSG00000026463,ENSMUSG00000027665,ENSMUSG00000036246,ENSMUSG00000052921,ENSMUSG00000007379,…
2	GO:0016530	metallochaperone activity	molecular_function	1	ENSMUSG00000059363,
2	GO:0001906	cell killing	biological_process	13	ENSMUSG00000010054,ENSMUSG00000056216,ENSMUSG00000031731,ENSMUSG00000079227,ENSMUSG00000031077,ENSMUSG00000067212,ENSMUSG00000029254,ENSMUSG00000005540,ENSMUSG00000057948,ENSMUSG00000041650,ENSMUSG00000004626,ENSMUSG00000053559,ENSMUSG00000073411,
2	GO:0042056	chemoattractant activity	molecular_function	2	ENSMUSG00000023951,ENSMUSG00000063767,
2	GO:0044215	other organism	cellular_component	2	ENSMUSG00000003452,ENSMUSG00000026405,
2	GO:0045182	translation regulator activity	molecular_function	5	ENSMUSG00000051695,ENSMUSG00000046062,ENSMUSG00000045896,ENSMUSG00000039652,ENSMUSG00000037058,
2	GO:0019012	virion	cellular_component	3	ENSMUSG00000020358,ENSMUSG00000024217,ENSMUSG00000066037,
2	GO:0005198	structural molecule activity	molecular_function	57	ENSMUSG00000057440,ENSMUSG00000035027,ENSMUSG00000022957,ENSMUSG00000022770,ENSMUSG00000030058,ENSMUSG00000030335,ENSMUSG00000028140,ENSMUSG00000043051,ENSMUSG00000066406,ENSMUSG00000052698,ENSMUSG00000008668,ENSMUSG00000041025,ENSMUSG00000022370,ENSMUSG00000062075,ENSMUSG00000024170,ENSMUSG00000024902,ENSMUSG00000090862,ENSMUSG00000035849,ENSMUSG00000034729,ENSMUSG00000000759,ENSMUSG00000029622,…
2	GO:0045202	synapse	cellular_component	87	ENSMUSG00000036306,ENSMUSG00000047454,ENSMUSG00000030795,ENSMUSG00000046447,ENSMUSG00000041268,ENSMUSG00000040380,ENSMUSG00000032946,ENSMUSG00000026024,ENSMUSG00000030539,ENSMUSG00000026778,ENSMUSG00000025085,ENSMUSG00000079477,ENSMUSG00000026313,ENSMUSG00000022770,ENSMUSG00000030201,ENSMUSG00000022957,ENSMUSG00000029104,ENSMUSG00000052572,ENSMUSG00000049303,ENSMUSG00000025979,ENSMUSG00000000326,…
2	GO:0044464	cell part	cellular_component	2237	ENSMUSG00000058488,ENSMUSG00000092416,ENSMUSG00000025465,ENSMUSG00000049550,ENSMUSG00000063077,ENSMUSG00000033943,ENSMUSG00000026114,ENSMUSG00000095325,ENSMUSG00000037031,ENSMUSG00000004040,ENSMUSG00000000131,ENSMUSG00000021830,ENSMUSG00000019505,ENSMUSG00000020328,ENSMUSG00000020546,ENSMUSG00000005262,ENSMUSG00000096856,ENSMUSG00000079658,ENSMUSG00000054611,ENSMUSG00000003282,ENSMUSG00000033306,…	ENSMUSG00000039917,ENSMUSG00000078622,ENSMUSG00000066800,ENSMUSG00000022010,ENSMUSG00000037470,ENSMUSG00000095253,ENSMUSG00000065979,ENSMUSG00000026196,ENSMUSG00000037544,ENSMUSG00000056673,ENSMUSG00000025816,ENSMUSG00000031922,ENSMUSG00000026219,ENSMUSG00000020903,ENSMUSG00000019338,ENSMUSG00000056941,ENSMUSG00000024045,ENSMUSG00000040990,ENSMUSG00000020459,ENSMUSG00000037236,ENSMUSG00000037752,…
2	GO:0099531	presynaptic process involved in chemical synaptic transmission	biological_process	12	ENSMUSG00000027287,ENSMUSG00000061878,ENSMUSG00000068923,ENSMUSG00000003037,ENSMUSG00000027162,ENSMUSG00000023826,ENSMUSG00000041479,ENSMUSG00000005583,ENSMUSG00000049303,ENSMUSG00000061601,ENSMUSG00000047854,ENSMUSG00000036104,
2	GO:0065007	biological regulation	biological_process	1483	ENSMUSG00000001552,ENSMUSG00000025159,ENSMUSG00000038024,ENSMUSG00000036817,ENSMUSG00000034729,ENSMUSG00000022283,ENSMUSG00000021460,ENSMUSG00000056055,ENSMUSG00000050954,ENSMUSG00000025656,ENSMUSG00000053134,ENSMUSG00000031488,ENSMUSG00000040297,ENSMUSG00000021326,ENSMUSG00000040327,ENSMUSG00000061288,ENSMUSG00000079657,ENSMUSG00000020372,ENSMUSG00000018189,ENSMUSG00000031161,ENSMUSG00000037224,…
2	GO:0044425	membrane part	cellular_component	792	ENSMUSG00000025314,ENSMUSG00000035403,ENSMUSG00000015568,ENSMUSG00000006057,ENSMUSG00000018160,ENSMUSG00000027435,ENSMUSG00000056529,ENSMUSG00000047747,ENSMUSG00000021998,ENSMUSG00000023088,ENSMUSG00000079260,ENSMUSG00000029007,ENSMUSG00000022957,ENSMUSG00000040016,ENSMUSG00000042804,ENSMUSG00000046324,ENSMUSG00000020895,ENSMUSG00000028945,ENSMUSG00000031731,ENSMUSG00000003053,ENSMUSG00000031596,…
2	GO:0050789	regulation of biological process	biological_process	1410	ENSMUSG00000024101,ENSMUSG00000028318,ENSMUSG00000039629,ENSMUSG00000026457,ENSMUSG00000041187,ENSMUSG00000039782,ENSMUSG00000028041,ENSMUSG00000029994,ENSMUSG00000027326,ENSMUSG00000037370,ENSMUSG00000074397,ENSMUSG00000021327,ENSMUSG00000001419,ENSMUSG00000055942,ENSMUSG00000042453,ENSMUSG00000077450,ENSMUSG00000056130,ENSMUSG00000056268,ENSMUSG00000023216,ENSMUSG00000027984,ENSMUSG00000042323,…
2	GO:0048511	rhythmic process	biological_process	36	ENSMUSG00000026335,ENSMUSG00000025747,ENSMUSG00000020063,ENSMUSG00000036986,ENSMUSG00000040016,ENSMUSG00000028800,ENSMUSG00000029992,ENSMUSG00000040268,ENSMUSG00000023951,ENSMUSG00000070544,ENSMUSG00000033760,ENSMUSG00000022124,ENSMUSG00000030180,ENSMUSG00000039994,ENSMUSG00000005493,ENSMUSG00000020914,ENSMUSG00000042207,ENSMUSG00000025217,ENSMUSG00000059552,ENSMUSG00000066037,ENSMUSG00000038845,…
2	GO:0005576	extracellular region	cellular_component	467	ENSMUSG00000025027,ENSMUSG00000027523,ENSMUSG00000023960,ENSMUSG00000024011,ENSMUSG00000028053,ENSMUSG00000049723,ENSMUSG00000042118,ENSMUSG00000034064,ENSMUSG00000043631,ENSMUSG00000031818,ENSMUSG00000026176,ENSMUSG00000029598,ENSMUSG00000078578,ENSMUSG00000021196,ENSMUSG00000002059,ENSMUSG00000041650,ENSMUSG00000019055,ENSMUSG00000078945,ENSMUSG00000042476,ENSMUSG00000030924,ENSMUSG00000030225,…
2	GO:0051704	multi-organism process	biological_process	263	ENSMUSG00000022353,ENSMUSG00000038628,ENSMUSG00000079227,ENSMUSG00000041912,ENSMUSG00000056832,ENSMUSG00000035623,ENSMUSG00000029826,ENSMUSG00000026361,ENSMUSG00000000902,ENSMUSG00000042207,ENSMUSG00000035692,ENSMUSG00000052593,ENSMUSG00000022945,ENSMUSG00000071748,ENSMUSG00000012609,ENSMUSG00000079470,ENSMUSG00000040181,ENSMUSG00000031827,ENSMUSG00000026020,ENSMUSG00000056529,ENSMUSG00000024079,…
2	GO:0045499	chemorepellent activity	molecular_function	3	ENSMUSG00000021451,ENSMUSG00000063531,ENSMUSG00000030539,
2	GO:0023052	signaling	biological_process	628	ENSMUSG00000033767,ENSMUSG00000035632,ENSMUSG00000045875,ENSMUSG00000031392,ENSMUSG00000026104,ENSMUSG00000030287,ENSMUSG00000026180,ENSMUSG00000017716,ENSMUSG00000040268,ENSMUSG00000048960,ENSMUSG00000001127,ENSMUSG00000068923,ENSMUSG00000026490,ENSMUSG00000021027,ENSMUSG00000027808,ENSMUSG00000030494,ENSMUSG00000039652,ENSMUSG00000026069,ENSMUSG00000028522,ENSMUSG00000055204,ENSMUSG00000039542,…
2	GO:0008152	metabolic process	biological_process	1725	ENSMUSG00000021715,ENSMUSG00000042251,ENSMUSG00000051220,ENSMUSG00000035572,ENSMUSG00000030528,ENSMUSG00000054199,ENSMUSG00000006715,ENSMUSG00000046873,ENSMUSG00000029993,ENSMUSG00000052557,ENSMUSG00000023045,ENSMUSG00000033228,ENSMUSG00000029587,ENSMUSG00000008206,ENSMUSG00000003623,ENSMUSG00000018433,ENSMUSG00000041096,ENSMUSG00000029098,ENSMUSG00000061143,ENSMUSG00000030714,ENSMUSG00000006676,…	ENSMUSG00000041498,ENSMUSG00000035896,
2	GO:0002376	immune system process	biological_process	284	ENSMUSG00000036986,ENSMUSG00000024457,ENSMUSG00000030527,ENSMUSG00000020063,ENSMUSG00000028059,ENSMUSG00000060477,ENSMUSG00000031537,ENSMUSG00000070369,ENSMUSG00000036594,ENSMUSG00000026942,ENSMUSG00000025986,ENSMUSG00000023951,ENSMUSG00000014074,ENSMUSG00000030067,ENSMUSG00000029204,ENSMUSG00000061286,ENSMUSG00000001583,ENSMUSG00000028556,ENSMUSG00000032344,ENSMUSG00000029203,ENSMUSG00000038845,…
2	GO:0060089	molecular transducer activity	molecular_function	88	ENSMUSG00000022967,ENSMUSG00000013833,ENSMUSG00000051043,ENSMUSG00000009376,ENSMUSG00000047875,ENSMUSG00000035200,ENSMUSG00000026959,ENSMUSG00000047415,ENSMUSG00000023830,ENSMUSG00000049103,ENSMUSG00000026469,ENSMUSG00000042817,ENSMUSG00000067336,ENSMUSG00000054263,ENSMUSG00000005268,ENSMUSG00000033569,ENSMUSG00000028012,ENSMUSG00000039656,ENSMUSG00000033446,ENSMUSG00000026770,ENSMUSG00000026180,…
2	GO:0048519	negative regulation of biological process	biological_process	630	ENSMUSG00000029994,ENSMUSG00000027326,ENSMUSG00000020120,ENSMUSG00000037370,ENSMUSG00000021327,ENSMUSG00000020898,ENSMUSG00000031229,ENSMUSG00000029616,ENSMUSG00000024381,ENSMUSG00000024101,ENSMUSG00000028318,ENSMUSG00000039782,ENSMUSG00000022941,ENSMUSG00000026457,ENSMUSG00000028041,ENSMUSG00000001134,ENSMUSG00000027984,ENSMUSG00000042323,ENSMUSG00000036980,ENSMUSG00000022521,ENSMUSG00000025880,…
2	GO:0009295	nucleoid	cellular_component	10	ENSMUSG00000036875,ENSMUSG00000032480,ENSMUSG00000025393,ENSMUSG00000059447,ENSMUSG00000006818,ENSMUSG00000046909,ENSMUSG00000020718,ENSMUSG00000020079,ENSMUSG00000001100,ENSMUSG00000024120,
2	GO:0000003	reproduction	biological_process	165	ENSMUSG00000056832,ENSMUSG00000035696,ENSMUSG00000028063,ENSMUSG00000041912,ENSMUSG00000016493,ENSMUSG00000020451,ENSMUSG00000039748,ENSMUSG00000029919,ENSMUSG00000021127,ENSMUSG00000071748,ENSMUSG00000027985,ENSMUSG00000079470,ENSMUSG00000002076,ENSMUSG00000012609,ENSMUSG00000042207,ENSMUSG00000029359,ENSMUSG00000031987,ENSMUSG00000020185,ENSMUSG00000022545,ENSMUSG00000045216,ENSMUSG00000026173,…
2	GO:0030054	cell junction	cellular_component	158	ENSMUSG00000000600,ENSMUSG00000041688,ENSMUSG00000019935,ENSMUSG00000053819,ENSMUSG00000068923,ENSMUSG00000027287,ENSMUSG00000035027,ENSMUSG00000027573,ENSMUSG00000036452,ENSMUSG00000005687,ENSMUSG00000033075,ENSMUSG00000027002,ENSMUSG00000053158,ENSMUSG00000026383,ENSMUSG00000041592,ENSMUSG00000052698,ENSMUSG00000032232,ENSMUSG00000041890,ENSMUSG00000040782,ENSMUSG00000029381,ENSMUSG00000048058,…
2	GO:0000988	transcription factor activity, protein binding	molecular_function	72	ENSMUSG00000034205,ENSMUSG00000095567,ENSMUSG00000045482,ENSMUSG00000022521,ENSMUSG00000028066,ENSMUSG00000026923,ENSMUSG00000001418,ENSMUSG00000000902,ENSMUSG00000001134,ENSMUSG00000042207,ENSMUSG00000031314,ENSMUSG00000020185,ENSMUSG00000044167,ENSMUSG00000029440,ENSMUSG00000066042,ENSMUSG00000025159,ENSMUSG00000046179,ENSMUSG00000018160,ENSMUSG00000001552,ENSMUSG00000040661,ENSMUSG00000006050,…
2	GO:0043226	organelle	cellular_component	1918	ENSMUSG00000031604,ENSMUSG00000024902,ENSMUSG00000030180,ENSMUSG00000027598,ENSMUSG00000041762,ENSMUSG00000090862,ENSMUSG00000030982,ENSMUSG00000034681,ENSMUSG00000022538,ENSMUSG00000040667,ENSMUSG00000015942,ENSMUSG00000033985,ENSMUSG00000046591,ENSMUSG00000000600,ENSMUSG00000051695,ENSMUSG00000029401,ENSMUSG00000034574,ENSMUSG00000022407,ENSMUSG00000020014,ENSMUSG00000036792,ENSMUSG00000061878,…	ENSMUSG00000032216,ENSMUSG00000030835,ENSMUSG00000029462,ENSMUSG00000036104,ENSMUSG00000004347,ENSMUSG00000042185,ENSMUSG00000032376,ENSMUSG00000058239,ENSMUSG00000024410,ENSMUSG00000039768,ENSMUSG00000019518,ENSMUSG00000027349,ENSMUSG00000035064,ENSMUSG00000022313,ENSMUSG00000016534,ENSMUSG00000036712,ENSMUSG00000046909,ENSMUSG00000032839,ENSMUSG00000073481,ENSMUSG00000021693,ENSMUSG00000003992,…
2	GO:0050896	response to stimulus	biological_process	985	ENSMUSG00000022099,ENSMUSG00000036437,ENSMUSG00000020891,ENSMUSG00000031355,ENSMUSG00000051228,ENSMUSG00000042207,ENSMUSG00000040430,ENSMUSG00000068457,ENSMUSG00000023104,ENSMUSG00000018507,ENSMUSG00000025217,ENSMUSG00000037355,ENSMUSG00000061601,ENSMUSG00000040181,ENSMUSG00000001763,ENSMUSG00000033102,ENSMUSG00000020692,ENSMUSG00000071748,ENSMUSG00000027366,ENSMUSG00000032773,ENSMUSG00000044167,…
2	GO:0009055	electron carrier activity	molecular_function	15	ENSMUSG00000029098,ENSMUSG00000063694,ENSMUSG00000014313,ENSMUSG00000027332,ENSMUSG00000018196,ENSMUSG00000031818,ENSMUSG00000063558,ENSMUSG00000042148,ENSMUSG00000025968,ENSMUSG00000015790,ENSMUSG00000058076,ENSMUSG00000042647,ENSMUSG00000027710,ENSMUSG00000027809,ENSMUSG00000029456,
2	GO:0022414	reproductive process	biological_process	165	ENSMUSG00000028933,ENSMUSG00000016458,ENSMUSG00000003282,ENSMUSG00000048230,ENSMUSG00000013787,ENSMUSG00000027009,ENSMUSG00000063972,ENSMUSG00000022770,ENSMUSG00000029104,ENSMUSG00000041431,ENSMUSG00000030357,ENSMUSG00000018446,ENSMUSG00000034480,ENSMUSG00000050052,ENSMUSG00000029475,ENSMUSG00000005493,ENSMUSG00000055319,ENSMUSG00000033949,ENSMUSG00000036817,ENSMUSG00000031928,ENSMUSG00000042520,…
2	GO:0031974	membrane-enclosed lumen	cellular_component	691	ENSMUSG00000038751,ENSMUSG00000015697,ENSMUSG00000029110,ENSMUSG00000029104,ENSMUSG00000041560,ENSMUSG00000030801,ENSMUSG00000034480,ENSMUSG00000002718,ENSMUSG00000061175,ENSMUSG00000030335,ENSMUSG00000032077,ENSMUSG00000024472,ENSMUSG00000022948,ENSMUSG00000032845,ENSMUSG00000038425,ENSMUSG00000069089,ENSMUSG00000049470,ENSMUSG00000042520,ENSMUSG00000039275,ENSMUSG00000031189,ENSMUSG00000068036,…
2	GO:0044456	synapse part	cellular_component	62	ENSMUSG00000026959,ENSMUSG00000030337,ENSMUSG00000036473,ENSMUSG00000039943,ENSMUSG00000047854,ENSMUSG00000020182,ENSMUSG00000077450,ENSMUSG00000026470,ENSMUSG00000018909,ENSMUSG00000030172,ENSMUSG00000096054,ENSMUSG00000003037,ENSMUSG00000035200,ENSMUSG00000035594,ENSMUSG00000026347,ENSMUSG00000022841,ENSMUSG00000061601,ENSMUSG00000039671,ENSMUSG00000036437,ENSMUSG00000022099,ENSMUSG00000066037,…
2	GO:0044423	virion part	cellular_component	3	ENSMUSG00000024217,ENSMUSG00000020358,ENSMUSG00000066037,
2	GO:0016209	antioxidant activity	molecular_function	3	ENSMUSG00000006818,ENSMUSG00000020250,ENSMUSG00000074604,
2	GO:0001071	nucleic acid binding transcription factor activity	molecular_function	134	ENSMUSG00000026104,ENSMUSG00000009569,ENSMUSG00000038648,ENSMUSG00000008193,ENSMUSG00000030551,ENSMUSG00000037674,ENSMUSG00000022838,ENSMUSG00000049421,ENSMUSG00000026017,ENSMUSG00000025959,ENSMUSG00000005583,ENSMUSG00000033961,ENSMUSG00000066798,ENSMUSG00000025862,ENSMUSG00000068551,ENSMUSG00000055320,ENSMUSG00000028901,ENSMUSG00000056216,ENSMUSG00000074731,ENSMUSG00000054892,ENSMUSG00000038533,…
2	GO:0044422	organelle part	cellular_component	1289	ENSMUSG00000049624,ENSMUSG00000050103,ENSMUSG00000017221,ENSMUSG00000005354,ENSMUSG00000032232,ENSMUSG00000030287,ENSMUSG00000001305,ENSMUSG00000021252,ENSMUSG00000039637,ENSMUSG00000007080,ENSMUSG00000041846,ENSMUSG00000028522,ENSMUSG00000055204,ENSMUSG00000022604,ENSMUSG00000019935,ENSMUSG00000107283,ENSMUSG00000027012,ENSMUSG00000034341,ENSMUSG00000026393,ENSMUSG00000027739,ENSMUSG00000025266,…
2	GO:0003824	catalytic activity	molecular_function	928	ENSMUSG00000031901,ENSMUSG00000052917,ENSMUSG00000052459,ENSMUSG00000029408,ENSMUSG00000034617,ENSMUSG00000042817,ENSMUSG00000020385,ENSMUSG00000090112,ENSMUSG00000058076,ENSMUSG00000034487,ENSMUSG00000030882,ENSMUSG00000013846,ENSMUSG00000030826,ENSMUSG00000025616,ENSMUSG00000025199,ENSMUSG00000009292,ENSMUSG00000063362,ENSMUSG00000037826,ENSMUSG00000033068,ENSMUSG00000026276,ENSMUSG00000025386,…
