# Supplementary material for: RNA sequencing analysis of altered expression of long noncoding RNAs associated with Schistosoma japonicum infection in the murine liver and spleen
Source: Parasit Vectors. 2020 Dec 1;13:601. doi: 10.1186/s13071-020-04457-9 (PMC7705434; doi:10.1186/s13071-020-04457-9)
Supplement: Supplementary file 13 — Additional file 13: Table S13. Kyoto Encyclopedia of Genes and Genomes (KEGG) enrichment of target genes in infected and control murine liver. [file 13071_2020_4457_MOESM13_ESM.xlsx]

## Sheet: Table S13
	Table S13. KEGG enrichment of target genes in the infected and control murine liver
Pathway_ID	Pathway_description	Target_gene_in_this_pathway	Target_gene_in_all_pathway	All_gene_in_this_pathway	All_gene_in_all_pathway	All_gene_list	Pvalue	Qvalue
mmu04122	Sulfur relay system	4	896	10	7510	ENSMUSG00000069020(Urm1),ENSMUSG00000015536(Mocs2),ENSMUSG00000064120(Mocs1),ENSMUSG00000022386(Trmu),	0.0152984	0.241375
mmu00750	Vitamin B6 metabolism	3	896	9	7510	ENSMUSG00000032788(Pdxk),ENSMUSG00000027088(Phospho2),ENSMUSG00000063558(Aox1),	0.0480293	0.487154
mmu03460	Fanconi anemia pathway	16	896	50	7510	ENSMUSG00000039738(Slx4),ENSMUSG00000030528(Blm),ENSMUSG00000032409(Atr),ENSMUSG00000026429(Ube2t),ENSMUSG00000022779(Top3b),ENSMUSG00000059772(Slx1b),ENSMUSG00000022545(Ercc4),ENSMUSG00000038425(Poli),ENSMUSG00000037991(Rmi2),ENSMUSG00000007646(Rad51c),ENSMUSG00000041147(Brca2),ENSMUSG00000034329(Brip1),ENSMUSG00000032815(Fanca),ENSMUSG00000024170(Telo2),ENSMUSG00000032498(Mlh1),ENSMUSG000000198…	0.000353255	0.100324
mmu03430	Mismatch repair	7	896	22	7510	ENSMUSG00000023104(Rfc2),ENSMUSG00000029363(Rfc5),ENSMUSG00000029191(Rfc1),ENSMUSG00000030726(Pold3),ENSMUSG00000014850(Msh3),ENSMUSG00000032498(Mlh1),ENSMUSG00000039748(Exo1),	0.0114979	0.233243
mmu00360	Phenylalanine metabolism	7	896	22	7510	ENSMUSG00000015134(Aldh1a3),ENSMUSG00000078651(Aoc2),ENSMUSG00000063683(Glyat),ENSMUSG00000019326(Aoc3),ENSMUSG00000025037(Maoa),ENSMUSG00000071633(Gm4952),ENSMUSG00000020182(Ddc),	0.0114979	0.233243
mmu03030	DNA replication	11	896	35	7510	ENSMUSG00000026134(Prim2),ENSMUSG00000023104(Rfc2),ENSMUSG00000006678(Pola1),ENSMUSG00000005410(Mcm5),ENSMUSG00000029363(Rfc5),ENSMUSG00000029191(Rfc1),ENSMUSG00000025395(Prim1),ENSMUSG00000007080(Pole),ENSMUSG00000030726(Pold3),ENSMUSG00000036875(Dna2),ENSMUSG00000002870(Mcm2),	0.00272755	0.129104
mmu00600	Sphingolipid metabolism	15	896	48	7510	ENSMUSG00000056124(B4galt6),ENSMUSG00000009905(Kdsr),ENSMUSG00000040451(Sgms1),ENSMUSG00000032908(Sgpp2),ENSMUSG00000038007(Acer2),ENSMUSG00000030760(Acer3),ENSMUSG00000035891(Cerk),ENSMUSG00000021036(Sptlc2),ENSMUSG00000061878(Sphk1),ENSMUSG00000035239(Neu3),ENSMUSG00000008206(Cers4),ENSMUSG00000005899(Smpd4),ENSMUSG00000021263(Degs2),ENSMUSG00000028517(Ppap2b),ENSMUSG00000038633(Degs1),	0.000663459	0.0628074
mmu03440	Homologous recombination	8	896	28	7510	ENSMUSG00000031928(Mre11a),ENSMUSG00000059060(Rad51b),ENSMUSG00000030528(Blm),ENSMUSG00000028933(Xrcc2),ENSMUSG00000022779(Top3b),ENSMUSG00000007646(Rad51c),ENSMUSG00000041147(Brca2),ENSMUSG00000030726(Pold3),	0.0152393	0.254587
mmu04330	Notch signaling pathway	14	896	49	7510	ENSMUSG00000039191(Rbpj),ENSMUSG00000022521(Crebbp),ENSMUSG00000049502(Dtx3l),ENSMUSG00000052593(Adam17),ENSMUSG00000020888(Dvl2),ENSMUSG00000061143(Maml3),ENSMUSG00000063160(Numbl),ENSMUSG00000030970(Ctbp2),ENSMUSG00000003233(Dvl3),ENSMUSG00000053040(Aph1c),ENSMUSG00000026923(Notch1),ENSMUSG00000010609(Psen2),ENSMUSG00000028800(Hdac1),ENSMUSG00000003458(Ncstn),	0.00230327	0.130826
mmu00563	Glycosylphosphatidylinositol(GPI)-anchor biosynthesis	7	896	25	7510	ENSMUSG00000014245(Pigl),ENSMUSG00000038383(Pigu),ENSMUSG00000050229(Pigm),ENSMUSG00000079469(Pigb),ENSMUSG00000056536(Pign),ENSMUSG00000043257(Pigv),ENSMUSG00000021120(Pigh),	0.0234942	0.333618
mmu00310	Lysine degradation	14	896	52	7510	ENSMUSG00000054823(Whsc1l1),ENSMUSG00000045098(Suv420h1),ENSMUSG00000027984(Hadh),ENSMUSG00000035878(Hykk),ENSMUSG00000004846(Plod3),ENSMUSG00000013787(Ehmt2),ENSMUSG00000020359(Phykpl),ENSMUSG00000026646(Suv39h2),ENSMUSG00000025465(Echs1),ENSMUSG00000019055(Plod1),ENSMUSG00000015697(Setdb1),ENSMUSG00000057406(Whsc1),ENSMUSG00000044791(Setd2),ENSMUSG00000028053(Ash1l),	0.00404234	0.127558
mmu00670	One carbon pool by folate	5	896	19	7510	ENSMUSG00000025747(Tyms),ENSMUSG00000059183(Mtfmt),ENSMUSG00000029376(Mthfd2l),ENSMUSG00000032607(Amt),ENSMUSG00000079427(Mthfsl),	0.0570746	0.522877
mmu05340	Primary immunodeficiency	9	896	35	7510	ENSMUSG00000026648(Dclre1c),ENSMUSG00000036120(Rfxank),ENSMUSG00000026395(Ptprc),ENSMUSG00000017652(Cd40),ENSMUSG00000053044(Cd8b1),ENSMUSG00000061132(Blnk),ENSMUSG00000031805(Jak3),ENSMUSG00000004221(Ikbkg),ENSMUSG00000053977(Cd8a),	0.0219733	0.328443
mmu00410	beta-Alanine metabolism	8	896	33	7510	ENSMUSG00000015134(Aldh1a3),ENSMUSG00000056162(Cndp1),ENSMUSG00000026787(Gad2),ENSMUSG00000078651(Aoc2),ENSMUSG00000025465(Echs1),ENSMUSG00000041426(Hibch),ENSMUSG00000033427(Upb1),ENSMUSG00000019326(Aoc3),	0.0398477	0.419139
mmu04115	p53 signaling pathway	16	896	68	7510	ENSMUSG00000032409(Atr),ENSMUSG00000040782(Rfwd2),ENSMUSG00000013663(Pten),ENSMUSG00000063694(Cycs),ENSMUSG00000029397(Rchy1),ENSMUSG00000054387(Mdm4),ENSMUSG00000036390(Gadd45a),ENSMUSG00000029521(Chek2),ENSMUSG00000038332(Sesn1),ENSMUSG00000020184(Mdm2),ENSMUSG00000041431(Ccnb1),ENSMUSG00000019979(Apaf1),ENSMUSG00000059552(Trp53),ENSMUSG00000022292(Rrm2b),ENSMUSG00000040274(Cdk6),ENSMUSG0000002…	0.00897257	0.231655
mmu04120	Ubiquitin mediated proteolysis	33	896	141	7510	ENSMUSG00000025261(Huwe1),ENSMUSG00000021774(Ube2e1),ENSMUSG00000060860(Ube2s),ENSMUSG00000029466(Anapc7),ENSMUSG00000025939(Ube2w),ENSMUSG00000038664(Herc1),ENSMUSG00000023826(Park2),ENSMUSG00000026219(Trip12),ENSMUSG00000027598(Itch),ENSMUSG00000024370(Cdc23),ENSMUSG00000040782(Rfwd2),ENSMUSG00000031446(Cul4a),ENSMUSG00000029397(Rchy1),ENSMUSG00000029203(Ube2k),ENSMUSG00000001924(Uba1),ENSMUSG0…	0.000361564	0.0513421
mmu00240	Pyrimidine metabolism	24	896	103	7510	ENSMUSG00000026575(Nme7),ENSMUSG00000026134(Prim2),ENSMUSG00000025747(Tyms),ENSMUSG00000026281(Dtymk),ENSMUSG00000025574(Tk1),ENSMUSG00000006678(Pola1),ENSMUSG00000028104(Polr3gl),ENSMUSG00000033068(Entpd6),ENSMUSG00000022615(Tymp),ENSMUSG00000025280(Polr3a),ENSMUSG00000048120(Entpd1),ENSMUSG00000025395(Prim1),ENSMUSG00000038628(Polr3k),ENSMUSG00000031730(Dhodh),ENSMUSG00000025041(Nt5c2),ENSMUSG0…	0.00209983	0.149088
mmu04744	Phototransduction	6	896	26	7510	ENSMUSG00000019370(Calm3),ENSMUSG00000034837(Gnat1),ENSMUSG00000029663(Gngt1),ENSMUSG00000056055(Sag),ENSMUSG00000020599(Rgs9),ENSMUSG00000025386(Pde6g),	0.0787751	0.604652
mmu00760	Nicotinate and nicotinamide metabolism	8	896	35	7510	ENSMUSG00000030674(Qprt),ENSMUSG00000037847(Nmrk1),ENSMUSG00000028992(Nmnat1),ENSMUSG00000025041(Nt5c2),ENSMUSG00000029084(Cd38),ENSMUSG00000063558(Aox1),ENSMUSG00000029082(Bst1),ENSMUSG00000037370(Enpp1),	0.0550967	0.521582
mmu03420	Nucleotide excision repair	10	896	44	7510	ENSMUSG00000054051(Ercc6),ENSMUSG00000023104(Rfc2),ENSMUSG00000031446(Cul4a),ENSMUSG00000022545(Ercc4),ENSMUSG00000029363(Rfc5),ENSMUSG00000029191(Rfc1),ENSMUSG00000007080(Pole),ENSMUSG00000030726(Pold3),ENSMUSG00000029387(Gtf2h3),ENSMUSG00000069089(Cdk7),	0.0385385	0.437797
mmu00970	Aminoacyl-tRNA biosynthesis	10	896	44	7510	ENSMUSG00000063179(Pstk),ENSMUSG00000030515(Tarsl2),ENSMUSG00000059183(Mtfmt),ENSMUSG00000032604(Qars),ENSMUSG00000026615(Eprs),ENSMUSG00000026356(Dars),ENSMUSG00000028811(Yars),ENSMUSG00000004233(Wars2),ENSMUSG00000028107(Tars2),ENSMUSG00000003808(Farsa),	0.0385385	0.437797
mmu03008	Ribosome biogenesis in eukaryotes	18	896	81	7510	ENSMUSG00000027185(Nat10),ENSMUSG00000004268(Emg1),ENSMUSG00000032410(Xrn1),ENSMUSG00000040688(Tbl3),ENSMUSG00000031403(Dkc1),ENSMUSG00000063785(Utp14a),ENSMUSG00000079470(Utp14b),ENSMUSG00000030924(2610020H08Rik),ENSMUSG00000027613(Eif6),ENSMUSG00000029701(Rbm28),ENSMUSG00000026516(Nvl),ENSMUSG00000022538(Lsg1),ENSMUSG00000058006(Mdn1),ENSMUSG00000025266(Gnl3l),ENSMUSG00000026127(Imp4),ENSMUSG00…	0.0108141	0.236248
mmu04966	Collecting duct acid secretion	6	896	27	7510	ENSMUSG00000024403(Atp6v1g2),ENSMUSG00000001750(Tcirg1),ENSMUSG00000039347(Atp6v0e2),ENSMUSG00000052459(Atp6v1a),ENSMUSG00000038023(Atp6v0a2),ENSMUSG00000006273(Atp6v1b2),	0.0929175	0.643624
mmu00280	Valine, leucine and isoleucine degradation	12	896	55	7510	ENSMUSG00000030826(Bcat2),ENSMUSG00000027984(Hadh),ENSMUSG00000027709(Mccc1),ENSMUSG00000036138(Acaa1a),ENSMUSG00000059447(Hadhb),ENSMUSG00000025465(Echs1),ENSMUSG00000031969(Acad8),ENSMUSG00000041426(Hibch),ENSMUSG00000063558(Aox1),ENSMUSG00000041650(Pcca),ENSMUSG00000027332(Ivd),ENSMUSG00000021460(Auh),	0.0353526	0.418339
mmu04110	Cell cycle	27	896	124	7510	ENSMUSG00000014859(E2f4),ENSMUSG00000029466(Anapc7),ENSMUSG00000026761(Orc4),ENSMUSG00000022521(Crebbp),ENSMUSG00000040044(Orc3),ENSMUSG00000002603(Tgfb1),ENSMUSG00000032409(Atr),ENSMUSG00000024370(Cdc23),ENSMUSG00000005410(Mcm5),ENSMUSG00000036390(Gadd45a),ENSMUSG00000029521(Chek2),ENSMUSG00000002297(Dbf4),ENSMUSG00000029910(Mad2l1),ENSMUSG00000029012(Orc5),ENSMUSG00000020184(Mdm2),ENSMUSG000000…	0.00315413	0.111971
mmu04071	Sphingolipid signaling pathway	26	896	122	7510	ENSMUSG00000020349(Ppp2ca),ENSMUSG00000027852(Nras),ENSMUSG00000045038(Prkce),ENSMUSG00000040451(Sgms1),ENSMUSG00000032908(Sgpp2),ENSMUSG00000024122(Pdpk1),ENSMUSG00000038007(Acer2),ENSMUSG00000013663(Pten),ENSMUSG00000035027(Map2k2),ENSMUSG00000021036(Sptlc2),ENSMUSG00000033220(Rac2),ENSMUSG00000050965(Prkca),ENSMUSG00000027665(Pik3ca),ENSMUSG00000061878(Sphk1),ENSMUSG00000032562(Gnai2),ENSMUSG0…	0.00491322	0.139535
mmu04130	SNARE interactions in vesicular transport	7	896	33	7510	ENSMUSG00000027287(Snap23),ENSMUSG00000028955(Vamp3),ENSMUSG00000030337(Vamp1),ENSMUSG00000029125(Stx18),ENSMUSG00000020903(Stx8),ENSMUSG00000026470(Stx6),ENSMUSG00000010110(Stx5a),	0.0962226	0.635517
mmu00350	Tyrosine metabolism	8	896	38	7510	ENSMUSG00000055301(Adh7),ENSMUSG00000015134(Aldh1a3),ENSMUSG00000078651(Aoc2),ENSMUSG00000028138(Adh5),ENSMUSG00000019326(Aoc3),ENSMUSG00000025037(Maoa),ENSMUSG00000063558(Aox1),ENSMUSG00000020182(Ddc),	0.0849942	0.63522
mmu00100	Steroid biosynthesis	4	896	19	7510	ENSMUSG00000032018(Sc5d),ENSMUSG00000031604(Msmo1),ENSMUSG00000023045(Soat2),ENSMUSG00000026600(Soat1),	0.160922	0.774606
mmu05220	Chronic myeloid leukemia	15	896	73	7510	ENSMUSG00000027852(Nras),ENSMUSG00000025199(Chuk),ENSMUSG00000002603(Tgfb1),ENSMUSG00000035027(Map2k2),ENSMUSG00000004221(Ikbkg),ENSMUSG00000027665(Pik3ca),ENSMUSG00000030970(Ctbp2),ENSMUSG00000020184(Mdm2),ENSMUSG00000020312(Shc2),ENSMUSG00000017776(Crk),ENSMUSG00000059552(Trp53),ENSMUSG00000001127(Araf),ENSMUSG00000040274(Cdk6),ENSMUSG00000026842(Abl1),ENSMUSG00000028800(Hdac1),	0.0351212	0.43367
mmu03410	Base excision repair	7	896	35	7510	ENSMUSG00000030322(Mbd4),ENSMUSG00000026496(Parp1),ENSMUSG00000034674(Tdg),ENSMUSG00000007080(Pole),ENSMUSG00000039396(Neil3),ENSMUSG00000030726(Pold3),ENSMUSG00000025269(Apex2),	0.126107	0.716286
mmu00380	Tryptophan metabolism	9	896	45	7510	ENSMUSG00000026348(Acmsd),ENSMUSG00000040213(Ccbl2),ENSMUSG00000027984(Hadh),ENSMUSG00000025465(Echs1),ENSMUSG00000039648(Ccbl1),ENSMUSG00000039783(Kmo),ENSMUSG00000025037(Maoa),ENSMUSG00000063558(Aox1),ENSMUSG00000020182(Ddc),	0.0961207	0.649959
mmu03020	RNA polymerase	6	896	30	7510	ENSMUSG00000028104(Polr3gl),ENSMUSG00000025280(Polr3a),ENSMUSG00000038628(Polr3k),ENSMUSG00000028099(Polr3c),ENSMUSG00000027395(Polr1b),ENSMUSG00000038489(Polr2l),	0.144577	0.774717
mmu04640	Hematopoietic cell lineage	17	896	85	7510	ENSMUSG00000024673(Ms4a1),ENSMUSG00000034664(Itga2b),ENSMUSG00000028859(Csf3r),ENSMUSG00000053044(Cd8b1),ENSMUSG00000004371(Il11),ENSMUSG00000027009(Itga4),ENSMUSG00000000869(Il4),ENSMUSG00000030054(Gp9),ENSMUSG00000027820(Mme),ENSMUSG00000042817(Flt3),ENSMUSG00000029084(Cd38),ENSMUSG00000042284(Itga1),ENSMUSG00000005364(Il5ra),ENSMUSG00000053977(Cd8a),ENSMUSG00000005540(Fcer2a),ENSMUSG0000003034…	0.0337621	0.435838
mmu05212	Pancreatic cancer	13	896	66	7510	ENSMUSG00000025199(Chuk),ENSMUSG00000002603(Tgfb1),ENSMUSG00000020122(Egfr),ENSMUSG00000033220(Rac2),ENSMUSG00000004221(Ikbkg),ENSMUSG00000027665(Pik3ca),ENSMUSG00000027695(Pld1),ENSMUSG00000041147(Brca2),ENSMUSG00000059552(Trp53),ENSMUSG00000001127(Araf),ENSMUSG00000040274(Cdk6),ENSMUSG00000026104(Stat1),ENSMUSG00000004040(Stat3),	0.0629223	0.541513
mmu02010	ABC transporters	9	896	46	7510	ENSMUSG00000024130(Abca3),ENSMUSG00000021240(Abcd4),ENSMUSG00000029408(Abcb9),ENSMUSG00000029802(Abcg2),ENSMUSG00000031333(Abcb7),ENSMUSG00000030249(Abcc9),ENSMUSG00000055782(Abcd2),ENSMUSG00000042476(Abcb4),ENSMUSG00000028970(Abcb1b),	0.10807	0.653016
mmu05219	Bladder cancer	8	896	41	7510	ENSMUSG00000027852(Nras),ENSMUSG00000035027(Map2k2),ENSMUSG00000020122(Egfr),ENSMUSG00000022615(Tymp),ENSMUSG00000020184(Mdm2),ENSMUSG00000059552(Trp53),ENSMUSG00000001127(Araf),ENSMUSG00000010067(Rassf1),	0.124199	0.719845
mmu05221	Acute myeloid leukemia	11	896	57	7510	ENSMUSG00000027852(Nras),ENSMUSG00000025199(Chuk),ENSMUSG00000035027(Map2k2),ENSMUSG00000004221(Ikbkg),ENSMUSG00000027665(Pik3ca),ENSMUSG00000001552(Jup),ENSMUSG00000042817(Flt3),ENSMUSG00000027985(Lef1),ENSMUSG00000001127(Araf),ENSMUSG00000034957(Cebpa),ENSMUSG00000004040(Stat3),	0.0915837	0.650244
mmu05213	Endometrial cancer	10	896	52	7510	ENSMUSG00000027852(Nras),ENSMUSG00000024122(Pdpk1),ENSMUSG00000013663(Pten),ENSMUSG00000035027(Map2k2),ENSMUSG00000020122(Egfr),ENSMUSG00000027665(Pik3ca),ENSMUSG00000027985(Lef1),ENSMUSG00000059552(Trp53),ENSMUSG00000001127(Araf),ENSMUSG00000032498(Mlh1),	0.105148	0.663598
mmu05210	Colorectal cancer	12	896	64	7510	ENSMUSG00000002603(Tgfb1),ENSMUSG00000017716(Birc5),ENSMUSG00000063694(Cycs),ENSMUSG00000033220(Rac2),ENSMUSG00000027665(Pik3ca),ENSMUSG00000040760(Appl1),ENSMUSG00000027985(Lef1),ENSMUSG00000059552(Trp53),ENSMUSG00000001127(Araf),ENSMUSG00000014850(Msh3),ENSMUSG00000032498(Mlh1),ENSMUSG00000007815(Rhoa),	0.0978164	0.63136
mmu04068	FoxO signaling pathway	25	896	134	7510	ENSMUSG00000006818(Sod2),ENSMUSG00000027852(Nras),ENSMUSG00000025199(Chuk),ENSMUSG00000022521(Crebbp),ENSMUSG00000039304(Tnfsf10),ENSMUSG00000002603(Tgfb1),ENSMUSG00000024122(Pdpk1),ENSMUSG00000013663(Pten),ENSMUSG00000035027(Map2k2),ENSMUSG00000020122(Egfr),ENSMUSG00000036390(Gadd45a),ENSMUSG00000028518(Prkaa2),ENSMUSG00000027665(Pik3ca),ENSMUSG00000022358(Fbxo32),ENSMUSG00000020184(Mdm2),ENSMUS…	0.0278219	0.376258
mmu05214	Glioma	12	896	65	7510	ENSMUSG00000027852(Nras),ENSMUSG00000013663(Pten),ENSMUSG00000035027(Map2k2),ENSMUSG00000020122(Egfr),ENSMUSG00000019370(Calm3),ENSMUSG00000050965(Prkca),ENSMUSG00000027665(Pik3ca),ENSMUSG00000020184(Mdm2),ENSMUSG00000020312(Shc2),ENSMUSG00000059552(Trp53),ENSMUSG00000001127(Araf),ENSMUSG00000040274(Cdk6),	0.10773	0.665117
mmu04144	Endocytosis	52	896	282	7510	ENSMUSG00000003037(Rab8a),ENSMUSG00000032504(Pdcd6ip),ENSMUSG00000079477(Rab7),ENSMUSG00000006906(Stambp),ENSMUSG00000028745(Capzb),ENSMUSG00000027598(Itch),ENSMUSG00000029621(Arpc1a),ENSMUSG00000052783(Grk4),ENSMUSG00000002603(Tgfb1),ENSMUSG00000079227(Ccr5),ENSMUSG00000067212(H2-T23),ENSMUSG00000077450(Rab11b),ENSMUSG00000053835(H2-T24),ENSMUSG00000037643(Prkci),ENSMUSG00000018909(Arrb1),ENSMUS…	0.00308542	0.12518
mmu00520	Amino sugar and nucleotide sugar metabolism	9	896	49	7510	ENSMUSG00000032872(Cyb5r4),ENSMUSG00000029209(Gnpda2),ENSMUSG00000036427(Gpi1),ENSMUSG00000032306(Mpi),ENSMUSG00000042684(Npl),ENSMUSG00000029992(Gfpt1),ENSMUSG00000016756(Cmah),ENSMUSG00000036820(Amdhd2),ENSMUSG00000022474(Pmm1),	0.149607	0.786822
mmu00920	Sulfur metabolism	2	896	11	7510	ENSMUSG00000063694(Cycs),ENSMUSG00000026617(Bpnt1),	0.29241	1
mmu04721	Synaptic vesicle cycle	11	896	61	7510	ENSMUSG00000034187(Nsf),ENSMUSG00000024403(Atp6v1g2),ENSMUSG00000001750(Tcirg1),ENSMUSG00000039347(Atp6v0e2),ENSMUSG00000033793(Atp6v1h),ENSMUSG00000052459(Atp6v1a),ENSMUSG00000038023(Atp6v0a2),ENSMUSG00000006273(Atp6v1b2),ENSMUSG00000022841(Ap2m1),ENSMUSG00000047126(Cltc),ENSMUSG00000035864(Syt1),	0.136254	0.744157
mmu04064	NF-kappa B signaling pathway	18	896	100	7510	ENSMUSG00000025199(Chuk),ENSMUSG00000056130(Ticam2),ENSMUSG00000040296(Ddx58),ENSMUSG00000002983(Relb),ENSMUSG00000017652(Cd40),ENSMUSG00000061132(Blnk),ENSMUSG00000004221(Ikbkg),ENSMUSG00000026031(Cflar),ENSMUSG00000026496(Parp1),ENSMUSG00000031392(Irak1),ENSMUSG00000004934(Pias4),ENSMUSG00000027962(Vcam1),ENSMUSG00000032041(Tirap),ENSMUSG00000030172(Erc1),ENSMUSG00000026942(Traf2),ENSMUSG000000…	0.0740162	0.600589
mmu05231	Choline metabolism in cancer	18	896	100	7510	ENSMUSG00000098488(Pla2g4b),ENSMUSG00000060002(Chpt1),ENSMUSG00000027852(Nras),ENSMUSG00000028945(Rheb),ENSMUSG00000024122(Pdpk1),ENSMUSG00000039865(Slc44a3),ENSMUSG00000035027(Map2k2),ENSMUSG00000020122(Egfr),ENSMUSG00000000276(Dgke),ENSMUSG00000033220(Rac2),ENSMUSG00000050965(Prkca),ENSMUSG00000025903(Lypla1),ENSMUSG00000027665(Pik3ca),ENSMUSG00000027695(Pld1),ENSMUSG00000024843(Chka),ENSMUSG00…	0.0740162	0.600589
mmu05169	Epstein-Barr virus infection	39	896	217	7510	ENSMUSG00000031585(Gtf2e2),ENSMUSG00000025199(Chuk),ENSMUSG00000039191(Rbpj),ENSMUSG00000022521(Crebbp),ENSMUSG00000026313(Hdac4),ENSMUSG00000040296(Ddx58),ENSMUSG00000001424(Snd1),ENSMUSG00000002983(Relb),ENSMUSG00000017652(Cd40),ENSMUSG00000027104(Atf2),ENSMUSG00000067212(H2-T23),ENSMUSG00000028104(Polr3gl),ENSMUSG00000053835(H2-T24),ENSMUSG00000031805(Jak3),ENSMUSG00000004221(Ikbkg),ENSMUSG000…	0.0136683	0.242613
mmu05223	Non-small cell lung cancer	10	896	56	7510	ENSMUSG00000027852(Nras),ENSMUSG00000024122(Pdpk1),ENSMUSG00000035027(Map2k2),ENSMUSG00000020122(Egfr),ENSMUSG00000050965(Prkca),ENSMUSG00000027665(Pik3ca),ENSMUSG00000059552(Trp53),ENSMUSG00000001127(Araf),ENSMUSG00000040274(Cdk6),ENSMUSG00000010067(Rassf1),	0.157314	0.783809
mmu04211	Longevity regulating pathway - mammal	17	896	96	7510	ENSMUSG00000006818(Sod2),ENSMUSG00000027852(Nras),ENSMUSG00000038128(Camk4),ENSMUSG00000028945(Rheb),ENSMUSG00000027104(Atf2),ENSMUSG00000058488(Kl),ENSMUSG00000038332(Sesn1),ENSMUSG00000028518(Prkaa2),ENSMUSG00000026457(Adipor1),ENSMUSG00000027665(Pik3ca),ENSMUSG00000013787(Ehmt2),ENSMUSG00000040760(Appl1),ENSMUSG00000044167(Foxo1),ENSMUSG00000059552(Trp53),ENSMUSG00000027244(Atg13),ENSMUSG00000…	0.0915809	0.666897
mmu01212	Fatty acid metabolism	9	896	51	7510	ENSMUSG00000025202(Scd3),ENSMUSG00000027984(Hadh),ENSMUSG00000020532(Acaca),ENSMUSG00000036138(Acaa1a),ENSMUSG00000029098(Acox3),ENSMUSG00000059447(Hadhb),ENSMUSG00000025465(Echs1),ENSMUSG00000037071(Scd1),ENSMUSG00000021786(Oxsm),	0.182147	0.821108
mmu00910	Nitrogen metabolism	3	896	17	7510	ENSMUSG00000025991(Cps1),ENSMUSG00000031373(Car5b),ENSMUSG00000025317(Car5a),	0.297242	1
mmu00450	Selenocompound metabolism	3	896	17	7510	ENSMUSG00000063179(Pstk),ENSMUSG00000040213(Ccbl2),ENSMUSG00000039648(Ccbl1),	0.297242	1
mmu05206	MicroRNAs in cancer	25	896	142	7510	ENSMUSG00000027852(Nras),ENSMUSG00000045038(Prkce),ENSMUSG00000022521(Crebbp),ENSMUSG00000024238(Zeb1),ENSMUSG00000020661(Dnmt3a),ENSMUSG00000013663(Pten),ENSMUSG00000067336(Bmpr2),ENSMUSG00000035027(Map2k2),ENSMUSG00000054387(Mdm4),ENSMUSG00000020122(Egfr),ENSMUSG00000041313(Slc7a1),ENSMUSG00000026103(Gls),ENSMUSG00000050965(Prkca),ENSMUSG00000020184(Mdm2),ENSMUSG00000017776(Crk),ENSMUSG00000026…	0.0515897	0.505223
mmu03018	RNA degradation	14	896	80	7510	ENSMUSG00000032410(Xrn1),ENSMUSG00000061286(Exosc5),ENSMUSG00000035649(Zcchc7),ENSMUSG00000038784(Cnot4),ENSMUSG00000020166(Cnot2),ENSMUSG00000044155(Lsm8),ENSMUSG00000039356(Exosc2),ENSMUSG00000024359(Hspa9),ENSMUSG00000020362(Cnot6),ENSMUSG00000024472(Dcp2),ENSMUSG00000035632(Cnot3),ENSMUSG00000032040(Dcps),ENSMUSG00000029647(Pan3),ENSMUSG00000007050(Lsm2),	0.1267	0.705545
mmu04152	AMPK signaling pathway	22	896	126	7510	ENSMUSG00000003037(Rab8a),ENSMUSG00000025202(Scd3),ENSMUSG00000020349(Ppp2ca),ENSMUSG00000045875(Adra1a),ENSMUSG00000028945(Rheb),ENSMUSG00000024122(Pdpk1),ENSMUSG00000077450(Rab11b),ENSMUSG00000026878(Rab14),ENSMUSG00000035064(Eef2k),ENSMUSG00000020532(Acaca),ENSMUSG00000028518(Prkaa2),ENSMUSG00000026457(Adipor1),ENSMUSG00000027665(Pik3ca),ENSMUSG00000020671(Rab10),ENSMUSG00000003865(Gys1),ENSMU…	0.0699578	0.584353
mmu03015	mRNA surveillance pathway	16	896	92	7510	ENSMUSG00000030655(Smg1),ENSMUSG00000020257(Wdr82),ENSMUSG00000036572(Upf3b),ENSMUSG00000020349(Ppp2ca),ENSMUSG00000021963(Sap18),ENSMUSG00000055531(Cpsf6),ENSMUSG00000042772(Smg7),ENSMUSG00000020273(Papolg),ENSMUSG00000031754(Nudt21),ENSMUSG00000027079(Clp1),ENSMUSG00000043154(Ppp2r3a),ENSMUSG00000062203(Gspt1),ENSMUSG00000028274(Rngtt),ENSMUSG00000023118(Sympk),ENSMUSG00000001415(Smg5),ENSMUSG0…	0.113244	0.670025
mmu04623	Cytosolic DNA-sensing pathway	11	896	64	7510	ENSMUSG00000025199(Chuk),ENSMUSG00000040296(Ddx58),ENSMUSG00000028104(Polr3gl),ENSMUSG00000004221(Ikbkg),ENSMUSG00000025280(Polr3a),ENSMUSG00000038628(Polr3k),ENSMUSG00000037860(Aim2),ENSMUSG00000027514(Zbp1),ENSMUSG00000028099(Polr3c),ENSMUSG00000032344(Mb21d1),ENSMUSG00000038489(Polr2l),	0.177709	0.814022
mmu04146	Peroxisome	14	896	83	7510	ENSMUSG00000006818(Sod2),ENSMUSG00000021884(Hacl1),ENSMUSG00000021417(Eci2),ENSMUSG00000021240(Abcd4),ENSMUSG00000036138(Acaa1a),ENSMUSG00000029098(Acox3),ENSMUSG00000000876(Pxmp4),ENSMUSG00000031767(Nudt7),ENSMUSG00000003623(Crot),ENSMUSG00000107283(Mpv17),ENSMUSG00000055782(Abcd2),ENSMUSG00000028691(Prdx1),ENSMUSG00000022679(Mpv17l),ENSMUSG00000005907(Pex1),	0.160332	0.785073
mmu00230	Purine metabolism	30	896	178	7510	ENSMUSG00000026575(Nme7),ENSMUSG00000026134(Prim2),ENSMUSG00000020899(Pfas),ENSMUSG00000006678(Pola1),ENSMUSG00000028104(Polr3gl),ENSMUSG00000025817(Nudt5),ENSMUSG00000033068(Entpd6),ENSMUSG00000022407(Adsl),ENSMUSG00000025280(Polr3a),ENSMUSG00000048120(Entpd1),ENSMUSG00000025395(Prim1),ENSMUSG00000038628(Polr3k),ENSMUSG00000025041(Nt5c2),ENSMUSG00000007080(Pole),ENSMUSG00000069094(Pde7a),ENSMUSG…	0.0586819	0.520802
mmu05215	Prostate cancer	15	896	89	7510	ENSMUSG00000027852(Nras),ENSMUSG00000025199(Chuk),ENSMUSG00000022521(Crebbp),ENSMUSG00000031565(Fgfr1),ENSMUSG00000024122(Pdpk1),ENSMUSG00000013663(Pten),ENSMUSG00000035027(Map2k2),ENSMUSG00000020122(Egfr),ENSMUSG00000004221(Ikbkg),ENSMUSG00000027665(Pik3ca),ENSMUSG00000020184(Mdm2),ENSMUSG00000044167(Foxo1),ENSMUSG00000027985(Lef1),ENSMUSG00000059552(Trp53),ENSMUSG00000001127(Araf),	0.150775	0.778546
mmu00511	Other glycan degradation	3	896	18	7510	ENSMUSG00000032295(Man2c1),ENSMUSG00000035239(Neu3),ENSMUSG00000039307(Hexdc),	0.342181	1
mmu05222	Small cell lung cancer	14	896	84	7510	ENSMUSG00000025199(Chuk),ENSMUSG00000034664(Itga2b),ENSMUSG00000026193(Fn1),ENSMUSG00000013663(Pten),ENSMUSG00000063694(Cycs),ENSMUSG00000062248(Cks2),ENSMUSG00000004221(Ikbkg),ENSMUSG00000027665(Pik3ca),ENSMUSG00000019979(Apaf1),ENSMUSG00000059552(Trp53),ENSMUSG00000040274(Cdk6),ENSMUSG00000026479(Lamc2),ENSMUSG00000026942(Traf2),ENSMUSG00000032000(Birc3),	0.172709	0.804086
mmu00534	Glycosaminoglycan biosynthesis - heparan sulfate / heparin	4	896	24	7510	ENSMUSG00000028838(Extl1),ENSMUSG00000045216(Hs6st1),ENSMUSG00000021504(B4galt7),ENSMUSG00000040151(Hs2st1),	0.326254	1
mmu03450	Non-homologous end-joining	2	896	12	7510	ENSMUSG00000031928(Mre11a),ENSMUSG00000026648(Dclre1c),	0.349428	1
mmu00592	alpha-Linolenic acid metabolism	4	896	24	7510	ENSMUSG00000098488(Pla2g4b),ENSMUSG00000036138(Acaa1a),ENSMUSG00000029098(Acox3),ENSMUSG00000041202(Pla2g2d),	0.326254	1
mmu00770	Pantothenate and CoA biosynthesis	3	896	18	7510	ENSMUSG00000030826(Bcat2),ENSMUSG00000033427(Upb1),ENSMUSG00000037370(Enpp1),	0.342181	1
mmu03060	Protein export	5	896	30	7510	ENSMUSG00000042670(Immp1l),ENSMUSG00000032553(Srprb),ENSMUSG00000036323(Srp72),ENSMUSG00000014504(Srp19),ENSMUSG00000026511(Srp9),	0.30793	1
mmu00071	Fatty acid degradation	8	896	49	7510	ENSMUSG00000055301(Adh7),ENSMUSG00000021417(Eci2),ENSMUSG00000027984(Hadh),ENSMUSG00000036138(Acaa1a),ENSMUSG00000029098(Acox3),ENSMUSG00000059447(Hadhb),ENSMUSG00000025465(Echs1),ENSMUSG00000028138(Adh5),	0.277211	1
mmu00565	Ether lipid metabolism	7	896	43	7510	ENSMUSG00000098488(Pla2g4b),ENSMUSG00000060002(Chpt1),ENSMUSG00000027695(Pld1),ENSMUSG00000041202(Pla2g2d),ENSMUSG00000020745(Pafah1b1),ENSMUSG00000020828(Pld2),ENSMUSG00000028517(Ppap2b),	0.297073	1
mmu03022	Basal transcription factors	7	896	43	7510	ENSMUSG00000031585(Gtf2e2),ENSMUSG00000025782(Taf3),ENSMUSG00000014767(Tbp),ENSMUSG00000029387(Gtf2h3),ENSMUSG00000069089(Cdk7),ENSMUSG00000031314(Taf1),ENSMUSG00000036980(Taf6),	0.297073	1
mmu04919	Thyroid hormone signaling pathway	19	896	117	7510	ENSMUSG00000027852(Nras),ENSMUSG00000022521(Crebbp),ENSMUSG00000028945(Rheb),ENSMUSG00000024122(Pdpk1),ENSMUSG00000013833(Med16),ENSMUSG00000035027(Map2k2),ENSMUSG00000050965(Prkca),ENSMUSG00000027665(Pik3ca),ENSMUSG00000018160(Med1),ENSMUSG00000020184(Mdm2),ENSMUSG00000044167(Foxo1),ENSMUSG00000018501(Ncor1),ENSMUSG00000026923(Notch1),ENSMUSG00000059552(Trp53),ENSMUSG00000005886(Ncoa2),ENSMUSG00…	0.154092	0.781468
mmu00514	Other types of O-glycan biosynthesis	5	896	31	7510	ENSMUSG00000039254(Pomt1),ENSMUSG00000026080(Chst10),ENSMUSG00000004846(Plod3),ENSMUSG00000028413(B4galt1),ENSMUSG00000030074(Gxylt2),	0.341348	1
mmu00640	Propanoate metabolism	5	896	31	7510	ENSMUSG00000052738(Suclg1),ENSMUSG00000020532(Acaca),ENSMUSG00000025465(Echs1),ENSMUSG00000041426(Hibch),ENSMUSG00000041650(Pcca),	0.341348	1
mmu00340	Histidine metabolism	4	896	25	7510	ENSMUSG00000015134(Aldh1a3),ENSMUSG00000056162(Cndp1),ENSMUSG00000025037(Maoa),ENSMUSG00000020182(Ddc),	0.365349	1
mmu00220	Arginine biosynthesis	3	896	19	7510	ENSMUSG00000026103(Gls),ENSMUSG00000025991(Cps1),ENSMUSG00000048217(Nags),	0.389283	1
mmu00562	Inositol phosphate metabolism	11	896	70	7510	ENSMUSG00000031337(Mtm1),ENSMUSG00000001173(Ocrl),ENSMUSG00000013663(Pten),ENSMUSG00000025949(Pikfyve),ENSMUSG00000039431(Mtmr7),ENSMUSG00000027665(Pik3ca),ENSMUSG00000026102(Inpp1),ENSMUSG00000030660(Pik3c2a),ENSMUSG00000021385(Ippk),ENSMUSG00000060733(Ipmk),ENSMUSG00000041720(Pi4ka),	0.281427	1
mmu04070	Phosphatidylinositol signaling system	15	896	96	7510	ENSMUSG00000031337(Mtm1),ENSMUSG00000001173(Ocrl),ENSMUSG00000013663(Pten),ENSMUSG00000019370(Calm3),ENSMUSG00000000276(Dgke),ENSMUSG00000050965(Prkca),ENSMUSG00000025949(Pikfyve),ENSMUSG00000039431(Mtmr7),ENSMUSG00000027665(Pik3ca),ENSMUSG00000033526(Ppip5k1),ENSMUSG00000026102(Inpp1),ENSMUSG00000030660(Pik3c2a),ENSMUSG00000021385(Ippk),ENSMUSG00000060733(Ipmk),ENSMUSG00000041720(Pi4ka),	0.241983	1
mmu03050	Proteasome	7	896	45	7510	ENSMUSG00000030603(Psmc4),ENSMUSG00000060073(Psma3),ENSMUSG00000029649(Pomp),ENSMUSG00000027566(Psma7),ENSMUSG00000017221(Psmd3),ENSMUSG00000017428(Psmd11),ENSMUSG00000028932(Psmc2),	0.35182	1
mmu00062	Fatty acid elongation	4	896	26	7510	ENSMUSG00000027984(Hadh),ENSMUSG00000059447(Hadhb),ENSMUSG00000025465(Echs1),ENSMUSG00000021696(Elovl7),	0.406051	1
mmu05202	Transcriptional misregulation in cancer	27	896	176	7510	ENSMUSG00000025142(Aspscr1),ENSMUSG00000011960(Ccnt1),ENSMUSG00000020275(Rel),ENSMUSG00000024238(Zeb1),ENSMUSG00000017652(Cd40),ENSMUSG00000068457(Uty),ENSMUSG00000029648(Flt1),ENSMUSG00000029086(Prom1),ENSMUSG00000001552(Jup),ENSMUSG00000093769(Hist2h3c1),ENSMUSG00000030795(Fus),ENSMUSG00000042817(Flt3),ENSMUSG00000060743(H3f3a),ENSMUSG00000000134(Tfe3),ENSMUSG00000020184(Mdm2),ENSMUSG0000005543…	0.171466	0.811608
mmu04931	Insulin resistance	17	896	111	7510	ENSMUSG00000045038(Prkce),ENSMUSG00000024122(Pdpk1),ENSMUSG00000013663(Pten),ENSMUSG00000031808(Slc27a1),ENSMUSG00000038342(Mlxip),ENSMUSG00000028518(Prkaa2),ENSMUSG00000027540(Ptpn1),ENSMUSG00000027665(Pik3ca),ENSMUSG00000003865(Gys1),ENSMUSG00000029992(Gfpt1),ENSMUSG00000044167(Foxo1),ENSMUSG00000005373(Mlxipl),ENSMUSG00000031309(Rps6ka3),ENSMUSG00000026778(Prkcq),ENSMUSG00000027513(Pck1),ENSMU…	0.251803	1
mmu04660	T cell receptor signaling pathway	16	896	105	7510	ENSMUSG00000027852(Nras),ENSMUSG00000025199(Chuk),ENSMUSG00000005763(Cd247),ENSMUSG00000026395(Ptprc),ENSMUSG00000024122(Pdpk1),ENSMUSG00000053044(Cd8b1),ENSMUSG00000035027(Map2k2),ENSMUSG00000022781(Pak2),ENSMUSG00000004221(Ikbkg),ENSMUSG00000027665(Pik3ca),ENSMUSG00000000869(Il4),ENSMUSG00000053977(Cd8a),ENSMUSG00000022770(Dlg1),ENSMUSG00000032688(Malt1),ENSMUSG00000026778(Prkcq),ENSMUSG0000000…	0.269708	1
mmu05145	Toxoplasmosis	17	896	112	7510	ENSMUSG00000025199(Chuk),ENSMUSG00000037548(H2-DMb2),ENSMUSG00000002603(Tgfb1),ENSMUSG00000079227(Ccr5),ENSMUSG00000017652(Cd40),ENSMUSG00000024122(Pdpk1),ENSMUSG00000063694(Cycs),ENSMUSG00000078853(Igtp),ENSMUSG00000004221(Ikbkg),ENSMUSG00000027665(Pik3ca),ENSMUSG00000031392(Irak1),ENSMUSG00000032562(Gnai2),ENSMUSG00000026479(Lamc2),ENSMUSG00000046879(Irgm1),ENSMUSG00000032000(Birc3),ENSMUSG0000…	0.266241	1
mmu05230	Central carbon metabolism in cancer	10	896	66	7510	ENSMUSG00000027852(Nras),ENSMUSG00000031565(Fgfr1),ENSMUSG00000013663(Pten),ENSMUSG00000035027(Map2k2),ENSMUSG00000020122(Egfr),ENSMUSG00000026103(Gls),ENSMUSG00000027665(Pik3ca),ENSMUSG00000042817(Flt3),ENSMUSG00000059146(Ntrk3),ENSMUSG00000059552(Trp53),	0.347143	1
mmu04666	Fc gamma R-mediated phagocytosis	13	896	86	7510	ENSMUSG00000045038(Prkce),ENSMUSG00000029621(Arpc1a),ENSMUSG00000026395(Ptprc),ENSMUSG00000033220(Rac2),ENSMUSG00000050965(Prkca),ENSMUSG00000027665(Pik3ca),ENSMUSG00000061878(Sphk1),ENSMUSG00000026755(Arpc5l),ENSMUSG00000027695(Pld1),ENSMUSG00000017776(Crk),ENSMUSG00000031165(Was),ENSMUSG00000020828(Pld2),ENSMUSG00000028517(Ppap2b),	0.314755	1
mmu04210	Apoptosis	21	896	139	7510	ENSMUSG00000028974(Dffa),ENSMUSG00000027852(Nras),ENSMUSG00000025199(Chuk),ENSMUSG00000039304(Tnfsf10),ENSMUSG00000028063(Lmna),ENSMUSG00000024122(Pdpk1),ENSMUSG00000017716(Birc5),ENSMUSG00000063694(Cycs),ENSMUSG00000035027(Map2k2),ENSMUSG00000031077(Fadd),ENSMUSG00000036390(Gadd45a),ENSMUSG00000004221(Ikbkg),ENSMUSG00000026031(Cflar),ENSMUSG00000027665(Pik3ca),ENSMUSG00000026496(Parp1),ENSMUSG00…	0.238719	1
mmu05161	Hepatitis B	22	896	146	7510	ENSMUSG00000027852(Nras),ENSMUSG00000025199(Chuk),ENSMUSG00000022521(Crebbp),ENSMUSG00000056130(Ticam2),ENSMUSG00000040296(Ddx58),ENSMUSG00000002603(Tgfb1),ENSMUSG00000022967(Ifnar1),ENSMUSG00000027104(Atf2),ENSMUSG00000013663(Pten),ENSMUSG00000017716(Birc5),ENSMUSG00000063694(Cycs),ENSMUSG00000035027(Map2k2),ENSMUSG00000031077(Fadd),ENSMUSG00000050965(Prkca),ENSMUSG00000004221(Ikbkg),ENSMUSG0000…	0.235214	1
mmu00982	Drug metabolism - cytochrome P450	10	896	67	7510	ENSMUSG00000068762(Gstm6),ENSMUSG00000055301(Adh7),ENSMUSG00000015134(Aldh1a3),ENSMUSG00000074604(Mgst2),ENSMUSG00000004032(Gstm5),ENSMUSG00000025479(Cyp2e1),ENSMUSG00000028138(Adh5),ENSMUSG00000029919(Hpgds),ENSMUSG00000025037(Maoa),ENSMUSG00000063558(Aox1),	0.370489	1
mmu04520	Adherens junction	11	896	74	7510	ENSMUSG00000022521(Crebbp),ENSMUSG00000031565(Fgfr1),ENSMUSG00000020122(Egfr),ENSMUSG00000033220(Rac2),ENSMUSG00000027540(Ptpn1),ENSMUSG00000020154(Ptprb),ENSMUSG00000014932(Yes1),ENSMUSG00000025314(Ptprj),ENSMUSG00000027985(Lef1),ENSMUSG00000031165(Was),ENSMUSG00000007815(Rhoa),	0.365217	1
mmu00650	Butanoate metabolism	4	896	27	7510	ENSMUSG00000026787(Gad2),ENSMUSG00000027984(Hadh),ENSMUSG00000030945(Acsm2),ENSMUSG00000025465(Echs1),	0.448169	1
mmu01040	Biosynthesis of unsaturated fatty acids	4	896	27	7510	ENSMUSG00000025202(Scd3),ENSMUSG00000036138(Acaa1a),ENSMUSG00000029098(Acox3),ENSMUSG00000037071(Scd1),	0.448169	1
mmu04910	Insulin signaling pathway	21	896	142	7510	ENSMUSG00000027852(Nras),ENSMUSG00000028945(Rheb),ENSMUSG00000024122(Pdpk1),ENSMUSG00000037643(Prkci),ENSMUSG00000035027(Map2k2),ENSMUSG00000019370(Calm3),ENSMUSG00000020532(Acaca),ENSMUSG00000028518(Prkaa2),ENSMUSG00000027540(Ptpn1),ENSMUSG00000027665(Pik3ca),ENSMUSG00000030815(Phkg2),ENSMUSG00000003865(Gys1),ENSMUSG00000020312(Shc2),ENSMUSG00000044167(Foxo1),ENSMUSG00000017776(Crk),ENSMUSG00000…	0.276865	1
mmu03010	Ribosome	21	896	142	7510	ENSMUSG00000016833(Mrps18c),ENSMUSG00000008668(Rps18),ENSMUSG00000028234(Rps20),ENSMUSG00000030045(Mrpl19),ENSMUSG00000106918(Mrpl33),ENSMUSG00000022370(Mrpl13),ENSMUSG00000028140(Mrpl9),ENSMUSG00000052962(Mrpl35),ENSMUSG00000029066(Mrpl20),ENSMUSG00000033845(Mrpl15),ENSMUSG00000019710(Mrpl24),ENSMUSG00000034729(Mrps10),ENSMUSG00000029486(Mrpl1),ENSMUSG00000090862(Rps13),ENSMUSG00000034211(Mrps17…	0.276865	1
mmu01100	Metabolic pathways	189	896	1286	7510	ENSMUSG00000030621(Me3),ENSMUSG00000000320(Alox12),ENSMUSG00000026575(Nme7),ENSMUSG00000026134(Prim2),ENSMUSG00000014245(Pigl),ENSMUSG00000025968(Ndufs1),ENSMUSG00000025747(Tyms),ENSMUSG00000036091(Hyal3),ENSMUSG00000032038(St3gal4),ENSMUSG00000031337(Mtm1),ENSMUSG00000055301(Adh7),ENSMUSG00000038383(Pigu),ENSMUSG00000028692(Akr1a1),ENSMUSG00000098488(Pla2g4b),ENSMUSG00000074004(B3gnt6),ENSMUSG00…	0.00978057	0.231473
mmu04514	Cell adhesion molecules (CAMs)	24	896	164	7510	ENSMUSG00000048163(Selplg),ENSMUSG00000037548(H2-DMb2),ENSMUSG00000003316(Glg1),ENSMUSG00000027322(Siglec1),ENSMUSG00000026395(Ptprc),ENSMUSG00000017652(Cd40),ENSMUSG00000067212(H2-T23),ENSMUSG00000053044(Cd8b1),ENSMUSG00000053835(H2-T24),ENSMUSG00000027009(Itga4),ENSMUSG00000035929(H2-Q4),ENSMUSG00000031391(L1cam),ENSMUSG00000020592(Sdc1),ENSMUSG00000027962(Vcam1),ENSMUSG00000036634(Mag),ENSMUSG…	0.274423	1
mmu05168	Herpes simplex infection	31	896	212	7510	ENSMUSG00000029238(Clock),ENSMUSG00000025199(Chuk),ENSMUSG00000037548(H2-DMb2),ENSMUSG00000022521(Crebbp),ENSMUSG00000040296(Ddx58),ENSMUSG00000022967(Ifnar1),ENSMUSG00000067212(H2-T23),ENSMUSG00000053835(H2-T24),ENSMUSG00000063694(Cycs),ENSMUSG00000031077(Fadd),ENSMUSG00000041560(Gltscr2),ENSMUSG00000026222(Sp100),ENSMUSG00000055762(Eef1d),ENSMUSG00000004221(Ikbkg),ENSMUSG00000046245(Pilra),ENSM…	0.23083	1
mmu05162	Measles	20	896	137	7510	ENSMUSG00000025199(Chuk),ENSMUSG00000039304(Tnfsf10),ENSMUSG00000040296(Ddx58),ENSMUSG00000022967(Ifnar1),ENSMUSG00000029397(Rchy1),ENSMUSG00000031805(Jak3),ENSMUSG00000015316(Slamf1),ENSMUSG00000027665(Pik3ca),ENSMUSG00000000869(Il4),ENSMUSG00000031392(Irak1),ENSMUSG00000002325(Irf9),ENSMUSG00000024079(Eif2ak2),ENSMUSG00000022074(Tnfrsf10b),ENSMUSG00000059552(Trp53),ENSMUSG00000040274(Cdk6),ENSM…	0.31013	1
mmu04150	mTOR signaling pathway	9	896	62	7510	ENSMUSG00000028945(Rheb),ENSMUSG00000024122(Pdpk1),ENSMUSG00000013663(Pten),ENSMUSG00000028518(Prkaa2),ENSMUSG00000050965(Prkca),ENSMUSG00000027665(Pik3ca),ENSMUSG00000031309(Rps6ka3),ENSMUSG00000028278(Rragd),ENSMUSG00000055980(Irs1),	0.427192	1
mmu00510	N-Glycan biosynthesis	7	896	49	7510	ENSMUSG00000036155(Mgat5),ENSMUSG00000027642(Rpn2),ENSMUSG00000028413(B4galt1),ENSMUSG00000078919(Dpm1),ENSMUSG00000038886(Man2a2),ENSMUSG00000032116(Stt3a),ENSMUSG00000063362(Alg11),	0.472973	1
mmu04360	Axon guidance	25	896	175	7510	ENSMUSG00000022995(Enah),ENSMUSG00000054855(Rnd1),ENSMUSG00000027852(Nras),ENSMUSG00000037926(Ssh2),ENSMUSG00000036473(Tbc1d24),ENSMUSG00000067336(Bmpr2),ENSMUSG00000030539(Sema4b),ENSMUSG00000022781(Pak2),ENSMUSG00000033220(Rac2),ENSMUSG00000053158(Fes),ENSMUSG00000050965(Prkca),ENSMUSG00000027665(Pik3ca),ENSMUSG00000032562(Gnai2),ENSMUSG00000006445(Epha2),ENSMUSG00000025085(Ablim1),ENSMUSG00000…	0.318958	1
mmu00480	Glutathione metabolism	8	896	56	7510	ENSMUSG00000068762(Gstm6),ENSMUSG00000074604(Mgst2),ENSMUSG00000004032(Gstm5),ENSMUSG00000028961(Pgd),ENSMUSG00000028124(Gclm),ENSMUSG00000022292(Rrm2b),ENSMUSG00000029919(Hpgds),ENSMUSG00000031584(Gsr),	0.463832	1
mmu00790	Folate biosynthesis	2	896	14	7510	ENSMUSG00000015536(Mocs2),ENSMUSG00000064120(Mocs1),	0.471058	1
mmu00061	Fatty acid biosynthesis	2	896	14	7510	ENSMUSG00000020532(Acaca),ENSMUSG00000021786(Oxsm),	0.471058	1
mmu05203	Viral carcinogenesis	33	896	232	7510	ENSMUSG00000031585(Gtf2e2),ENSMUSG00000027852(Nras),ENSMUSG00000039191(Rbpj),ENSMUSG00000022521(Crebbp),ENSMUSG00000020275(Rel),ENSMUSG00000026313(Hdac4),ENSMUSG00000001424(Snd1),ENSMUSG00000079227(Ccr5),ENSMUSG00000027104(Atf2),ENSMUSG00000067212(H2-T23),ENSMUSG00000053835(H2-T24),ENSMUSG00000031805(Jak3),ENSMUSG00000032413(Rasa2),ENSMUSG00000026222(Sp100),ENSMUSG00000004221(Ikbkg),ENSMUSG000000…	0.280298	1
mmu04722	Neurotrophin signaling pathway	17	896	122	7510	ENSMUSG00000027852(Nras),ENSMUSG00000038128(Camk4),ENSMUSG00000024122(Pdpk1),ENSMUSG00000035027(Map2k2),ENSMUSG00000019370(Calm3),ENSMUSG00000060477(Irak2),ENSMUSG00000027665(Pik3ca),ENSMUSG00000031392(Irak1),ENSMUSG00000020312(Shc2),ENSMUSG00000017776(Crk),ENSMUSG00000059146(Ntrk3),ENSMUSG00000059552(Trp53),ENSMUSG00000031309(Rps6ka3),ENSMUSG00000026842(Abl1),ENSMUSG00000010609(Psen2),ENSMUSG000…	0.435003	1
mmu05218	Melanoma	10	896	72	7510	ENSMUSG00000027852(Nras),ENSMUSG00000031565(Fgfr1),ENSMUSG00000013663(Pten),ENSMUSG00000035027(Map2k2),ENSMUSG00000020122(Egfr),ENSMUSG00000027665(Pik3ca),ENSMUSG00000020184(Mdm2),ENSMUSG00000059552(Trp53),ENSMUSG00000001127(Araf),ENSMUSG00000040274(Cdk6),	0.49698	1
mmu00250	Alanine, aspartate and glutamate metabolism	5	896	36	7510	ENSMUSG00000026787(Gad2),ENSMUSG00000026103(Gls),ENSMUSG00000025991(Cps1),ENSMUSG00000022407(Adsl),ENSMUSG00000029992(Gfpt1),	0.527186	1
mmu04662	B cell receptor signaling pathway	10	896	72	7510	ENSMUSG00000027852(Nras),ENSMUSG00000025199(Chuk),ENSMUSG00000061132(Blnk),ENSMUSG00000035027(Map2k2),ENSMUSG00000033220(Rac2),ENSMUSG00000004221(Ikbkg),ENSMUSG00000027665(Pik3ca),ENSMUSG00000058818(Pirb),ENSMUSG00000071042(Rasgrp3),ENSMUSG00000032688(Malt1),	0.49698	1
mmu04922	Glucagon signaling pathway	14	896	101	7510	ENSMUSG00000022521(Crebbp),ENSMUSG00000027104(Atf2),ENSMUSG00000041846(Smek1),ENSMUSG00000019370(Calm3),ENSMUSG00000020532(Acaca),ENSMUSG00000028518(Prkaa2),ENSMUSG00000030815(Phkg2),ENSMUSG00000003865(Gys1),ENSMUSG00000044167(Foxo1),ENSMUSG00000030671(Pde3b),ENSMUSG00000030697(Ppp4c),ENSMUSG00000025537(Phkg1),ENSMUSG00000020063(Sirt1),ENSMUSG00000027513(Pck1),	0.469862	1
mmu00980	Metabolism of xenobiotics by cytochrome P450	9	896	65	7510	ENSMUSG00000068762(Gstm6),ENSMUSG00000055301(Adh7),ENSMUSG00000015134(Aldh1a3),ENSMUSG00000074604(Mgst2),ENSMUSG00000004032(Gstm5),ENSMUSG00000011382(Dhdh),ENSMUSG00000025479(Cyp2e1),ENSMUSG00000028138(Adh5),ENSMUSG00000029919(Hpgds),	0.510308	1
mmu05216	Thyroid cancer	4	896	29	7510	ENSMUSG00000027852(Nras),ENSMUSG00000035027(Map2k2),ENSMUSG00000027985(Lef1),ENSMUSG00000059552(Trp53),	0.535857	1
mmu04920	Adipocytokine signaling pathway	10	896	73	7510	ENSMUSG00000025199(Chuk),ENSMUSG00000028518(Prkaa2),ENSMUSG00000004221(Ikbkg),ENSMUSG00000026457(Adipor1),ENSMUSG00000057722(Lepr),ENSMUSG00000026942(Traf2),ENSMUSG00000026778(Prkcq),ENSMUSG00000027513(Pck1),ENSMUSG00000004040(Stat3),ENSMUSG00000055980(Irs1),	0.52397	1
mmu05330	Allograft rejection	8	896	59	7510	ENSMUSG00000037548(H2-DMb2),ENSMUSG00000017652(Cd40),ENSMUSG00000067212(H2-T23),ENSMUSG00000053835(H2-T24),ENSMUSG00000000869(Il4),ENSMUSG00000035929(H2-Q4),ENSMUSG00000073411(H2-D1),ENSMUSG00000060550(H2-Q7),	0.55509	1
mmu04014	Ras signaling pathway	31	896	229	7510	ENSMUSG00000027669(Gnb4),ENSMUSG00000098488(Pla2g4b),ENSMUSG00000027852(Nras),ENSMUSG00000025199(Chuk),ENSMUSG00000004952(Rasa4),ENSMUSG00000024883(Rin1),ENSMUSG00000020275(Rel),ENSMUSG00000031565(Fgfr1),ENSMUSG00000029648(Flt1),ENSMUSG00000035027(Map2k2),ENSMUSG00000020122(Egfr),ENSMUSG00000032413(Rasa2),ENSMUSG00000019370(Calm3),ENSMUSG00000022781(Pak2),ENSMUSG00000033220(Rac2),ENSMUSG000000509…	0.426701	1
mmu04914	Progesterone-mediated oocyte maturation	12	896	89	7510	ENSMUSG00000029466(Anapc7),ENSMUSG00000024370(Cdc23),ENSMUSG00000027665(Pik3ca),ENSMUSG00000032562(Gnai2),ENSMUSG00000029910(Mad2l1),ENSMUSG00000041431(Ccnb1),ENSMUSG00000030671(Pde3b),ENSMUSG00000001127(Araf),ENSMUSG00000031309(Rps6ka3),ENSMUSG00000014355(Anapc1),ENSMUSG00000025135(Anapc11),ENSMUSG00000066149(Cdc26),	0.544893	1
mmu05323	Rheumatoid arthritis	11	896	82	7510	ENSMUSG00000037548(H2-DMb2),ENSMUSG00000024403(Atp6v1g2),ENSMUSG00000002603(Tgfb1),ENSMUSG00000004371(Il11),ENSMUSG00000029648(Flt1),ENSMUSG00000001750(Tcirg1),ENSMUSG00000039347(Atp6v0e2),ENSMUSG00000033793(Atp6v1h),ENSMUSG00000052459(Atp6v1a),ENSMUSG00000038023(Atp6v0a2),ENSMUSG00000006273(Atp6v1b2),	0.561585	1
mmu04932	Non-alcoholic fatty liver disease (NAFLD)	21	896	157	7510	ENSMUSG00000025968(Ndufs1),ENSMUSG00000027598(Itch),ENSMUSG00000058076(Sdhc),ENSMUSG00000002603(Tgfb1),ENSMUSG00000063694(Cycs),ENSMUSG00000038342(Mlxip),ENSMUSG00000030869(Ndufab1),ENSMUSG00000000399(Ndufa9),ENSMUSG00000028518(Prkaa2),ENSMUSG00000024038(Ndufv3),ENSMUSG00000026457(Adipor1),ENSMUSG00000027665(Pik3ca),ENSMUSG00000014313(Cox6c),ENSMUSG00000037152(Ndufc1),ENSMUSG00000025479(Cyp2e1),E…	0.514236	1
mmu05200	Pathways in cancer	53	896	397	7510	ENSMUSG00000027669(Gnb4),ENSMUSG00000027852(Nras),ENSMUSG00000025199(Chuk),ENSMUSG00000034664(Itga2b),ENSMUSG00000022521(Crebbp),ENSMUSG00000026193(Fn1),ENSMUSG00000064325(Hhip),ENSMUSG00000002603(Tgfb1),ENSMUSG00000028859(Csf3r),ENSMUSG00000031565(Fgfr1),ENSMUSG00000013663(Pten),ENSMUSG00000017716(Birc5),ENSMUSG00000063694(Cycs),ENSMUSG00000035027(Map2k2),ENSMUSG00000031077(Fadd),ENSMUSG00000020…	0.385357	1
mmu04370	VEGF signaling pathway	8	896	60	7510	ENSMUSG00000098488(Pla2g4b),ENSMUSG00000027852(Nras),ENSMUSG00000035027(Map2k2),ENSMUSG00000033220(Rac2),ENSMUSG00000050965(Prkca),ENSMUSG00000027665(Pik3ca),ENSMUSG00000061878(Sphk1),ENSMUSG00000020312(Shc2),	0.586586	1
mmu05416	Viral myocarditis	11	896	83	7510	ENSMUSG00000005610(Eif4g2),ENSMUSG00000037548(H2-DMb2),ENSMUSG00000017652(Cd40),ENSMUSG00000067212(H2-T23),ENSMUSG00000053835(H2-T24),ENSMUSG00000063694(Cycs),ENSMUSG00000033220(Rac2),ENSMUSG00000035929(H2-Q4),ENSMUSG00000073411(H2-D1),ENSMUSG00000060550(H2-Q7),ENSMUSG00000026842(Abl1),	0.588217	1
mmu04512	ECM-receptor interaction	11	896	83	7510	ENSMUSG00000034664(Itga2b),ENSMUSG00000078810(Gp6),ENSMUSG00000026193(Fn1),ENSMUSG00000020330(Hmmr),ENSMUSG00000001930(Vwf),ENSMUSG00000027009(Itga4),ENSMUSG00000030054(Gp9),ENSMUSG00000020592(Sdc1),ENSMUSG00000042284(Itga1),ENSMUSG00000039115(Itga9),ENSMUSG00000026479(Lamc2),	0.588217	1
mmu05160	Hepatitis C	18	896	137	7510	ENSMUSG00000020349(Ppp2ca),ENSMUSG00000027852(Nras),ENSMUSG00000025199(Chuk),ENSMUSG00000040296(Ddx58),ENSMUSG00000022967(Ifnar1),ENSMUSG00000024122(Pdpk1),ENSMUSG00000020122(Egfr),ENSMUSG00000004221(Ikbkg),ENSMUSG00000027665(Pik3ca),ENSMUSG00000002325(Irf9),ENSMUSG00000024079(Eif2ak2),ENSMUSG00000059552(Trp53),ENSMUSG00000066800(Rnasel),ENSMUSG00000001127(Araf),ENSMUSG00000032661(Oas3),ENSMUSG00…	0.579466	1
mmu05310	Asthma	3	896	23	7510	ENSMUSG00000037548(H2-DMb2),ENSMUSG00000017652(Cd40),ENSMUSG00000000869(Il4),	0.592822	1
mmu04622	RIG-I-like receptor signaling pathway	9	896	69	7510	ENSMUSG00000025199(Chuk),ENSMUSG00000036712(Cyld),ENSMUSG00000040296(Ddx58),ENSMUSG00000031077(Fadd),ENSMUSG00000004221(Ikbkg),ENSMUSG00000035692(Isg15),ENSMUSG00000033107(Rnf125),ENSMUSG00000026942(Traf2),ENSMUSG00000027854(Sike1),	0.628369	1
mmu00500	Starch and sucrose metabolism	7	896	54	7510	ENSMUSG00000032098(Treh),ENSMUSG00000062646(Ganc),ENSMUSG00000058488(Kl),ENSMUSG00000036427(Gpi1),ENSMUSG00000003865(Gys1),ENSMUSG00000033400(Agl),ENSMUSG00000037370(Enpp1),	0.640404	1
mmu00190	Oxidative phosphorylation	18	896	139	7510	ENSMUSG00000025968(Ndufs1),ENSMUSG00000058076(Sdhc),ENSMUSG00000024403(Atp6v1g2),ENSMUSG00000001750(Tcirg1),ENSMUSG00000025393(Atp5b),ENSMUSG00000030869(Ndufab1),ENSMUSG00000000399(Ndufa9),ENSMUSG00000039347(Atp6v0e2),ENSMUSG00000024038(Ndufv3),ENSMUSG00000014313(Cox6c),ENSMUSG00000033793(Atp6v1h),ENSMUSG00000037152(Ndufc1),ENSMUSG00000052459(Atp6v1a),ENSMUSG00000038023(Atp6v0a2),ENSMUSG000000062…	0.620955	1
mmu04810	Regulation of actin cytoskeleton	28	896	217	7510	ENSMUSG00000022995(Enah),ENSMUSG00000026782(Abi2),ENSMUSG00000027852(Nras),ENSMUSG00000034664(Itga2b),ENSMUSG00000073557(Ppp1r12b),ENSMUSG00000026193(Fn1),ENSMUSG00000037926(Ssh2),ENSMUSG00000029621(Arpc1a),ENSMUSG00000031565(Fgfr1),ENSMUSG00000035027(Map2k2),ENSMUSG00000020122(Egfr),ENSMUSG00000022781(Pak2),ENSMUSG00000033220(Rac2),ENSMUSG00000027009(Itga4),ENSMUSG00000025949(Pikfyve),ENSMUSG000…	0.599282	1
mmu05032	Morphine addiction	12	896	93	7510	ENSMUSG00000027669(Gnb4),ENSMUSG00000052783(Grk4),ENSMUSG00000018909(Arrb1),ENSMUSG00000050965(Prkca),ENSMUSG00000029663(Gngt1),ENSMUSG00000036402(Gng12),ENSMUSG00000032562(Gnai2),ENSMUSG00000069094(Pde7a),ENSMUSG00000041741(Pde3a),ENSMUSG00000030671(Pde3b),ENSMUSG00000004347(Pde1c),ENSMUSG00000031842(Pde4c),	0.647559	1
mmu04710	Circadian rhythm	4	896	31	7510	ENSMUSG00000029238(Clock),ENSMUSG00000068742(Cry2),ENSMUSG00000028518(Prkaa2),ENSMUSG00000022124(Fbxl3),	0.626825	1
mmu04550	Signaling pathways regulating pluripotency of stem cells	18	896	140	7510	ENSMUSG00000027852(Nras),ENSMUSG00000018537(Pcgf2),ENSMUSG00000031565(Fgfr1),ENSMUSG00000027796(Smad9),ENSMUSG00000067336(Bmpr2),ENSMUSG00000029920(Smarcad1),ENSMUSG00000035027(Map2k2),ENSMUSG00000031805(Jak3),ENSMUSG00000000532(Acvr1b),ENSMUSG00000054263(Lifr),ENSMUSG00000020888(Dvl2),ENSMUSG00000052155(Acvr2a),ENSMUSG00000027665(Pik3ca),ENSMUSG00000043013(Onecut1),ENSMUSG00000003233(Dvl3),ENSMU…	0.642014	1
mmu04530	Tight junction	18	896	140	7510	ENSMUSG00000020349(Ppp2ca),ENSMUSG00000027852(Nras),ENSMUSG00000045038(Prkce),ENSMUSG00000004085(Zak),ENSMUSG00000013663(Pten),ENSMUSG00000037643(Prkci),ENSMUSG00000050965(Prkca),ENSMUSG00000018387(Shroom1),ENSMUSG00000061859(Inadl),ENSMUSG00000032562(Gnai2),ENSMUSG00000068876(Cgn),ENSMUSG00000029381(Shroom3),ENSMUSG00000014932(Yes1),ENSMUSG00000023118(Sympk),ENSMUSG00000013076(Amotl1),ENSMUSG000…	0.642014	1
mmu05100	Bacterial invasion of epithelial cells	10	896	78	7510	ENSMUSG00000026193(Fn1),ENSMUSG00000029621(Arpc1a),ENSMUSG00000026276(2-Sep),ENSMUSG00000027665(Pik3ca),ENSMUSG00000026755(Arpc5l),ENSMUSG00000020312(Shc2),ENSMUSG00000017776(Crk),ENSMUSG00000047126(Cltc),ENSMUSG00000031165(Was),ENSMUSG00000007815(Rhoa),	0.665092	1
mmu05166	HTLV-I infection	36	896	283	7510	ENSMUSG00000029466(Anapc7),ENSMUSG00000027852(Nras),ENSMUSG00000025199(Chuk),ENSMUSG00000037548(H2-DMb2),ENSMUSG00000022521(Crebbp),ENSMUSG00000002603(Tgfb1),ENSMUSG00000052698(Tln2),ENSMUSG00000032409(Atr),ENSMUSG00000002983(Relb),ENSMUSG00000017652(Cd40),ENSMUSG00000024370(Cdc23),ENSMUSG00000027104(Atf2),ENSMUSG00000067212(H2-T23),ENSMUSG00000045482(Trrap),ENSMUSG00000053835(H2-T24),ENSMUSG0000…	0.631575	1
mmu04072	Phospholipase D signaling pathway	18	896	143	7510	ENSMUSG00000098488(Pla2g4b),ENSMUSG00000027852(Nras),ENSMUSG00000028945(Rheb),ENSMUSG00000035027(Map2k2),ENSMUSG00000020122(Egfr),ENSMUSG00000000276(Dgke),ENSMUSG00000050965(Prkca),ENSMUSG00000026180(Cxcr2),ENSMUSG00000027665(Pik3ca),ENSMUSG00000061878(Sphk1),ENSMUSG00000027695(Pld1),ENSMUSG00000020312(Shc2),ENSMUSG00000018001(Cyth3),ENSMUSG00000033446(Lpar6),ENSMUSG00000020123(Avpr1a),ENSMUSG000…	0.706243	1
mmu04977	Vitamin digestion and absorption	3	896	24	7510	ENSMUSG00000073725(Lmbrd1),ENSMUSG00000024354(Slc23a1),ENSMUSG00000028690(Mmachc),	0.645907	1
mmu04213	Longevity regulating pathway - multiple species	8	896	64	7510	ENSMUSG00000006818(Sod2),ENSMUSG00000027852(Nras),ENSMUSG00000028518(Prkaa2),ENSMUSG00000027665(Pik3ca),ENSMUSG00000044167(Foxo1),ENSMUSG00000028800(Hdac1),ENSMUSG00000020063(Sirt1),ENSMUSG00000055980(Irs1),	0.71626	1
mmu05152	Tuberculosis	22	896	176	7510	ENSMUSG00000079477(Rab7),ENSMUSG00000036120(Rfxank),ENSMUSG00000037548(H2-DMb2),ENSMUSG00000022521(Crebbp),ENSMUSG00000002603(Tgfb1),ENSMUSG00000063694(Cycs),ENSMUSG00000031077(Fadd),ENSMUSG00000019370(Calm3),ENSMUSG00000056216(Cebpg),ENSMUSG00000001750(Tcirg1),ENSMUSG00000016534(Lamp2),ENSMUSG00000060477(Irak2),ENSMUSG00000061878(Sphk1),ENSMUSG00000031392(Irak1),ENSMUSG00000033793(Atp6v1h),ENSMU…	0.72452	1
mmu04145	Phagosome	22	896	178	7510	ENSMUSG00000079477(Rab7),ENSMUSG00000037548(H2-DMb2),ENSMUSG00000024403(Atp6v1g2),ENSMUSG00000026480(Ncf2),ENSMUSG00000067212(H2-T23),ENSMUSG00000053835(H2-T24),ENSMUSG00000036103(Colec12),ENSMUSG00000032435(Dync1li1),ENSMUSG00000001750(Tcirg1),ENSMUSG00000016534(Lamp2),ENSMUSG00000039347(Atp6v0e2),ENSMUSG00000025949(Pikfyve),ENSMUSG00000033793(Atp6v1h),ENSMUSG00000028955(Vamp3),ENSMUSG0000003592…	0.76388	1
mmu04010	MAPK signaling pathway	31	896	253	7510	ENSMUSG00000098488(Pla2g4b),ENSMUSG00000027852(Nras),ENSMUSG00000025199(Chuk),ENSMUSG00000091512(Lamtor3),ENSMUSG00000004085(Zak),ENSMUSG00000002603(Tgfb1),ENSMUSG00000002983(Relb),ENSMUSG00000031565(Fgfr1),ENSMUSG00000027104(Atf2),ENSMUSG00000018909(Arrb1),ENSMUSG00000035027(Map2k2),ENSMUSG00000023050(Map3k12),ENSMUSG00000020122(Egfr),ENSMUSG00000036390(Gadd45a),ENSMUSG00000032413(Rasa2),ENSMUSG…	0.79534	1
mmu00330	Arginine and proline metabolism	6	896	49	7510	ENSMUSG00000056162(Cndp1),ENSMUSG00000019718(L3hypdh),ENSMUSG00000036892(Prodh2),ENSMUSG00000025037(Maoa),ENSMUSG00000018906(P4ha2),ENSMUSG00000026520(Pycr2),	0.740223	1
mmu05016	Huntington,s disease	24	896	196	7510	ENSMUSG00000003923(Tfam),ENSMUSG00000025968(Ndufs1),ENSMUSG00000006818(Sod2),ENSMUSG00000022521(Crebbp),ENSMUSG00000058076(Sdhc),ENSMUSG00000042523(Dnal1),ENSMUSG00000063694(Cycs),ENSMUSG00000025393(Atp5b),ENSMUSG00000030869(Ndufab1),ENSMUSG00000000399(Ndufa9),ENSMUSG00000024038(Ndufv3),ENSMUSG00000014313(Cox6c),ENSMUSG00000041144(Dnah7b),ENSMUSG00000029104(Htt),ENSMUSG00000037152(Ndufc1),ENSMUSG…	0.797742	1
mmu04672	Intestinal immune network for IgA production	5	896	41	7510	ENSMUSG00000037548(H2-DMb2),ENSMUSG00000002603(Tgfb1),ENSMUSG00000017652(Cd40),ENSMUSG00000027009(Itga4),ENSMUSG00000000869(Il4),	0.732067	1
mmu00260	Glycine, serine and threonine metabolism	5	896	41	7510	ENSMUSG00000001323(Srr),ENSMUSG00000078651(Aoc2),ENSMUSG00000019326(Aoc3),ENSMUSG00000025037(Maoa),ENSMUSG00000032607(Amt),	0.732067	1
mmu04917	Prolactin signaling pathway	9	896	74	7510	ENSMUSG00000027852(Nras),ENSMUSG00000035027(Map2k2),ENSMUSG00000027665(Pik3ca),ENSMUSG00000020312(Shc2),ENSMUSG00000005268(Prlr),ENSMUSG00000020027(Socs2),ENSMUSG00000019768(Esr1),ENSMUSG00000026104(Stat1),ENSMUSG00000004040(Stat3),	0.782883	1
mmu04664	Fc epsilon RI signaling pathway	8	896	66	7510	ENSMUSG00000098488(Pla2g4b),ENSMUSG00000027852(Nras),ENSMUSG00000024122(Pdpk1),ENSMUSG00000035027(Map2k2),ENSMUSG00000033220(Rac2),ENSMUSG00000050965(Prkca),ENSMUSG00000027665(Pik3ca),ENSMUSG00000000869(Il4),	0.782417	1
mmu04720	Long-term potentiation	8	896	66	7510	ENSMUSG00000027852(Nras),ENSMUSG00000038128(Camk4),ENSMUSG00000022521(Crebbp),ENSMUSG00000035027(Map2k2),ENSMUSG00000019370(Calm3),ENSMUSG00000050965(Prkca),ENSMUSG00000001127(Araf),ENSMUSG00000031309(Rps6ka3),	0.782417	1
mmu04142	Lysosome	15	896	124	7510	ENSMUSG00000054702(Ap1s3),ENSMUSG00000020740(Gga3),ENSMUSG00000049624(Slc17a5),ENSMUSG00000001750(Tcirg1),ENSMUSG00000016534(Lamp2),ENSMUSG00000030872(Gga2),ENSMUSG00000033793(Atp6v1h),ENSMUSG00000001998(Ap4e1),ENSMUSG00000029408(Abcb9),ENSMUSG00000019518(Ap4m1),ENSMUSG00000038023(Atp6v0a2),ENSMUSG00000003812(Dnase2a),ENSMUSG00000047126(Cltc),ENSMUSG00000024413(Npc1),ENSMUSG00000010051(Hyal1),	0.825356	1
mmu05012	Parkinson,s disease	18	896	149	7510	ENSMUSG00000025968(Ndufs1),ENSMUSG00000023826(Park2),ENSMUSG00000058076(Sdhc),ENSMUSG00000063694(Cycs),ENSMUSG00000001924(Uba1),ENSMUSG00000025393(Atp5b),ENSMUSG00000030869(Ndufab1),ENSMUSG00000000399(Ndufa9),ENSMUSG00000024038(Ndufv3),ENSMUSG00000023286(Ube2j2),ENSMUSG00000014313(Cox6c),ENSMUSG00000032562(Gnai2),ENSMUSG00000019505(Ubb),ENSMUSG00000037152(Ndufc1),ENSMUSG00000019979(Apaf1),ENSMUSG…	0.837828	1
mmu03040	Spliceosome	16	896	133	7510	ENSMUSG00000032407(U2surp),ENSMUSG00000020929(Eftud2),ENSMUSG00000044155(Lsm8),ENSMUSG00000025982(Sf3b1),ENSMUSG00000051695(Pcbp1),ENSMUSG00000024217(Snrpc),ENSMUSG00000029169(Dhx15),ENSMUSG00000039449(Prpf18),ENSMUSG00000071172(Srsf3),ENSMUSG00000063511(Snrnp70),ENSMUSG00000029817(Tra2a),ENSMUSG00000010608(Rbm25),ENSMUSG00000038374(Rbm8a),ENSMUSG00000005687(Bcas2),ENSMUSG00000003660(Snrnp200),EN…	0.845574	1
mmu00601	Glycosphingolipid biosynthesis - lacto and neolacto series	3	896	25	7510	ENSMUSG00000032038(St3gal4),ENSMUSG00000034780(B3galt1),ENSMUSG00000028413(B4galt1),	0.699281	1
mmu00780	Biotin metabolism	1	896	3	7510	ENSMUSG00000021786(Oxsm),	1	1
mmu00120	Primary bile acid biosynthesis	1	896	16	7510	ENSMUSG00000039519(Cyp7b1),	1	1
mmu04950	Maturity onset diabetes of the young	1	896	27	7510	ENSMUSG00000043013(Onecut1),	1	1
mmu00604	Glycosphingolipid biosynthesis - ganglio series	1	896	15	7510	ENSMUSG00000026811(St6galnac6),	1	1
mmu00603	Glycosphingolipid biosynthesis - globo series	1	896	15	7510	ENSMUSG00000047878(A4galt),	1	1
mmu00471	D-Glutamine and D-glutamate metabolism	1	896	3	7510	ENSMUSG00000026103(Gls),	1	1
mmu04614	Renin-angiotensin system	1	896	35	7510	ENSMUSG00000027820(Mme),	1	1
mmu00430	Taurine and hypotaurine metabolism	1	896	11	7510	ENSMUSG00000026787(Gad2),	1	1
mmu00290	Valine, leucine and isoleucine biosynthesis	1	896	4	7510	ENSMUSG00000030826(Bcat2),	1	1
mmu00533	Glycosaminoglycan biosynthesis - keratan sulfate	1	896	15	7510	ENSMUSG00000028413(B4galt1),	1	1
mmu04973	Carbohydrate digestion and absorption	1	896	45	7510	ENSMUSG00000027665(Pik3ca),	1	1
mmu04151	PI3K-Akt signaling pathway	41	896	345	7510	ENSMUSG00000027669(Gnb4),ENSMUSG00000020349(Ppp2ca),ENSMUSG00000027852(Nras),ENSMUSG00000025199(Chuk),ENSMUSG00000034664(Itga2b),ENSMUSG00000026193(Fn1),ENSMUSG00000028945(Rheb),ENSMUSG00000028859(Csf3r),ENSMUSG00000022967(Ifnar1),ENSMUSG00000031565(Fgfr1),ENSMUSG00000027104(Atf2),ENSMUSG00000024122(Pdpk1),ENSMUSG00000013663(Pten),ENSMUSG00000029648(Flt1),ENSMUSG00000001930(Vwf),ENSMUSG0000003502…	1	1
mmu04972	Pancreatic secretion	12	896	101	7510	ENSMUSG00000003037(Rab8a),ENSMUSG00000028262(Clca3a2),ENSMUSG00000026463(Atp2b4),ENSMUSG00000050965(Prkca),ENSMUSG00000029084(Cd38),ENSMUSG00000041202(Pla2g2d),ENSMUSG00000028962(Slc4a2),ENSMUSG00000029082(Bst1),ENSMUSG00000024511(Rab27b),ENSMUSG00000032839(Trpc1),ENSMUSG00000056025(Clca3a1),ENSMUSG00000007815(Rhoa),	1	1
mmu05010	Alzheimer,s disease	21	896	177	7510	ENSMUSG00000025968(Ndufs1),ENSMUSG00000058076(Sdhc),ENSMUSG00000015568(Lpl),ENSMUSG00000063694(Cycs),ENSMUSG00000031077(Fadd),ENSMUSG00000019370(Calm3),ENSMUSG00000052593(Adam17),ENSMUSG00000025393(Atp5b),ENSMUSG00000030869(Ndufab1),ENSMUSG00000000399(Ndufa9),ENSMUSG00000024038(Ndufv3),ENSMUSG00000014313(Cox6c),ENSMUSG00000027820(Mme),ENSMUSG00000053040(Aph1c),ENSMUSG00000037152(Ndufc1),ENSMUSG00…	1	1
mmu04141	Protein processing in endoplasmic reticulum	20	896	169	7510	ENSMUSG00000037470(Uggt1),ENSMUSG00000021774(Ube2e1),ENSMUSG00000019578(Ubxn6),ENSMUSG00000021427(Ssr1),ENSMUSG00000023826(Park2),ENSMUSG00000046873(Mbtps2),ENSMUSG00000025757(Hspa4l),ENSMUSG00000027642(Rpn2),ENSMUSG00000029616(Erp29),ENSMUSG00000023286(Ube2j2),ENSMUSG00000018442(Derl2),ENSMUSG00000024079(Eif2ak2),ENSMUSG00000046404(Yod1),ENSMUSG00000032116(Stt3a),ENSMUSG00000026942(Traf2),ENSMUS…	1	1
mmu04630	Jak-STAT signaling pathway	19	896	161	7510	ENSMUSG00000022521(Crebbp),ENSMUSG00000028859(Csf3r),ENSMUSG00000022967(Ifnar1),ENSMUSG00000004371(Il11),ENSMUSG00000031805(Jak3),ENSMUSG00000054263(Lifr),ENSMUSG00000027665(Pik3ca),ENSMUSG00000000869(Il4),ENSMUSG00000004934(Pias4),ENSMUSG00000002325(Irf9),ENSMUSG00000071713(Csf2rb),ENSMUSG00000005268(Prlr),ENSMUSG00000020027(Socs2),ENSMUSG00000057722(Lepr),ENSMUSG00000063558(Aox1),ENSMUSG0000002…	1	1
mmu05031	Amphetamine addiction	8	896	68	7510	ENSMUSG00000038128(Camk4),ENSMUSG00000027104(Atf2),ENSMUSG00000019370(Calm3),ENSMUSG00000050965(Prkca),ENSMUSG00000025037(Maoa),ENSMUSG00000028800(Hdac1),ENSMUSG00000020063(Sirt1),ENSMUSG00000020182(Ddc),	1	1
mmu05211	Renal cell carcinoma	8	896	68	7510	ENSMUSG00000027852(Nras),ENSMUSG00000022521(Crebbp),ENSMUSG00000002603(Tgfb1),ENSMUSG00000035027(Map2k2),ENSMUSG00000022781(Pak2),ENSMUSG00000027665(Pik3ca),ENSMUSG00000017776(Crk),ENSMUSG00000001127(Araf),	1	1
mmu00983	Drug metabolism - other enzymes	6	896	51	7510	ENSMUSG00000025574(Tk1),ENSMUSG00000050097(Ces2b),ENSMUSG00000022615(Tymp),ENSMUSG00000089917(Uckl1),ENSMUSG00000033427(Upb1),ENSMUSG00000027823(Gmps),	1	1
mmu04350	TGF-beta signaling pathway	10	896	85	7510	ENSMUSG00000014859(E2f4),ENSMUSG00000020349(Ppp2ca),ENSMUSG00000022521(Crebbp),ENSMUSG00000002603(Tgfb1),ENSMUSG00000027796(Smad9),ENSMUSG00000067336(Bmpr2),ENSMUSG00000001870(Ltbp1),ENSMUSG00000000532(Acvr1b),ENSMUSG00000052155(Acvr2a),ENSMUSG00000007815(Rhoa),	1	1
mmu04062	Chemokine signaling pathway	23	896	197	7510	ENSMUSG00000027669(Gnb4),ENSMUSG00000027852(Nras),ENSMUSG00000025199(Chuk),ENSMUSG00000052783(Grk4),ENSMUSG00000079227(Ccr5),ENSMUSG00000018909(Arrb1),ENSMUSG00000031805(Jak3),ENSMUSG00000019122(Ccl9),ENSMUSG00000033220(Rac2),ENSMUSG00000004221(Ikbkg),ENSMUSG00000026180(Cxcr2),ENSMUSG00000029663(Gngt1),ENSMUSG00000027665(Pik3ca),ENSMUSG00000036402(Gng12),ENSMUSG00000032562(Gnai2),ENSMUSG000000203…	1	1
mmu04730	Long-term depression	7	896	60	7510	ENSMUSG00000098488(Pla2g4b),ENSMUSG00000020349(Ppp2ca),ENSMUSG00000027852(Nras),ENSMUSG00000035027(Map2k2),ENSMUSG00000050965(Prkca),ENSMUSG00000032562(Gnai2),ENSMUSG00000001127(Araf),	1	1
mmu04612	Antigen processing and presentation	10	896	86	7510	ENSMUSG00000036120(Rfxank),ENSMUSG00000037548(H2-DMb2),ENSMUSG00000067212(H2-T23),ENSMUSG00000053044(Cd8b1),ENSMUSG00000053835(H2-T24),ENSMUSG00000024308(Tapbp),ENSMUSG00000035929(H2-Q4),ENSMUSG00000073411(H2-D1),ENSMUSG00000060550(H2-Q7),ENSMUSG00000053977(Cd8a),	1	1
mmu04962	Vasopressin-regulated water reabsorption	5	896	43	7510	ENSMUSG00000034187(Nsf),ENSMUSG00000077450(Rab11b),ENSMUSG00000009013(Dynll1),ENSMUSG00000032435(Dync1li1),ENSMUSG00000027012(Dync1i2),	1	1
mmu04012	ErbB signaling pathway	10	896	87	7510	ENSMUSG00000027852(Nras),ENSMUSG00000035027(Map2k2),ENSMUSG00000020122(Egfr),ENSMUSG00000022781(Pak2),ENSMUSG00000050965(Prkca),ENSMUSG00000027665(Pik3ca),ENSMUSG00000020312(Shc2),ENSMUSG00000017776(Crk),ENSMUSG00000001127(Araf),ENSMUSG00000026842(Abl1),	1	1
mmu04510	Focal adhesion	23	896	203	7510	ENSMUSG00000034664(Itga2b),ENSMUSG00000073557(Ppp1r12b),ENSMUSG00000026193(Fn1),ENSMUSG00000052698(Tln2),ENSMUSG00000024122(Pdpk1),ENSMUSG00000013663(Pten),ENSMUSG00000029648(Flt1),ENSMUSG00000001930(Vwf),ENSMUSG00000020122(Egfr),ENSMUSG00000022781(Pak2),ENSMUSG00000033220(Rac2),ENSMUSG00000027009(Itga4),ENSMUSG00000050965(Prkca),ENSMUSG00000027665(Pik3ca),ENSMUSG00000030770(Parva),ENSMUSG0000002…	1	1
mmu04915	Estrogen signaling pathway	11	896	98	7510	ENSMUSG00000027852(Nras),ENSMUSG00000027104(Atf2),ENSMUSG00000035027(Map2k2),ENSMUSG00000020122(Egfr),ENSMUSG00000019370(Calm3),ENSMUSG00000030357(Fkbp4),ENSMUSG00000027665(Pik3ca),ENSMUSG00000032562(Gnai2),ENSMUSG00000020312(Shc2),ENSMUSG00000019768(Esr1),ENSMUSG00000024222(Fkbp5),	1	1
mmu04650	Natural killer cell mediated cytotoxicity	13	896	117	7510	ENSMUSG00000027852(Nras),ENSMUSG00000005763(Cd247),ENSMUSG00000039304(Tnfsf10),ENSMUSG00000022967(Ifnar1),ENSMUSG00000067212(H2-T23),ENSMUSG00000035027(Map2k2),ENSMUSG00000033220(Rac2),ENSMUSG00000050965(Prkca),ENSMUSG00000027665(Pik3ca),ENSMUSG00000022074(Tnfrsf10b),ENSMUSG00000020312(Shc2),ENSMUSG00000073411(H2-D1),ENSMUSG00000001127(Araf),	1	1
mmu05164	Influenza A	19	896	171	7510	ENSMUSG00000037548(H2-DMb2),ENSMUSG00000022521(Crebbp),ENSMUSG00000039304(Tnfsf10),ENSMUSG00000040725(Hnrnpul1),ENSMUSG00000040296(Ddx58),ENSMUSG00000030530(Furin),ENSMUSG00000022967(Ifnar1),ENSMUSG00000027104(Atf2),ENSMUSG00000063694(Cycs),ENSMUSG00000035027(Map2k2),ENSMUSG00000050965(Prkca),ENSMUSG00000027665(Pik3ca),ENSMUSG00000002325(Irf9),ENSMUSG00000024079(Eif2ak2),ENSMUSG00000022074(Tnfrsf…	1	1
mmu04961	Endocrine and other factor-regulated calcium reabsorption	6	896	54	7510	ENSMUSG00000054640(Slc8a1),ENSMUSG00000058488(Kl),ENSMUSG00000050965(Prkca),ENSMUSG00000022841(Ap2m1),ENSMUSG00000019768(Esr1),ENSMUSG00000047126(Cltc),	1	1
mmu04390	Hippo signaling pathway	17	896	154	7510	ENSMUSG00000020349(Ppp2ca),ENSMUSG00000002603(Tgfb1),ENSMUSG00000067336(Bmpr2),ENSMUSG00000017716(Birc5),ENSMUSG00000037643(Prkci),ENSMUSG00000020888(Dvl2),ENSMUSG00000061859(Inadl),ENSMUSG00000041688(Amot),ENSMUSG00000006262(Mob1b),ENSMUSG00000030796(Tead2),ENSMUSG00000003233(Dvl3),ENSMUSG00000027985(Lef1),ENSMUSG00000022178(Ajuba),ENSMUSG00000036856(Wnt4),ENSMUSG00000022770(Dlg1),ENSMUSG0000001…	1	1
mmu03320	PPAR signaling pathway	9	896	82	7510	ENSMUSG00000025202(Scd3),ENSMUSG00000015568(Lpl),ENSMUSG00000024122(Pdpk1),ENSMUSG00000028427(Aqp7),ENSMUSG00000031808(Slc27a1),ENSMUSG00000036138(Acaa1a),ENSMUSG00000029098(Acox3),ENSMUSG00000037071(Scd1),ENSMUSG00000027513(Pck1),	1	1
mmu05133	Pertussis	8	896	73	7510	ENSMUSG00000056130(Ticam2),ENSMUSG00000038058(Nod1),ENSMUSG00000019370(Calm3),ENSMUSG00000031392(Irak1),ENSMUSG00000032562(Gnai2),ENSMUSG00000032041(Tirap),ENSMUSG00000024371(C2),ENSMUSG00000007815(Rhoa),	1	1
mmu05140	Leishmaniasis	7	896	64	7510	ENSMUSG00000037548(H2-DMb2),ENSMUSG00000002603(Tgfb1),ENSMUSG00000026480(Ncf2),ENSMUSG00000027009(Itga4),ENSMUSG00000000869(Il4),ENSMUSG00000031392(Irak1),ENSMUSG00000026104(Stat1),	1	1
mmu05217	Basal cell carcinoma	6	896	55	7510	ENSMUSG00000064325(Hhip),ENSMUSG00000020888(Dvl2),ENSMUSG00000003233(Dvl3),ENSMUSG00000027985(Lef1),ENSMUSG00000059552(Trp53),ENSMUSG00000036856(Wnt4),	1	1
mmu04620	Toll-like receptor signaling pathway	11	896	101	7510	ENSMUSG00000025199(Chuk),ENSMUSG00000056130(Ticam2),ENSMUSG00000022967(Ifnar1),ENSMUSG00000017652(Cd40),ENSMUSG00000035027(Map2k2),ENSMUSG00000031077(Fadd),ENSMUSG00000004221(Ikbkg),ENSMUSG00000027665(Pik3ca),ENSMUSG00000031392(Irak1),ENSMUSG00000032041(Tirap),ENSMUSG00000026104(Stat1),	1	1
mmu00564	Glycerophospholipid metabolism	10	896	92	7510	ENSMUSG00000098488(Pla2g4b),ENSMUSG00000060002(Chpt1),ENSMUSG00000000276(Dgke),ENSMUSG00000025903(Lypla1),ENSMUSG00000026623(Lpgat1),ENSMUSG00000027695(Pld1),ENSMUSG00000024843(Chka),ENSMUSG00000041202(Pla2g2d),ENSMUSG00000020828(Pld2),ENSMUSG00000028517(Ppap2b),	1	1
mmu05320	Autoimmune thyroid disease	8	896	74	7510	ENSMUSG00000037548(H2-DMb2),ENSMUSG00000017652(Cd40),ENSMUSG00000067212(H2-T23),ENSMUSG00000053835(H2-T24),ENSMUSG00000000869(Il4),ENSMUSG00000035929(H2-Q4),ENSMUSG00000073411(H2-D1),ENSMUSG00000060550(H2-Q7),	1	1
mmu05412	Arrhythmogenic right ventricular cardiomyopathy (ARVC)	8	896	74	7510	ENSMUSG00000034664(Itga2b),ENSMUSG00000028063(Lmna),ENSMUSG00000054640(Slc8a1),ENSMUSG00000027009(Itga4),ENSMUSG00000001552(Jup),ENSMUSG00000042284(Itga1),ENSMUSG00000027985(Lef1),ENSMUSG00000039115(Itga9),	1	1
mmu05204	Chemical carcinogenesis	10	896	93	7510	ENSMUSG00000068762(Gstm6),ENSMUSG00000055301(Adh7),ENSMUSG00000015134(Aldh1a3),ENSMUSG00000040213(Ccbl2),ENSMUSG00000074604(Mgst2),ENSMUSG00000004032(Gstm5),ENSMUSG00000025479(Cyp2e1),ENSMUSG00000039648(Ccbl1),ENSMUSG00000028138(Adh5),ENSMUSG00000029919(Hpgds),	1	1
mmu00512	Mucin type O-Glycan biosynthesis	3	896	28	7510	ENSMUSG00000074004(B3gnt6),ENSMUSG00000038072(Galnt11),ENSMUSG00000042460(C1galt1),	1	1
mmu04380	Osteoclast differentiation	14	896	131	7510	ENSMUSG00000025199(Chuk),ENSMUSG00000036712(Cyld),ENSMUSG00000038128(Camk4),ENSMUSG00000002603(Tgfb1),ENSMUSG00000026480(Ncf2),ENSMUSG00000002983(Relb),ENSMUSG00000022967(Ifnar1),ENSMUSG00000061132(Blnk),ENSMUSG00000004221(Ikbkg),ENSMUSG00000027665(Pik3ca),ENSMUSG00000002325(Irf9),ENSMUSG00000058818(Pirb),ENSMUSG00000026942(Traf2),ENSMUSG00000026104(Stat1),	1	1
mmu04940	Type I diabetes mellitus	7	896	66	7510	ENSMUSG00000037548(H2-DMb2),ENSMUSG00000067212(H2-T23),ENSMUSG00000053835(H2-T24),ENSMUSG00000026787(Gad2),ENSMUSG00000035929(H2-Q4),ENSMUSG00000073411(H2-D1),ENSMUSG00000060550(H2-Q7),	1	1
mmu04728	Dopaminergic synapse	14	896	132	7510	ENSMUSG00000027669(Gnb4),ENSMUSG00000029238(Clock),ENSMUSG00000020349(Ppp2ca),ENSMUSG00000027104(Atf2),ENSMUSG00000019370(Calm3),ENSMUSG00000050965(Prkca),ENSMUSG00000029663(Gngt1),ENSMUSG00000036402(Gng12),ENSMUSG00000032562(Gnai2),ENSMUSG00000043154(Ppp2r3a),ENSMUSG00000025037(Maoa),ENSMUSG00000024524(Gnal),ENSMUSG00000006740(Kif5b),ENSMUSG00000020182(Ddc),	1	1
mmu05142	Chagas disease (American trypanosomiasis)	11	896	104	7510	ENSMUSG00000020349(Ppp2ca),ENSMUSG00000025199(Chuk),ENSMUSG00000005763(Cd247),ENSMUSG00000002603(Tgfb1),ENSMUSG00000031077(Fadd),ENSMUSG00000004221(Ikbkg),ENSMUSG00000026031(Cflar),ENSMUSG00000027665(Pik3ca),ENSMUSG00000031392(Irak1),ENSMUSG00000032562(Gnai2),ENSMUSG00000024524(Gnal),	1	1
mmu04923	Regulation of lipolysis in adipocytes	6	896	57	7510	ENSMUSG00000028427(Aqp7),ENSMUSG00000027665(Pik3ca),ENSMUSG00000032562(Gnai2),ENSMUSG00000030671(Pde3b),ENSMUSG00000036437(Npy1r),ENSMUSG00000055980(Irs1),	1	1
mmu01210	2-Oxocarboxylic acid metabolism	2	896	19	7510	ENSMUSG00000030826(Bcat2),ENSMUSG00000048217(Nags),	1	1
mmu04925	Aldosterone synthesis and secretion	9	896	86	7510	ENSMUSG00000045038(Prkce),ENSMUSG00000038128(Camk4),ENSMUSG00000027104(Atf2),ENSMUSG00000019370(Calm3),ENSMUSG00000050965(Prkca),ENSMUSG00000024365(Cyp21a1),ENSMUSG00000039145(Camk1d),ENSMUSG00000063730(Hsd3b2),ENSMUSG00000041187(Prkd2),	1	1
mmu04114	Oocyte meiosis	12	896	115	7510	ENSMUSG00000029466(Anapc7),ENSMUSG00000020349(Ppp2ca),ENSMUSG00000024370(Cdc23),ENSMUSG00000048230(Fbxo43),ENSMUSG00000019370(Calm3),ENSMUSG00000029910(Mad2l1),ENSMUSG00000041431(Ccnb1),ENSMUSG00000019773(Fbxo5),ENSMUSG00000031309(Rps6ka3),ENSMUSG00000014355(Anapc1),ENSMUSG00000025135(Anapc11),ENSMUSG00000066149(Cdc26),	1	1
mmu04310	Wnt signaling pathway	15	896	144	7510	ENSMUSG00000024913(Lrp5),ENSMUSG00000022521(Crebbp),ENSMUSG00000033220(Rac2),ENSMUSG00000050965(Prkca),ENSMUSG00000020888(Dvl2),ENSMUSG00000027630(Tbl1xr1),ENSMUSG00000030970(Ctbp2),ENSMUSG00000003233(Dvl3),ENSMUSG00000028344(Invs),ENSMUSG00000027985(Lef1),ENSMUSG00000059552(Trp53),ENSMUSG00000030201(Lrp6),ENSMUSG00000027860(Vangl1),ENSMUSG00000036856(Wnt4),ENSMUSG00000007815(Rhoa),	1	1
mmu05321	Inflammatory bowel disease (IBD)	6	896	58	7510	ENSMUSG00000037548(H2-DMb2),ENSMUSG00000002603(Tgfb1),ENSMUSG00000000869(Il4),ENSMUSG00000055435(Maf),ENSMUSG00000026104(Stat1),ENSMUSG00000004040(Stat3),	1	1
mmu01200	Carbon metabolism	12	896	116	7510	ENSMUSG00000030621(Me3),ENSMUSG00000052738(Suclg1),ENSMUSG00000058076(Sdhc),ENSMUSG00000025991(Cps1),ENSMUSG00000036427(Gpi1),ENSMUSG00000028961(Pgd),ENSMUSG00000025465(Echs1),ENSMUSG00000041426(Hibch),ENSMUSG00000028138(Adh5),ENSMUSG00000032607(Amt),ENSMUSG00000041650(Pcca),ENSMUSG00000053604(Rpia),	1	1
mmu00561	Glycerolipid metabolism	6	896	58	7510	ENSMUSG00000028692(Akr1a1),ENSMUSG00000030747(Dgat2),ENSMUSG00000015568(Lpl),ENSMUSG00000000276(Dgke),ENSMUSG00000041653(Pnpla3),ENSMUSG00000028517(Ppap2b),	1	1
mmu05134	Legionellosis	6	896	58	7510	ENSMUSG00000063694(Cycs),ENSMUSG00000078945(Naip2),ENSMUSG00000071203(Naip5),ENSMUSG00000019979(Apaf1),ENSMUSG00000009112(Bcl2l13),ENSMUSG00000026034(Clk1),	1	1
mmu04015	Rap1 signaling pathway	22	896	215	7510	ENSMUSG00000000600(Krit1),ENSMUSG00000027852(Nras),ENSMUSG00000034664(Itga2b),ENSMUSG00000052698(Tln2),ENSMUSG00000031565(Fgfr1),ENSMUSG00000037643(Prkci),ENSMUSG00000029648(Flt1),ENSMUSG00000041351(Rap1gap),ENSMUSG00000035027(Map2k2),ENSMUSG00000020122(Egfr),ENSMUSG00000019370(Calm3),ENSMUSG00000033220(Rac2),ENSMUSG00000050965(Prkca),ENSMUSG00000027665(Pik3ca),ENSMUSG00000032562(Gnai2),ENSMUSG00…	1	1
mmu05030	Cocaine addiction	5	896	49	7510	ENSMUSG00000027104(Atf2),ENSMUSG00000032562(Gnai2),ENSMUSG00000020599(Rgs9),ENSMUSG00000025037(Maoa),ENSMUSG00000020182(Ddc),	1	1
mmu04621	NOD-like receptor signaling pathway	6	896	59	7510	ENSMUSG00000025199(Chuk),ENSMUSG00000038058(Nod1),ENSMUSG00000078945(Naip2),ENSMUSG00000004221(Ikbkg),ENSMUSG00000071203(Naip5),ENSMUSG00000032000(Birc3),	1	1
mmu04921	Oxytocin signaling pathway	16	896	158	7510	ENSMUSG00000098488(Pla2g4b),ENSMUSG00000027852(Nras),ENSMUSG00000038128(Camk4),ENSMUSG00000073557(Ppp1r12b),ENSMUSG00000035027(Map2k2),ENSMUSG00000020122(Egfr),ENSMUSG00000035064(Eef2k),ENSMUSG00000019370(Calm3),ENSMUSG00000028518(Prkaa2),ENSMUSG00000050965(Prkca),ENSMUSG00000027665(Pik3ca),ENSMUSG00000032562(Gnai2),ENSMUSG00000039145(Camk1d),ENSMUSG00000029084(Cd38),ENSMUSG00000009292(Trpm2),ENS…	1	1
mmu04727	GABAergic synapse	9	896	89	7510	ENSMUSG00000027669(Gnb4),ENSMUSG00000034187(Nsf),ENSMUSG00000026787(Gad2),ENSMUSG00000026103(Gls),ENSMUSG00000050965(Prkca),ENSMUSG00000029663(Gngt1),ENSMUSG00000036402(Gng12),ENSMUSG00000032562(Gnai2),ENSMUSG00000047454(Gphn),	1	1
mmu04916	Melanogenesis	10	896	99	7510	ENSMUSG00000027852(Nras),ENSMUSG00000022521(Crebbp),ENSMUSG00000035027(Map2k2),ENSMUSG00000019370(Calm3),ENSMUSG00000050965(Prkca),ENSMUSG00000020888(Dvl2),ENSMUSG00000032562(Gnai2),ENSMUSG00000003233(Dvl3),ENSMUSG00000027985(Lef1),ENSMUSG00000036856(Wnt4),	1	1
mmu04960	Aldosterone-regulated sodium reabsorption	4	896	40	7510	ENSMUSG00000024122(Pdpk1),ENSMUSG00000050965(Prkca),ENSMUSG00000027665(Pik3ca),ENSMUSG00000055980(Irs1),	1	1
mmu05150	Staphylococcus aureus infection	5	896	50	7510	ENSMUSG00000048163(Selplg),ENSMUSG00000022887(Masp1),ENSMUSG00000037548(H2-DMb2),ENSMUSG00000024371(C2),ENSMUSG00000056529(Ptafr),	1	1
mmu00532	Glycosaminoglycan biosynthesis - chondroitin sulfate / dermatan sulfate	2	896	20	7510	ENSMUSG00000042042(Csgalnact2),ENSMUSG00000021504(B4galt7),	1	1
mmu05144	Malaria	5	896	50	7510	ENSMUSG00000002603(Tgfb1),ENSMUSG00000017652(Cd40),ENSMUSG00000020592(Sdc1),ENSMUSG00000027962(Vcam1),ENSMUSG00000020717(Pecam1),	1	1
mmu00030	Pentose phosphate pathway	3	896	30	7510	ENSMUSG00000036427(Gpi1),ENSMUSG00000028961(Pgd),ENSMUSG00000053604(Rpia),	1	1
mmu04140	Regulation of autophagy	4	896	40	7510	ENSMUSG00000026289(Atg16l1),ENSMUSG00000028518(Prkaa2),ENSMUSG00000035086(Becn1),ENSMUSG00000027244(Atg13),	1	1
mmu04924	Renin secretion	7	896	71	7510	ENSMUSG00000019370(Calm3),ENSMUSG00000028262(Clca3a2),ENSMUSG00000032562(Gnai2),ENSMUSG00000041741(Pde3a),ENSMUSG00000030671(Pde3b),ENSMUSG00000004347(Pde1c),ENSMUSG00000056025(Clca3a1),	1	1
mmu05332	Graft-versus-host disease	6	896	61	7510	ENSMUSG00000037548(H2-DMb2),ENSMUSG00000067212(H2-T23),ENSMUSG00000053835(H2-T24),ENSMUSG00000035929(H2-Q4),ENSMUSG00000073411(H2-D1),ENSMUSG00000060550(H2-Q7),	1	1
mmu04611	Platelet activation	12	896	122	7510	ENSMUSG00000098488(Pla2g4b),ENSMUSG00000027287(Snap23),ENSMUSG00000034664(Itga2b),ENSMUSG00000078810(Gp6),ENSMUSG00000052698(Tln2),ENSMUSG00000037643(Prkci),ENSMUSG00000001930(Vwf),ENSMUSG00000027665(Pik3ca),ENSMUSG00000032562(Gnai2),ENSMUSG00000030054(Gp9),ENSMUSG00000029925(Tbxas1),ENSMUSG00000007815(Rhoa),	1	1
mmu04060	Cytokine-cytokine receptor interaction	26	896	265	7510	ENSMUSG00000039304(Tnfsf10),ENSMUSG00000002603(Tgfb1),ENSMUSG00000079227(Ccr5),ENSMUSG00000028859(Csf3r),ENSMUSG00000022967(Ifnar1),ENSMUSG00000017652(Cd40),ENSMUSG00000067336(Bmpr2),ENSMUSG00000004371(Il11),ENSMUSG00000029648(Flt1),ENSMUSG00000020122(Egfr),ENSMUSG00000000532(Acvr1b),ENSMUSG00000019122(Ccl9),ENSMUSG00000054263(Lifr),ENSMUSG00000026180(Cxcr2),ENSMUSG00000052155(Acvr2a),ENSMUSG0000…	1	1
mmu04933	AGE-RAGE signaling pathway in diabetic complications	10	896	103	7510	ENSMUSG00000027852(Nras),ENSMUSG00000045038(Prkce),ENSMUSG00000026193(Fn1),ENSMUSG00000002603(Tgfb1),ENSMUSG00000050965(Prkca),ENSMUSG00000027665(Pik3ca),ENSMUSG00000027962(Vcam1),ENSMUSG00000044167(Foxo1),ENSMUSG00000026104(Stat1),ENSMUSG00000004040(Stat3),	1	1
mmu05014	Amyotrophic lateral sclerosis (ALS)	5	896	52	7510	ENSMUSG00000026024(Als2),ENSMUSG00000002984(Tomm40),ENSMUSG00000063694(Cycs),ENSMUSG00000019979(Apaf1),ENSMUSG00000059552(Trp53),	1	1
mmu04724	Glutamatergic synapse	11	896	115	7510	ENSMUSG00000027669(Gnb4),ENSMUSG00000098488(Pla2g4b),ENSMUSG00000026103(Gls),ENSMUSG00000050965(Prkca),ENSMUSG00000029663(Gngt1),ENSMUSG00000036402(Gng12),ENSMUSG00000032562(Gnai2),ENSMUSG00000027695(Pld1),ENSMUSG00000005360(Slc1a3),ENSMUSG00000020828(Pld2),ENSMUSG00000032839(Trpc1),	1	1
mmu00531	Glycosaminoglycan degradation	2	896	21	7510	ENSMUSG00000036091(Hyal3),ENSMUSG00000010051(Hyal1),	1	1
mmu05410	Hypertrophic cardiomyopathy (HCM)	8	896	84	7510	ENSMUSG00000034664(Itga2b),ENSMUSG00000002603(Tgfb1),ENSMUSG00000028063(Lmna),ENSMUSG00000054640(Slc8a1),ENSMUSG00000028518(Prkaa2),ENSMUSG00000027009(Itga4),ENSMUSG00000042284(Itga1),ENSMUSG00000039115(Itga9),	1	1
mmu04270	Vascular smooth muscle contraction	12	896	127	7510	ENSMUSG00000098488(Pla2g4b),ENSMUSG00000045875(Adra1a),ENSMUSG00000045038(Prkce),ENSMUSG00000073557(Ppp1r12b),ENSMUSG00000035027(Map2k2),ENSMUSG00000019370(Calm3),ENSMUSG00000050965(Prkca),ENSMUSG00000041202(Pla2g2d),ENSMUSG00000001127(Araf),ENSMUSG00000020123(Avpr1a),ENSMUSG00000026778(Prkcq),ENSMUSG00000007815(Rhoa),	1	1
mmu00020	Citrate cycle (TCA cycle)	3	896	32	7510	ENSMUSG00000052738(Suclg1),ENSMUSG00000058076(Sdhc),ENSMUSG00000027513(Pck1),	1	1
mmu04022	cGMP-PKG signaling pathway	16	896	172	7510	ENSMUSG00000001419(Mef2d),ENSMUSG00000045875(Adra1a),ENSMUSG00000045038(Prkce),ENSMUSG00000027104(Atf2),ENSMUSG00000035027(Map2k2),ENSMUSG00000019370(Calm3),ENSMUSG00000054640(Slc8a1),ENSMUSG00000026463(Atp2b4),ENSMUSG00000027665(Pik3ca),ENSMUSG00000032562(Gnai2),ENSMUSG00000041741(Pde3a),ENSMUSG00000030671(Pde3b),ENSMUSG00000053965(Pde5a),ENSMUSG00000000562(Adora3),ENSMUSG00000007815(Rhoa),ENSMU…	1	1
mmu04670	Leukocyte transendothelial migration	11	896	120	7510	ENSMUSG00000054892(Txk),ENSMUSG00000026480(Ncf2),ENSMUSG00000033220(Rac2),ENSMUSG00000027009(Itga4),ENSMUSG00000050965(Prkca),ENSMUSG00000027665(Pik3ca),ENSMUSG00000032562(Gnai2),ENSMUSG00000029204(Rhoh),ENSMUSG00000027962(Vcam1),ENSMUSG00000020717(Pecam1),ENSMUSG00000007815(Rhoa),	1	1
mmu00900	Terpenoid backbone biosynthesis	2	896	22	7510	ENSMUSG00000021302(Ggps1),ENSMUSG00000006517(Mvd),	1	1
mmu04912	GnRH signaling pathway	8	896	88	7510	ENSMUSG00000098488(Pla2g4b),ENSMUSG00000027852(Nras),ENSMUSG00000035027(Map2k2),ENSMUSG00000020122(Egfr),ENSMUSG00000019370(Calm3),ENSMUSG00000050965(Prkca),ENSMUSG00000027695(Pld1),ENSMUSG00000020828(Pld2),	1	1
mmu04964	Proximal tubule bicarbonate reclamation	2	896	22	7510	ENSMUSG00000026103(Gls),ENSMUSG00000027513(Pck1),	1	1
mmu00010	Glycolysis / Gluconeogenesis	6	896	66	7510	ENSMUSG00000055301(Adh7),ENSMUSG00000028692(Akr1a1),ENSMUSG00000015134(Aldh1a3),ENSMUSG00000036427(Gpi1),ENSMUSG00000028138(Adh5),ENSMUSG00000027513(Pck1),	1	1
mmu04726	Serotonergic synapse	12	896	133	7510	ENSMUSG00000000320(Alox12),ENSMUSG00000027669(Gnb4),ENSMUSG00000098488(Pla2g4b),ENSMUSG00000027852(Nras),ENSMUSG00000050965(Prkca),ENSMUSG00000029663(Gngt1),ENSMUSG00000036402(Gng12),ENSMUSG00000032562(Gnai2),ENSMUSG00000001127(Araf),ENSMUSG00000025037(Maoa),ENSMUSG00000032839(Trpc1),ENSMUSG00000020182(Ddc),	1	1
mmu04668	TNF signaling pathway	10	896	111	7510	ENSMUSG00000025199(Chuk),ENSMUSG00000027598(Itch),ENSMUSG00000027104(Atf2),ENSMUSG00000031077(Fadd),ENSMUSG00000004221(Ikbkg),ENSMUSG00000026031(Cflar),ENSMUSG00000027665(Pik3ca),ENSMUSG00000027962(Vcam1),ENSMUSG00000026942(Traf2),ENSMUSG00000032000(Birc3),	1	1
mmu00590	Arachidonic acid metabolism	8	896	89	7510	ENSMUSG00000000320(Alox12),ENSMUSG00000098488(Pla2g4b),ENSMUSG00000025479(Cyp2e1),ENSMUSG00000026820(Ptges2),ENSMUSG00000041202(Pla2g2d),ENSMUSG00000029925(Tbxas1),ENSMUSG00000027983(Cyp2u1),ENSMUSG00000029919(Hpgds),	1	1
mmu04970	Salivary secretion	7	896	78	7510	ENSMUSG00000045875(Adra1a),ENSMUSG00000019370(Calm3),ENSMUSG00000026463(Atp2b4),ENSMUSG00000050965(Prkca),ENSMUSG00000029084(Cd38),ENSMUSG00000028962(Slc4a2),ENSMUSG00000029082(Bst1),	1	1
mmu05034	Alcoholism	18	896	202	7510	ENSMUSG00000027669(Gnb4),ENSMUSG00000027852(Nras),ENSMUSG00000038128(Camk4),ENSMUSG00000026313(Hdac4),ENSMUSG00000027104(Atf2),ENSMUSG00000019370(Calm3),ENSMUSG00000029663(Gngt1),ENSMUSG00000036402(Gng12),ENSMUSG00000093769(Hist2h3c1),ENSMUSG00000032562(Gnai2),ENSMUSG00000060743(H3f3a),ENSMUSG00000031161(Hdac6),ENSMUSG00000020312(Shc2),ENSMUSG00000001127(Araf),ENSMUSG00000025037(Maoa),ENSMUSG0000…	1	1
mmu04978	Mineral absorption	4	896	45	7510	ENSMUSG00000027365(Trpm7),ENSMUSG00000054640(Slc8a1),ENSMUSG00000027015(Cybrd1),ENSMUSG00000032554(Trf),	1	1
mmu04020	Calcium signaling pathway	16	896	180	7510	ENSMUSG00000029470(P2rx4),ENSMUSG00000045875(Adra1a),ENSMUSG00000038128(Camk4),ENSMUSG00000020122(Egfr),ENSMUSG00000019370(Calm3),ENSMUSG00000054640(Slc8a1),ENSMUSG00000026463(Atp2b4),ENSMUSG00000050965(Prkca),ENSMUSG00000061878(Sphk1),ENSMUSG00000030815(Phkg2),ENSMUSG00000029084(Cd38),ENSMUSG00000020123(Avpr1a),ENSMUSG00000056529(Ptafr),ENSMUSG00000024524(Gnal),ENSMUSG00000004347(Pde1c),ENSMUSG0…	1	1
mmu03013	RNA transport	15	896	169	7510	ENSMUSG00000040621(Gemin8),ENSMUSG00000005610(Eif4g2),ENSMUSG00000036572(Upf3b),ENSMUSG00000021963(Sap18),ENSMUSG00000027905(Ddx20),ENSMUSG00000023156(Rpp14),ENSMUSG00000040667(Nup88),ENSMUSG00000028233(Tgs1),ENSMUSG00000060121(Gemin2),ENSMUSG00000030447(Cyfip1),ENSMUSG00000022391(Rangap1),ENSMUSG00000025439(Clns1a),ENSMUSG00000038374(Rbm8a),ENSMUSG00000039509(Nup133),ENSMUSG00000021418(Rpp40),	1	1
mmu05205	Proteoglycans in cancer	18	896	203	7510	ENSMUSG00000027852(Nras),ENSMUSG00000073557(Ppp1r12b),ENSMUSG00000026193(Fn1),ENSMUSG00000002603(Tgfb1),ENSMUSG00000031565(Fgfr1),ENSMUSG00000024122(Pdpk1),ENSMUSG00000035027(Map2k2),ENSMUSG00000020122(Egfr),ENSMUSG00000050965(Prkca),ENSMUSG00000027665(Pik3ca),ENSMUSG00000020592(Sdc1),ENSMUSG00000020184(Mdm2),ENSMUSG00000059552(Trp53),ENSMUSG00000001127(Araf),ENSMUSG00000019768(Esr1),ENSMUSG00000…	1	1
mmu04024	cAMP signaling pathway	17	896	198	7510	ENSMUSG00000038128(Camk4),ENSMUSG00000022521(Crebbp),ENSMUSG00000064325(Hhip),ENSMUSG00000035027(Map2k2),ENSMUSG00000019370(Calm3),ENSMUSG00000026463(Atp2b4),ENSMUSG00000033220(Rac2),ENSMUSG00000027665(Pik3ca),ENSMUSG00000032562(Gnai2),ENSMUSG00000027695(Pld1),ENSMUSG00000029098(Acox3),ENSMUSG00000041741(Pde3a),ENSMUSG00000030671(Pde3b),ENSMUSG00000036437(Npy1r),ENSMUSG00000020828(Pld2),ENSMUSG00…	1	1
mmu00270	Cysteine and methionine metabolism	4	896	47	7510	ENSMUSG00000020661(Dnmt3a),ENSMUSG00000004996(Mri1),ENSMUSG00000030826(Bcat2),ENSMUSG00000028124(Gclm),	1	1
mmu00040	Pentose and glucuronate interconversions	3	896	36	7510	ENSMUSG00000028692(Akr1a1),ENSMUSG00000058488(Kl),ENSMUSG00000011382(Dhdh),	1	1
mmu04930	Type II diabetes mellitus	4	896	50	7510	ENSMUSG00000045038(Prkce),ENSMUSG00000027665(Pik3ca),ENSMUSG00000020027(Socs2),ENSMUSG00000055980(Irs1),	1	1
mmu04320	Dorso-ventral axis formation	2	896	25	7510	ENSMUSG00000020122(Egfr),ENSMUSG00000026923(Notch1),	1	1
mmu05414	Dilated cardiomyopathy	7	896	88	7510	ENSMUSG00000034664(Itga2b),ENSMUSG00000002603(Tgfb1),ENSMUSG00000028063(Lmna),ENSMUSG00000054640(Slc8a1),ENSMUSG00000027009(Itga4),ENSMUSG00000042284(Itga1),ENSMUSG00000039115(Itga9),	1	1
mmu04974	Protein digestion and absorption	7	896	90	7510	ENSMUSG00000054640(Slc8a1),ENSMUSG00000027820(Mme),ENSMUSG00000037005(Xpnpep2),ENSMUSG00000079022(Col22a1),ENSMUSG00000045672(Col27a1),ENSMUSG00000020261(Slc36a1),ENSMUSG00000010095(Slc3a2),	1	1
mmu05132	Salmonella infection	6	896	78	7510	ENSMUSG00000079477(Rab7),ENSMUSG00000029621(Arpc1a),ENSMUSG00000032435(Dync1li1),ENSMUSG00000026755(Arpc5l),ENSMUSG00000027012(Dync1i2),ENSMUSG00000031165(Was),	1	1
mmu04975	Fat digestion and absorption	3	896	39	7510	ENSMUSG00000030747(Dgat2),ENSMUSG00000041202(Pla2g2d),ENSMUSG00000028517(Ppap2b),	1	1
mmu00620	Pyruvate metabolism	3	896	39	7510	ENSMUSG00000030621(Me3),ENSMUSG00000020532(Acaca),ENSMUSG00000027513(Pck1),	1	1
mmu00860	Porphyrin and chlorophyll metabolism	3	896	41	7510	ENSMUSG00000059363(Fxn),ENSMUSG00000026615(Eprs),ENSMUSG00000022742(Cpox),	1	1
mmu04066	HIF-1 signaling pathway	8	896	110	7510	ENSMUSG00000022521(Crebbp),ENSMUSG00000029648(Flt1),ENSMUSG00000035027(Map2k2),ENSMUSG00000020122(Egfr),ENSMUSG00000050965(Prkca),ENSMUSG00000027665(Pik3ca),ENSMUSG00000032554(Trf),ENSMUSG00000004040(Stat3),	1	1
mmu04750	Inflammatory mediator regulation of TRP channels	9	896	126	7510	ENSMUSG00000000320(Alox12),ENSMUSG00000098488(Pla2g4b),ENSMUSG00000045038(Prkce),ENSMUSG00000019370(Calm3),ENSMUSG00000018507(Trpv2),ENSMUSG00000050965(Prkca),ENSMUSG00000027665(Pik3ca),ENSMUSG00000022514(Il1rap),ENSMUSG00000026778(Prkcq),	1	1
mmu04725	Cholinergic synapse	8	896	113	7510	ENSMUSG00000027669(Gnb4),ENSMUSG00000027852(Nras),ENSMUSG00000038128(Camk4),ENSMUSG00000050965(Prkca),ENSMUSG00000029663(Gngt1),ENSMUSG00000027665(Pik3ca),ENSMUSG00000036402(Gng12),ENSMUSG00000032562(Gnai2),	1	1
mmu04610	Complement and coagulation cascades	6	896	87	7510	ENSMUSG00000022887(Masp1),ENSMUSG00000001930(Vwf),ENSMUSG00000044206(Vsig4),ENSMUSG00000031444(F10),ENSMUSG00000026715(Serpinc1),ENSMUSG00000024371(C2),	1	1
mmu00830	Retinol metabolism	6	896	89	7510	ENSMUSG00000055301(Adh7),ENSMUSG00000069456(Rdh16),ENSMUSG00000056148(Rdh9),ENSMUSG00000028138(Adh5),ENSMUSG00000063558(Aox1),ENSMUSG00000021123(Rdh12),	1	1
mmu04261	Adrenergic signaling in cardiomyocytes	10	896	149	7510	ENSMUSG00000020349(Ppp2ca),ENSMUSG00000045875(Adra1a),ENSMUSG00000027104(Atf2),ENSMUSG00000019370(Calm3),ENSMUSG00000054640(Slc8a1),ENSMUSG00000026463(Atp2b4),ENSMUSG00000050965(Prkca),ENSMUSG00000027665(Pik3ca),ENSMUSG00000032562(Gnai2),ENSMUSG00000043154(Ppp2r3a),	1	1
mmu00630	Glyoxylate and dicarboxylate metabolism	2	896	30	7510	ENSMUSG00000032607(Amt),ENSMUSG00000041650(Pcca),	1	1
mmu05146	Amoebiasis	7	896	108	7510	ENSMUSG00000079477(Rab7),ENSMUSG00000026193(Fn1),ENSMUSG00000002603(Tgfb1),ENSMUSG00000050965(Prkca),ENSMUSG00000027665(Pik3ca),ENSMUSG00000026479(Lamc2),ENSMUSG00000024524(Gnal),	1	1
mmu01230	Biosynthesis of amino acids	5	896	78	7510	ENSMUSG00000030826(Bcat2),ENSMUSG00000025991(Cps1),ENSMUSG00000048217(Nags),ENSMUSG00000053604(Rpia),ENSMUSG00000026520(Pycr2),	1	1
mmu00052	Galactose metabolism	2	896	32	7510	ENSMUSG00000062646(Ganc),ENSMUSG00000028413(B4galt1),	1	1
mmu04713	Circadian entrainment	6	896	98	7510	ENSMUSG00000027669(Gnb4),ENSMUSG00000019370(Calm3),ENSMUSG00000050965(Prkca),ENSMUSG00000029663(Gngt1),ENSMUSG00000036402(Gng12),ENSMUSG00000032562(Gnai2),	1	1
mmu00591	Linoleic acid metabolism	3	896	49	7510	ENSMUSG00000098488(Pla2g4b),ENSMUSG00000025479(Cyp2e1),ENSMUSG00000041202(Pla2g2d),	1	1
mmu04340	Hedgehog signaling pathway	3	896	50	7510	ENSMUSG00000064325(Hhip),ENSMUSG00000032384(Csnk1g1),ENSMUSG00000036856(Wnt4),	1	1
mmu04080	Neuroactive ligand-receptor interaction	17	896	285	7510	ENSMUSG00000029470(P2rx4),ENSMUSG00000045875(Adra1a),ENSMUSG00000044359(P2ry4),ENSMUSG00000026271(Gpr35),ENSMUSG00000024431(Nr3c1),ENSMUSG00000062585(Cnr2),ENSMUSG00000005268(Prlr),ENSMUSG00000028020(Glrb),ENSMUSG00000036437(Npy1r),ENSMUSG00000033446(Lpar6),ENSMUSG00000036381(P2ry14),ENSMUSG00000057722(Lepr),ENSMUSG00000000562(Adora3),ENSMUSG00000020123(Avpr1a),ENSMUSG00000056529(Ptafr),ENSMUSG00…	1	1
mmu05020	Prion diseases	2	896	34	7510	ENSMUSG00000035027(Map2k2),ENSMUSG00000026923(Notch1),	1	1
mmu04540	Gap junction	5	896	86	7510	ENSMUSG00000027852(Nras),ENSMUSG00000035027(Map2k2),ENSMUSG00000020122(Egfr),ENSMUSG00000050965(Prkca),ENSMUSG00000032562(Gnai2),	1	1
mmu05143	African trypanosomiasis	2	896	35	7510	ENSMUSG00000050965(Prkca),ENSMUSG00000027962(Vcam1),	1	1
mmu00051	Fructose and mannose metabolism	2	896	35	7510	ENSMUSG00000032306(Mpi),ENSMUSG00000022474(Pmm1),	1	1
mmu04976	Bile secretion	4	896	71	7510	ENSMUSG00000029802(Abcg2),ENSMUSG00000028962(Slc4a2),ENSMUSG00000042476(Abcb4),ENSMUSG00000028970(Abcb1b),	1	1
mmu04918	Thyroid hormone synthesis	4	896	71	7510	ENSMUSG00000026803(Ttf1),ENSMUSG00000027104(Atf2),ENSMUSG00000050965(Prkca),ENSMUSG00000031584(Gsr),	1	1
mmu04971	Gastric acid secretion	4	896	73	7510	ENSMUSG00000019370(Calm3),ENSMUSG00000050965(Prkca),ENSMUSG00000032562(Gnai2),ENSMUSG00000028962(Slc4a2),	1	1
mmu04723	Retrograde endocannabinoid signaling	5	896	102	7510	ENSMUSG00000027669(Gnb4),ENSMUSG00000050965(Prkca),ENSMUSG00000029663(Gngt1),ENSMUSG00000036402(Gng12),ENSMUSG00000032562(Gnai2),	1	1
mmu00140	Steroid hormone biosynthesis	4	896	86	7510	ENSMUSG00000024365(Cyp21a1),ENSMUSG00000025479(Cyp2e1),ENSMUSG00000063730(Hsd3b2),ENSMUSG00000039519(Cyp7b1),	1	1
mmu05322	Systemic lupus erythematosus	6	896	144	7510	ENSMUSG00000037548(H2-DMb2),ENSMUSG00000017652(Cd40),ENSMUSG00000018199(Trove2),ENSMUSG00000093769(Hist2h3c1),ENSMUSG00000060743(H3f3a),ENSMUSG00000024371(C2),	1	1
mmu04911	Insulin secretion	3	896	86	7510	ENSMUSG00000027104(Atf2),ENSMUSG00000050965(Prkca),ENSMUSG00000061601(Pclo),	1	1
mmu04913	Ovarian steroidogenesis	2	896	58	7510	ENSMUSG00000098488(Pla2g4b),ENSMUSG00000063730(Hsd3b2),	1	1
mmu04260	Cardiac muscle contraction	2	896	80	7510	ENSMUSG00000054640(Slc8a1),ENSMUSG00000014313(Cox6c),	1	1
mmu04742	Taste transduction	2	896	87	7510	ENSMUSG00000044359(P2ry4),ENSMUSG00000004347(Pde1c),	1	1
mmu04740	Olfactory transduction	7	896	1082	7510	ENSMUSG00000051359(Ncald),ENSMUSG00000018909(Arrb1),ENSMUSG00000019370(Calm3),ENSMUSG00000054640(Slc8a1),ENSMUSG00000040328(Olfr56),ENSMUSG00000024524(Gnal),ENSMUSG00000004347(Pde1c),	1	1
