# Supplementary material for: RNA sequencing analysis of altered expression of long noncoding RNAs associated with Schistosoma japonicum infection in the murine liver and spleen
Source: Parasit Vectors. 2020 Dec 1;13:601. doi: 10.1186/s13071-020-04457-9 (PMC7705434; doi:10.1186/s13071-020-04457-9)
Supplement: Supplementary file 14 — Additional file 14: Table S14. KEGG enrichment of target genes in murine spleen. [file 13071_2020_4457_MOESM14_ESM.xlsx]

## Sheet: Table S14
	Table S14. KEGG enrichment of target genes in murine spleen
Pathway_ID	Pathway_description	Target_gene_in_this_pathway	Target_gene_in_all_pathway	All_gene_in_this_pathway	All_gene_in_all_pathway	All_gene_list	Pvalue	Qvalue
mmu00750	Vitamin B6 metabolism	4	935	9	7510	ENSMUSG00000032788(Pdxk),ENSMUSG00000063558(Aox1),ENSMUSG00000027088(Phospho2),ENSMUSG00000022436(Sh3bp1),	0.0118517	0.177152
mmu03030	DNA replication	13	935	35	7510	ENSMUSG00000025395(Prim1),ENSMUSG00000029363(Rfc5),ENSMUSG00000029191(Rfc1),ENSMUSG00000005410(Mcm5),ENSMUSG00000006678(Pola1),ENSMUSG00000023104(Rfc2),ENSMUSG00000026134(Prim2),ENSMUSG00000002870(Mcm2),ENSMUSG00000024833(Pola2),ENSMUSG00000036875(Dna2),ENSMUSG00000030726(Pold3),ENSMUSG00000052926(Rnaseh2a),ENSMUSG00000007080(Pole),	0.000386434	0.0365824
mmu00563	Glycosylphosphatidylinositol(GPI)-anchor biosynthesis	8	935	25	7510	ENSMUSG00000023791(Pigx),ENSMUSG00000050229(Pigm),ENSMUSG00000038383(Pigu),ENSMUSG00000014245(Pigl),ENSMUSG00000043257(Pigv),ENSMUSG00000073678(Pgap1),ENSMUSG00000056536(Pign),ENSMUSG00000079469(Pigb),	0.00983161	0.174511
mmu03460	Fanconi anemia pathway	14	935	50	7510	ENSMUSG00000037991(Rmi2),ENSMUSG00000022545(Ercc4),ENSMUSG00000038425(Poli),ENSMUSG00000059772(Slx1b),ENSMUSG00000022779(Top3b),ENSMUSG00000026429(Ube2t),ENSMUSG00000032409(Atr),ENSMUSG00000030528(Blm),ENSMUSG00000019841(Rev3l),ENSMUSG00000024170(Telo2),ENSMUSG00000032815(Fanca),ENSMUSG00000034329(Brip1),ENSMUSG00000041147(Brca2),ENSMUSG00000007646(Rad51c),	0.00416293	0.131364
mmu04110	Cell cycle	34	935	124	7510	ENSMUSG00000029910(Mad2l1),ENSMUSG00000002297(Dbf4),ENSMUSG00000029521(Chek2),ENSMUSG00000022400(Rbx1),ENSMUSG00000076432(Ywhaq),ENSMUSG00000024370(Cdc23),ENSMUSG00000005410(Mcm5),ENSMUSG00000040044(Orc3),ENSMUSG00000002603(Tgfb1),ENSMUSG00000032409(Atr),ENSMUSG00000026037(Orc2),ENSMUSG00000022521(Crebbp),ENSMUSG00000029466(Anapc7),ENSMUSG00000026761(Orc4),ENSMUSG00000034218(Atm),ENSMUSG000000661…	3.27157e-05	0.00929127
mmu03430	Mismatch repair	6	935	22	7510	ENSMUSG00000029363(Rfc5),ENSMUSG00000029191(Rfc1),ENSMUSG00000023104(Rfc2),ENSMUSG00000039748(Exo1),ENSMUSG00000014850(Msh3),ENSMUSG00000030726(Pold3),	0.0446139	0.33343
mmu04130	SNARE interactions in vesicular transport	9	935	33	7510	ENSMUSG00000028955(Vamp3),ENSMUSG00000030337(Vamp1),ENSMUSG00000027287(Snap23),ENSMUSG00000010110(Stx5a),ENSMUSG00000026470(Stx6),ENSMUSG00000020903(Stx8),ENSMUSG00000027879(Sec22b),ENSMUSG00000029125(Stx18),ENSMUSG00000047854(Stx19),	0.0197966	0.234259
mmu03420	Nucleotide excision repair	12	935	44	7510	ENSMUSG00000029363(Rfc5),ENSMUSG00000029191(Rfc1),ENSMUSG00000022545(Ercc4),ENSMUSG00000022400(Rbx1),ENSMUSG00000031446(Cul4a),ENSMUSG00000023104(Rfc2),ENSMUSG00000054051(Ercc6),ENSMUSG00000021639(Gtf2h2),ENSMUSG00000069089(Cdk7),ENSMUSG00000029387(Gtf2h3),ENSMUSG00000030726(Pold3),ENSMUSG00000007080(Pole),	0.00893943	0.169253
mmu00670	One carbon pool by folate	5	935	19	7510	ENSMUSG00000059183(Mtfmt),ENSMUSG00000025747(Tyms),ENSMUSG00000079427(Mthfsl),ENSMUSG00000032607(Amt),ENSMUSG00000029376(Mthfd2l),	0.0679508	0.419522
mmu03008	Ribosome biogenesis in eukaryotes	21	935	81	7510	ENSMUSG00000026516(Nvl),ENSMUSG00000038299(Wdr36),ENSMUSG00000029701(Rbm28),ENSMUSG00000020290(Xpo1),ENSMUSG00000027613(Eif6),ENSMUSG00000030924(2610020H08Rik),ENSMUSG00000079470(Utp14b),ENSMUSG00000063785(Utp14a),ENSMUSG00000027787(Nmd3),ENSMUSG00000031403(Dkc1),ENSMUSG00000004268(Emg1),ENSMUSG00000021428(Riok1),ENSMUSG00000040688(Tbl3),ENSMUSG00000032410(Xrn1),ENSMUSG00000026020(Nop58),ENSMUSG0…	0.00169644	0.096358
mmu04115	p53 signaling pathway	17	935	68	7510	ENSMUSG00000029521(Chek2),ENSMUSG00000054387(Mdm4),ENSMUSG00000029397(Rchy1),ENSMUSG00000063694(Cycs),ENSMUSG00000040782(Rfwd2),ENSMUSG00000032409(Atr),ENSMUSG00000034218(Atm),ENSMUSG00000027663(Zmat3),ENSMUSG00000034165(Ccnd3),ENSMUSG00000022292(Rrm2b),ENSMUSG00000040274(Cdk6),ENSMUSG00000059552(Trp53),ENSMUSG00000019979(Apaf1),ENSMUSG00000002068(Ccne1),ENSMUSG00000020184(Mdm2),ENSMUSG0000004143…	0.00610205	0.157544
mmu03018	RNA degradation	20	935	80	7510	ENSMUSG00000020277(Pfkl),ENSMUSG00000036550(Cnot1),ENSMUSG00000039356(Exosc2),ENSMUSG00000021196(Pfkp),ENSMUSG00000022283(Pabpc1),ENSMUSG00000044155(Lsm8),ENSMUSG00000032565(Nudt16),ENSMUSG00000020166(Cnot2),ENSMUSG00000035649(Zcchc7),ENSMUSG00000061286(Exosc5),ENSMUSG00000032410(Xrn1),ENSMUSG00000020515(Cnot8),ENSMUSG00000007050(Lsm2),ENSMUSG00000020464(Pnpt1),ENSMUSG00000029647(Pan3),ENSMUSG000…	0.00326578	0.115935
mmu03450	Non-homologous end-joining	3	935	12	7510	ENSMUSG00000026648(Dclre1c),ENSMUSG00000031928(Mre11a),ENSMUSG00000021615(Xrcc4),	0.130484	0.561478
mmu03440	Homologous recombination	7	935	28	7510	ENSMUSG00000022779(Top3b),ENSMUSG00000030528(Blm),ENSMUSG00000028933(Xrcc2),ENSMUSG00000031928(Mre11a),ENSMUSG00000030726(Pold3),ENSMUSG00000041147(Brca2),ENSMUSG00000007646(Rad51c),	0.0531907	0.377654
mmu05221	Acute myeloid leukemia	14	935	57	7510	ENSMUSG00000031537(Ikbkb),ENSMUSG00000027665(Pik3ca),ENSMUSG00000001552(Jup),ENSMUSG00000004221(Ikbkg),ENSMUSG00000001729(Akt1),ENSMUSG00000004056(Akt2),ENSMUSG00000035027(Map2k2),ENSMUSG00000036986(Pml),ENSMUSG00000025199(Chuk),ENSMUSG00000027852(Nras),ENSMUSG00000004040(Stat3),ENSMUSG00000001127(Araf),ENSMUSG00000027985(Lef1),ENSMUSG00000042817(Flt3),	0.0134045	0.18128
mmu05212	Pancreatic cancer	16	935	66	7510	ENSMUSG00000031537(Ikbkb),ENSMUSG00000027695(Pld1),ENSMUSG00000027665(Pik3ca),ENSMUSG00000004221(Ikbkg),ENSMUSG00000001729(Akt1),ENSMUSG00000033220(Rac2),ENSMUSG00000004056(Akt2),ENSMUSG00000002603(Tgfb1),ENSMUSG00000023951(Vegfa),ENSMUSG00000025199(Chuk),ENSMUSG00000004040(Stat3),ENSMUSG00000026104(Stat1),ENSMUSG00000001127(Araf),ENSMUSG00000040274(Cdk6),ENSMUSG00000059552(Trp53),ENSMUSG00000041…	0.0101051	0.168815
mmu04120	Ubiquitin mediated proteolysis	34	935	141	7510	ENSMUSG00000004934(Pias4),ENSMUSG00000029804(Herc3),ENSMUSG00000025217(Btrc),ENSMUSG00000022400(Rbx1),ENSMUSG00000029203(Ube2k),ENSMUSG00000029397(Rchy1),ENSMUSG00000024370(Cdc23),ENSMUSG00000031446(Cul4a),ENSMUSG00000040782(Rfwd2),ENSMUSG00000036986(Pml),ENSMUSG00000027598(Itch),ENSMUSG00000026219(Trip12),ENSMUSG00000023826(Park2),ENSMUSG00000079658(Tceb1),ENSMUSG00000029466(Anapc7),ENSMUSG00000…	0.00037528	0.0532897
mmu02010	ABC transporters	11	935	46	7510	ENSMUSG00000050296(Abca12),ENSMUSG00000023088(Abcc1),ENSMUSG00000021240(Abcd4),ENSMUSG00000024130(Abca3),ENSMUSG00000028970(Abcb1b),ENSMUSG00000042476(Abcb4),ENSMUSG00000055782(Abcd2),ENSMUSG00000030249(Abcc9),ENSMUSG00000031333(Abcb7),ENSMUSG00000029802(Abcg2),ENSMUSG00000029408(Abcb9),	0.0300177	0.284167
mmu00280	Valine, leucine and isoleucine degradation	13	935	55	7510	ENSMUSG00000036138(Acaa1a),ENSMUSG00000027984(Hadh),ENSMUSG00000089678(Agxt2),ENSMUSG00000027709(Mccc1),ENSMUSG00000030826(Bcat2),ENSMUSG00000021460(Auh),ENSMUSG00000022853(Ehhadh),ENSMUSG00000041650(Pcca),ENSMUSG00000027332(Ivd),ENSMUSG00000063558(Aox1),ENSMUSG00000041426(Hibch),ENSMUSG00000025465(Echs1),ENSMUSG00000059447(Hadhb),	0.0223179	0.253531
mmu05220	Chronic myeloid leukemia	17	935	73	7510	ENSMUSG00000031537(Ikbkb),ENSMUSG00000027665(Pik3ca),ENSMUSG00000004221(Ikbkg),ENSMUSG00000001729(Akt1),ENSMUSG00000004056(Akt2),ENSMUSG00000035027(Map2k2),ENSMUSG00000002603(Tgfb1),ENSMUSG00000025199(Chuk),ENSMUSG00000027852(Nras),ENSMUSG00000028800(Hdac1),ENSMUSG00000026842(Abl1),ENSMUSG00000001127(Araf),ENSMUSG00000040274(Cdk6),ENSMUSG00000059552(Trp53),ENSMUSG00000017776(Crk),ENSMUSG000000203…	0.0123156	0.174882
mmu04744	Phototransduction	6	935	26	7510	ENSMUSG00000034837(Gnat1),ENSMUSG00000019370(Calm3),ENSMUSG00000031450(Grk1),ENSMUSG00000025386(Pde6g),ENSMUSG00000056055(Sag),ENSMUSG00000020599(Rgs9),	0.0948477	0.472574
mmu00310	Lysine degradation	12	935	52	7510	ENSMUSG00000020359(Phykpl),ENSMUSG00000013787(Ehmt2),ENSMUSG00000004846(Plod3),ENSMUSG00000035878(Hykk),ENSMUSG00000027984(Hadh),ENSMUSG00000045098(Suv420h1),ENSMUSG00000028053(Ash1l),ENSMUSG00000019055(Plod1),ENSMUSG00000015697(Setdb1),ENSMUSG00000022853(Ehhadh),ENSMUSG00000038384(Setd1b),ENSMUSG00000025465(Echs1),	0.0320515	0.293633
mmu04070	Phosphatidylinositol signaling system	22	935	96	7510	ENSMUSG00000051177(Plcb1),ENSMUSG00000027665(Pik3ca),ENSMUSG00000050965(Prkca),ENSMUSG00000025949(Pikfyve),ENSMUSG00000000276(Dgke),ENSMUSG00000026113(Inpp4a),ENSMUSG00000019370(Calm3),ENSMUSG00000032594(Ip6k1),ENSMUSG00000039943(Plcb4),ENSMUSG00000001173(Ocrl),ENSMUSG00000003752(Itpkc),ENSMUSG00000031337(Mtm1),ENSMUSG00000057963(Itpk1),ENSMUSG00000041720(Pi4ka),ENSMUSG00000060733(Ipmk),ENSMUSG00…	0.00626756	0.148332
mmu00600	Sphingolipid metabolism	11	935	48	7510	ENSMUSG00000035239(Neu3),ENSMUSG00000008206(Cers4),ENSMUSG00000061878(Sphk1),ENSMUSG00000021036(Sptlc2),ENSMUSG00000030760(Acer3),ENSMUSG00000032908(Sgpp2),ENSMUSG00000038007(Acer2),ENSMUSG00000009905(Kdsr),ENSMUSG00000040451(Sgms1),ENSMUSG00000056124(B4galt6),ENSMUSG00000005899(Smpd4),	0.0401105	0.325468
mmu00562	Inositol phosphate metabolism	16	935	70	7510	ENSMUSG00000051177(Plcb1),ENSMUSG00000027665(Pik3ca),ENSMUSG00000025949(Pikfyve),ENSMUSG00000026113(Inpp4a),ENSMUSG00000039943(Plcb4),ENSMUSG00000001173(Ocrl),ENSMUSG00000003752(Itpkc),ENSMUSG00000031337(Mtm1),ENSMUSG00000057963(Itpk1),ENSMUSG00000041720(Pi4ka),ENSMUSG00000060733(Ipmk),ENSMUSG00000037940(Inpp4b),ENSMUSG00000030660(Pik3c2a),ENSMUSG00000026173(Plcd4),ENSMUSG00000026102(Inpp1),ENSMU…	0.0173989	0.214839
mmu00360	Phenylalanine metabolism	5	935	22	7510	ENSMUSG00000063683(Glyat),ENSMUSG00000078651(Aoc2),ENSMUSG00000015134(Aldh1a3),ENSMUSG00000020182(Ddc),ENSMUSG00000025037(Maoa),	0.120875	0.544896
mmu05206	MicroRNAs in cancer	32	935	142	7510	ENSMUSG00000031537(Ikbkb),ENSMUSG00000023088(Abcc1),ENSMUSG00000050965(Prkca),ENSMUSG00000026103(Gls),ENSMUSG00000041313(Slc7a1),ENSMUSG00000054387(Mdm4),ENSMUSG00000035027(Map2k2),ENSMUSG00000009376(Met),ENSMUSG00000020661(Dnmt3a),ENSMUSG00000024238(Zeb1),ENSMUSG00000067336(Bmpr2),ENSMUSG00000023951(Vegfa),ENSMUSG00000004099(Dnmt1),ENSMUSG00000022521(Crebbp),ENSMUSG00000034218(Atm),ENSMUSG000000…	0.00164944	0.11711
mmu04330	Notch signaling pathway	11	935	49	7510	ENSMUSG00000063160(Numbl),ENSMUSG00000020888(Dvl2),ENSMUSG00000061143(Maml3),ENSMUSG00000052593(Adam17),ENSMUSG00000049502(Dtx3l),ENSMUSG00000039191(Rbpj),ENSMUSG00000022521(Crebbp),ENSMUSG00000003458(Ncstn),ENSMUSG00000028800(Hdac1),ENSMUSG00000026923(Notch1),ENSMUSG00000003233(Dvl3),	0.0460119	0.335061
mmu00380	Tryptophan metabolism	10	935	45	7510	ENSMUSG00000027984(Hadh),ENSMUSG00000040213(Ccbl2),ENSMUSG00000026348(Acmsd),ENSMUSG00000020182(Ddc),ENSMUSG00000022853(Ehhadh),ENSMUSG00000063558(Aox1),ENSMUSG00000017718(Afmid),ENSMUSG00000025037(Maoa),ENSMUSG00000039783(Kmo),ENSMUSG00000025465(Echs1),	0.0577915	0.390781
mmu04919	Thyroid hormone signaling pathway	26	935	117	7510	ENSMUSG00000018160(Med1),ENSMUSG00000051177(Plcb1),ENSMUSG00000027665(Pik3ca),ENSMUSG00000050965(Prkca),ENSMUSG00000021196(Pfkp),ENSMUSG00000001729(Akt1),ENSMUSG00000004056(Akt2),ENSMUSG00000013833(Med16),ENSMUSG00000035027(Map2k2),ENSMUSG00000039943(Plcb4),ENSMUSG00000028945(Rheb),ENSMUSG00000022521(Crebbp),ENSMUSG00000039656(Rxrb),ENSMUSG00000027852(Nras),ENSMUSG00000028800(Hdac1),ENSMUSG000000…	0.00494273	0.140374
mmu05211	Renal cell carcinoma	15	935	68	7510	ENSMUSG00000027665(Pik3ca),ENSMUSG00000001729(Akt1),ENSMUSG00000022781(Pak2),ENSMUSG00000004056(Akt2),ENSMUSG00000022400(Rbx1),ENSMUSG00000035027(Map2k2),ENSMUSG00000009376(Met),ENSMUSG00000002603(Tgfb1),ENSMUSG00000023951(Vegfa),ENSMUSG00000022521(Crebbp),ENSMUSG00000079658(Tceb1),ENSMUSG00000027852(Nras),ENSMUSG00000031987(Egln1),ENSMUSG00000001127(Araf),ENSMUSG00000017776(Crk),	0.027787	0.272121
mmu05219	Bladder cancer	9	935	41	7510	ENSMUSG00000035027(Map2k2),ENSMUSG00000023951(Vegfa),ENSMUSG00000027852(Nras),ENSMUSG00000021559(Dapk1),ENSMUSG00000010067(Rassf1),ENSMUSG00000034974(Dapk3),ENSMUSG00000001127(Araf),ENSMUSG00000059552(Trp53),ENSMUSG00000020184(Mdm2),	0.0728275	0.430896
mmu04922	Glucagon signaling pathway	22	935	101	7510	ENSMUSG00000030815(Phkg2),ENSMUSG00000051177(Plcb1),ENSMUSG00000020277(Pfkl),ENSMUSG00000001729(Akt1),ENSMUSG00000020532(Acaca),ENSMUSG00000004056(Akt2),ENSMUSG00000020463(Smek2),ENSMUSG00000019370(Calm3),ENSMUSG00000041846(Smek1),ENSMUSG00000027104(Atf2),ENSMUSG00000039943(Plcb4),ENSMUSG00000022521(Crebbp),ENSMUSG00000053819(Camk2d),ENSMUSG00000025537(Phkg1),ENSMUSG00000020063(Sirt1),ENSMUSG0000…	0.0112459	0.177435
mmu05222	Small cell lung cancer	18	935	84	7510	ENSMUSG00000031537(Ikbkb),ENSMUSG00000027665(Pik3ca),ENSMUSG00000004221(Ikbkg),ENSMUSG00000001729(Akt1),ENSMUSG00000027111(Itga6),ENSMUSG00000004056(Akt2),ENSMUSG00000063694(Cycs),ENSMUSG00000026193(Fn1),ENSMUSG00000039656(Rxrb),ENSMUSG00000025199(Chuk),ENSMUSG00000032000(Birc3),ENSMUSG00000026942(Traf2),ENSMUSG00000026479(Lamc2),ENSMUSG00000040274(Cdk6),ENSMUSG00000059552(Trp53),ENSMUSG000000199…	0.02325	0.253962
mmu00410	beta-Alanine metabolism	7	935	33	7510	ENSMUSG00000078651(Aoc2),ENSMUSG00000015134(Aldh1a3),ENSMUSG00000022853(Ehhadh),ENSMUSG00000033427(Upb1),ENSMUSG00000071708(Sms),ENSMUSG00000041426(Hibch),ENSMUSG00000025465(Echs1),	0.117104	0.536414
mmu05162	Measles	29	935	137	7510	ENSMUSG00000024079(Eif2ak2),ENSMUSG00000027665(Pik3ca),ENSMUSG00000031392(Irak1),ENSMUSG00000026770(Il2ra),ENSMUSG00000001729(Akt1),ENSMUSG00000015316(Slamf1),ENSMUSG00000004056(Akt2),ENSMUSG00000031805(Jak3),ENSMUSG00000090877(Hspa1b),ENSMUSG00000029397(Rchy1),ENSMUSG00000016493(Cd46),ENSMUSG00000040197(Cd209e),ENSMUSG00000022967(Ifnar1),ENSMUSG00000040296(Ddx58),ENSMUSG00000039304(Tnfsf10),ENSM…	0.00633025	0.138292
mmu00100	Steroid biosynthesis	4	935	19	7510	ENSMUSG00000026675(Hsd17b7),ENSMUSG00000026600(Soat1),ENSMUSG00000031604(Msmo1),ENSMUSG00000023045(Soat2),	0.184313	0.601666
mmu00534	Glycosaminoglycan biosynthesis - heparan sulfate / heparin	5	935	24	7510	ENSMUSG00000021504(B4galt7),ENSMUSG00000045216(Hs6st1),ENSMUSG00000028838(Extl1),ENSMUSG00000032252(Glce),ENSMUSG00000030657(Xylt1),	0.166711	0.599316
mmu00592	alpha-Linolenic acid metabolism	5	935	24	7510	ENSMUSG00000036138(Acaa1a),ENSMUSG00000033847(Pla2g4c),ENSMUSG00000098488(Pla2g4b),ENSMUSG00000041202(Pla2g2d),ENSMUSG00000029098(Acox3),	0.166711	0.599316
mmu05161	Hepatitis B	30	935	146	7510	ENSMUSG00000031537(Ikbkb),ENSMUSG00000027665(Pik3ca),ENSMUSG00000004221(Ikbkg),ENSMUSG00000050965(Prkca),ENSMUSG00000001729(Akt1),ENSMUSG00000004056(Akt2),ENSMUSG00000031077(Fadd),ENSMUSG00000035027(Map2k2),ENSMUSG00000017716(Birc5),ENSMUSG00000076432(Ywhaq),ENSMUSG00000033352(Map2k4),ENSMUSG00000063694(Cycs),ENSMUSG00000022967(Ifnar1),ENSMUSG00000027104(Atf2),ENSMUSG00000040296(Ddx58),ENSMUSG000…	0.00845535	0.171523
mmu04071	Sphingolipid signaling pathway	25	935	122	7510	ENSMUSG00000008206(Cers4),ENSMUSG00000032562(Gnai2),ENSMUSG00000027695(Pld1),ENSMUSG00000023088(Abcc1),ENSMUSG00000051177(Plcb1),ENSMUSG00000027665(Pik3ca),ENSMUSG00000061878(Sphk1),ENSMUSG00000050965(Prkca),ENSMUSG00000001729(Akt1),ENSMUSG00000033220(Rac2),ENSMUSG00000004056(Akt2),ENSMUSG00000021036(Sptlc2),ENSMUSG00000035027(Map2k2),ENSMUSG00000032908(Sgpp2),ENSMUSG00000038007(Acer2),ENSMUSG000…	0.015477	0.199793
mmu00970	Aminoacyl-tRNA biosynthesis	9	935	44	7510	ENSMUSG00000032604(Qars),ENSMUSG00000059183(Mtfmt),ENSMUSG00000030515(Tarsl2),ENSMUSG00000003808(Farsa),ENSMUSG00000028107(Tars2),ENSMUSG00000004233(Wars2),ENSMUSG00000028811(Yars),ENSMUSG00000026615(Eprs),ENSMUSG00000026356(Dars),	0.106948	0.514799
mmu00240	Pyrimidine metabolism	21	935	103	7510	ENSMUSG00000031730(Dhodh),ENSMUSG00000038628(Polr3k),ENSMUSG00000025395(Prim1),ENSMUSG00000033068(Entpd6),ENSMUSG00000006678(Pola1),ENSMUSG00000025574(Tk1),ENSMUSG00000026281(Dtymk),ENSMUSG00000025747(Tyms),ENSMUSG00000020250(Txnrd1),ENSMUSG00000026134(Prim2),ENSMUSG00000028719(Cmpk1),ENSMUSG00000020464(Pnpt1),ENSMUSG00000024833(Pola2),ENSMUSG00000038489(Polr2l),ENSMUSG00000022292(Rrm2b),ENSMUSG0…	0.0258918	0.262617
mmu05210	Colorectal cancer	13	935	64	7510	ENSMUSG00000027665(Pik3ca),ENSMUSG00000001729(Akt1),ENSMUSG00000033220(Rac2),ENSMUSG00000004056(Akt2),ENSMUSG00000017716(Birc5),ENSMUSG00000063694(Cycs),ENSMUSG00000002603(Tgfb1),ENSMUSG00000007815(Rhoa),ENSMUSG00000014850(Msh3),ENSMUSG00000001127(Araf),ENSMUSG00000027985(Lef1),ENSMUSG00000059552(Trp53),ENSMUSG00000040760(Appl1),	0.068232	0.412296
mmu05169	Epstein-Barr virus infection	44	935	217	7510	ENSMUSG00000035929(H2-Q4),ENSMUSG00000024079(Eif2ak2),ENSMUSG00000031537(Ikbkb),ENSMUSG00000038628(Polr3k),ENSMUSG00000022710(Usp7),ENSMUSG00000027665(Pik3ca),ENSMUSG00000031392(Irak1),ENSMUSG00000004221(Ikbkg),ENSMUSG00000020290(Xpo1),ENSMUSG00000001729(Akt1),ENSMUSG00000004056(Akt2),ENSMUSG00000031805(Jak3),ENSMUSG00000090877(Hspa1b),ENSMUSG00000053835(H2-T24),ENSMUSG00000076432(Ywhaq),ENSMUSG0…	0.00231355	0.0938642
mmu05215	Prostate cancer	18	935	89	7510	ENSMUSG00000031537(Ikbkb),ENSMUSG00000027665(Pik3ca),ENSMUSG00000004221(Ikbkg),ENSMUSG00000001729(Akt1),ENSMUSG00000004056(Akt2),ENSMUSG00000035027(Map2k2),ENSMUSG00000031565(Fgfr1),ENSMUSG00000022521(Crebbp),ENSMUSG00000025199(Chuk),ENSMUSG00000027852(Nras),ENSMUSG00000001127(Araf),ENSMUSG00000027985(Lef1),ENSMUSG00000059552(Trp53),ENSMUSG00000044167(Foxo1),ENSMUSG00000038648(Creb3l2),ENSMUSG000…	0.0393953	0.329067
mmu03410	Base excision repair	7	935	35	7510	ENSMUSG00000030322(Mbd4),ENSMUSG00000026496(Parp1),ENSMUSG00000025269(Apex2),ENSMUSG00000030726(Pold3),ENSMUSG00000039396(Neil3),ENSMUSG00000034674(Tdg),ENSMUSG00000007080(Pole),	0.152275	0.626754
mmu00760	Nicotinate and nicotinamide metabolism	7	935	35	7510	ENSMUSG00000028992(Nmnat1),ENSMUSG00000024228(Nudt12),ENSMUSG00000037847(Nmrk1),ENSMUSG00000030674(Qprt),ENSMUSG00000037370(Enpp1),ENSMUSG00000063558(Aox1),ENSMUSG00000029082(Bst1),	0.152275	0.626754
mmu05340	Primary immunodeficiency	7	935	35	7510	ENSMUSG00000004221(Ikbkg),ENSMUSG00000031805(Jak3),ENSMUSG00000061132(Blnk),ENSMUSG00000017652(Cd40),ENSMUSG00000053044(Cd8b1),ENSMUSG00000036120(Rfxank),ENSMUSG00000026648(Dclre1c),	0.152275	0.626754
mmu05214	Glioma	13	935	65	7510	ENSMUSG00000027665(Pik3ca),ENSMUSG00000050965(Prkca),ENSMUSG00000001729(Akt1),ENSMUSG00000004056(Akt2),ENSMUSG00000019370(Calm3),ENSMUSG00000035027(Map2k2),ENSMUSG00000027852(Nras),ENSMUSG00000053819(Camk2d),ENSMUSG00000001127(Araf),ENSMUSG00000040274(Cdk6),ENSMUSG00000059552(Trp53),ENSMUSG00000020312(Shc2),ENSMUSG00000020184(Mdm2),	0.0758821	0.431011
mmu04370	VEGF signaling pathway	12	935	60	7510	ENSMUSG00000027665(Pik3ca),ENSMUSG00000061878(Sphk1),ENSMUSG00000050965(Prkca),ENSMUSG00000001729(Akt1),ENSMUSG00000033220(Rac2),ENSMUSG00000004056(Akt2),ENSMUSG00000035027(Map2k2),ENSMUSG00000023951(Vegfa),ENSMUSG00000033847(Pla2g4c),ENSMUSG00000027852(Nras),ENSMUSG00000098488(Pla2g4b),ENSMUSG00000020312(Shc2),	0.0850373	0.455672
mmu04730	Long-term depression	12	935	60	7510	ENSMUSG00000032562(Gnai2),ENSMUSG00000051177(Plcb1),ENSMUSG00000050965(Prkca),ENSMUSG00000035027(Map2k2),ENSMUSG00000039943(Plcb4),ENSMUSG00000033847(Pla2g4c),ENSMUSG00000020349(Ppp2ca),ENSMUSG00000027852(Nras),ENSMUSG00000098488(Pla2g4b),ENSMUSG00000001127(Araf),ENSMUSG00000030287(Itpr2),ENSMUSG00000027523(Gnas),	0.0850373	0.455672
mmu04122	Sulfur relay system	2	935	10	7510	ENSMUSG00000069020(Urm1),ENSMUSG00000064120(Mocs1),	0.261651	0.714509
mmu04211	Longevity regulating pathway - mammal	19	935	96	7510	ENSMUSG00000013787(Ehmt2),ENSMUSG00000027665(Pik3ca),ENSMUSG00000026457(Adipor1),ENSMUSG00000001729(Akt1),ENSMUSG00000058488(Kl),ENSMUSG00000004056(Akt2),ENSMUSG00000027104(Atf2),ENSMUSG00000028945(Rheb),ENSMUSG00000038128(Camk4),ENSMUSG00000006818(Sod2),ENSMUSG00000027852(Nras),ENSMUSG00000055980(Irs1),ENSMUSG00000025583(Rptor),ENSMUSG00000020063(Sirt1),ENSMUSG00000027244(Atg13),ENSMUSG000000595…	0.0428617	0.328992
mmu05223	Non-small cell lung cancer	11	935	56	7510	ENSMUSG00000027665(Pik3ca),ENSMUSG00000050965(Prkca),ENSMUSG00000001729(Akt1),ENSMUSG00000004056(Akt2),ENSMUSG00000035027(Map2k2),ENSMUSG00000039656(Rxrb),ENSMUSG00000027852(Nras),ENSMUSG00000010067(Rassf1),ENSMUSG00000001127(Araf),ENSMUSG00000040274(Cdk6),ENSMUSG00000059552(Trp53),	0.106193	0.51998
mmu04144	Endocytosis	55	935	282	7510	ENSMUSG00000035929(H2-Q4),ENSMUSG00000027695(Pld1),ENSMUSG00000034312(Iqsec1),ENSMUSG00000029462(Vps29),ENSMUSG00000026755(Arpc5l),ENSMUSG00000026180(Cxcr2),ENSMUSG00000026770(Il2ra),ENSMUSG00000034560(A230046K03Rik),ENSMUSG00000031450(Grk1),ENSMUSG00000090877(Hspa1b),ENSMUSG00000040990(Sh3kbp1),ENSMUSG00000018909(Arrb1),ENSMUSG00000037643(Prkci),ENSMUSG00000053835(H2-T24),ENSMUSG00000077450(Rab1…	0.00179145	0.0847954
mmu00640	Propanoate metabolism	6	935	31	7510	ENSMUSG00000020532(Acaca),ENSMUSG00000052738(Suclg1),ENSMUSG00000022853(Ehhadh),ENSMUSG00000041650(Pcca),ENSMUSG00000041426(Hibch),ENSMUSG00000025465(Echs1),	0.194765	0.601232
mmu05100	Bacterial invasion of epithelial cells	15	935	78	7510	ENSMUSG00000027665(Pik3ca),ENSMUSG00000026755(Arpc5l),ENSMUSG00000017670(Elmo2),ENSMUSG00000037148(Arhgap10),ENSMUSG00000009376(Met),ENSMUSG00000040265(Dnm3),ENSMUSG00000026276(2-Sep),ENSMUSG00000029621(Arpc1a),ENSMUSG00000026193(Fn1),ENSMUSG00000007815(Rhoa),ENSMUSG00000031165(Was),ENSMUSG00000047126(Cltc),ENSMUSG00000029622(Arpc1b),ENSMUSG00000017776(Crk),ENSMUSG00000020312(Shc2),	0.0811033	0.442949
mmu00270	Cysteine and methionine metabolism	9	935	47	7510	ENSMUSG00000089678(Agxt2),ENSMUSG00000030826(Bcat2),ENSMUSG00000004996(Mri1),ENSMUSG00000020661(Dnmt3a),ENSMUSG00000004099(Dnmt1),ENSMUSG00000042118(Bhmt2),ENSMUSG00000020629(Adi1),ENSMUSG00000071708(Sms),ENSMUSG00000028124(Gclm),	0.150219	0.627384
mmu04064	NF-kappa B signaling pathway	19	935	100	7510	ENSMUSG00000031537(Ikbkb),ENSMUSG00000004934(Pias4),ENSMUSG00000026496(Parp1),ENSMUSG00000031392(Irak1),ENSMUSG00000004221(Ikbkg),ENSMUSG00000026031(Cflar),ENSMUSG00000061132(Blnk),ENSMUSG00000017652(Cd40),ENSMUSG00000040296(Ddx58),ENSMUSG00000056130(Ticam2),ENSMUSG00000034218(Atm),ENSMUSG00000025199(Chuk),ENSMUSG00000026778(Prkcq),ENSMUSG00000032688(Malt1),ENSMUSG00000032000(Birc3),ENSMUSG000000…	0.0614619	0.387893
mmu05145	Toxoplasmosis	21	935	112	7510	ENSMUSG00000031537(Ikbkb),ENSMUSG00000032562(Gnai2),ENSMUSG00000027665(Pik3ca),ENSMUSG00000031392(Irak1),ENSMUSG00000004221(Ikbkg),ENSMUSG00000001729(Akt1),ENSMUSG00000027111(Itga6),ENSMUSG00000004056(Akt2),ENSMUSG00000090877(Hspa1b),ENSMUSG00000063694(Cycs),ENSMUSG00000017652(Cd40),ENSMUSG00000002603(Tgfb1),ENSMUSG00000079227(Ccr5),ENSMUSG00000037548(H2-DMb2),ENSMUSG00000025199(Chuk),ENSMUSG0000…	0.058103	0.38375
mmu04210	Apoptosis	26	935	139	7510	ENSMUSG00000062075(Lmnb2),ENSMUSG00000031537(Ikbkb),ENSMUSG00000071713(Csf2rb),ENSMUSG00000027665(Pik3ca),ENSMUSG00000026496(Parp1),ENSMUSG00000004221(Ikbkg),ENSMUSG00000026031(Cflar),ENSMUSG00000001729(Akt1),ENSMUSG00000004056(Akt2),ENSMUSG00000031077(Fadd),ENSMUSG00000035027(Map2k2),ENSMUSG00000017716(Birc5),ENSMUSG00000063694(Cycs),ENSMUSG00000028063(Lmna),ENSMUSG00000039304(Tnfsf10),ENSMUSG00…	0.0393777	0.338887
mmu00565	Ether lipid metabolism	8	935	43	7510	ENSMUSG00000027695(Pld1),ENSMUSG00000021608(Lpcat1),ENSMUSG00000033847(Pla2g4c),ENSMUSG00000060002(Chpt1),ENSMUSG00000098488(Pla2g4b),ENSMUSG00000020828(Pld2),ENSMUSG00000020745(Pafah1b1),ENSMUSG00000041202(Pla2g2d),	0.189361	0.61112
mmu03022	Basal transcription factors	8	935	43	7510	ENSMUSG00000025782(Taf3),ENSMUSG00000031585(Gtf2e2),ENSMUSG00000021639(Gtf2h2),ENSMUSG00000036980(Taf6),ENSMUSG00000031314(Taf1),ENSMUSG00000069089(Cdk7),ENSMUSG00000029387(Gtf2h3),ENSMUSG00000014767(Tbp),	0.189361	0.61112
mmu04966	Collecting duct acid secretion	5	935	27	7510	ENSMUSG00000039347(Atp6v0e2),ENSMUSG00000001750(Tcirg1),ENSMUSG00000006273(Atp6v1b2),ENSMUSG00000038023(Atp6v0a2),ENSMUSG00000052459(Atp6v1a),	0.2509	0.705501
mmu04114	Oocyte meiosis	21	935	115	7510	ENSMUSG00000029910(Mad2l1),ENSMUSG00000025217(Btrc),ENSMUSG00000019370(Calm3),ENSMUSG00000022400(Rbx1),ENSMUSG00000036928(Stag3),ENSMUSG00000076432(Ywhaq),ENSMUSG00000024370(Cdc23),ENSMUSG00000048230(Fbxo43),ENSMUSG00000039652(Cpeb3),ENSMUSG00000029466(Anapc7),ENSMUSG00000020349(Ppp2ca),ENSMUSG00000066149(Cdc26),ENSMUSG00000053819(Camk2d),ENSMUSG00000014355(Anapc1),ENSMUSG00000025135(Anapc11),ENS…	0.0737536	0.42747
mmu05230	Central carbon metabolism in cancer	12	935	66	7510	ENSMUSG00000020277(Pfkl),ENSMUSG00000027665(Pik3ca),ENSMUSG00000021196(Pfkp),ENSMUSG00000026103(Gls),ENSMUSG00000001729(Akt1),ENSMUSG00000004056(Akt2),ENSMUSG00000035027(Map2k2),ENSMUSG00000009376(Met),ENSMUSG00000031565(Fgfr1),ENSMUSG00000027852(Nras),ENSMUSG00000059552(Trp53),ENSMUSG00000042817(Flt3),	0.152341	0.600902
mmu04720	Long-term potentiation	12	935	66	7510	ENSMUSG00000051177(Plcb1),ENSMUSG00000050965(Prkca),ENSMUSG00000019370(Calm3),ENSMUSG00000035027(Map2k2),ENSMUSG00000039943(Plcb4),ENSMUSG00000022521(Crebbp),ENSMUSG00000038128(Camk4),ENSMUSG00000027852(Nras),ENSMUSG00000053819(Camk2d),ENSMUSG00000026959(Grin1),ENSMUSG00000001127(Araf),ENSMUSG00000030287(Itpr2),	0.152341	0.600902
mmu00920	Sulfur metabolism	2	935	11	7510	ENSMUSG00000063694(Cycs),ENSMUSG00000026617(Bpnt1),	0.319283	0.781692
mmu05416	Viral myocarditis	15	935	83	7510	ENSMUSG00000035929(H2-Q4),ENSMUSG00000033220(Rac2),ENSMUSG00000045983(Eif4g1),ENSMUSG00000053835(H2-T24),ENSMUSG00000063694(Cycs),ENSMUSG00000017652(Cd40),ENSMUSG00000067212(H2-T23),ENSMUSG00000037548(H2-DMb2),ENSMUSG00000005610(Eif4g2),ENSMUSG00000079492(Gm11127),ENSMUSG00000067235(H2-Q10),ENSMUSG00000026842(Abl1),ENSMUSG00000073411(H2-D1),ENSMUSG00000060550(H2-Q7),ENSMUSG00000036594(H2-Aa),	0.125611	0.548825
mmu04662	B cell receptor signaling pathway	13	935	72	7510	ENSMUSG00000031537(Ikbkb),ENSMUSG00000027665(Pik3ca),ENSMUSG00000004221(Ikbkg),ENSMUSG00000001729(Akt1),ENSMUSG00000033220(Rac2),ENSMUSG00000004056(Akt2),ENSMUSG00000061132(Blnk),ENSMUSG00000035027(Map2k2),ENSMUSG00000025199(Chuk),ENSMUSG00000027852(Nras),ENSMUSG00000032688(Malt1),ENSMUSG00000071042(Rasgrp3),ENSMUSG00000058818(Pirb),	0.146975	0.623
mmu04721	Synaptic vesicle cycle	11	935	61	7510	ENSMUSG00000033793(Atp6v1h),ENSMUSG00000039347(Atp6v0e2),ENSMUSG00000001750(Tcirg1),ENSMUSG00000019935(Slc17a8),ENSMUSG00000040265(Dnm3),ENSMUSG00000034187(Nsf),ENSMUSG00000047126(Cltc),ENSMUSG00000022841(Ap2m1),ENSMUSG00000006273(Atp6v1b2),ENSMUSG00000038023(Atp6v0a2),ENSMUSG00000052459(Atp6v1a),	0.172473	0.597344
mmu05031	Amphetamine addiction	12	935	68	7510	ENSMUSG00000050965(Prkca),ENSMUSG00000019370(Calm3),ENSMUSG00000027104(Atf2),ENSMUSG00000038128(Camk4),ENSMUSG00000053819(Camk2d),ENSMUSG00000020182(Ddc),ENSMUSG00000028800(Hdac1),ENSMUSG00000020063(Sirt1),ENSMUSG00000026959(Grin1),ENSMUSG00000025037(Maoa),ENSMUSG00000038648(Creb3l2),ENSMUSG00000027523(Gnas),	0.180741	0.603887
mmu05202	Transcriptional misregulation in cancer	31	935	176	7510	ENSMUSG00000023027(Atf1),ENSMUSG00000030795(Fus),ENSMUSG00000029086(Prom1),ENSMUSG00000037876(Jmjd1c),ENSMUSG00000093769(Hist2h3c1),ENSMUSG00000001552(Jup),ENSMUSG00000005583(Mef2c),ENSMUSG00000009376(Met),ENSMUSG00000068457(Uty),ENSMUSG00000017652(Cd40),ENSMUSG00000024238(Zeb1),ENSMUSG00000036986(Pml),ENSMUSG00000020275(Rel),ENSMUSG00000004872(Pax3),ENSMUSG00000011960(Ccnt1),ENSMUSG00000039656(R…	0.0541837	0.375321
mmu04925	Aldosterone synthesis and secretion	15	935	86	7510	ENSMUSG00000023027(Atf1),ENSMUSG00000051177(Plcb1),ENSMUSG00000050965(Prkca),ENSMUSG00000019370(Calm3),ENSMUSG00000032323(Cyp11a1),ENSMUSG00000027104(Atf2),ENSMUSG00000039943(Plcb4),ENSMUSG00000002688(Prkd1),ENSMUSG00000038128(Camk4),ENSMUSG00000053819(Camk2d),ENSMUSG00000041187(Prkd2),ENSMUSG00000063730(Hsd3b2),ENSMUSG00000030287(Itpr2),ENSMUSG00000038648(Creb3l2),ENSMUSG00000027523(Gnas),	0.159042	0.594316
mmu04666	Fc gamma R-mediated phagocytosis	15	935	86	7510	ENSMUSG00000027695(Pld1),ENSMUSG00000027665(Pik3ca),ENSMUSG00000061878(Sphk1),ENSMUSG00000026755(Arpc5l),ENSMUSG00000050965(Prkca),ENSMUSG00000001729(Akt1),ENSMUSG00000033220(Rac2),ENSMUSG00000004056(Akt2),ENSMUSG00000029621(Arpc1a),ENSMUSG00000020828(Pld2),ENSMUSG00000031165(Was),ENSMUSG00000024381(Bin1),ENSMUSG00000020451(Limk2),ENSMUSG00000029622(Arpc1b),ENSMUSG00000017776(Crk),	0.159042	0.594316
mmu05166	HTLV-I infection	49	935	283	7510	ENSMUSG00000035929(H2-Q4),ENSMUSG00000029910(Mad2l1),ENSMUSG00000023027(Atf1),ENSMUSG00000031537(Ikbkb),ENSMUSG00000027665(Pik3ca),ENSMUSG00000004221(Ikbkg),ENSMUSG00000020888(Dvl2),ENSMUSG00000020290(Xpo1),ENSMUSG00000026770(Il2ra),ENSMUSG00000001729(Akt1),ENSMUSG00000029521(Chek2),ENSMUSG00000004056(Akt2),ENSMUSG00000031805(Jak3),ENSMUSG00000053835(H2-T24),ENSMUSG00000033352(Map2k4),ENSMUSG0000…	0.0251787	0.264843
mmu05216	Thyroid cancer	5	935	29	7510	ENSMUSG00000035027(Map2k2),ENSMUSG00000039656(Rxrb),ENSMUSG00000027852(Nras),ENSMUSG00000027985(Lef1),ENSMUSG00000059552(Trp53),	0.316472	0.788405
mmu05203	Viral carcinogenesis	40	935	232	7510	ENSMUSG00000035929(H2-Q4),ENSMUSG00000024079(Eif2ak2),ENSMUSG00000022710(Usp7),ENSMUSG00000027665(Pik3ca),ENSMUSG00000004221(Ikbkg),ENSMUSG00000026222(Sp100),ENSMUSG00000031805(Jak3),ENSMUSG00000032413(Rasa2),ENSMUSG00000053835(H2-T24),ENSMUSG00000076432(Ywhaq),ENSMUSG00000067212(H2-T23),ENSMUSG00000027104(Atf2),ENSMUSG00000026313(Hdac4),ENSMUSG00000079227(Ccr5),ENSMUSG00000001424(Snd1),ENSMUSG00…	0.0426962	0.336826
mmu04213	Longevity regulating pathway - multiple species	11	935	64	7510	ENSMUSG00000027665(Pik3ca),ENSMUSG00000001729(Akt1),ENSMUSG00000004056(Akt2),ENSMUSG00000090877(Hspa1b),ENSMUSG00000006818(Sod2),ENSMUSG00000027852(Nras),ENSMUSG00000055980(Irs1),ENSMUSG00000028800(Hdac1),ENSMUSG00000025583(Rptor),ENSMUSG00000020063(Sirt1),ENSMUSG00000044167(Foxo1),	0.222314	0.657679
mmu04916	Melanogenesis	17	935	99	7510	ENSMUSG00000032562(Gnai2),ENSMUSG00000051177(Plcb1),ENSMUSG00000020888(Dvl2),ENSMUSG00000050965(Prkca),ENSMUSG00000019370(Calm3),ENSMUSG00000035027(Map2k2),ENSMUSG00000074037(Mc1r),ENSMUSG00000039943(Plcb4),ENSMUSG00000022521(Crebbp),ENSMUSG00000027852(Nras),ENSMUSG00000053819(Camk2d),ENSMUSG00000036856(Wnt4),ENSMUSG00000027985(Lef1),ENSMUSG00000004651(Tyr),ENSMUSG00000038648(Creb3l2),ENSMUSG0000…	0.156435	0.600373
mmu04068	FoxO signaling pathway	23	935	134	7510	ENSMUSG00000031537(Ikbkb),ENSMUSG00000022710(Usp7),ENSMUSG00000027665(Pik3ca),ENSMUSG00000001729(Akt1),ENSMUSG00000004056(Akt2),ENSMUSG00000035027(Map2k2),ENSMUSG00000002603(Tgfb1),ENSMUSG00000039304(Tnfsf10),ENSMUSG00000022521(Crebbp),ENSMUSG00000006818(Sod2),ENSMUSG00000034218(Atm),ENSMUSG00000025199(Chuk),ENSMUSG00000027852(Nras),ENSMUSG00000055980(Irs1),ENSMUSG00000004040(Stat3),ENSMUSG000000…	0.111671	0.519912
mmu04141	Protein processing in endoplasmic reticulum	29	935	169	7510	ENSMUSG00000024079(Eif2ak2),ENSMUSG00000018442(Derl2),ENSMUSG00000027429(Sec23b),ENSMUSG00000029616(Erp29),ENSMUSG00000025757(Hspa4l),ENSMUSG00000027642(Rpn2),ENSMUSG00000020448(Rnf185),ENSMUSG00000046873(Mbtps2),ENSMUSG00000090877(Hspa1b),ENSMUSG00000022400(Rbx1),ENSMUSG00000022136(Dnajc3),ENSMUSG00000021427(Ssr1),ENSMUSG00000023826(Park2),ENSMUSG00000037470(Uggt1),ENSMUSG00000019578(Ubxn6),ENSM…	0.0807201	0.4495
mmu04514	Cell adhesion molecules (CAMs)	28	935	164	7510	ENSMUSG00000035929(H2-Q4),ENSMUSG00000027009(Itga4),ENSMUSG00000027111(Itga6),ENSMUSG00000035513(Ntng2),ENSMUSG00000053835(H2-T24),ENSMUSG00000017652(Cd40),ENSMUSG00000067212(H2-T23),ENSMUSG00000053044(Cd8b1),ENSMUSG00000027322(Siglec1),ENSMUSG00000003316(Glg1),ENSMUSG00000037548(H2-DMb2),ENSMUSG00000048163(Selplg),ENSMUSG00000016494(Cd34),ENSMUSG00000053024(Cntn2),ENSMUSG00000055022(Cntn1),ENSMU…	0.0896248	0.46279
mmu04912	GnRH signaling pathway	15	935	88	7510	ENSMUSG00000027695(Pld1),ENSMUSG00000051177(Plcb1),ENSMUSG00000050965(Prkca),ENSMUSG00000019370(Calm3),ENSMUSG00000035027(Map2k2),ENSMUSG00000033352(Map2k4),ENSMUSG00000039943(Plcb4),ENSMUSG00000033847(Pla2g4c),ENSMUSG00000027852(Nras),ENSMUSG00000098488(Pla2g4b),ENSMUSG00000053819(Camk2d),ENSMUSG00000020828(Pld2),ENSMUSG00000014426(Map3k4),ENSMUSG00000030287(Itpr2),ENSMUSG00000027523(Gnas),	0.184267	0.60851
mmu05231	Choline metabolism in cancer	17	935	100	7510	ENSMUSG00000027695(Pld1),ENSMUSG00000027665(Pik3ca),ENSMUSG00000050965(Prkca),ENSMUSG00000025903(Lypla1),ENSMUSG00000001729(Akt1),ENSMUSG00000000276(Dgke),ENSMUSG00000033220(Rac2),ENSMUSG00000004056(Akt2),ENSMUSG00000035027(Map2k2),ENSMUSG00000028945(Rheb),ENSMUSG00000033847(Pla2g4c),ENSMUSG00000060002(Chpt1),ENSMUSG00000027852(Nras),ENSMUSG00000098488(Pla2g4b),ENSMUSG00000020828(Pld2),ENSMUSG000…	0.1677	0.587985
mmu05330	Allograft rejection	10	935	59	7510	ENSMUSG00000035929(H2-Q4),ENSMUSG00000053835(H2-T24),ENSMUSG00000017652(Cd40),ENSMUSG00000067212(H2-T23),ENSMUSG00000037548(H2-DMb2),ENSMUSG00000079492(Gm11127),ENSMUSG00000067235(H2-Q10),ENSMUSG00000073411(H2-D1),ENSMUSG00000060550(H2-Q7),ENSMUSG00000036594(H2-Aa),	0.252666	0.703502
mmu04146	Peroxisome	14	935	83	7510	ENSMUSG00000036138(Acaa1a),ENSMUSG00000021240(Abcd4),ENSMUSG00000024228(Nudt12),ENSMUSG00000021884(Hacl1),ENSMUSG00000006818(Sod2),ENSMUSG00000005907(Pex1),ENSMUSG00000055782(Abcd2),ENSMUSG00000022853(Ehhadh),ENSMUSG00000022679(Mpv17l),ENSMUSG00000042096(Dao),ENSMUSG00000003623(Crot),ENSMUSG00000107283(Mpv17),ENSMUSG00000000876(Pxmp4),ENSMUSG00000029098(Acox3),	0.207674	0.627441
mmu04972	Pancreatic secretion	17	935	101	7510	ENSMUSG00000051177(Plcb1),ENSMUSG00000050965(Prkca),ENSMUSG00000028262(Clca3a2),ENSMUSG00000026463(Atp2b4),ENSMUSG00000060961(Slc4a4),ENSMUSG00000039943(Plcb4),ENSMUSG00000003037(Rab8a),ENSMUSG00000056025(Clca3a1),ENSMUSG00000007815(Rhoa),ENSMUSG00000032839(Trpc1),ENSMUSG00000024511(Rab27b),ENSMUSG00000029082(Bst1),ENSMUSG00000028962(Slc4a2),ENSMUSG00000030287(Itpr2),ENSMUSG00000041202(Pla2g2d),E…	0.179479	0.606809
mmu00511	Other glycan degradation	3	935	18	7510	ENSMUSG00000035239(Neu3),ENSMUSG00000032295(Man2c1),ENSMUSG00000039307(Hexdc),	0.37886	0.853939
mmu04977	Vitamin digestion and absorption	4	935	24	7510	ENSMUSG00000023088(Abcc1),ENSMUSG00000028690(Mmachc),ENSMUSG00000024354(Slc23a1),ENSMUSG00000073725(Lmbrd1),	0.367063	0.833967
mmu00770	Pantothenate and CoA biosynthesis	3	935	18	7510	ENSMUSG00000030826(Bcat2),ENSMUSG00000037370(Enpp1),ENSMUSG00000033427(Upb1),	0.37886	0.853939
mmu00030	Pentose phosphate pathway	5	935	30	7510	ENSMUSG00000036427(Gpi1),ENSMUSG00000020277(Pfkl),ENSMUSG00000021196(Pfkp),ENSMUSG00000030225(Dera),ENSMUSG00000028961(Pgd),	0.351774	0.812226
mmu04152	AMPK signaling pathway	21	935	126	7510	ENSMUSG00000020277(Pfkl),ENSMUSG00000027665(Pik3ca),ENSMUSG00000026457(Adipor1),ENSMUSG00000021196(Pfkp),ENSMUSG00000001729(Akt1),ENSMUSG00000020532(Acaca),ENSMUSG00000004056(Akt2),ENSMUSG00000026878(Rab14),ENSMUSG00000035064(Eef2k),ENSMUSG00000077450(Rab11b),ENSMUSG00000028945(Rheb),ENSMUSG00000045875(Adra1a),ENSMUSG00000020349(Ppp2ca),ENSMUSG00000003037(Rab8a),ENSMUSG00000055980(Irs1),ENSMUSG00…	0.157797	0.597525
mmu05168	Herpes simplex infection	35	935	212	7510	ENSMUSG00000035929(H2-Q4),ENSMUSG00000024079(Eif2ak2),ENSMUSG00000031537(Ikbkb),ENSMUSG00000025782(Taf3),ENSMUSG00000022710(Usp7),ENSMUSG00000004221(Ikbkg),ENSMUSG00000046245(Pilra),ENSMUSG00000041560(Gltscr2),ENSMUSG00000026222(Sp100),ENSMUSG00000031077(Fadd),ENSMUSG00000053835(H2-T24),ENSMUSG00000063694(Cycs),ENSMUSG00000022967(Ifnar1),ENSMUSG00000067212(H2-T23),ENSMUSG00000040296(Ddx58),ENSMUS…	0.0922367	0.467772
mmu04640	Hematopoietic cell lineage	14	935	85	7510	ENSMUSG00000027820(Mme),ENSMUSG00000030054(Gp9),ENSMUSG00000020279(Il9r),ENSMUSG00000026770(Il2ra),ENSMUSG00000027009(Itga4),ENSMUSG00000027111(Itga6),ENSMUSG00000053044(Cd8b1),ENSMUSG00000028859(Csf3r),ENSMUSG00000024673(Ms4a1),ENSMUSG00000016494(Cd34),ENSMUSG00000030342(Cd9),ENSMUSG00000005540(Fcer2a),ENSMUSG00000005364(Il5ra),ENSMUSG00000042817(Flt3),	0.23862	0.684525
mmu04920	Adipocytokine signaling pathway	12	935	73	7510	ENSMUSG00000031537(Ikbkb),ENSMUSG00000004221(Ikbkg),ENSMUSG00000026457(Adipor1),ENSMUSG00000001729(Akt1),ENSMUSG00000004056(Akt2),ENSMUSG00000039656(Rxrb),ENSMUSG00000025199(Chuk),ENSMUSG00000055980(Irs1),ENSMUSG00000004040(Stat3),ENSMUSG00000026778(Prkcq),ENSMUSG00000026942(Traf2),ENSMUSG00000057722(Lepr),	0.265094	0.717016
mmu05142	Chagas disease (American trypanosomiasis)	17	935	104	7510	ENSMUSG00000031537(Ikbkb),ENSMUSG00000032562(Gnai2),ENSMUSG00000051177(Plcb1),ENSMUSG00000027665(Pik3ca),ENSMUSG00000031392(Irak1),ENSMUSG00000004221(Ikbkg),ENSMUSG00000026031(Cflar),ENSMUSG00000001729(Akt1),ENSMUSG00000004056(Akt2),ENSMUSG00000031077(Fadd),ENSMUSG00000033352(Map2k4),ENSMUSG00000002603(Tgfb1),ENSMUSG00000039943(Plcb4),ENSMUSG00000020349(Ppp2ca),ENSMUSG00000025199(Chuk),ENSMUSG000…	0.217924	0.651478
mmu04915	Estrogen signaling pathway	16	935	98	7510	ENSMUSG00000032562(Gnai2),ENSMUSG00000051177(Plcb1),ENSMUSG00000027665(Pik3ca),ENSMUSG00000030357(Fkbp4),ENSMUSG00000001729(Akt1),ENSMUSG00000004056(Akt2),ENSMUSG00000019370(Calm3),ENSMUSG00000090877(Hspa1b),ENSMUSG00000035027(Map2k2),ENSMUSG00000027104(Atf2),ENSMUSG00000039943(Plcb4),ENSMUSG00000027852(Nras),ENSMUSG00000030287(Itpr2),ENSMUSG00000038648(Creb3l2),ENSMUSG00000027523(Gnas),ENSMUSG00…	0.229514	0.671981
mmu05030	Cocaine addiction	8	935	49	7510	ENSMUSG00000032562(Gnai2),ENSMUSG00000027104(Atf2),ENSMUSG00000020182(Ddc),ENSMUSG00000026959(Grin1),ENSMUSG00000025037(Maoa),ENSMUSG00000020599(Rgs9),ENSMUSG00000038648(Creb3l2),ENSMUSG00000027523(Gnas),	0.329337	0.779432
mmu03015	mRNA surveillance pathway	15	935	92	7510	ENSMUSG00000027079(Clp1),ENSMUSG00000020273(Papolg),ENSMUSG00000022283(Pabpc1),ENSMUSG00000021963(Sap18),ENSMUSG00000034681(Rnps1),ENSMUSG00000020349(Ppp2ca),ENSMUSG00000036572(Upf3b),ENSMUSG00000020257(Wdr82),ENSMUSG00000030655(Smg1),ENSMUSG00000071723(Gspt2),ENSMUSG00000001415(Smg5),ENSMUSG00000023118(Sympk),ENSMUSG00000069769(Msi2),ENSMUSG00000028274(Rngtt),ENSMUSG00000062203(Gspt1),	0.241867	0.686903
mmu04520	Adherens junction	12	935	74	7510	ENSMUSG00000027540(Ptpn1),ENSMUSG00000033220(Rac2),ENSMUSG00000009376(Met),ENSMUSG00000031565(Fgfr1),ENSMUSG00000022521(Crebbp),ENSMUSG00000007815(Rhoa),ENSMUSG00000031165(Was),ENSMUSG00000027985(Lef1),ENSMUSG00000025314(Ptprj),ENSMUSG00000068036(Mllt4),ENSMUSG00000014932(Yes1),ENSMUSG00000020154(Ptprb),	0.28421	0.727167
mmu04014	Ras signaling pathway	37	935	229	7510	ENSMUSG00000006445(Epha2),ENSMUSG00000031537(Ikbkb),ENSMUSG00000027695(Pld1),ENSMUSG00000036402(Gng12),ENSMUSG00000027665(Pik3ca),ENSMUSG00000004221(Ikbkg),ENSMUSG00000050965(Prkca),ENSMUSG00000001729(Akt1),ENSMUSG00000022781(Pak2),ENSMUSG00000033220(Rac2),ENSMUSG00000004056(Akt2),ENSMUSG00000019370(Calm3),ENSMUSG00000032413(Rasa2),ENSMUSG00000035027(Map2k2),ENSMUSG00000029713(Gnb2),ENSMUSG000000…	0.108682	0.51443
mmu00514	Other types of O-glycan biosynthesis	5	935	31	7510	ENSMUSG00000004846(Plod3),ENSMUSG00000039254(Pomt1),ENSMUSG00000026080(Chst10),ENSMUSG00000034064(Poglut1),ENSMUSG00000030074(Gxylt2),	0.388581	0.862163
mmu04150	mTOR signaling pathway	10	935	62	7510	ENSMUSG00000031537(Ikbkb),ENSMUSG00000027665(Pik3ca),ENSMUSG00000050965(Prkca),ENSMUSG00000001729(Akt1),ENSMUSG00000004056(Akt2),ENSMUSG00000023951(Vegfa),ENSMUSG00000028945(Rheb),ENSMUSG00000028278(Rragd),ENSMUSG00000055980(Irs1),ENSMUSG00000025583(Rptor),	0.317715	0.784619
mmu04012	ErbB signaling pathway	14	935	87	7510	ENSMUSG00000066877(Nck2),ENSMUSG00000027665(Pik3ca),ENSMUSG00000050965(Prkca),ENSMUSG00000001729(Akt1),ENSMUSG00000022781(Pak2),ENSMUSG00000004056(Akt2),ENSMUSG00000035027(Map2k2),ENSMUSG00000033352(Map2k4),ENSMUSG00000027852(Nras),ENSMUSG00000053819(Camk2d),ENSMUSG00000026842(Abl1),ENSMUSG00000001127(Araf),ENSMUSG00000017776(Crk),ENSMUSG00000020312(Shc2),	0.272108	0.715543
mmu04072	Phospholipase D signaling pathway	23	935	143	7510	ENSMUSG00000027695(Pld1),ENSMUSG00000051177(Plcb1),ENSMUSG00000027665(Pik3ca),ENSMUSG00000061878(Sphk1),ENSMUSG00000050965(Prkca),ENSMUSG00000026180(Cxcr2),ENSMUSG00000001729(Akt1),ENSMUSG00000000276(Dgke),ENSMUSG00000004056(Akt2),ENSMUSG00000035027(Map2k2),ENSMUSG00000040265(Dnm3),ENSMUSG00000039943(Plcb4),ENSMUSG00000028945(Rheb),ENSMUSG00000033847(Pla2g4c),ENSMUSG00000027852(Nras),ENSMUSG00000…	0.191137	0.603143
mmu04360	Axon guidance	28	935	175	7510	ENSMUSG00000066877(Nck2),ENSMUSG00000006445(Epha2),ENSMUSG00000030084(Plxna1),ENSMUSG00000032562(Gnai2),ENSMUSG00000027665(Pik3ca),ENSMUSG00000050965(Prkca),ENSMUSG00000022781(Pak2),ENSMUSG00000053158(Fes),ENSMUSG00000033220(Rac2),ENSMUSG00000035513(Ntng2),ENSMUSG00000030539(Sema4b),ENSMUSG00000009376(Met),ENSMUSG00000067336(Bmpr2),ENSMUSG00000036473(Tbc1d24),ENSMUSG00000037926(Ssh2),ENSMUSG00000…	0.165926	0.604142
mmu04310	Wnt signaling pathway	23	935	144	7510	ENSMUSG00000051177(Plcb1),ENSMUSG00000024576(Csnk1a1),ENSMUSG00000020888(Dvl2),ENSMUSG00000050965(Prkca),ENSMUSG00000027630(Tbl1xr1),ENSMUSG00000034574(Daam1),ENSMUSG00000025217(Btrc),ENSMUSG00000033220(Rac2),ENSMUSG00000022400(Rbx1),ENSMUSG00000039943(Plcb4),ENSMUSG00000022521(Crebbp),ENSMUSG00000024913(Lrp5),ENSMUSG00000030020(Prickle2),ENSMUSG00000007815(Rhoa),ENSMUSG00000053819(Camk2d),ENSMUS…	0.20178	0.616187
mmu04622	RIG-I-like receptor signaling pathway	11	935	69	7510	ENSMUSG00000031537(Ikbkb),ENSMUSG00000004221(Ikbkg),ENSMUSG00000031077(Fadd),ENSMUSG00000040296(Ddx58),ENSMUSG00000032171(Pin1),ENSMUSG00000036712(Cyld),ENSMUSG00000025199(Chuk),ENSMUSG00000027854(Sike1),ENSMUSG00000020115(Tbk1),ENSMUSG00000026942(Traf2),ENSMUSG00000035692(Isg15),	0.321862	0.781271
mmu05152	Tuberculosis	28	935	176	7510	ENSMUSG00000033793(Atp6v1h),ENSMUSG00000061878(Sphk1),ENSMUSG00000031392(Irak1),ENSMUSG00000055994(Nod2),ENSMUSG00000060477(Irak2),ENSMUSG00000001729(Akt1),ENSMUSG00000056216(Cebpg),ENSMUSG00000001750(Tcirg1),ENSMUSG00000016534(Lamp2),ENSMUSG00000004056(Akt2),ENSMUSG00000019370(Calm3),ENSMUSG00000031077(Fadd),ENSMUSG00000040197(Cd209e),ENSMUSG00000063694(Cycs),ENSMUSG00000002603(Tgfb1),ENSMUSG000…	0.174547	0.597244
mmu05200	Pathways in cancer	63	935	397	7510	ENSMUSG00000031537(Ikbkb),ENSMUSG00000032562(Gnai2),ENSMUSG00000051177(Plcb1),ENSMUSG00000036402(Gng12),ENSMUSG00000027665(Pik3ca),ENSMUSG00000001552(Jup),ENSMUSG00000004221(Ikbkg),ENSMUSG00000020888(Dvl2),ENSMUSG00000050965(Prkca),ENSMUSG00000001729(Akt1),ENSMUSG00000033220(Rac2),ENSMUSG00000040016(Ptger3),ENSMUSG00000027111(Itga6),ENSMUSG00000004056(Akt2),ENSMUSG00000022400(Rbx1),ENSMUSG0000003…	0.0600332	0.387487
mmu04620	Toll-like receptor signaling pathway	16	935	101	7510	ENSMUSG00000031537(Ikbkb),ENSMUSG00000027665(Pik3ca),ENSMUSG00000031392(Irak1),ENSMUSG00000004221(Ikbkg),ENSMUSG00000001729(Akt1),ENSMUSG00000004056(Akt2),ENSMUSG00000031077(Fadd),ENSMUSG00000035027(Map2k2),ENSMUSG00000033352(Map2k4),ENSMUSG00000017652(Cd40),ENSMUSG00000022967(Ifnar1),ENSMUSG00000056130(Ticam2),ENSMUSG00000025199(Chuk),ENSMUSG00000026104(Stat1),ENSMUSG00000020115(Tbk1),ENSMUSG000…	0.275611	0.718106
mmu04010	MAPK signaling pathway	40	935	253	7510	ENSMUSG00000031537(Ikbkb),ENSMUSG00000003518(Dusp3),ENSMUSG00000036402(Gng12),ENSMUSG00000020151(Ptprr),ENSMUSG00000004221(Ikbkg),ENSMUSG00000050965(Prkca),ENSMUSG00000001729(Akt1),ENSMUSG00000066839(Ecsit),ENSMUSG00000022781(Pak2),ENSMUSG00000033220(Rac2),ENSMUSG00000004056(Akt2),ENSMUSG00000032413(Rasa2),ENSMUSG00000090877(Hspa1b),ENSMUSG00000023050(Map3k12),ENSMUSG00000005583(Mef2c),ENSMUSG000…	0.12559	0.557305
mmu04923	Regulation of lipolysis in adipocytes	9	935	57	7510	ENSMUSG00000032562(Gnai2),ENSMUSG00000027665(Pik3ca),ENSMUSG00000001729(Akt1),ENSMUSG00000040016(Ptger3),ENSMUSG00000004056(Akt2),ENSMUSG00000055980(Irs1),ENSMUSG00000030546(Plin1),ENSMUSG00000036437(Npy1r),ENSMUSG00000027523(Gnas),	0.36193	0.828935
mmu00350	Tyrosine metabolism	6	935	38	7510	ENSMUSG00000078651(Aoc2),ENSMUSG00000015134(Aldh1a3),ENSMUSG00000020182(Ddc),ENSMUSG00000063558(Aox1),ENSMUSG00000025037(Maoa),ENSMUSG00000004651(Tyr),	0.401541	0.844724
mmu05164	Influenza A	27	935	171	7510	ENSMUSG00000024079(Eif2ak2),ENSMUSG00000031537(Ikbkb),ENSMUSG00000027665(Pik3ca),ENSMUSG00000050965(Prkca),ENSMUSG00000020290(Xpo1),ENSMUSG00000001729(Akt1),ENSMUSG00000004056(Akt2),ENSMUSG00000090877(Hspa1b),ENSMUSG00000035027(Map2k2),ENSMUSG00000022136(Dnajc3),ENSMUSG00000033352(Map2k4),ENSMUSG00000063694(Cycs),ENSMUSG00000022967(Ifnar1),ENSMUSG00000027104(Atf2),ENSMUSG00000040296(Ddx58),ENSMUS…	0.19274	0.601518
mmu03040	Spliceosome	21	935	133	7510	ENSMUSG00000029169(Dhx15),ENSMUSG00000024217(Snrpc),ENSMUSG00000051695(Pcbp1),ENSMUSG00000090877(Hspa1b),ENSMUSG00000044155(Lsm8),ENSMUSG00000025982(Sf3b1),ENSMUSG00000060373(Hnrnpc),ENSMUSG00000020929(Eftud2),ENSMUSG00000032407(U2surp),ENSMUSG00000023932(Cdc5l),ENSMUSG00000061479(Snrpa),ENSMUSG00000003660(Snrnp200),ENSMUSG00000007050(Lsm2),ENSMUSG00000030216(Wbp11),ENSMUSG00000005687(Bcas2),ENSM…	0.235917	0.683678
mmu04914	Progesterone-mediated oocyte maturation	14	935	89	7510	ENSMUSG00000029910(Mad2l1),ENSMUSG00000032562(Gnai2),ENSMUSG00000027665(Pik3ca),ENSMUSG00000001729(Akt1),ENSMUSG00000004056(Akt2),ENSMUSG00000024370(Cdc23),ENSMUSG00000039652(Cpeb3),ENSMUSG00000029466(Anapc7),ENSMUSG00000066149(Cdc26),ENSMUSG00000014355(Anapc1),ENSMUSG00000025135(Anapc11),ENSMUSG00000039782(Cpeb2),ENSMUSG00000001127(Araf),ENSMUSG00000041431(Ccnb1),	0.308077	0.774281
mmu04611	Platelet activation	19	935	122	7510	ENSMUSG00000032562(Gnai2),ENSMUSG00000030054(Gp9),ENSMUSG00000051177(Plcb1),ENSMUSG00000027665(Pik3ca),ENSMUSG00000001729(Akt1),ENSMUSG00000004056(Akt2),ENSMUSG00000001930(Vwf),ENSMUSG00000037643(Prkci),ENSMUSG00000039943(Plcb4),ENSMUSG00000052698(Tln2),ENSMUSG00000033847(Pla2g4c),ENSMUSG00000078810(Gp6),ENSMUSG00000027287(Snap23),ENSMUSG00000098488(Pla2g4b),ENSMUSG00000007815(Rhoa),ENSMUSG000000…	0.276669	0.714308
mmu03050	Proteasome	7	935	45	7510	ENSMUSG00000072423(Psmb11),ENSMUSG00000017428(Psmd11),ENSMUSG00000028932(Psmc2),ENSMUSG00000029649(Pomp),ENSMUSG00000017221(Psmd3),ENSMUSG00000027566(Psma7),ENSMUSG00000060073(Psma3),	0.409265	0.854642
mmu04910	Insulin signaling pathway	22	935	142	7510	ENSMUSG00000030815(Phkg2),ENSMUSG00000031537(Ikbkb),ENSMUSG00000027665(Pik3ca),ENSMUSG00000027540(Ptpn1),ENSMUSG00000001729(Akt1),ENSMUSG00000020532(Acaca),ENSMUSG00000004056(Akt2),ENSMUSG00000019370(Calm3),ENSMUSG00000035027(Map2k2),ENSMUSG00000037643(Prkci),ENSMUSG00000028945(Rheb),ENSMUSG00000027852(Nras),ENSMUSG00000046794(Ppp1r3b),ENSMUSG00000055980(Irs1),ENSMUSG00000025537(Phkg1),ENSMUSG000…	0.261359	0.720639
mmu05213	Endometrial cancer	8	935	52	7510	ENSMUSG00000027665(Pik3ca),ENSMUSG00000001729(Akt1),ENSMUSG00000004056(Akt2),ENSMUSG00000035027(Map2k2),ENSMUSG00000027852(Nras),ENSMUSG00000001127(Araf),ENSMUSG00000027985(Lef1),ENSMUSG00000059552(Trp53),	0.413576	0.857341
mmu00062	Fatty acid elongation	4	935	26	7510	ENSMUSG00000027984(Hadh),ENSMUSG00000021696(Elovl7),ENSMUSG00000025465(Echs1),ENSMUSG00000059447(Hadhb),	0.453736	0.901126
mmu04142	Lysosome	19	935	124	7510	ENSMUSG00000001998(Ap4e1),ENSMUSG00000033793(Atp6v1h),ENSMUSG00000030872(Gga2),ENSMUSG00000001750(Tcirg1),ENSMUSG00000016534(Lamp2),ENSMUSG00000049624(Slc17a5),ENSMUSG00000020740(Gga3),ENSMUSG00000054702(Ap1s3),ENSMUSG00000002103(Acp2),ENSMUSG00000010051(Hyal1),ENSMUSG00000024413(Npc1),ENSMUSG00000047126(Cltc),ENSMUSG00000003812(Dnase2a),ENSMUSG00000038023(Atp6v0a2),ENSMUSG00000023830(Igf2r),ENSM…	0.306904	0.77822
mmu04668	TNF signaling pathway	17	935	111	7510	ENSMUSG00000031537(Ikbkb),ENSMUSG00000027665(Pik3ca),ENSMUSG00000004221(Ikbkg),ENSMUSG00000026031(Cflar),ENSMUSG00000055994(Nod2),ENSMUSG00000001729(Akt1),ENSMUSG00000004056(Akt2),ENSMUSG00000031077(Fadd),ENSMUSG00000033352(Map2k4),ENSMUSG00000027104(Atf2),ENSMUSG00000027598(Itch),ENSMUSG00000025199(Chuk),ENSMUSG00000071369(Map3k5),ENSMUSG00000032000(Birc3),ENSMUSG00000026942(Traf2),ENSMUSG000000…	0.325591	0.783626
mmu05218	Melanoma	11	935	72	7510	ENSMUSG00000027665(Pik3ca),ENSMUSG00000001729(Akt1),ENSMUSG00000004056(Akt2),ENSMUSG00000035027(Map2k2),ENSMUSG00000009376(Met),ENSMUSG00000031565(Fgfr1),ENSMUSG00000027852(Nras),ENSMUSG00000001127(Araf),ENSMUSG00000040274(Cdk6),ENSMUSG00000059552(Trp53),ENSMUSG00000020184(Mdm2),	0.390743	0.847106
mmu04145	Phagosome	27	935	178	7510	ENSMUSG00000035929(H2-Q4),ENSMUSG00000028955(Vamp3),ENSMUSG00000033793(Atp6v1h),ENSMUSG00000025949(Pikfyve),ENSMUSG00000039347(Atp6v0e2),ENSMUSG00000001750(Tcirg1),ENSMUSG00000016534(Lamp2),ENSMUSG00000036103(Colec12),ENSMUSG00000040197(Cd209e),ENSMUSG00000053835(H2-T24),ENSMUSG00000067212(H2-T23),ENSMUSG00000026480(Ncf2),ENSMUSG00000037548(H2-DMb2),ENSMUSG00000079477(Rab7),ENSMUSG00000025816(Sec…	0.267309	0.716186
mmu00230	Purine metabolism	27	935	178	7510	ENSMUSG00000038628(Polr3k),ENSMUSG00000025395(Prim1),ENSMUSG00000022407(Adsl),ENSMUSG00000033068(Entpd6),ENSMUSG00000015961(Adss),ENSMUSG00000025817(Nudt5),ENSMUSG00000032565(Nudt16),ENSMUSG00000006678(Pola1),ENSMUSG00000020899(Pfas),ENSMUSG00000026134(Prim2),ENSMUSG00000026239(Pde6d),ENSMUSG00000031842(Pde4c),ENSMUSG00000020464(Pnpt1),ENSMUSG00000004347(Pde1c),ENSMUSG00000027823(Gmps),ENSMUSG000…	0.267309	0.716186
mmu04664	Fc epsilon RI signaling pathway	10	935	66	7510	ENSMUSG00000027665(Pik3ca),ENSMUSG00000050965(Prkca),ENSMUSG00000001729(Akt1),ENSMUSG00000033220(Rac2),ENSMUSG00000004056(Akt2),ENSMUSG00000035027(Map2k2),ENSMUSG00000033352(Map2k4),ENSMUSG00000033847(Pla2g4c),ENSMUSG00000027852(Nras),ENSMUSG00000098488(Pla2g4b),	0.41591	0.85593
mmu04612	Antigen processing and presentation	13	935	86	7510	ENSMUSG00000035929(H2-Q4),ENSMUSG00000024308(Tapbp),ENSMUSG00000090877(Hspa1b),ENSMUSG00000053835(H2-T24),ENSMUSG00000067212(H2-T23),ENSMUSG00000053044(Cd8b1),ENSMUSG00000036120(Rfxank),ENSMUSG00000037548(H2-DMb2),ENSMUSG00000079492(Gm11127),ENSMUSG00000067235(H2-Q10),ENSMUSG00000073411(H2-D1),ENSMUSG00000060550(H2-Q7),ENSMUSG00000036594(H2-Aa),	0.388941	0.856274
mmu00532	Glycosaminoglycan biosynthesis - chondroitin sulfate / dermatan sulfate	3	935	20	7510	ENSMUSG00000042042(Csgalnact2),ENSMUSG00000021504(B4galt7),ENSMUSG00000030657(Xylt1),	0.482007	0.937602
mmu04530	Tight junction	21	935	140	7510	ENSMUSG00000032562(Gnai2),ENSMUSG00000068876(Cgn),ENSMUSG00000050965(Prkca),ENSMUSG00000018387(Shroom1),ENSMUSG00000061859(Inadl),ENSMUSG00000001729(Akt1),ENSMUSG00000004056(Akt2),ENSMUSG00000055775(Myh8),ENSMUSG00000037643(Prkci),ENSMUSG00000004085(Zak),ENSMUSG00000020349(Ppp2ca),ENSMUSG00000027852(Nras),ENSMUSG00000007815(Rhoa),ENSMUSG00000028053(Ash1l),ENSMUSG00000026778(Prkcq),ENSMUSG00000013…	0.333972	0.783868
mmu04390	Hippo signaling pathway	23	935	154	7510	ENSMUSG00000006262(Mob1b),ENSMUSG00000041688(Amot),ENSMUSG00000020888(Dvl2),ENSMUSG00000061859(Inadl),ENSMUSG00000025217(Btrc),ENSMUSG00000055320(Tead1),ENSMUSG00000025880(Smad7),ENSMUSG00000017716(Birc5),ENSMUSG00000037643(Prkci),ENSMUSG00000076432(Ywhaq),ENSMUSG00000067336(Bmpr2),ENSMUSG00000002603(Tgfb1),ENSMUSG00000035403(Crb2),ENSMUSG00000020349(Ppp2ca),ENSMUSG00000052572(Dlg2),ENSMUSG000000…	0.32852	0.784031
mmu04917	Prolactin signaling pathway	11	935	74	7510	ENSMUSG00000027665(Pik3ca),ENSMUSG00000001729(Akt1),ENSMUSG00000004056(Akt2),ENSMUSG00000035027(Map2k2),ENSMUSG00000027852(Nras),ENSMUSG00000056153(Socs6),ENSMUSG00000004040(Stat3),ENSMUSG00000026104(Stat1),ENSMUSG00000020027(Socs2),ENSMUSG00000005268(Prlr),ENSMUSG00000020312(Shc2),	0.44004	0.892653
mmu00650	Butanoate metabolism	4	935	27	7510	ENSMUSG00000027984(Hadh),ENSMUSG00000022853(Ehhadh),ENSMUSG00000025465(Echs1),ENSMUSG00000030945(Acsm2),	0.499132	0.951365
mmu04961	Endocrine and other factor-regulated calcium reabsorption	8	935	54	7510	ENSMUSG00000051177(Plcb1),ENSMUSG00000050965(Prkca),ENSMUSG00000058488(Kl),ENSMUSG00000040265(Dnm3),ENSMUSG00000039943(Plcb4),ENSMUSG00000047126(Cltc),ENSMUSG00000022841(Ap2m1),ENSMUSG00000027523(Gnas),	0.47408	0.928543
mmu04724	Glutamatergic synapse	17	935	115	7510	ENSMUSG00000032562(Gnai2),ENSMUSG00000027695(Pld1),ENSMUSG00000051177(Plcb1),ENSMUSG00000036402(Gng12),ENSMUSG00000050965(Prkca),ENSMUSG00000026103(Gls),ENSMUSG00000019935(Slc17a8),ENSMUSG00000029713(Gnb2),ENSMUSG00000039943(Plcb4),ENSMUSG00000033847(Pla2g4c),ENSMUSG00000098488(Pla2g4b),ENSMUSG00000020828(Pld2),ENSMUSG00000032839(Trpc1),ENSMUSG00000026959(Grin1),ENSMUSG00000030287(Itpr2),ENSMUSG0…	0.39779	0.843077
mmu05332	Graft-versus-host disease	9	935	61	7510	ENSMUSG00000035929(H2-Q4),ENSMUSG00000053835(H2-T24),ENSMUSG00000067212(H2-T23),ENSMUSG00000037548(H2-DMb2),ENSMUSG00000079492(Gm11127),ENSMUSG00000067235(H2-Q10),ENSMUSG00000073411(H2-D1),ENSMUSG00000060550(H2-Q7),ENSMUSG00000036594(H2-Aa),	0.472234	0.931351
mmu04722	Neurotrophin signaling pathway	18	935	122	7510	ENSMUSG00000031537(Ikbkb),ENSMUSG00000027665(Pik3ca),ENSMUSG00000031392(Irak1),ENSMUSG00000060477(Irak2),ENSMUSG00000001729(Akt1),ENSMUSG00000004056(Akt2),ENSMUSG00000019370(Calm3),ENSMUSG00000035027(Map2k2),ENSMUSG00000038128(Camk4),ENSMUSG00000027852(Nras),ENSMUSG00000007815(Rhoa),ENSMUSG00000055980(Irs1),ENSMUSG00000053819(Camk2d),ENSMUSG00000071369(Map3k5),ENSMUSG00000026842(Abl1),ENSMUSG0000…	0.393938	0.84119
mmu01100	Metabolic pathways	189	935	1286	7510	ENSMUSG00000031730(Dhodh),ENSMUSG00000020359(Phykpl),ENSMUSG00000008206(Cers4),ENSMUSG00000036427(Gpi1),ENSMUSG00000038628(Polr3k),ENSMUSG00000032788(Pdxk),ENSMUSG00000025395(Prim1),ENSMUSG00000032067(Pts),ENSMUSG00000027695(Pld1),ENSMUSG00000033793(Atp6v1h),ENSMUSG00000032604(Qars),ENSMUSG00000051177(Plcb1),ENSMUSG00000020277(Pfkl),ENSMUSG00000036138(Acaa1a),ENSMUSG00000022407(Adsl),ENSMUSG00000…	0.0375692	0.333426
mmu05010	Alzheimer,s disease	26	935	177	7510	ENSMUSG00000027820(Mme),ENSMUSG00000051177(Plcb1),ENSMUSG00000014313(Cox6c),ENSMUSG00000024038(Ndufv3),ENSMUSG00000025393(Atp5b),ENSMUSG00000052593(Adam17),ENSMUSG00000030869(Ndufab1),ENSMUSG00000019370(Calm3),ENSMUSG00000031077(Fadd),ENSMUSG00000032086(Bace1),ENSMUSG00000005510(Ndufs3),ENSMUSG00000063694(Cycs),ENSMUSG00000015568(Lpl),ENSMUSG00000039943(Plcb4),ENSMUSG00000058076(Sdhc),ENSMUSG0000…	0.346971	0.807702
mmu00260	Glycine, serine and threonine metabolism	6	935	41	7510	ENSMUSG00000078651(Aoc2),ENSMUSG00000089678(Agxt2),ENSMUSG00000001323(Srr),ENSMUSG00000032607(Amt),ENSMUSG00000025037(Maoa),ENSMUSG00000042096(Dao),	0.50886	0.957062
mmu04933	AGE-RAGE signaling pathway in diabetic complications	15	935	103	7510	ENSMUSG00000051177(Plcb1),ENSMUSG00000027665(Pik3ca),ENSMUSG00000050965(Prkca),ENSMUSG00000001729(Akt1),ENSMUSG00000004056(Akt2),ENSMUSG00000002603(Tgfb1),ENSMUSG00000039943(Plcb4),ENSMUSG00000023951(Vegfa),ENSMUSG00000026193(Fn1),ENSMUSG00000027852(Nras),ENSMUSG00000004040(Stat3),ENSMUSG00000026104(Stat1),ENSMUSG00000044167(Foxo1),ENSMUSG00000027962(Vcam1),ENSMUSG00000026173(Plcd4),	0.446892	0.893784
mmu04020	Calcium signaling pathway	26	935	180	7510	ENSMUSG00000030815(Phkg2),ENSMUSG00000051177(Plcb1),ENSMUSG00000061878(Sphk1),ENSMUSG00000050965(Prkca),ENSMUSG00000026463(Atp2b4),ENSMUSG00000040016(Ptger3),ENSMUSG00000019370(Calm3),ENSMUSG00000004110(Cacna1e),ENSMUSG00000039943(Plcb4),ENSMUSG00000045875(Adra1a),ENSMUSG00000038128(Camk4),ENSMUSG00000039747(Orai2),ENSMUSG00000029470(P2rx4),ENSMUSG00000003752(Itpkc),ENSMUSG00000032773(Chrm1),ENSM…	0.390059	0.852129
mmu04728	Dopaminergic synapse	19	935	132	7510	ENSMUSG00000032562(Gnai2),ENSMUSG00000051177(Plcb1),ENSMUSG00000036402(Gng12),ENSMUSG00000050965(Prkca),ENSMUSG00000001729(Akt1),ENSMUSG00000004056(Akt2),ENSMUSG00000019370(Calm3),ENSMUSG00000029713(Gnb2),ENSMUSG00000027104(Atf2),ENSMUSG00000039943(Plcb4),ENSMUSG00000020349(Ppp2ca),ENSMUSG00000053819(Camk2d),ENSMUSG00000020182(Ddc),ENSMUSG00000006740(Kif5b),ENSMUSG00000024524(Gnal),ENSMUSG0000002…	0.444568	0.895441
mmu04810	Regulation of actin cytoskeleton	31	935	217	7510	ENSMUSG00000036402(Gng12),ENSMUSG00000027002(Nckap1),ENSMUSG00000027665(Pik3ca),ENSMUSG00000026755(Arpc5l),ENSMUSG00000025949(Pikfyve),ENSMUSG00000027009(Itga4),ENSMUSG00000022781(Pak2),ENSMUSG00000033220(Rac2),ENSMUSG00000027111(Itga6),ENSMUSG00000035027(Map2k2),ENSMUSG00000031565(Fgfr1),ENSMUSG00000037926(Ssh2),ENSMUSG00000029621(Arpc1a),ENSMUSG00000026193(Fn1),ENSMUSG00000073557(Ppp1r12b),ENSM…	0.392652	0.844797
mmu00330	Arginine and proline metabolism	7	935	49	7510	ENSMUSG00000019718(L3hypdh),ENSMUSG00000026520(Pycr2),ENSMUSG00000018906(P4ha2),ENSMUSG00000025037(Maoa),ENSMUSG00000042096(Dao),ENSMUSG00000071708(Sms),ENSMUSG00000036892(Prodh2),	0.542583	0.98778
mmu04660	T cell receptor signaling pathway	15	935	105	7510	ENSMUSG00000066877(Nck2),ENSMUSG00000031537(Ikbkb),ENSMUSG00000027665(Pik3ca),ENSMUSG00000004221(Ikbkg),ENSMUSG00000001729(Akt1),ENSMUSG00000022781(Pak2),ENSMUSG00000004056(Akt2),ENSMUSG00000035027(Map2k2),ENSMUSG00000053044(Cd8b1),ENSMUSG00000025199(Chuk),ENSMUSG00000027852(Nras),ENSMUSG00000007815(Rhoa),ENSMUSG00000026778(Prkcq),ENSMUSG00000032688(Malt1),ENSMUSG00000022770(Dlg1),	0.490574	0.947775
mmu00790	Folate biosynthesis	2	935	14	7510	ENSMUSG00000032067(Pts),ENSMUSG00000064120(Mocs1),	0.509459	0.951885
mmu00520	Amino sugar and nucleotide sugar metabolism	7	935	49	7510	ENSMUSG00000036427(Gpi1),ENSMUSG00000029209(Gnpda2),ENSMUSG00000032872(Cyb5r4),ENSMUSG00000036820(Amdhd2),ENSMUSG00000016756(Cmah),ENSMUSG00000042684(Npl),ENSMUSG00000029992(Gfpt1),	0.542583	0.98778
mmu04062	Chemokine signaling pathway	28	935	197	7510	ENSMUSG00000031537(Ikbkb),ENSMUSG00000032562(Gnai2),ENSMUSG00000051177(Plcb1),ENSMUSG00000036402(Gng12),ENSMUSG00000027665(Pik3ca),ENSMUSG00000004221(Ikbkg),ENSMUSG00000026180(Cxcr2),ENSMUSG00000001729(Akt1),ENSMUSG00000019122(Ccl9),ENSMUSG00000033220(Rac2),ENSMUSG00000004056(Akt2),ENSMUSG00000031805(Jak3),ENSMUSG00000031450(Grk1),ENSMUSG00000018909(Arrb1),ENSMUSG00000029713(Gnb2),ENSMUSG00000052…	0.423535	0.865353
mmu04725	Cholinergic synapse	16	935	113	7510	ENSMUSG00000032562(Gnai2),ENSMUSG00000051177(Plcb1),ENSMUSG00000036402(Gng12),ENSMUSG00000027665(Pik3ca),ENSMUSG00000050965(Prkca),ENSMUSG00000001729(Akt1),ENSMUSG00000004056(Akt2),ENSMUSG00000029713(Gnb2),ENSMUSG00000039943(Plcb4),ENSMUSG00000038128(Camk4),ENSMUSG00000027852(Nras),ENSMUSG00000032773(Chrm1),ENSMUSG00000053819(Camk2d),ENSMUSG00000030287(Itpr2),ENSMUSG00000035200(Chrnb4),ENSMUSG000…	0.505222	0.956553
mmu00564	Glycerophospholipid metabolism	13	935	92	7510	ENSMUSG00000027695(Pld1),ENSMUSG00000021608(Lpcat1),ENSMUSG00000025903(Lypla1),ENSMUSG00000009995(Taz),ENSMUSG00000000276(Dgke),ENSMUSG00000033847(Pla2g4c),ENSMUSG00000060002(Chpt1),ENSMUSG00000098488(Pla2g4b),ENSMUSG00000020828(Pld2),ENSMUSG00000027412(Lpin3),ENSMUSG00000020646(Mboat2),ENSMUSG00000041202(Pla2g2d),ENSMUSG00000024843(Chka),	0.529044	0.975639
mmu04924	Renin secretion	10	935	71	7510	ENSMUSG00000032562(Gnai2),ENSMUSG00000051177(Plcb1),ENSMUSG00000028262(Clca3a2),ENSMUSG00000019370(Calm3),ENSMUSG00000039943(Plcb4),ENSMUSG00000056025(Clca3a1),ENSMUSG00000004347(Pde1c),ENSMUSG00000030287(Itpr2),ENSMUSG00000027523(Gnas),ENSMUSG00000041741(Pde3a),	0.553784	0.99541
mmu04623	Cytosolic DNA-sensing pathway	9	935	64	7510	ENSMUSG00000031537(Ikbkb),ENSMUSG00000038628(Polr3k),ENSMUSG00000004221(Ikbkg),ENSMUSG00000040296(Ddx58),ENSMUSG00000025199(Chuk),ENSMUSG00000020115(Tbk1),ENSMUSG00000038489(Polr2l),ENSMUSG00000032344(Mb21d1),ENSMUSG00000027514(Zbp1),	0.562015	0.997577
mmu04932	Non-alcoholic fatty liver disease (NAFLD)	22	935	157	7510	ENSMUSG00000031537(Ikbkb),ENSMUSG00000027665(Pik3ca),ENSMUSG00000014313(Cox6c),ENSMUSG00000024038(Ndufv3),ENSMUSG00000026457(Adipor1),ENSMUSG00000001729(Akt1),ENSMUSG00000030869(Ndufab1),ENSMUSG00000038342(Mlxip),ENSMUSG00000004056(Akt2),ENSMUSG00000005510(Ndufs3),ENSMUSG00000063694(Cycs),ENSMUSG00000002603(Tgfb1),ENSMUSG00000027598(Itch),ENSMUSG00000058076(Sdhc),ENSMUSG00000025968(Ndufs1),ENSMUS…	0.497446	0.954558
mmu04962	Vasopressin-regulated water reabsorption	6	935	43	7510	ENSMUSG00000009013(Dynll1),ENSMUSG00000077450(Rab11b),ENSMUSG00000034187(Nsf),ENSMUSG00000027012(Dync1i2),ENSMUSG00000038648(Creb3l2),ENSMUSG00000027523(Gnas),	0.584576	1
mmu00250	Alanine, aspartate and glutamate metabolism	5	935	36	7510	ENSMUSG00000022407(Adsl),ENSMUSG00000026103(Gls),ENSMUSG00000089678(Agxt2),ENSMUSG00000015961(Adss),ENSMUSG00000029992(Gfpt1),	0.590056	1
mmu05160	Hepatitis C	19	935	137	7510	ENSMUSG00000024079(Eif2ak2),ENSMUSG00000031537(Ikbkb),ENSMUSG00000027665(Pik3ca),ENSMUSG00000004221(Ikbkg),ENSMUSG00000001729(Akt1),ENSMUSG00000004056(Akt2),ENSMUSG00000022967(Ifnar1),ENSMUSG00000040296(Ddx58),ENSMUSG00000020349(Ppp2ca),ENSMUSG00000025199(Chuk),ENSMUSG00000027852(Nras),ENSMUSG00000004040(Stat3),ENSMUSG00000026104(Stat1),ENSMUSG00000020115(Tbk1),ENSMUSG00000032661(Oas3),ENSMUSG000…	0.542428	0.993867
mmu05016	Huntington,s disease	27	935	196	7510	ENSMUSG00000051177(Plcb1),ENSMUSG00000014313(Cox6c),ENSMUSG00000041144(Dnah7b),ENSMUSG00000024038(Ndufv3),ENSMUSG00000025393(Atp5b),ENSMUSG00000030869(Ndufab1),ENSMUSG00000005510(Ndufs3),ENSMUSG00000063694(Cycs),ENSMUSG00000039943(Plcb4),ENSMUSG00000058076(Sdhc),ENSMUSG00000022521(Crebbp),ENSMUSG00000000563(Atp5f1),ENSMUSG00000006818(Sod2),ENSMUSG00000025968(Ndufs1),ENSMUSG00000028800(Hdac1),ENSM…	0.525093	0.974683
mmu01212	Fatty acid metabolism	7	935	51	7510	ENSMUSG00000036138(Acaa1a),ENSMUSG00000027984(Hadh),ENSMUSG00000020532(Acaca),ENSMUSG00000022853(Ehhadh),ENSMUSG00000025465(Echs1),ENSMUSG00000059447(Hadhb),ENSMUSG00000029098(Acox3),	0.613346	1
mmu04630	Jak-STAT signaling pathway	22	935	161	7510	ENSMUSG00000004934(Pias4),ENSMUSG00000071713(Csf2rb),ENSMUSG00000027665(Pik3ca),ENSMUSG00000020279(Il9r),ENSMUSG00000026770(Il2ra),ENSMUSG00000001729(Akt1),ENSMUSG00000054263(Lifr),ENSMUSG00000004056(Akt2),ENSMUSG00000031805(Jak3),ENSMUSG00000022967(Ifnar1),ENSMUSG00000028859(Csf3r),ENSMUSG00000022521(Crebbp),ENSMUSG00000056153(Socs6),ENSMUSG00000004040(Stat3),ENSMUSG00000026104(Stat1),ENSMUSG000…	0.572125	1
mmu04024	cAMP signaling pathway	27	935	198	7510	ENSMUSG00000032562(Gnai2),ENSMUSG00000027695(Pld1),ENSMUSG00000027665(Pik3ca),ENSMUSG00000001729(Akt1),ENSMUSG00000026463(Atp2b4),ENSMUSG00000033220(Rac2),ENSMUSG00000040016(Ptger3),ENSMUSG00000004056(Akt2),ENSMUSG00000019370(Calm3),ENSMUSG00000035027(Map2k2),ENSMUSG00000022521(Crebbp),ENSMUSG00000038128(Camk4),ENSMUSG00000026114(Cnga3),ENSMUSG00000032773(Chrm1),ENSMUSG00000007815(Rhoa),ENSMUSG00…	0.558709	0.997946
mmu04940	Type I diabetes mellitus	9	935	66	7510	ENSMUSG00000035929(H2-Q4),ENSMUSG00000053835(H2-T24),ENSMUSG00000067212(H2-T23),ENSMUSG00000037548(H2-DMb2),ENSMUSG00000079492(Gm11127),ENSMUSG00000067235(H2-Q10),ENSMUSG00000073411(H2-D1),ENSMUSG00000060550(H2-Q7),ENSMUSG00000036594(H2-Aa),	0.624382	1
mmu04066	HIF-1 signaling pathway	15	935	110	7510	ENSMUSG00000020277(Pfkl),ENSMUSG00000027665(Pik3ca),ENSMUSG00000050965(Prkca),ENSMUSG00000001729(Akt1),ENSMUSG00000004056(Akt2),ENSMUSG00000022400(Rbx1),ENSMUSG00000035027(Map2k2),ENSMUSG00000023951(Vegfa),ENSMUSG00000022521(Crebbp),ENSMUSG00000079658(Tceb1),ENSMUSG00000031987(Egln1),ENSMUSG00000032554(Trf),ENSMUSG00000004040(Stat3),ENSMUSG00000053819(Camk2d),ENSMUSG00000057666(Gapdh),	0.606304	1
mmu04621	NOD-like receptor signaling pathway	8	935	59	7510	ENSMUSG00000031537(Ikbkb),ENSMUSG00000004221(Ikbkg),ENSMUSG00000055994(Nod2),ENSMUSG00000038058(Nod1),ENSMUSG00000078945(Naip2),ENSMUSG00000025199(Chuk),ENSMUSG00000032000(Birc3),ENSMUSG00000071203(Naip5),	0.636701	1
mmu04726	Serotonergic synapse	18	935	133	7510	ENSMUSG00000032562(Gnai2),ENSMUSG00000051177(Plcb1),ENSMUSG00000036402(Gng12),ENSMUSG00000050965(Prkca),ENSMUSG00000029713(Gnb2),ENSMUSG00000039943(Plcb4),ENSMUSG00000033847(Pla2g4c),ENSMUSG00000027852(Nras),ENSMUSG00000098488(Pla2g4b),ENSMUSG00000020182(Ddc),ENSMUSG00000032839(Trpc1),ENSMUSG00000047155(Cyp4x1),ENSMUSG00000020891(Alox8),ENSMUSG00000025037(Maoa),ENSMUSG00000001127(Araf),ENSMUSG000…	0.61631	1
mmu04931	Insulin resistance	15	935	111	7510	ENSMUSG00000031537(Ikbkb),ENSMUSG00000027665(Pik3ca),ENSMUSG00000027540(Ptpn1),ENSMUSG00000001729(Akt1),ENSMUSG00000031808(Slc27a1),ENSMUSG00000038342(Mlxip),ENSMUSG00000004056(Akt2),ENSMUSG00000046794(Ppp1r3b),ENSMUSG00000055980(Irs1),ENSMUSG00000004040(Stat3),ENSMUSG00000026778(Prkcq),ENSMUSG00000044167(Foxo1),ENSMUSG00000038648(Creb3l2),ENSMUSG00000029992(Gfpt1),ENSMUSG00000003865(Gys1),	0.630373	1
mmu05320	Autoimmune thyroid disease	10	935	74	7510	ENSMUSG00000035929(H2-Q4),ENSMUSG00000053835(H2-T24),ENSMUSG00000017652(Cd40),ENSMUSG00000067212(H2-T23),ENSMUSG00000037548(H2-DMb2),ENSMUSG00000079492(Gm11127),ENSMUSG00000067235(H2-Q10),ENSMUSG00000073411(H2-D1),ENSMUSG00000060550(H2-Q7),ENSMUSG00000036594(H2-Aa),	0.642412	1
mmu04015	Rap1 signaling pathway	29	935	215	7510	ENSMUSG00000006445(Epha2),ENSMUSG00000032562(Gnai2),ENSMUSG00000051177(Plcb1),ENSMUSG00000030583(Sipa1l3),ENSMUSG00000027665(Pik3ca),ENSMUSG00000050965(Prkca),ENSMUSG00000001729(Akt1),ENSMUSG00000033220(Rac2),ENSMUSG00000004056(Akt2),ENSMUSG00000019370(Calm3),ENSMUSG00000035027(Map2k2),ENSMUSG00000037643(Prkci),ENSMUSG00000009376(Met),ENSMUSG00000031565(Fgfr1),ENSMUSG00000039943(Plcb4),ENSMUSG000…	0.58946	1
mmu05014	Amyotrophic lateral sclerosis (ALS)	7	935	52	7510	ENSMUSG00000002984(Tomm40),ENSMUSG00000063694(Cycs),ENSMUSG00000026024(Als2),ENSMUSG00000071369(Map3k5),ENSMUSG00000026959(Grin1),ENSMUSG00000059552(Trp53),ENSMUSG00000019979(Apaf1),	0.64944	1
mmu03010	Ribosome	19	935	142	7510	ENSMUSG00000052962(Mrpl35),ENSMUSG00000028140(Mrpl9),ENSMUSG00000022370(Mrpl13),ENSMUSG00000106918(Mrpl33),ENSMUSG00000071415(Rpl23),ENSMUSG00000030045(Mrpl19),ENSMUSG00000016833(Mrps18c),ENSMUSG00000008668(Rps18),ENSMUSG00000024902(Mrpl11),ENSMUSG00000001445(Mrpl10),ENSMUSG00000058267(Mrps14),ENSMUSG00000034211(Mrps17),ENSMUSG00000090862(Rps13),ENSMUSG00000032563(Mrpl3),ENSMUSG00000034729(Mrps10…	0.647211	1
mmu00604	Glycosphingolipid biosynthesis - ganglio series	2	935	15	7510	ENSMUSG00000026811(St6galnac6),ENSMUSG00000013846(St3gal1),	0.57618	1
mmu03020	RNA polymerase	4	935	30	7510	ENSMUSG00000038628(Polr3k),ENSMUSG00000038489(Polr2l),ENSMUSG00000027395(Polr1b),ENSMUSG00000028318(Polr1e),	0.64085	1
mmu03060	Protein export	4	935	30	7510	ENSMUSG00000042670(Immp1l),ENSMUSG00000025816(Sec61a2),ENSMUSG00000014504(Srp19),ENSMUSG00000036323(Srp72),	0.64085	1
mmu05310	Asthma	3	935	23	7510	ENSMUSG00000017652(Cd40),ENSMUSG00000037548(H2-DMb2),ENSMUSG00000036594(H2-Aa),	0.645903	1
mmu00500	Starch and sucrose metabolism	7	935	54	7510	ENSMUSG00000036427(Gpi1),ENSMUSG00000058488(Kl),ENSMUSG00000062646(Ganc),ENSMUSG00000074268(Amy2a5),ENSMUSG00000037370(Enpp1),ENSMUSG00000033400(Agl),ENSMUSG00000003865(Gys1),	0.722605	1
mmu00190	Oxidative phosphorylation	18	935	139	7510	ENSMUSG00000033793(Atp6v1h),ENSMUSG00000014313(Cox6c),ENSMUSG00000024038(Ndufv3),ENSMUSG00000039347(Atp6v0e2),ENSMUSG00000001750(Tcirg1),ENSMUSG00000025393(Atp5b),ENSMUSG00000030869(Ndufab1),ENSMUSG00000005510(Ndufs3),ENSMUSG00000042148(Cox10),ENSMUSG00000058076(Sdhc),ENSMUSG00000000563(Atp5f1),ENSMUSG00000025968(Ndufs1),ENSMUSG00000006057(Atp5g1),ENSMUSG00000006273(Atp6v1b2),ENSMUSG00000038023(A…	0.750663	1
mmu04550	Signaling pathways regulating pluripotency of stem cells	18	935	140	7510	ENSMUSG00000027665(Pik3ca),ENSMUSG00000020888(Dvl2),ENSMUSG00000001729(Akt1),ENSMUSG00000054263(Lifr),ENSMUSG00000004056(Akt2),ENSMUSG00000031805(Jak3),ENSMUSG00000029920(Smarcad1),ENSMUSG00000035027(Map2k2),ENSMUSG00000031565(Fgfr1),ENSMUSG00000027796(Smad9),ENSMUSG00000067336(Bmpr2),ENSMUSG00000018537(Pcgf2),ENSMUSG00000027852(Nras),ENSMUSG00000004040(Stat3),ENSMUSG00000015697(Setdb1),ENSMUSG00…	0.773545	1
mmu04970	Salivary secretion	10	935	78	7510	ENSMUSG00000051177(Plcb1),ENSMUSG00000050965(Prkca),ENSMUSG00000026463(Atp2b4),ENSMUSG00000019370(Calm3),ENSMUSG00000039943(Plcb4),ENSMUSG00000045875(Adra1a),ENSMUSG00000029082(Bst1),ENSMUSG00000028962(Slc4a2),ENSMUSG00000030287(Itpr2),ENSMUSG00000027523(Gnas),	0.764666	1
mmu04510	Focal adhesion	26	935	203	7510	ENSMUSG00000027665(Pik3ca),ENSMUSG00000050965(Prkca),ENSMUSG00000027009(Itga4),ENSMUSG00000001729(Akt1),ENSMUSG00000022781(Pak2),ENSMUSG00000033220(Rac2),ENSMUSG00000027111(Itga6),ENSMUSG00000004056(Akt2),ENSMUSG00000001930(Vwf),ENSMUSG00000009376(Met),ENSMUSG00000052698(Tln2),ENSMUSG00000023951(Vegfa),ENSMUSG00000026193(Fn1),ENSMUSG00000073557(Ppp1r12b),ENSMUSG00000042453(Reln),ENSMUSG0000002243…	0.78888	1
mmu04151	PI3K-Akt signaling pathway	44	935	345	7510	ENSMUSG00000006445(Epha2),ENSMUSG00000031537(Ikbkb),ENSMUSG00000036402(Gng12),ENSMUSG00000027665(Pik3ca),ENSMUSG00000004221(Ikbkg),ENSMUSG00000050965(Prkca),ENSMUSG00000026770(Il2ra),ENSMUSG00000027009(Itga4),ENSMUSG00000001729(Akt1),ENSMUSG00000027111(Itga6),ENSMUSG00000004056(Akt2),ENSMUSG00000031805(Jak3),ENSMUSG00000001930(Vwf),ENSMUSG00000035027(Map2k2),ENSMUSG00000029713(Gnb2),ENSMUSG000000…	0.802903	1
mmu04921	Oxytocin signaling pathway	20	935	158	7510	ENSMUSG00000032562(Gnai2),ENSMUSG00000051177(Plcb1),ENSMUSG00000027665(Pik3ca),ENSMUSG00000050965(Prkca),ENSMUSG00000035064(Eef2k),ENSMUSG00000019370(Calm3),ENSMUSG00000005583(Mef2c),ENSMUSG00000035027(Map2k2),ENSMUSG00000039943(Plcb4),ENSMUSG00000033847(Pla2g4c),ENSMUSG00000038128(Camk4),ENSMUSG00000073557(Ppp1r12b),ENSMUSG00000027852(Nras),ENSMUSG00000098488(Pla2g4b),ENSMUSG00000007815(Rhoa),EN…	0.82772	1
mmu04270	Vascular smooth muscle contraction	16	935	127	7510	ENSMUSG00000051177(Plcb1),ENSMUSG00000050965(Prkca),ENSMUSG00000019370(Calm3),ENSMUSG00000035027(Map2k2),ENSMUSG00000039943(Plcb4),ENSMUSG00000033847(Pla2g4c),ENSMUSG00000045875(Adra1a),ENSMUSG00000073557(Ppp1r12b),ENSMUSG00000098488(Pla2g4b),ENSMUSG00000007815(Rhoa),ENSMUSG00000026778(Prkcq),ENSMUSG00000001127(Araf),ENSMUSG00000030287(Itpr2),ENSMUSG00000041202(Pla2g2d),ENSMUSG00000027523(Gnas),E…	0.834332	1
mmu00480	Glutathione metabolism	7	935	56	7510	ENSMUSG00000074604(Mgst2),ENSMUSG00000029919(Hpgds),ENSMUSG00000022292(Rrm2b),ENSMUSG00000071708(Sms),ENSMUSG00000028124(Gclm),ENSMUSG00000028961(Pgd),ENSMUSG00000004032(Gstm5),	0.796483	1
mmu04742	Taste transduction	1	935	87	7510	ENSMUSG00000004347(Pde1c),	1	1
mmu00130	Ubiquinone and other terpenoid-quinone biosynthesis	1	935	11	7510	ENSMUSG00000041733(Coq5),	1	1
mmu00900	Terpenoid backbone biosynthesis	1	935	22	7510	ENSMUSG00000021302(Ggps1),	1	1
mmu00740	Riboflavin metabolism	1	935	4	7510	ENSMUSG00000004651(Tyr),	1	1
mmu00472	D-Arginine and D-ornithine metabolism	1	935	1	7510	ENSMUSG00000042096(Dao),	1	1
mmu01210	2-Oxocarboxylic acid metabolism	1	935	19	7510	ENSMUSG00000030826(Bcat2),	1	1
mmu00603	Glycosphingolipid biosynthesis - globo series	1	935	15	7510	ENSMUSG00000013846(St3gal1),	1	1
mmu00471	D-Glutamine and D-glutamate metabolism	1	935	3	7510	ENSMUSG00000026103(Gls),	1	1
mmu00061	Fatty acid biosynthesis	1	935	14	7510	ENSMUSG00000020532(Acaca),	1	1
mmu04614	Renin-angiotensin system	1	935	35	7510	ENSMUSG00000027820(Mme),	1	1
mmu00220	Arginine biosynthesis	1	935	19	7510	ENSMUSG00000026103(Gls),	1	1
mmu00290	Valine, leucine and isoleucine biosynthesis	1	935	4	7510	ENSMUSG00000030826(Bcat2),	1	1
mmu00533	Glycosaminoglycan biosynthesis - keratan sulfate	1	935	15	7510	ENSMUSG00000013846(St3gal1),	1	1
mmu04971	Gastric acid secretion	9	935	73	7510	ENSMUSG00000032562(Gnai2),ENSMUSG00000051177(Plcb1),ENSMUSG00000050965(Prkca),ENSMUSG00000019370(Calm3),ENSMUSG00000039943(Plcb4),ENSMUSG00000053819(Camk2d),ENSMUSG00000028962(Slc4a2),ENSMUSG00000030287(Itpr2),ENSMUSG00000027523(Gnas),	1	1
mmu00071	Fatty acid degradation	6	935	49	7510	ENSMUSG00000036138(Acaa1a),ENSMUSG00000027984(Hadh),ENSMUSG00000022853(Ehhadh),ENSMUSG00000025465(Echs1),ENSMUSG00000059447(Hadhb),ENSMUSG00000029098(Acox3),	1	1
mmu04022	cGMP-PKG signaling pathway	21	935	172	7510	ENSMUSG00000032562(Gnai2),ENSMUSG00000051177(Plcb1),ENSMUSG00000027665(Pik3ca),ENSMUSG00000001729(Akt1),ENSMUSG00000026463(Atp2b4),ENSMUSG00000004056(Akt2),ENSMUSG00000019370(Calm3),ENSMUSG00000005583(Mef2c),ENSMUSG00000035027(Map2k2),ENSMUSG00000027104(Atf2),ENSMUSG00000039943(Plcb4),ENSMUSG00000045875(Adra1a),ENSMUSG00000001419(Mef2d),ENSMUSG00000007815(Rhoa),ENSMUSG00000055980(Irs1),ENSMUSG000…	1	1
mmu05323	Rheumatoid arthritis	10	935	82	7510	ENSMUSG00000033793(Atp6v1h),ENSMUSG00000039347(Atp6v0e2),ENSMUSG00000001750(Tcirg1),ENSMUSG00000002603(Tgfb1),ENSMUSG00000023951(Vegfa),ENSMUSG00000037548(H2-DMb2),ENSMUSG00000006273(Atp6v1b2),ENSMUSG00000038023(Atp6v0a2),ENSMUSG00000052459(Atp6v1a),ENSMUSG00000036594(H2-Aa),	1	1
mmu00860	Porphyrin and chlorophyll metabolism	5	935	41	7510	ENSMUSG00000042148(Cox10),ENSMUSG00000059363(Fxn),ENSMUSG00000022742(Cpox),ENSMUSG00000026615(Eprs),ENSMUSG00000031352(Hccs),	1	1
mmu04672	Intestinal immune network for IgA production	5	935	41	7510	ENSMUSG00000027009(Itga4),ENSMUSG00000017652(Cd40),ENSMUSG00000002603(Tgfb1),ENSMUSG00000037548(H2-DMb2),ENSMUSG00000036594(H2-Aa),	1	1
mmu04261	Adrenergic signaling in cardiomyocytes	18	935	149	7510	ENSMUSG00000032562(Gnai2),ENSMUSG00000051177(Plcb1),ENSMUSG00000027665(Pik3ca),ENSMUSG00000050965(Prkca),ENSMUSG00000001729(Akt1),ENSMUSG00000026463(Atp2b4),ENSMUSG00000004056(Akt2),ENSMUSG00000019370(Calm3),ENSMUSG00000027104(Atf2),ENSMUSG00000039943(Plcb4),ENSMUSG00000046480(Scn4b),ENSMUSG00000045875(Adra1a),ENSMUSG00000020349(Ppp2ca),ENSMUSG00000053819(Camk2d),ENSMUSG00000049044(Rapgef4),ENSMU…	1	1
mmu05321	Inflammatory bowel disease (IBD)	7	935	58	7510	ENSMUSG00000055994(Nod2),ENSMUSG00000002603(Tgfb1),ENSMUSG00000037548(H2-DMb2),ENSMUSG00000004040(Stat3),ENSMUSG00000026104(Stat1),ENSMUSG00000036594(H2-Aa),ENSMUSG00000041872(Il17f),	1	1
mmu00561	Glycerolipid metabolism	7	935	58	7510	ENSMUSG00000041653(Pnpla3),ENSMUSG00000000276(Dgke),ENSMUSG00000015568(Lpl),ENSMUSG00000028692(Akr1a1),ENSMUSG00000027412(Lpin3),ENSMUSG00000020646(Mboat2),ENSMUSG00000042179(Pnliprp1),	1	1
mmu05134	Legionellosis	7	935	58	7510	ENSMUSG00000090877(Hspa1b),ENSMUSG00000078945(Naip2),ENSMUSG00000063694(Cycs),ENSMUSG00000027879(Sec22b),ENSMUSG00000009112(Bcl2l13),ENSMUSG00000019979(Apaf1),ENSMUSG00000071203(Naip5),	1	1
mmu04512	ECM-receptor interaction	10	935	83	7510	ENSMUSG00000030054(Gp9),ENSMUSG00000027009(Itga4),ENSMUSG00000027111(Itga6),ENSMUSG00000001930(Vwf),ENSMUSG00000020330(Hmmr),ENSMUSG00000026193(Fn1),ENSMUSG00000078810(Gp6),ENSMUSG00000042453(Reln),ENSMUSG00000026725(Tnn),ENSMUSG00000026479(Lamc2),	1	1
mmu04320	Dorso-ventral axis formation	3	935	25	7510	ENSMUSG00000039652(Cpeb3),ENSMUSG00000039782(Cpeb2),ENSMUSG00000026923(Notch1),	1	1
mmu00340	Histidine metabolism	3	935	25	7510	ENSMUSG00000015134(Aldh1a3),ENSMUSG00000020182(Ddc),ENSMUSG00000025037(Maoa),	1	1
mmu00982	Drug metabolism - cytochrome P450	8	935	67	7510	ENSMUSG00000074604(Mgst2),ENSMUSG00000015134(Aldh1a3),ENSMUSG00000063558(Aox1),ENSMUSG00000029919(Hpgds),ENSMUSG00000025037(Maoa),ENSMUSG00000025479(Cyp2e1),ENSMUSG00000040181(Fmo1),ENSMUSG00000004032(Gstm5),	1	1
mmu03013	RNA transport	20	935	169	7510	ENSMUSG00000040667(Nup88),ENSMUSG00000028233(Tgs1),ENSMUSG00000020290(Xpo1),ENSMUSG00000022283(Pabpc1),ENSMUSG00000045983(Eif4g1),ENSMUSG00000027905(Ddx20),ENSMUSG00000027787(Nmd3),ENSMUSG00000021963(Sap18),ENSMUSG00000034681(Rnps1),ENSMUSG00000020265(Sumo3),ENSMUSG00000036572(Upf3b),ENSMUSG00000005610(Eif4g2),ENSMUSG00000021418(Rpp40),ENSMUSG00000039509(Nup133),ENSMUSG00000025439(Clns1a),ENSMUSG…	1	1
mmu00910	Nitrogen metabolism	2	935	17	7510	ENSMUSG00000025317(Car5a),ENSMUSG00000031373(Car5b),	1	1
mmu00450	Selenocompound metabolism	2	935	17	7510	ENSMUSG00000040213(Ccbl2),ENSMUSG00000020250(Txnrd1),	1	1
mmu04670	Leukocyte transendothelial migration	14	935	120	7510	ENSMUSG00000029204(Rhoh),ENSMUSG00000032562(Gnai2),ENSMUSG00000027665(Pik3ca),ENSMUSG00000050965(Prkca),ENSMUSG00000027009(Itga4),ENSMUSG00000033220(Rac2),ENSMUSG00000026480(Ncf2),ENSMUSG00000054892(Txk),ENSMUSG00000007815(Rhoa),ENSMUSG00000034868(Myl12b),ENSMUSG00000020717(Pecam1),ENSMUSG00000049044(Rapgef4),ENSMUSG00000027962(Vcam1),ENSMUSG00000068036(Mllt4),	1	1
mmu04380	Osteoclast differentiation	15	935	131	7510	ENSMUSG00000031537(Ikbkb),ENSMUSG00000027665(Pik3ca),ENSMUSG00000004221(Ikbkg),ENSMUSG00000001729(Akt1),ENSMUSG00000004056(Akt2),ENSMUSG00000061132(Blnk),ENSMUSG00000022967(Ifnar1),ENSMUSG00000002603(Tgfb1),ENSMUSG00000026480(Ncf2),ENSMUSG00000038128(Camk4),ENSMUSG00000036712(Cyld),ENSMUSG00000025199(Chuk),ENSMUSG00000026104(Stat1),ENSMUSG00000026942(Traf2),ENSMUSG00000058818(Pirb),	1	1
mmu05143	African trypanosomiasis	4	935	35	7510	ENSMUSG00000051177(Plcb1),ENSMUSG00000050965(Prkca),ENSMUSG00000039943(Plcb4),ENSMUSG00000027962(Vcam1),	1	1
mmu05012	Parkinson,s disease	17	935	149	7510	ENSMUSG00000019505(Ubb),ENSMUSG00000032562(Gnai2),ENSMUSG00000014313(Cox6c),ENSMUSG00000024038(Ndufv3),ENSMUSG00000025393(Atp5b),ENSMUSG00000030869(Ndufab1),ENSMUSG00000005510(Ndufs3),ENSMUSG00000063694(Cycs),ENSMUSG00000058076(Sdhc),ENSMUSG00000023826(Park2),ENSMUSG00000000563(Atp5f1),ENSMUSG00000025968(Ndufs1),ENSMUSG00000024524(Gnal),ENSMUSG00000006057(Atp5g1),ENSMUSG00000019979(Apaf1),ENSMUSG…	1	1
mmu04918	Thyroid hormone synthesis	8	935	71	7510	ENSMUSG00000051177(Plcb1),ENSMUSG00000050965(Prkca),ENSMUSG00000027104(Atf2),ENSMUSG00000039943(Plcb4),ENSMUSG00000026803(Ttf1),ENSMUSG00000030287(Itpr2),ENSMUSG00000038648(Creb3l2),ENSMUSG00000027523(Gnas),	1	1
mmu01200	Carbon metabolism	13	935	116	7510	ENSMUSG00000036427(Gpi1),ENSMUSG00000020277(Pfkl),ENSMUSG00000021196(Pfkp),ENSMUSG00000058076(Sdhc),ENSMUSG00000052738(Suclg1),ENSMUSG00000030621(Me3),ENSMUSG00000022853(Ehhadh),ENSMUSG00000041650(Pcca),ENSMUSG00000032607(Amt),ENSMUSG00000057666(Gapdh),ENSMUSG00000041426(Hibch),ENSMUSG00000025465(Echs1),ENSMUSG00000028961(Pgd),	1	1
mmu05133	Pertussis	8	935	73	7510	ENSMUSG00000032562(Gnai2),ENSMUSG00000031392(Irak1),ENSMUSG00000019370(Calm3),ENSMUSG00000038058(Nod1),ENSMUSG00000056130(Ticam2),ENSMUSG00000026405(C4bp),ENSMUSG00000007815(Rhoa),ENSMUSG00000032041(Tirap),	1	1
mmu05140	Leishmaniasis	7	935	64	7510	ENSMUSG00000031392(Irak1),ENSMUSG00000027009(Itga4),ENSMUSG00000002603(Tgfb1),ENSMUSG00000026480(Ncf2),ENSMUSG00000037548(H2-DMb2),ENSMUSG00000026104(Stat1),ENSMUSG00000036594(H2-Aa),	1	1
mmu05032	Morphine addiction	10	935	93	7510	ENSMUSG00000032562(Gnai2),ENSMUSG00000036402(Gng12),ENSMUSG00000050965(Prkca),ENSMUSG00000018909(Arrb1),ENSMUSG00000029713(Gnb2),ENSMUSG00000052783(Grk4),ENSMUSG00000031842(Pde4c),ENSMUSG00000004347(Pde1c),ENSMUSG00000027523(Gnas),ENSMUSG00000041741(Pde3a),	1	1
mmu00512	Mucin type O-Glycan biosynthesis	3	935	28	7510	ENSMUSG00000038072(Galnt11),ENSMUSG00000013846(St3gal1),ENSMUSG00000020520(Galnt10),	1	1
mmu04350	TGF-beta signaling pathway	9	935	85	7510	ENSMUSG00000025880(Smad7),ENSMUSG00000001870(Ltbp1),ENSMUSG00000022400(Rbx1),ENSMUSG00000027796(Smad9),ENSMUSG00000067336(Bmpr2),ENSMUSG00000002603(Tgfb1),ENSMUSG00000022521(Crebbp),ENSMUSG00000020349(Ppp2ca),ENSMUSG00000007815(Rhoa),	1	1
mmu04911	Insulin secretion	9	935	86	7510	ENSMUSG00000051177(Plcb1),ENSMUSG00000050965(Prkca),ENSMUSG00000027104(Atf2),ENSMUSG00000039943(Plcb4),ENSMUSG00000053819(Camk2d),ENSMUSG00000061601(Pclo),ENSMUSG00000049044(Rapgef4),ENSMUSG00000038648(Creb3l2),ENSMUSG00000027523(Gnas),	1	1
mmu04913	Ovarian steroidogenesis	6	935	58	7510	ENSMUSG00000032323(Cyp11a1),ENSMUSG00000033847(Pla2g4c),ENSMUSG00000026675(Hsd17b7),ENSMUSG00000098488(Pla2g4b),ENSMUSG00000063730(Hsd3b2),ENSMUSG00000027523(Gnas),	1	1
mmu04750	Inflammatory mediator regulation of TRP channels	13	935	126	7510	ENSMUSG00000051177(Plcb1),ENSMUSG00000027665(Pik3ca),ENSMUSG00000050965(Prkca),ENSMUSG00000018507(Trpv2),ENSMUSG00000019370(Calm3),ENSMUSG00000039943(Plcb4),ENSMUSG00000033847(Pla2g4c),ENSMUSG00000098488(Pla2g4b),ENSMUSG00000053819(Camk2d),ENSMUSG00000026778(Prkcq),ENSMUSG00000030287(Itpr2),ENSMUSG00000003053(Cyp2c29),ENSMUSG00000027523(Gnas),	1	1
mmu04650	Natural killer cell mediated cytotoxicity	12	935	117	7510	ENSMUSG00000027665(Pik3ca),ENSMUSG00000050965(Prkca),ENSMUSG00000033220(Rac2),ENSMUSG00000035027(Map2k2),ENSMUSG00000022967(Ifnar1),ENSMUSG00000067212(H2-T23),ENSMUSG00000039304(Tnfsf10),ENSMUSG00000027852(Nras),ENSMUSG00000001127(Araf),ENSMUSG00000073411(H2-D1),ENSMUSG00000020312(Shc2),ENSMUSG00000022074(Tnfrsf10b),	1	1
mmu00510	N-Glycan biosynthesis	5	935	49	7510	ENSMUSG00000027642(Rpn2),ENSMUSG00000063362(Alg11),ENSMUSG00000038886(Man2a2),ENSMUSG00000078919(Dpm1),ENSMUSG00000036620(Mgat4b),	1	1
mmu04713	Circadian entrainment	10	935	98	7510	ENSMUSG00000032562(Gnai2),ENSMUSG00000051177(Plcb1),ENSMUSG00000036402(Gng12),ENSMUSG00000050965(Prkca),ENSMUSG00000019370(Calm3),ENSMUSG00000029713(Gnb2),ENSMUSG00000039943(Plcb4),ENSMUSG00000053819(Camk2d),ENSMUSG00000026959(Grin1),ENSMUSG00000027523(Gnas),	1	1
mmu00591	Linoleic acid metabolism	5	935	49	7510	ENSMUSG00000033847(Pla2g4c),ENSMUSG00000098488(Pla2g4b),ENSMUSG00000003053(Cyp2c29),ENSMUSG00000025479(Cyp2e1),ENSMUSG00000041202(Pla2g2d),	1	1
mmu05146	Amoebiasis	11	935	108	7510	ENSMUSG00000051177(Plcb1),ENSMUSG00000027665(Pik3ca),ENSMUSG00000050965(Prkca),ENSMUSG00000002603(Tgfb1),ENSMUSG00000039943(Plcb4),ENSMUSG00000026193(Fn1),ENSMUSG00000079477(Rab7),ENSMUSG00000060147(Serpinb6a),ENSMUSG00000024524(Gnal),ENSMUSG00000026479(Lamc2),ENSMUSG00000027523(Gnas),	1	1
mmu00590	Arachidonic acid metabolism	9	935	89	7510	ENSMUSG00000033847(Pla2g4c),ENSMUSG00000098488(Pla2g4b),ENSMUSG00000020891(Alox8),ENSMUSG00000029919(Hpgds),ENSMUSG00000027983(Cyp2u1),ENSMUSG00000029925(Tbxas1),ENSMUSG00000003053(Cyp2c29),ENSMUSG00000025479(Cyp2e1),ENSMUSG00000041202(Pla2g2d),	1	1
mmu04930	Type II diabetes mellitus	5	935	50	7510	ENSMUSG00000031537(Ikbkb),ENSMUSG00000027665(Pik3ca),ENSMUSG00000004110(Cacna1e),ENSMUSG00000055980(Irs1),ENSMUSG00000020027(Socs2),	1	1
mmu00630	Glyoxylate and dicarboxylate metabolism	3	935	30	7510	ENSMUSG00000041650(Pcca),ENSMUSG00000017718(Afmid),ENSMUSG00000032607(Amt),	1	1
mmu05144	Malaria	5	935	50	7510	ENSMUSG00000009376(Met),ENSMUSG00000017652(Cd40),ENSMUSG00000002603(Tgfb1),ENSMUSG00000020717(Pecam1),ENSMUSG00000027962(Vcam1),	1	1
mmu04140	Regulation of autophagy	4	935	40	7510	ENSMUSG00000035086(Becn1),ENSMUSG00000030314(Atg7),ENSMUSG00000026289(Atg16l1),ENSMUSG00000027244(Atg13),	1	1
mmu05034	Alcoholism	20	935	202	7510	ENSMUSG00000032562(Gnai2),ENSMUSG00000036402(Gng12),ENSMUSG00000093769(Hist2h3c1),ENSMUSG00000019370(Calm3),ENSMUSG00000029713(Gnb2),ENSMUSG00000027104(Atf2),ENSMUSG00000026313(Hdac4),ENSMUSG00000038128(Camk4),ENSMUSG00000027852(Nras),ENSMUSG00000020182(Ddc),ENSMUSG00000028800(Hdac1),ENSMUSG00000016559(H3f3b),ENSMUSG00000026959(Grin1),ENSMUSG00000025037(Maoa),ENSMUSG00000001127(Araf),ENSMUSG00000…	1	1
mmu04976	Bile secretion	7	935	71	7510	ENSMUSG00000060961(Slc4a4),ENSMUSG00000028970(Abcb1b),ENSMUSG00000042476(Abcb4),ENSMUSG00000032204(Aqp9),ENSMUSG00000028962(Slc4a2),ENSMUSG00000029802(Abcg2),ENSMUSG00000027523(Gnas),	1	1
mmu05205	Proteoglycans in cancer	20	935	203	7510	ENSMUSG00000027665(Pik3ca),ENSMUSG00000050965(Prkca),ENSMUSG00000001729(Akt1),ENSMUSG00000004056(Akt2),ENSMUSG00000035027(Map2k2),ENSMUSG00000009376(Met),ENSMUSG00000031565(Fgfr1),ENSMUSG00000002603(Tgfb1),ENSMUSG00000023951(Vegfa),ENSMUSG00000026193(Fn1),ENSMUSG00000073557(Ppp1r12b),ENSMUSG00000027852(Nras),ENSMUSG00000007815(Rhoa),ENSMUSG00000004040(Stat3),ENSMUSG00000053819(Camk2d),ENSMUSG0000…	1	1
mmu00983	Drug metabolism - other enzymes	5	935	51	7510	ENSMUSG00000050097(Ces2b),ENSMUSG00000025574(Tk1),ENSMUSG00000027823(Gmps),ENSMUSG00000033427(Upb1),ENSMUSG00000089917(Uckl1),	1	1
mmu04710	Circadian rhythm	3	935	31	7510	ENSMUSG00000025217(Btrc),ENSMUSG00000022400(Rbx1),ENSMUSG00000022124(Fbxl3),	1	1
mmu00531	Glycosaminoglycan degradation	2	935	21	7510	ENSMUSG00000036091(Hyal3),ENSMUSG00000010051(Hyal1),	1	1
mmu00052	Galactose metabolism	3	935	32	7510	ENSMUSG00000020277(Pfkl),ENSMUSG00000021196(Pfkp),ENSMUSG00000062646(Ganc),	1	1
mmu04540	Gap junction	8	935	86	7510	ENSMUSG00000032562(Gnai2),ENSMUSG00000051177(Plcb1),ENSMUSG00000050965(Prkca),ENSMUSG00000035027(Map2k2),ENSMUSG00000039943(Plcb4),ENSMUSG00000027852(Nras),ENSMUSG00000030287(Itpr2),ENSMUSG00000027523(Gnas),	1	1
mmu00980	Metabolism of xenobiotics by cytochrome P450	6	935	65	7510	ENSMUSG00000074604(Mgst2),ENSMUSG00000015134(Aldh1a3),ENSMUSG00000029919(Hpgds),ENSMUSG00000011382(Dhdh),ENSMUSG00000025479(Cyp2e1),ENSMUSG00000004032(Gstm5),	1	1
mmu05217	Basal cell carcinoma	5	935	55	7510	ENSMUSG00000020888(Dvl2),ENSMUSG00000036856(Wnt4),ENSMUSG00000027985(Lef1),ENSMUSG00000059552(Trp53),ENSMUSG00000003233(Dvl3),	1	1
mmu04964	Proximal tubule bicarbonate reclamation	2	935	22	7510	ENSMUSG00000026103(Gls),ENSMUSG00000060961(Slc4a4),	1	1
mmu00010	Glycolysis / Gluconeogenesis	6	935	66	7510	ENSMUSG00000036427(Gpi1),ENSMUSG00000020277(Pfkl),ENSMUSG00000021196(Pfkp),ENSMUSG00000015134(Aldh1a3),ENSMUSG00000028692(Akr1a1),ENSMUSG00000057666(Gapdh),	1	1
mmu04978	Mineral absorption	4	935	45	7510	ENSMUSG00000032554(Trf),ENSMUSG00000022843(Clcn2),ENSMUSG00000027015(Cybrd1),ENSMUSG00000026177(Slc11a1),	1	1
mmu04973	Carbohydrate digestion and absorption	4	935	45	7510	ENSMUSG00000027665(Pik3ca),ENSMUSG00000001729(Akt1),ENSMUSG00000004056(Akt2),ENSMUSG00000074268(Amy2a5),	1	1
mmu05020	Prion diseases	3	935	34	7510	ENSMUSG00000035027(Map2k2),ENSMUSG00000039542(Ncam1),ENSMUSG00000026923(Notch1),	1	1
mmu04060	Cytokine-cytokine receptor interaction	23	935	265	7510	ENSMUSG00000071713(Csf2rb),ENSMUSG00000059327(Eda),ENSMUSG00000020279(Il9r),ENSMUSG00000026180(Cxcr2),ENSMUSG00000026770(Il2ra),ENSMUSG00000019122(Ccl9),ENSMUSG00000054263(Lifr),ENSMUSG00000009376(Met),ENSMUSG00000017652(Cd40),ENSMUSG00000022967(Ifnar1),ENSMUSG00000067336(Bmpr2),ENSMUSG00000002603(Tgfb1),ENSMUSG00000023951(Vegfa),ENSMUSG00000028859(Csf3r),ENSMUSG00000079227(Ccr5),ENSMUSG000000393…	1	1
mmu03320	PPAR signaling pathway	7	935	82	7510	ENSMUSG00000036138(Acaa1a),ENSMUSG00000031808(Slc27a1),ENSMUSG00000015568(Lpl),ENSMUSG00000039656(Rxrb),ENSMUSG00000030546(Plin1),ENSMUSG00000022853(Ehhadh),ENSMUSG00000029098(Acox3),	1	1
mmu00040	Pentose and glucuronate interconversions	3	935	36	7510	ENSMUSG00000058488(Kl),ENSMUSG00000028692(Akr1a1),ENSMUSG00000011382(Dhdh),	1	1
mmu05150	Staphylococcus aureus infection	4	935	50	7510	ENSMUSG00000037548(H2-DMb2),ENSMUSG00000048163(Selplg),ENSMUSG00000056529(Ptafr),ENSMUSG00000036594(H2-Aa),	1	1
mmu00601	Glycosphingolipid biosynthesis - lacto and neolacto series	2	935	25	7510	ENSMUSG00000034780(B3galt1),ENSMUSG00000032038(St3gal4),	1	1
mmu04340	Hedgehog signaling pathway	4	935	50	7510	ENSMUSG00000024576(Csnk1a1),ENSMUSG00000025217(Btrc),ENSMUSG00000036856(Wnt4),ENSMUSG00000032384(Csnk1g1),	1	1
mmu04727	GABAergic synapse	7	935	89	7510	ENSMUSG00000032562(Gnai2),ENSMUSG00000036402(Gng12),ENSMUSG00000050965(Prkca),ENSMUSG00000026103(Gls),ENSMUSG00000029713(Gnb2),ENSMUSG00000034187(Nsf),ENSMUSG00000047454(Gphn),	1	1
mmu04723	Retrograde endocannabinoid signaling	8	935	102	7510	ENSMUSG00000032562(Gnai2),ENSMUSG00000051177(Plcb1),ENSMUSG00000036402(Gng12),ENSMUSG00000050965(Prkca),ENSMUSG00000019935(Slc17a8),ENSMUSG00000029713(Gnb2),ENSMUSG00000039943(Plcb4),ENSMUSG00000030287(Itpr2),	1	1
mmu05132	Salmonella infection	6	935	78	7510	ENSMUSG00000026755(Arpc5l),ENSMUSG00000029621(Arpc1a),ENSMUSG00000079477(Rab7),ENSMUSG00000031165(Was),ENSMUSG00000029622(Arpc1b),ENSMUSG00000027012(Dync1i2),	1	1
mmu05204	Chemical carcinogenesis	7	935	93	7510	ENSMUSG00000074604(Mgst2),ENSMUSG00000040213(Ccbl2),ENSMUSG00000015134(Aldh1a3),ENSMUSG00000029919(Hpgds),ENSMUSG00000003053(Cyp2c29),ENSMUSG00000025479(Cyp2e1),ENSMUSG00000004032(Gstm5),	1	1
mmu04960	Aldosterone-regulated sodium reabsorption	3	935	40	7510	ENSMUSG00000027665(Pik3ca),ENSMUSG00000050965(Prkca),ENSMUSG00000055980(Irs1),	1	1
mmu01040	Biosynthesis of unsaturated fatty acids	2	935	27	7510	ENSMUSG00000036138(Acaa1a),ENSMUSG00000029098(Acox3),	1	1
mmu05414	Dilated cardiomyopathy	6	935	88	7510	ENSMUSG00000027009(Itga4),ENSMUSG00000027111(Itga6),ENSMUSG00000028063(Lmna),ENSMUSG00000002603(Tgfb1),ENSMUSG00000038583(Pln),ENSMUSG00000027523(Gnas),	1	1
mmu05412	Arrhythmogenic right ventricular cardiomyopathy (ARVC)	5	935	74	7510	ENSMUSG00000001552(Jup),ENSMUSG00000027009(Itga4),ENSMUSG00000027111(Itga6),ENSMUSG00000028063(Lmna),ENSMUSG00000027985(Lef1),	1	1
mmu01230	Biosynthesis of amino acids	5	935	78	7510	ENSMUSG00000020277(Pfkl),ENSMUSG00000021196(Pfkp),ENSMUSG00000030826(Bcat2),ENSMUSG00000026520(Pycr2),ENSMUSG00000057666(Gapdh),	1	1
mmu00020	Citrate cycle (TCA cycle)	2	935	32	7510	ENSMUSG00000058076(Sdhc),ENSMUSG00000052738(Suclg1),	1	1
mmu00140	Steroid hormone biosynthesis	5	935	86	7510	ENSMUSG00000032323(Cyp11a1),ENSMUSG00000026675(Hsd17b7),ENSMUSG00000063730(Hsd3b2),ENSMUSG00000003053(Cyp2c29),ENSMUSG00000025479(Cyp2e1),	1	1
mmu04610	Complement and coagulation cascades	5	935	87	7510	ENSMUSG00000001930(Vwf),ENSMUSG00000016493(Cd46),ENSMUSG00000026405(C4bp),ENSMUSG00000031444(F10),ENSMUSG00000026715(Serpinc1),	1	1
mmu00051	Fructose and mannose metabolism	2	935	35	7510	ENSMUSG00000020277(Pfkl),ENSMUSG00000021196(Pfkp),	1	1
mmu04080	Neuroactive ligand-receptor interaction	16	935	285	7510	ENSMUSG00000026271(Gpr35),ENSMUSG00000040016(Ptger3),ENSMUSG00000074037(Mc1r),ENSMUSG00000045875(Adra1a),ENSMUSG00000035594(Chrna5),ENSMUSG00000029470(P2rx4),ENSMUSG00000032773(Chrm1),ENSMUSG00000026959(Grin1),ENSMUSG00000056529(Ptafr),ENSMUSG00000000562(Adora3),ENSMUSG00000057722(Lepr),ENSMUSG00000033446(Lpar6),ENSMUSG00000036437(Npy1r),ENSMUSG00000035200(Chrnb4),ENSMUSG00000005268(Prlr),ENSMUSG…	1	1
mmu04975	Fat digestion and absorption	2	935	39	7510	ENSMUSG00000041202(Pla2g2d),ENSMUSG00000042179(Pnliprp1),	1	1
mmu00620	Pyruvate metabolism	2	935	39	7510	ENSMUSG00000020532(Acaca),ENSMUSG00000030621(Me3),	1	1
mmu05033	Nicotine addiction	2	935	40	7510	ENSMUSG00000019935(Slc17a8),ENSMUSG00000026959(Grin1),	1	1
mmu05410	Hypertrophic cardiomyopathy (HCM)	4	935	84	7510	ENSMUSG00000027009(Itga4),ENSMUSG00000027111(Itga6),ENSMUSG00000028063(Lmna),ENSMUSG00000002603(Tgfb1),	1	1
mmu04974	Protein digestion and absorption	4	935	90	7510	ENSMUSG00000027820(Mme),ENSMUSG00000010095(Slc3a2),ENSMUSG00000045672(Col27a1),ENSMUSG00000037005(Xpnpep2),	1	1
mmu05322	Systemic lupus erythematosus	6	935	144	7510	ENSMUSG00000093769(Hist2h3c1),ENSMUSG00000017652(Cd40),ENSMUSG00000037548(H2-DMb2),ENSMUSG00000016559(H3f3b),ENSMUSG00000061991(Hist1h2af),ENSMUSG00000036594(H2-Aa),	1	1
mmu00830	Retinol metabolism	3	935	89	7510	ENSMUSG00000069456(Rdh16),ENSMUSG00000063558(Aox1),ENSMUSG00000003053(Cyp2c29),	1	1
mmu04260	Cardiac muscle contraction	2	935	80	7510	ENSMUSG00000014313(Cox6c),ENSMUSG00000031818(Cox4i1),	1	1
mmu04740	Olfactory transduction	7	935	1082	7510	ENSMUSG00000019370(Calm3),ENSMUSG00000018909(Arrb1),ENSMUSG00000051359(Ncald),ENSMUSG00000026114(Cnga3),ENSMUSG00000053819(Camk2d),ENSMUSG00000004347(Pde1c),ENSMUSG00000024524(Gnal),	1	1
